# Supplementary material for: Mining Alzheimer's Interactomes, Macromolecular Complexes and Pathways for Drug Discovery
Source: Proteomics. 2025 Aug 25;25(21-22):102–50. doi: 10.1002/pmic.70018 (PMC12645816; doi:10.1002/pmic.70018)
Supplement: Supplementary file 2 — Supporting File 2: pmic70018‐sup‐0001‐tableS2.txt. [file PMIC-25--s007.txt]

# ID(s) interactor A	ID(s) interactor B	Alt. ID(s) interactor A	Alt. ID(s) interactor B	Alias(es) interactor A	Alias(es) interactor B	Interaction detection method(s)	Publication 1st author(s)	Publication Identifier(s)	Taxid interactor A	Taxid interactor B	Interaction type(s)	Source database(s)	Interaction identifier(s)	Confidence value(s)	Expansion method(s)	Biological role(s) interactor A	Biological role(s) interactor B	Experimental role(s) interactor A	Experimental role(s) interactor B	Type(s) interactor A	Type(s) interactor B	Xref(s) interactor A	Xref(s) interactor B	Interaction Xref(s)	Annotation(s) interactor A	Annotation(s) interactor B	Interaction annotation(s)	Host organism(s)	Interaction parameter(s)	Creation date	Update date	Checksum(s) interactor A	Checksum(s) interactor B	Interaction Checksum(s)	Negative	Feature(s) interactor A	Feature(s) interactor B	Stoichiometry(s) interactor A	Stoichiometry(s) interactor B	Identification method participant A	Identification method participant B
uniprotkb:P37840	uniprotkb:P37840	uniprotkb:Q13701|uniprotkb:Q4JHI3|uniprotkb:Q6IAU6|uniprotkb:A8K2A4|ensembl:ENSP00000338345.3|ensembl:ENSP00000378437.1|ensembl:ENSP00000378442.4|ensembl:ENSP00000422238.1|ensembl:ENSP00000426955.1|ensembl:ENSP00000500990.1|intact:EBI-985879|uniprotkb:P37840	uniprotkb:Q13701|uniprotkb:Q4JHI3|uniprotkb:Q6IAU6|uniprotkb:A8K2A4|ensembl:ENSP00000338345.3|ensembl:ENSP00000378437.1|ensembl:ENSP00000378442.4|ensembl:ENSP00000422238.1|ensembl:ENSP00000426955.1|ensembl:ENSP00000500990.1|intact:EBI-985879|uniprotkb:P37840	psi-mi:syua_human(display_short)|psi-mi:Alpha-synuclein(display_long)|uniprotkb:SNCA(gene name)|uniprotkb:PARK1(gene name synonym)|uniprotkb:NACP(gene name synonym)|uniprotkb:Non-A4 component of amyloid precursor(gene name synonym)|uniprotkb:Non-A beta component of AD amyloid(gene name synonym)	psi-mi:syua_human(display_short)|psi-mi:Alpha-synuclein(display_long)|uniprotkb:SNCA(gene name)|uniprotkb:PARK1(gene name synonym)|uniprotkb:NACP(gene name synonym)|uniprotkb:Non-A4 component of amyloid precursor(gene name synonym)|uniprotkb:Non-A beta component of AD amyloid(gene name synonym)	psi-mi:"MI:0813"(proximity ligation assay)	Rosalind F. Roberts et al.(2015)	intact:EBI-10688603|pubmed:25732184|imex:IM-24015	taxid:9606(human)|taxid:9606(Homo sapiens)	taxid:9606(human)|taxid:9606(Homo sapiens)	psi-mi:"MI:2364"(proximity)	psi-mi:"MI:0469"(European Bioinformatics Institute)	intact:EBI-10690968|imex:IM-24015-17	intact-miscore:0.99	-	psi-mi:"MI:0499"(unspecified role)	psi-mi:"MI:0499"(unspecified role)	psi-mi:"MI:0497"(neutral component)	psi-mi:"MI:0497"(neutral component)	psi-mi:"MI:0326"(protein)	psi-mi:"MI:0326"(protein)	efo:"Orphanet:411602"|efo:"Orphanet:2828"|efo:"Orphanet:171695"|efo:"Orphanet:1648"|reactome:R-HSA-9833482|reactome:R-HSA-977225|refseq:XP_016864052.1|refseq:XP_016864051.1|refseq:XP_011530510.1|refseq:NP_009292.1|refseq:NP_001139527.1|refseq:NP_001139526.1|refseq:NP_000336.1|dip:DIP-35354N|mint:P37840|ensembl:ENSP00000500990.1|ensembl:ENSP00000484044.1|ensembl:ENST00000618500.4|ensembl:ENSP00000…	efo:"Orphanet:411602"|efo:"Orphanet:2828"|efo:"Orphanet:171695"|efo:"Orphanet:1648"|reactome:R-HSA-9833482|reactome:R-HSA-977225|refseq:XP_016864052.1|refseq:XP_016864051.1|refseq:XP_011530510.1|refseq:NP_009292.1|refseq:NP_001139527.1|refseq:NP_001139526.1|refseq:NP_000336.1|dip:DIP-35354N|mint:P37840|ensembl:ENSP00000500990.1|ensembl:ENSP00000484044.1|ensembl:ENST00000618500.4|ensembl:ENSP00000…		-	-	comment:"In tissue from post-mortem Parkinsons patients, Pale bodies, extrasomal Lewy bodies and other early lesions in the brainstem displayed prominent AS-PLA staining (medulla and midbrain). AS-PLA reveals diffuse cytoplasmic staining in neurons that contained neither pale bodies nor Lewy bodies [Fig. 4A(iv)]. This suggests that AS-PLA is able to detect alpha-synuclein oligomerization in cells…	taxid:9606(human-brain)|taxid:9606(Homo sapiens brain)	-	2015/03/16	2015/03/16	crc64:6BB2F12128931663	crc64:6BB2F12128931663	-	-	-	-	0	0	psi-mi:"MI:0421"(identification by antibody)	psi-mi:"MI:0421"(identification by antibody)
uniprotkb:P04156	uniprotkb:Q8IZ29	uniprotkb:Q5QPB4|uniprotkb:O60489|uniprotkb:P78446|uniprotkb:Q15216|uniprotkb:Q15221|uniprotkb:Q27H91|uniprotkb:Q8TBG0|uniprotkb:Q96E70|uniprotkb:Q9UP19|ensembl:ENSP00000368752.4|ensembl:ENSP00000399376.2|ensembl:ENSP00000411599.2|ensembl:ENSP00000415284.2|intact:EBI-977302|uniprotkb:P04156	uniprotkb:Q8IZ29|intact:EBI-21013968	psi-mi:prio_human(display_short)|psi-mi:Major prion protein(display_long)|uniprotkb:PRNP(gene name)|uniprotkb:ALTPRP(gene name synonym)|uniprotkb:PRP(gene name synonym)|uniprotkb:Prip(gene name synonym)|uniprotkb:ASCR(gene name synonym)|uniprotkb:PrP33-35C(gene name synonym)|uniprotkb:PrP27-30(gene name synonym)	psi-mi:q8iz29_human(display_short)|psi-mi:Tubulin beta chain(display_long)|uniprotkb:TUBB2C(gene name)	psi-mi:"MI:0006"(anti bait coimmunoprecipitation)	Zafar S. et al.(2016)	intact:EBI-21013953|pubmed:28671123|imex:IM-27036	taxid:9606(human)|taxid:9606(Homo sapiens)	taxid:9606(human)|taxid:9606(Homo sapiens)	psi-mi:"MI:0914"(association)	psi-mi:"MI:0486"(UniProt)	intact:EBI-21013988|imex:IM-27036-1	intact-miscore:0.35	psi-mi:"MI:1060"(spoke expansion)	psi-mi:"MI:0499"(unspecified role)	psi-mi:"MI:0499"(unspecified role)	psi-mi:"MI:0496"(bait)	psi-mi:"MI:0498"(prey)	psi-mi:"MI:0326"(protein)	psi-mi:"MI:0326"(protein)	efo:"Orphanet:466"|efo:"Orphanet:454745"|efo:"Orphanet:397606"|efo:"Orphanet:356"|efo:"Orphanet:282166"|efo:"Orphanet:280397"|efo:"Orphanet:157941"|reactome:R-HSA-9609523|reactome:R-HSA-419037|refseq:NP_001258490.1|refseq:NP_001073592.1|refseq:NP_001073591.1|refseq:NP_001073590.1|refseq:NP_000302.1|refseq:NP_898902.1|dip:DIP-29933N|mint:P04156|ensembl:ENST00000457586.2(transcript)|ensembl:ENST000…	go:"GO:0005525"|go:"GO:0005200"|go:"GO:0003924"|go:"GO:0072686"|go:"GO:0045171"|go:"GO:0007017"|go:"GO:0005874"|go:"GO:0005737"|interpro:IPR003008|interpro:IPR017975|interpro:IPR023123|interpro:IPR036525|interpro:IPR037103|interpro:IPR018316|interpro:IPR000217|interpro:IPR008280|interpro:IPR002453|interpro:IPR013838		-	-	comment:Healthy human brain|figure legend:Fig. 3A, Table 2|full coverage:Only protein-protein interactions	taxid:9606(human-brain-cortex)|taxid:9606(Homo sapiens brain cortex)	-	2019/01/02	2019/01/02	crc64:43DB596BAAA66484	crc64:A552C52822BD1782	-	-	-	-	0	0	psi-mi:"MI:0102"(sequence tag identification)	psi-mi:"MI:0102"(sequence tag identification)
uniprotkb:P04156	uniprotkb:O43426	uniprotkb:Q5QPB4|uniprotkb:O60489|uniprotkb:P78446|uniprotkb:Q15216|uniprotkb:Q15221|uniprotkb:Q27H91|uniprotkb:Q8TBG0|uniprotkb:Q96E70|uniprotkb:Q9UP19|ensembl:ENSP00000368752.4|ensembl:ENSP00000399376.2|ensembl:ENSP00000411599.2|ensembl:ENSP00000415284.2|intact:EBI-977302|uniprotkb:P04156	uniprotkb:O43425|uniprotkb:O94984|uniprotkb:Q4KMR1|ensembl:ENSP00000501426.1|intact:EBI-2821539|uniprotkb:O43426	psi-mi:prio_human(display_short)|psi-mi:Major prion protein(display_long)|uniprotkb:PRNP(gene name)|uniprotkb:ALTPRP(gene name synonym)|uniprotkb:PRP(gene name synonym)|uniprotkb:Prip(gene name synonym)|uniprotkb:ASCR(gene name synonym)|uniprotkb:PrP33-35C(gene name synonym)|uniprotkb:PrP27-30(gene name synonym)	psi-mi:synj1_human(display_short)|psi-mi:Synaptojanin-1(display_long)|uniprotkb:SYNJ1(gene name)|uniprotkb:Synaptic inositol 1,4,5-trisphosphate 5-phosphatase 1(gene name synonym)|uniprotkb:KIAA0910(gene name synonym)	psi-mi:"MI:0006"(anti bait coimmunoprecipitation)	Zafar S. et al.(2016)	intact:EBI-21013953|pubmed:28671123|imex:IM-27036	taxid:9606(human)|taxid:9606(Homo sapiens)	taxid:9606(human)|taxid:9606(Homo sapiens)	psi-mi:"MI:0914"(association)	psi-mi:"MI:0486"(UniProt)	intact:EBI-21013988|imex:IM-27036-1	intact-miscore:0.35	psi-mi:"MI:1060"(spoke expansion)	psi-mi:"MI:0499"(unspecified role)	psi-mi:"MI:0499"(unspecified role)	psi-mi:"MI:0496"(bait)	psi-mi:"MI:0498"(prey)	psi-mi:"MI:0326"(protein)	psi-mi:"MI:0326"(protein)	efo:"Orphanet:466"|efo:"Orphanet:454745"|efo:"Orphanet:397606"|efo:"Orphanet:356"|efo:"Orphanet:282166"|efo:"Orphanet:280397"|efo:"Orphanet:157941"|reactome:R-HSA-9609523|reactome:R-HSA-419037|refseq:NP_001258490.1|refseq:NP_001073592.1|refseq:NP_001073591.1|refseq:NP_001073590.1|refseq:NP_000302.1|refseq:NP_898902.1|dip:DIP-29933N|mint:P04156|ensembl:ENST00000457586.2(transcript)|ensembl:ENST000…	efo:"Orphanet:442835"|efo:"Orphanet:391411"|efo:"Orphanet:2828"|reactome:R-HSA-1855204|reactome:R-HSA-1855183|reactome:R-HSA-1660499|reactome:R-HSA-8856828|refseq:XP_016883989.1|refseq:NP_982271.2|refseq:NP_003886.3|refseq:NP_001153778.1|refseq:NP_001153774.1|mint:O43426|ensembl:ENSP00000501530.1|ensembl:ENST00000674351.1|ensembl:ENSP00000501426.1|ensembl:ENSP00000501504.1|ensembl:ENST00000674204…		-	-	comment:Healthy human brain|figure legend:Fig. 3A, Table 2|full coverage:Only protein-protein interactions	taxid:9606(human-brain-cortex)|taxid:9606(Homo sapiens brain cortex)	-	2019/01/02	2019/01/02	crc64:43DB596BAAA66484	crc64:D50B249B1EBFFC18	-	-	-	-	0	0	psi-mi:"MI:0102"(sequence tag identification)	psi-mi:"MI:0102"(sequence tag identification)
uniprotkb:P04156	uniprotkb:Q8N3V7	uniprotkb:Q5QPB4|uniprotkb:O60489|uniprotkb:P78446|uniprotkb:Q15216|uniprotkb:Q15221|uniprotkb:Q27H91|uniprotkb:Q8TBG0|uniprotkb:Q96E70|uniprotkb:Q9UP19|ensembl:ENSP00000368752.4|ensembl:ENSP00000399376.2|ensembl:ENSP00000411599.2|ensembl:ENSP00000415284.2|intact:EBI-977302|uniprotkb:P04156	intact:EBI-28982054|uniprotkb:A5PKZ8|uniprotkb:D3DQG8|uniprotkb:O15271|uniprotkb:Q9UPX1|ensembl:ENSP00000377789.1|ensembl:ENSP00000428378.1|intact:EBI-352936|uniprotkb:Q8N3V7	psi-mi:prio_human(display_short)|psi-mi:Major prion protein(display_long)|uniprotkb:PRNP(gene name)|uniprotkb:ALTPRP(gene name synonym)|uniprotkb:PRP(gene name synonym)|uniprotkb:Prip(gene name synonym)|uniprotkb:ASCR(gene name synonym)|uniprotkb:PrP33-35C(gene name synonym)|uniprotkb:PrP27-30(gene name synonym)	psi-mi:synpo_human(display_short)|psi-mi:Synaptopodin(display_long)|uniprotkb:KIAA1029(gene name synonym)|uniprotkb:SYNPO(gene name)	psi-mi:"MI:0006"(anti bait coimmunoprecipitation)	Zafar S. et al.(2016)	intact:EBI-21013953|pubmed:28671123|imex:IM-27036	taxid:9606(human)|taxid:9606(Homo sapiens)	taxid:9606(human)|taxid:9606(Homo sapiens)	psi-mi:"MI:0914"(association)	psi-mi:"MI:0486"(UniProt)	intact:EBI-21013988|imex:IM-27036-1	intact-miscore:0.53	psi-mi:"MI:1060"(spoke expansion)	psi-mi:"MI:0499"(unspecified role)	psi-mi:"MI:0499"(unspecified role)	psi-mi:"MI:0496"(bait)	psi-mi:"MI:0498"(prey)	psi-mi:"MI:0326"(protein)	psi-mi:"MI:0326"(protein)	efo:"Orphanet:466"|efo:"Orphanet:454745"|efo:"Orphanet:397606"|efo:"Orphanet:356"|efo:"Orphanet:282166"|efo:"Orphanet:280397"|efo:"Orphanet:157941"|reactome:R-HSA-9609523|reactome:R-HSA-419037|refseq:NP_001258490.1|refseq:NP_001073592.1|refseq:NP_001073591.1|refseq:NP_001073590.1|refseq:NP_000302.1|refseq:NP_898902.1|dip:DIP-29933N|mint:P04156|ensembl:ENST00000457586.2(transcript)|ensembl:ENST000…	go:"GO:0001725"|go:"GO:0003779"|go:"GO:0005634"|go:"GO:0005829"|go:"GO:0005886"|go:"GO:0005923"|go:"GO:0014069"|go:"GO:0015629"|go:"GO:0030018"|go:"GO:0032233"|go:"GO:0043197"|go:"GO:0043204"|go:"GO:0051492"|go:"GO:0097444"|go:"GO:0098886"|go:"GO:1905355"|ensembl:ENSG00000171992.13(gene)|ensembl:ENST00000394243.5(transcript)|ensembl:ENST00000522122.1(transcript)|mint:Q8N3V7|refseq:XP_011535854.1|…		-	-	comment:Healthy human brain|figure legend:Fig. 3A, Table 2|full coverage:Only protein-protein interactions	taxid:9606(human-brain-cortex)|taxid:9606(Homo sapiens brain cortex)	-	2019/01/02	2019/01/02	crc64:43DB596BAAA66484	crc64:38723B6FDD046F15	-	-	-	-	0	0	psi-mi:"MI:0102"(sequence tag identification)	psi-mi:"MI:0102"(sequence tag identification)
uniprotkb:P04156	uniprotkb:P52758	uniprotkb:Q5QPB4|uniprotkb:O60489|uniprotkb:P78446|uniprotkb:Q15216|uniprotkb:Q15221|uniprotkb:Q27H91|uniprotkb:Q8TBG0|uniprotkb:Q96E70|uniprotkb:Q9UP19|ensembl:ENSP00000368752.4|ensembl:ENSP00000399376.2|ensembl:ENSP00000411599.2|ensembl:ENSP00000415284.2|intact:EBI-977302|uniprotkb:P04156	intact:EBI-3922080|uniprotkb:Q6FHU9|uniprotkb:Q6IBG0|ensembl:ENSP00000254878.3|intact:EBI-1045080|uniprotkb:P52758	psi-mi:prio_human(display_short)|psi-mi:Major prion protein(display_long)|uniprotkb:PRNP(gene name)|uniprotkb:ALTPRP(gene name synonym)|uniprotkb:PRP(gene name synonym)|uniprotkb:Prip(gene name synonym)|uniprotkb:ASCR(gene name synonym)|uniprotkb:PrP33-35C(gene name synonym)|uniprotkb:PrP27-30(gene name synonym)	psi-mi:rida_human(display_short)|psi-mi:2-iminobutanoate/2-iminopropanoate deaminase(display_long)|uniprotkb:14.5 kDa translational inhibitor protein(gene name synonym)|uniprotkb:HRSP12(gene name synonym)|uniprotkb:Heat-responsive protein 12(gene name synonym)|uniprotkb:Reactive intermediate imine deaminase A homolog(gene name synonym)|uniprotkb:Translation inhibitor L-PSP ribonuclease(gene name …	psi-mi:"MI:0006"(anti bait coimmunoprecipitation)	Zafar S. et al.(2016)	intact:EBI-21013953|pubmed:28671123|imex:IM-27036	taxid:9606(human)|taxid:9606(Homo sapiens)	taxid:9606(human)|taxid:9606(Homo sapiens)	psi-mi:"MI:0914"(association)	psi-mi:"MI:0486"(UniProt)	intact:EBI-21013988|imex:IM-27036-1	intact-miscore:0.35	psi-mi:"MI:1060"(spoke expansion)	psi-mi:"MI:0499"(unspecified role)	psi-mi:"MI:0499"(unspecified role)	psi-mi:"MI:0496"(bait)	psi-mi:"MI:0498"(prey)	psi-mi:"MI:0326"(protein)	psi-mi:"MI:0326"(protein)	efo:"Orphanet:466"|efo:"Orphanet:454745"|efo:"Orphanet:397606"|efo:"Orphanet:356"|efo:"Orphanet:282166"|efo:"Orphanet:280397"|efo:"Orphanet:157941"|reactome:R-HSA-9609523|reactome:R-HSA-419037|refseq:NP_001258490.1|refseq:NP_001073592.1|refseq:NP_001073591.1|refseq:NP_001073590.1|refseq:NP_000302.1|refseq:NP_898902.1|dip:DIP-29933N|mint:P04156|ensembl:ENST00000457586.2(transcript)|ensembl:ENST000…	interpro:IPR006056|interpro:IPR006175|interpro:IPR019897|interpro:IPR035959|rcsb pdb:1ONI|go:"GO:0003723"|go:"GO:0003729"|go:"GO:0005634"|go:"GO:0005737"|go:"GO:0005739"|go:"GO:0005759"|go:"GO:0005777"|go:"GO:0005829"|go:"GO:0006402"|go:"GO:0006629"|go:"GO:0016892"|go:"GO:0017148"|go:"GO:0019239"|go:"GO:0019518"|go:"GO:0061157"|go:"GO:0070062"|go:"GO:0120242"|go:"GO:0120243"|go:"GO:1901565"|ensem…		-	-	comment:Healthy human brain|figure legend:Fig. 3A, Table 2|full coverage:Only protein-protein interactions	taxid:9606(human-brain-cortex)|taxid:9606(Homo sapiens brain cortex)	-	2019/01/02	2019/01/02	crc64:43DB596BAAA66484	crc64:DD0740621E8BE6AD	-	-	-	-	0	0	psi-mi:"MI:0102"(sequence tag identification)	psi-mi:"MI:0102"(sequence tag identification)
uniprotkb:P04156	uniprotkb:P04075	uniprotkb:Q5QPB4|uniprotkb:O60489|uniprotkb:P78446|uniprotkb:Q15216|uniprotkb:Q15221|uniprotkb:Q27H91|uniprotkb:Q8TBG0|uniprotkb:Q96E70|uniprotkb:Q9UP19|ensembl:ENSP00000368752.4|ensembl:ENSP00000399376.2|ensembl:ENSP00000411599.2|ensembl:ENSP00000415284.2|intact:EBI-977302|uniprotkb:P04156	uniprotkb:Q6FH76|uniprotkb:Q96B15|uniprotkb:Q9BWD9|uniprotkb:B4DXI7|uniprotkb:Q6FI10|uniprotkb:Q9UCN2|ensembl:ENSP00000400452.2|ensembl:ENSP00000455700.1|ensembl:ENSP00000455800.2|ensembl:ENSP00000494188.2|intact:EBI-709613|uniprotkb:P04075	psi-mi:prio_human(display_short)|psi-mi:Major prion protein(display_long)|uniprotkb:PRNP(gene name)|uniprotkb:ALTPRP(gene name synonym)|uniprotkb:PRP(gene name synonym)|uniprotkb:Prip(gene name synonym)|uniprotkb:ASCR(gene name synonym)|uniprotkb:PrP33-35C(gene name synonym)|uniprotkb:PrP27-30(gene name synonym)	psi-mi:aldoa_human(display_short)|psi-mi:Fructose-bisphosphate aldolase A(display_long)|uniprotkb:ALDOA(gene name)|uniprotkb:ALDA(gene name synonym)|uniprotkb:Lung cancer antigen NY-LU-1(gene name synonym)|uniprotkb:Muscle-type aldolase(gene name synonym)	psi-mi:"MI:0006"(anti bait coimmunoprecipitation)	Zafar S. et al.(2016)	intact:EBI-21013953|pubmed:28671123|imex:IM-27036	taxid:9606(human)|taxid:9606(Homo sapiens)	taxid:9606(human)|taxid:9606(Homo sapiens)	psi-mi:"MI:0914"(association)	psi-mi:"MI:0486"(UniProt)	intact:EBI-21013988|imex:IM-27036-1	intact-miscore:0.35	psi-mi:"MI:1060"(spoke expansion)	psi-mi:"MI:0499"(unspecified role)	psi-mi:"MI:0499"(unspecified role)	psi-mi:"MI:0496"(bait)	psi-mi:"MI:0498"(prey)	psi-mi:"MI:0326"(protein)	psi-mi:"MI:0326"(protein)	efo:"Orphanet:466"|efo:"Orphanet:454745"|efo:"Orphanet:397606"|efo:"Orphanet:356"|efo:"Orphanet:282166"|efo:"Orphanet:280397"|efo:"Orphanet:157941"|reactome:R-HSA-9609523|reactome:R-HSA-419037|refseq:NP_001258490.1|refseq:NP_001073592.1|refseq:NP_001073591.1|refseq:NP_001073590.1|refseq:NP_000302.1|refseq:NP_898902.1|dip:DIP-29933N|mint:P04156|ensembl:ENST00000457586.2(transcript)|ensembl:ENST000…	efo:"Orphanet:57"|reactome:R-HSA-70263|reactome:R-HSA-70171|reactome:R-HSA-6798695|reactome:R-HSA-114608|refseq:XP_011544070.1|refseq:NP_908932.1|refseq:NP_908930.1|refseq:NP_001230106.1|refseq:NP_001121089.1|refseq:NP_000025.1|mint:P04075|ensembl:ENSP00000494188.2|ensembl:ENSP00000496166.1|ensembl:ENST00000642816.3|ensembl:ENSP00000455700.1|ensembl:ENSP00000455800.2|ensembl:ENSP00000400452.2|ens…		-	-	comment:Healthy human brain|figure legend:Fig. 3A, Table 2|full coverage:Only protein-protein interactions	taxid:9606(human-brain-cortex)|taxid:9606(Homo sapiens brain cortex)	-	2019/01/02	2019/01/02	crc64:43DB596BAAA66484	crc64:0AAED80F755A7BE8	-	-	-	-	0	0	psi-mi:"MI:0102"(sequence tag identification)	psi-mi:"MI:0102"(sequence tag identification)
uniprotkb:P04156	uniprotkb:P61626	uniprotkb:Q5QPB4|uniprotkb:O60489|uniprotkb:P78446|uniprotkb:Q15216|uniprotkb:Q15221|uniprotkb:Q27H91|uniprotkb:Q8TBG0|uniprotkb:Q96E70|uniprotkb:Q9UP19|ensembl:ENSP00000368752.4|ensembl:ENSP00000399376.2|ensembl:ENSP00000411599.2|ensembl:ENSP00000415284.2|intact:EBI-977302|uniprotkb:P04156	uniprotkb:P00695|uniprotkb:Q9UCF8|uniprotkb:Q13170|ensembl:ENSP00000261267.2|intact:EBI-355360|uniprotkb:P61626	psi-mi:prio_human(display_short)|psi-mi:Major prion protein(display_long)|uniprotkb:PRNP(gene name)|uniprotkb:ALTPRP(gene name synonym)|uniprotkb:PRP(gene name synonym)|uniprotkb:Prip(gene name synonym)|uniprotkb:ASCR(gene name synonym)|uniprotkb:PrP33-35C(gene name synonym)|uniprotkb:PrP27-30(gene name synonym)	psi-mi:lysc_human(display_short)|psi-mi:Lysozyme C(display_long)|uniprotkb:LYZ(gene name)|uniprotkb:1,4-beta-N-acetylmuramidase C(gene name synonym)|uniprotkb:LZM(gene name synonym)	psi-mi:"MI:0006"(anti bait coimmunoprecipitation)	Zafar S. et al.(2016)	intact:EBI-21013953|pubmed:28671123|imex:IM-27036	taxid:9606(human)|taxid:9606(Homo sapiens)	taxid:9606(human)|taxid:9606(Homo sapiens)	psi-mi:"MI:0914"(association)	psi-mi:"MI:0486"(UniProt)	intact:EBI-21013988|imex:IM-27036-1	intact-miscore:0.35	psi-mi:"MI:1060"(spoke expansion)	psi-mi:"MI:0499"(unspecified role)	psi-mi:"MI:0499"(unspecified role)	psi-mi:"MI:0496"(bait)	psi-mi:"MI:0498"(prey)	psi-mi:"MI:0326"(protein)	psi-mi:"MI:0326"(protein)	efo:"Orphanet:466"|efo:"Orphanet:454745"|efo:"Orphanet:397606"|efo:"Orphanet:356"|efo:"Orphanet:282166"|efo:"Orphanet:280397"|efo:"Orphanet:157941"|reactome:R-HSA-9609523|reactome:R-HSA-419037|refseq:NP_001258490.1|refseq:NP_001073592.1|refseq:NP_001073591.1|refseq:NP_001073590.1|refseq:NP_000302.1|refseq:NP_898902.1|dip:DIP-29933N|mint:P04156|ensembl:ENST00000457586.2(transcript)|ensembl:ENST000…	efo:"Orphanet:93561"|reactome:R-HSA-977225|reactome:R-HSA-6803157|reactome:R-HSA-6798695|refseq:NP_000230.1|mint:P61626|ensembl:ENSP00000261267.2|ensembl:ENST00000261267.7(transcript)|ensembl:ENSG00000090382.7(gene)|go:"GO:1904724"|go:"GO:0070062"|go:"GO:0050830"|go:"GO:0050829"|go:"GO:0042802"|go:"GO:0042742"|go:"GO:0035580"|go:"GO:0035578"|go:"GO:0031640"|go:"GO:0019730"|go:"GO:0008152"|go:"GO:…		-	-	comment:Healthy human brain|figure legend:Fig. 3A, Table 2|full coverage:Only protein-protein interactions	taxid:9606(human-brain-cortex)|taxid:9606(Homo sapiens brain cortex)	-	2019/01/02	2019/01/02	crc64:43DB596BAAA66484	crc64:8ECFD276BEB2678A	-	-	-	-	0	0	psi-mi:"MI:0102"(sequence tag identification)	psi-mi:"MI:0102"(sequence tag identification)
uniprotkb:P04156	uniprotkb:P17600	uniprotkb:Q5QPB4|uniprotkb:O60489|uniprotkb:P78446|uniprotkb:Q15216|uniprotkb:Q15221|uniprotkb:Q27H91|uniprotkb:Q8TBG0|uniprotkb:Q96E70|uniprotkb:Q9UP19|ensembl:ENSP00000368752.4|ensembl:ENSP00000399376.2|ensembl:ENSP00000411599.2|ensembl:ENSP00000415284.2|intact:EBI-977302|uniprotkb:P04156	uniprotkb:B1AJQ1|uniprotkb:O75825|uniprotkb:Q5H9A9|ensembl:ENSP00000295987.7|intact:EBI-717274|uniprotkb:P17600	psi-mi:prio_human(display_short)|psi-mi:Major prion protein(display_long)|uniprotkb:PRNP(gene name)|uniprotkb:ALTPRP(gene name synonym)|uniprotkb:PRP(gene name synonym)|uniprotkb:Prip(gene name synonym)|uniprotkb:ASCR(gene name synonym)|uniprotkb:PrP33-35C(gene name synonym)|uniprotkb:PrP27-30(gene name synonym)	psi-mi:syn1_human(display_short)|psi-mi:Synapsin-1(display_long)|uniprotkb:SYN1(gene name)|uniprotkb:Brain protein 4.1(gene name synonym)|uniprotkb:Synapsin I(gene name synonym)	psi-mi:"MI:0006"(anti bait coimmunoprecipitation)	Zafar S. et al.(2016)	intact:EBI-21013953|pubmed:28671123|imex:IM-27036	taxid:9606(human)|taxid:9606(Homo sapiens)	taxid:9606(human)|taxid:9606(Homo sapiens)	psi-mi:"MI:0914"(association)	psi-mi:"MI:0486"(UniProt)	intact:EBI-21013988|imex:IM-27036-1	intact-miscore:0.35	psi-mi:"MI:1060"(spoke expansion)	psi-mi:"MI:0499"(unspecified role)	psi-mi:"MI:0499"(unspecified role)	psi-mi:"MI:0496"(bait)	psi-mi:"MI:0498"(prey)	psi-mi:"MI:0326"(protein)	psi-mi:"MI:0326"(protein)	efo:"Orphanet:466"|efo:"Orphanet:454745"|efo:"Orphanet:397606"|efo:"Orphanet:356"|efo:"Orphanet:282166"|efo:"Orphanet:280397"|efo:"Orphanet:157941"|reactome:R-HSA-9609523|reactome:R-HSA-419037|refseq:NP_001258490.1|refseq:NP_001073592.1|refseq:NP_001073591.1|refseq:NP_001073590.1|refseq:NP_000302.1|refseq:NP_898902.1|dip:DIP-29933N|mint:P04156|ensembl:ENST00000457586.2(transcript)|ensembl:ENST000…	efo:"Orphanet:85294"|reactome:R-HSA-9662360|reactome:R-HSA-212676|reactome:R-HSA-181429|refseq:NP_598006.1|refseq:NP_008881.2|interpro:IPR001359|interpro:IPR013815|interpro:IPR016185|interpro:IPR019735|interpro:IPR019736|interpro:IPR020897|interpro:IPR020898|go:"GO:0000795"|go:"GO:0003779"|go:"GO:0005524"|go:"GO:0005794"|go:"GO:0005856"|go:"GO:0007268"|go:"GO:0007269"|go:"GO:0008021"|go:"GO:00140…		-	-	comment:Healthy human brain|figure legend:Fig. 3A, Table 2|full coverage:Only protein-protein interactions	taxid:9606(human-brain-cortex)|taxid:9606(Homo sapiens brain cortex)	-	2019/01/02	2019/01/02	crc64:43DB596BAAA66484	crc64:BE4CE46C942300B0	-	-	-	-	0	0	psi-mi:"MI:0102"(sequence tag identification)	psi-mi:"MI:0102"(sequence tag identification)
uniprotkb:P04156	uniprotkb:P60201	uniprotkb:Q5QPB4|uniprotkb:O60489|uniprotkb:P78446|uniprotkb:Q15216|uniprotkb:Q15221|uniprotkb:Q27H91|uniprotkb:Q8TBG0|uniprotkb:Q96E70|uniprotkb:Q9UP19|ensembl:ENSP00000368752.4|ensembl:ENSP00000399376.2|ensembl:ENSP00000411599.2|ensembl:ENSP00000415284.2|intact:EBI-977302|uniprotkb:P04156	intact:MINT-8164000|uniprotkb:P06905|uniprotkb:P04400|uniprotkb:Q502Y1|uniprotkb:Q6FHZ6|ensembl:ENSP00000481006.1|ensembl:ENSP00000484450.1|intact:EBI-8653150|uniprotkb:P60201	psi-mi:prio_human(display_short)|psi-mi:Major prion protein(display_long)|uniprotkb:PRNP(gene name)|uniprotkb:ALTPRP(gene name synonym)|uniprotkb:PRP(gene name synonym)|uniprotkb:Prip(gene name synonym)|uniprotkb:ASCR(gene name synonym)|uniprotkb:PrP33-35C(gene name synonym)|uniprotkb:PrP27-30(gene name synonym)	psi-mi:mypr_human(display_short)|psi-mi:Myelin proteolipid protein(display_long)|uniprotkb:PLP1(gene name)|uniprotkb:PLP(gene name synonym)|uniprotkb:Lipophilin(gene name synonym)	psi-mi:"MI:0006"(anti bait coimmunoprecipitation)	Zafar S. et al.(2016)	intact:EBI-21013953|pubmed:28671123|imex:IM-27036	taxid:9606(human)|taxid:9606(Homo sapiens)	taxid:9606(human)|taxid:9606(Homo sapiens)	psi-mi:"MI:0914"(association)	psi-mi:"MI:0486"(UniProt)	intact:EBI-21013988|imex:IM-27036-1	intact-miscore:0.35	psi-mi:"MI:1060"(spoke expansion)	psi-mi:"MI:0499"(unspecified role)	psi-mi:"MI:0499"(unspecified role)	psi-mi:"MI:0496"(bait)	psi-mi:"MI:0498"(prey)	psi-mi:"MI:0326"(protein)	psi-mi:"MI:0326"(protein)	efo:"Orphanet:466"|efo:"Orphanet:454745"|efo:"Orphanet:397606"|efo:"Orphanet:356"|efo:"Orphanet:282166"|efo:"Orphanet:280397"|efo:"Orphanet:157941"|reactome:R-HSA-9609523|reactome:R-HSA-419037|refseq:NP_001258490.1|refseq:NP_001073592.1|refseq:NP_001073591.1|refseq:NP_001073590.1|refseq:NP_000302.1|refseq:NP_898902.1|dip:DIP-29933N|mint:P04156|ensembl:ENST00000457586.2(transcript)|ensembl:ENST000…	efo:"Orphanet:99015"|efo:"Orphanet:599376"|efo:"Orphanet:280234"|efo:"Orphanet:280229"|efo:"Orphanet:280224"|interpro:IPR001614|interpro:IPR018237|rcsb pdb:2XPG|go:"GO:0005198"|go:"GO:0005886"|go:"GO:0006954"|go:"GO:0007268"|go:"GO:0008366"|go:"GO:0010628"|go:"GO:0014002"|go:"GO:0019911"|go:"GO:0021762"|go:"GO:0022010"|go:"GO:0030335"|go:"GO:0034683"|go:"GO:0042759"|go:"GO:0042802"|go:"GO:0043209…		-	comment:mint	comment:Healthy human brain|figure legend:Fig. 3A, Table 2|full coverage:Only protein-protein interactions	taxid:9606(human-brain-cortex)|taxid:9606(Homo sapiens brain cortex)	-	2019/01/02	2019/01/02	crc64:43DB596BAAA66484	crc64:3C2BC973C3061C38	-	-	-	-	0	0	psi-mi:"MI:0102"(sequence tag identification)	psi-mi:"MI:0102"(sequence tag identification)
uniprotkb:P04156	uniprotkb:Q13642	uniprotkb:Q5QPB4|uniprotkb:O60489|uniprotkb:P78446|uniprotkb:Q15216|uniprotkb:Q15221|uniprotkb:Q27H91|uniprotkb:Q8TBG0|uniprotkb:Q96E70|uniprotkb:Q9UP19|ensembl:ENSP00000368752.4|ensembl:ENSP00000399376.2|ensembl:ENSP00000411599.2|ensembl:ENSP00000415284.2|intact:EBI-977302|uniprotkb:P04156	intact:EBI-1052757|uniprotkb:B7Z5T4|uniprotkb:B7Z793|uniprotkb:O95212|uniprotkb:Q13230|uniprotkb:Q13645|uniprotkb:Q5JXI7|uniprotkb:Q5M7Y6|uniprotkb:Q6IB30|uniprotkb:Q9NZ40|uniprotkb:Q9UKZ8|uniprotkb:Q9Y630|ensembl:ENSP00000377710.2|ensembl:ENSP00000498684.1|intact:EBI-912547|uniprotkb:Q13642	psi-mi:prio_human(display_short)|psi-mi:Major prion protein(display_long)|uniprotkb:PRNP(gene name)|uniprotkb:ALTPRP(gene name synonym)|uniprotkb:PRP(gene name synonym)|uniprotkb:Prip(gene name synonym)|uniprotkb:ASCR(gene name synonym)|uniprotkb:PrP33-35C(gene name synonym)|uniprotkb:PrP27-30(gene name synonym)	psi-mi:fhl1_human(display_short)|psi-mi:Four and a half LIM domains protein 1(display_long)|uniprotkb:FHL1(gene name)|uniprotkb:Skeletal muscle LIM-protein 1(gene name synonym)|uniprotkb:SLIM1(gene name synonym)	psi-mi:"MI:0006"(anti bait coimmunoprecipitation)	Zafar S. et al.(2016)	intact:EBI-21013953|pubmed:28671123|imex:IM-27036	taxid:9606(human)|taxid:9606(Homo sapiens)	taxid:9606(human)|taxid:9606(Homo sapiens)	psi-mi:"MI:0914"(association)	psi-mi:"MI:0486"(UniProt)	intact:EBI-21014000|imex:IM-27036-3	intact-miscore:0.59	psi-mi:"MI:1060"(spoke expansion)	psi-mi:"MI:0499"(unspecified role)	psi-mi:"MI:0499"(unspecified role)	psi-mi:"MI:0496"(bait)	psi-mi:"MI:0498"(prey)	psi-mi:"MI:0326"(protein)	psi-mi:"MI:0326"(protein)	efo:"Orphanet:466"|efo:"Orphanet:454745"|efo:"Orphanet:397606"|efo:"Orphanet:356"|efo:"Orphanet:282166"|efo:"Orphanet:280397"|efo:"Orphanet:157941"|reactome:R-HSA-9609523|reactome:R-HSA-419037|refseq:NP_001258490.1|refseq:NP_001073592.1|refseq:NP_001073591.1|refseq:NP_001073590.1|refseq:NP_000302.1|refseq:NP_898902.1|dip:DIP-29933N|mint:P04156|ensembl:ENST00000457586.2(transcript)|ensembl:ENST000…	efo:"Orphanet:98863"|efo:"Orphanet:97239"|efo:"Orphanet:431272"|efo:"Orphanet:178461"|efo:"Orphanet:155"|refseq:XP_016884846.1|refseq:XP_006724810.1|refseq:XP_006724809.1|refseq:XP_006724808.1|refseq:XP_006724807.1|refseq:NP_001440.2|refseq:NP_001161291.1|refseq:NP_001153176.1|refseq:NP_001153175.1|refseq:NP_001153174.1|refseq:NP_001153173.1|refseq:NP_001153172.1|refseq:NP_001153171.1|mint:Q13642…		-	-	comment:Brains from slow progressive classical Alzheimer’s disease patients|figure legend:Fig. 3A, Table 2|full coverage:Only protein-protein interactions	taxid:9606(human-brain-cortex)|taxid:9606(Homo sapiens brain cortex)	-	2019/01/02	2019/01/02	crc64:43DB596BAAA66484	crc64:50FD17F7B2606823	-	-	-	-	0	0	psi-mi:"MI:0102"(sequence tag identification)	psi-mi:"MI:0102"(sequence tag identification)
uniprotkb:P04156	uniprotkb:P52758	uniprotkb:Q5QPB4|uniprotkb:O60489|uniprotkb:P78446|uniprotkb:Q15216|uniprotkb:Q15221|uniprotkb:Q27H91|uniprotkb:Q8TBG0|uniprotkb:Q96E70|uniprotkb:Q9UP19|ensembl:ENSP00000368752.4|ensembl:ENSP00000399376.2|ensembl:ENSP00000411599.2|ensembl:ENSP00000415284.2|intact:EBI-977302|uniprotkb:P04156	intact:EBI-3922080|uniprotkb:Q6FHU9|uniprotkb:Q6IBG0|ensembl:ENSP00000254878.3|intact:EBI-1045080|uniprotkb:P52758	psi-mi:prio_human(display_short)|psi-mi:Major prion protein(display_long)|uniprotkb:PRNP(gene name)|uniprotkb:ALTPRP(gene name synonym)|uniprotkb:PRP(gene name synonym)|uniprotkb:Prip(gene name synonym)|uniprotkb:ASCR(gene name synonym)|uniprotkb:PrP33-35C(gene name synonym)|uniprotkb:PrP27-30(gene name synonym)	psi-mi:rida_human(display_short)|psi-mi:2-iminobutanoate/2-iminopropanoate deaminase(display_long)|uniprotkb:14.5 kDa translational inhibitor protein(gene name synonym)|uniprotkb:HRSP12(gene name synonym)|uniprotkb:Heat-responsive protein 12(gene name synonym)|uniprotkb:Reactive intermediate imine deaminase A homolog(gene name synonym)|uniprotkb:Translation inhibitor L-PSP ribonuclease(gene name …	psi-mi:"MI:0006"(anti bait coimmunoprecipitation)	Zafar S. et al.(2016)	intact:EBI-21013953|pubmed:28671123|imex:IM-27036	taxid:9606(human)|taxid:9606(Homo sapiens)	taxid:9606(human)|taxid:9606(Homo sapiens)	psi-mi:"MI:0914"(association)	psi-mi:"MI:0486"(UniProt)	intact:EBI-21014000|imex:IM-27036-3	intact-miscore:0.35	psi-mi:"MI:1060"(spoke expansion)	psi-mi:"MI:0499"(unspecified role)	psi-mi:"MI:0499"(unspecified role)	psi-mi:"MI:0496"(bait)	psi-mi:"MI:0498"(prey)	psi-mi:"MI:0326"(protein)	psi-mi:"MI:0326"(protein)	efo:"Orphanet:466"|efo:"Orphanet:454745"|efo:"Orphanet:397606"|efo:"Orphanet:356"|efo:"Orphanet:282166"|efo:"Orphanet:280397"|efo:"Orphanet:157941"|reactome:R-HSA-9609523|reactome:R-HSA-419037|refseq:NP_001258490.1|refseq:NP_001073592.1|refseq:NP_001073591.1|refseq:NP_001073590.1|refseq:NP_000302.1|refseq:NP_898902.1|dip:DIP-29933N|mint:P04156|ensembl:ENST00000457586.2(transcript)|ensembl:ENST000…	interpro:IPR006056|interpro:IPR006175|interpro:IPR019897|interpro:IPR035959|rcsb pdb:1ONI|go:"GO:0003723"|go:"GO:0003729"|go:"GO:0005634"|go:"GO:0005737"|go:"GO:0005739"|go:"GO:0005759"|go:"GO:0005777"|go:"GO:0005829"|go:"GO:0006402"|go:"GO:0006629"|go:"GO:0016892"|go:"GO:0017148"|go:"GO:0019239"|go:"GO:0019518"|go:"GO:0061157"|go:"GO:0070062"|go:"GO:0120242"|go:"GO:0120243"|go:"GO:1901565"|ensem…		-	-	comment:Brains from slow progressive classical Alzheimer’s disease patients|figure legend:Fig. 3A, Table 2|full coverage:Only protein-protein interactions	taxid:9606(human-brain-cortex)|taxid:9606(Homo sapiens brain cortex)	-	2019/01/02	2019/01/02	crc64:43DB596BAAA66484	crc64:DD0740621E8BE6AD	-	-	-	-	0	0	psi-mi:"MI:0102"(sequence tag identification)	psi-mi:"MI:0102"(sequence tag identification)
uniprotkb:P04156	uniprotkb:P04075	uniprotkb:Q5QPB4|uniprotkb:O60489|uniprotkb:P78446|uniprotkb:Q15216|uniprotkb:Q15221|uniprotkb:Q27H91|uniprotkb:Q8TBG0|uniprotkb:Q96E70|uniprotkb:Q9UP19|ensembl:ENSP00000368752.4|ensembl:ENSP00000399376.2|ensembl:ENSP00000411599.2|ensembl:ENSP00000415284.2|intact:EBI-977302|uniprotkb:P04156	uniprotkb:Q6FH76|uniprotkb:Q96B15|uniprotkb:Q9BWD9|uniprotkb:B4DXI7|uniprotkb:Q6FI10|uniprotkb:Q9UCN2|ensembl:ENSP00000400452.2|ensembl:ENSP00000455700.1|ensembl:ENSP00000455800.2|ensembl:ENSP00000494188.2|intact:EBI-709613|uniprotkb:P04075	psi-mi:prio_human(display_short)|psi-mi:Major prion protein(display_long)|uniprotkb:PRNP(gene name)|uniprotkb:ALTPRP(gene name synonym)|uniprotkb:PRP(gene name synonym)|uniprotkb:Prip(gene name synonym)|uniprotkb:ASCR(gene name synonym)|uniprotkb:PrP33-35C(gene name synonym)|uniprotkb:PrP27-30(gene name synonym)	psi-mi:aldoa_human(display_short)|psi-mi:Fructose-bisphosphate aldolase A(display_long)|uniprotkb:ALDOA(gene name)|uniprotkb:ALDA(gene name synonym)|uniprotkb:Lung cancer antigen NY-LU-1(gene name synonym)|uniprotkb:Muscle-type aldolase(gene name synonym)	psi-mi:"MI:0006"(anti bait coimmunoprecipitation)	Zafar S. et al.(2016)	intact:EBI-21013953|pubmed:28671123|imex:IM-27036	taxid:9606(human)|taxid:9606(Homo sapiens)	taxid:9606(human)|taxid:9606(Homo sapiens)	psi-mi:"MI:0914"(association)	psi-mi:"MI:0486"(UniProt)	intact:EBI-21014000|imex:IM-27036-3	intact-miscore:0.35	psi-mi:"MI:1060"(spoke expansion)	psi-mi:"MI:0499"(unspecified role)	psi-mi:"MI:0499"(unspecified role)	psi-mi:"MI:0496"(bait)	psi-mi:"MI:0498"(prey)	psi-mi:"MI:0326"(protein)	psi-mi:"MI:0326"(protein)	efo:"Orphanet:466"|efo:"Orphanet:454745"|efo:"Orphanet:397606"|efo:"Orphanet:356"|efo:"Orphanet:282166"|efo:"Orphanet:280397"|efo:"Orphanet:157941"|reactome:R-HSA-9609523|reactome:R-HSA-419037|refseq:NP_001258490.1|refseq:NP_001073592.1|refseq:NP_001073591.1|refseq:NP_001073590.1|refseq:NP_000302.1|refseq:NP_898902.1|dip:DIP-29933N|mint:P04156|ensembl:ENST00000457586.2(transcript)|ensembl:ENST000…	efo:"Orphanet:57"|reactome:R-HSA-70263|reactome:R-HSA-70171|reactome:R-HSA-6798695|reactome:R-HSA-114608|refseq:XP_011544070.1|refseq:NP_908932.1|refseq:NP_908930.1|refseq:NP_001230106.1|refseq:NP_001121089.1|refseq:NP_000025.1|mint:P04075|ensembl:ENSP00000494188.2|ensembl:ENSP00000496166.1|ensembl:ENST00000642816.3|ensembl:ENSP00000455700.1|ensembl:ENSP00000455800.2|ensembl:ENSP00000400452.2|ens…		-	-	comment:Brains from slow progressive classical Alzheimer’s disease patients|figure legend:Fig. 3A, Table 2|full coverage:Only protein-protein interactions	taxid:9606(human-brain-cortex)|taxid:9606(Homo sapiens brain cortex)	-	2019/01/02	2019/01/02	crc64:43DB596BAAA66484	crc64:0AAED80F755A7BE8	-	-	-	-	0	0	psi-mi:"MI:0102"(sequence tag identification)	psi-mi:"MI:0102"(sequence tag identification)
uniprotkb:P04156	uniprotkb:P61626	uniprotkb:Q5QPB4|uniprotkb:O60489|uniprotkb:P78446|uniprotkb:Q15216|uniprotkb:Q15221|uniprotkb:Q27H91|uniprotkb:Q8TBG0|uniprotkb:Q96E70|uniprotkb:Q9UP19|ensembl:ENSP00000368752.4|ensembl:ENSP00000399376.2|ensembl:ENSP00000411599.2|ensembl:ENSP00000415284.2|intact:EBI-977302|uniprotkb:P04156	uniprotkb:P00695|uniprotkb:Q9UCF8|uniprotkb:Q13170|ensembl:ENSP00000261267.2|intact:EBI-355360|uniprotkb:P61626	psi-mi:prio_human(display_short)|psi-mi:Major prion protein(display_long)|uniprotkb:PRNP(gene name)|uniprotkb:ALTPRP(gene name synonym)|uniprotkb:PRP(gene name synonym)|uniprotkb:Prip(gene name synonym)|uniprotkb:ASCR(gene name synonym)|uniprotkb:PrP33-35C(gene name synonym)|uniprotkb:PrP27-30(gene name synonym)	psi-mi:lysc_human(display_short)|psi-mi:Lysozyme C(display_long)|uniprotkb:LYZ(gene name)|uniprotkb:1,4-beta-N-acetylmuramidase C(gene name synonym)|uniprotkb:LZM(gene name synonym)	psi-mi:"MI:0006"(anti bait coimmunoprecipitation)	Zafar S. et al.(2016)	intact:EBI-21013953|pubmed:28671123|imex:IM-27036	taxid:9606(human)|taxid:9606(Homo sapiens)	taxid:9606(human)|taxid:9606(Homo sapiens)	psi-mi:"MI:0914"(association)	psi-mi:"MI:0486"(UniProt)	intact:EBI-21014000|imex:IM-27036-3	intact-miscore:0.35	psi-mi:"MI:1060"(spoke expansion)	psi-mi:"MI:0499"(unspecified role)	psi-mi:"MI:0499"(unspecified role)	psi-mi:"MI:0496"(bait)	psi-mi:"MI:0498"(prey)	psi-mi:"MI:0326"(protein)	psi-mi:"MI:0326"(protein)	efo:"Orphanet:466"|efo:"Orphanet:454745"|efo:"Orphanet:397606"|efo:"Orphanet:356"|efo:"Orphanet:282166"|efo:"Orphanet:280397"|efo:"Orphanet:157941"|reactome:R-HSA-9609523|reactome:R-HSA-419037|refseq:NP_001258490.1|refseq:NP_001073592.1|refseq:NP_001073591.1|refseq:NP_001073590.1|refseq:NP_000302.1|refseq:NP_898902.1|dip:DIP-29933N|mint:P04156|ensembl:ENST00000457586.2(transcript)|ensembl:ENST000…	efo:"Orphanet:93561"|reactome:R-HSA-977225|reactome:R-HSA-6803157|reactome:R-HSA-6798695|refseq:NP_000230.1|mint:P61626|ensembl:ENSP00000261267.2|ensembl:ENST00000261267.7(transcript)|ensembl:ENSG00000090382.7(gene)|go:"GO:1904724"|go:"GO:0070062"|go:"GO:0050830"|go:"GO:0050829"|go:"GO:0042802"|go:"GO:0042742"|go:"GO:0035580"|go:"GO:0035578"|go:"GO:0031640"|go:"GO:0019730"|go:"GO:0008152"|go:"GO:…		-	-	comment:Brains from slow progressive classical Alzheimer’s disease patients|figure legend:Fig. 3A, Table 2|full coverage:Only protein-protein interactions	taxid:9606(human-brain-cortex)|taxid:9606(Homo sapiens brain cortex)	-	2019/01/02	2019/01/02	crc64:43DB596BAAA66484	crc64:8ECFD276BEB2678A	-	-	-	-	0	0	psi-mi:"MI:0102"(sequence tag identification)	psi-mi:"MI:0102"(sequence tag identification)
uniprotkb:P04156	uniprotkb:P17600	uniprotkb:Q5QPB4|uniprotkb:O60489|uniprotkb:P78446|uniprotkb:Q15216|uniprotkb:Q15221|uniprotkb:Q27H91|uniprotkb:Q8TBG0|uniprotkb:Q96E70|uniprotkb:Q9UP19|ensembl:ENSP00000368752.4|ensembl:ENSP00000399376.2|ensembl:ENSP00000411599.2|ensembl:ENSP00000415284.2|intact:EBI-977302|uniprotkb:P04156	uniprotkb:B1AJQ1|uniprotkb:O75825|uniprotkb:Q5H9A9|ensembl:ENSP00000295987.7|intact:EBI-717274|uniprotkb:P17600	psi-mi:prio_human(display_short)|psi-mi:Major prion protein(display_long)|uniprotkb:PRNP(gene name)|uniprotkb:ALTPRP(gene name synonym)|uniprotkb:PRP(gene name synonym)|uniprotkb:Prip(gene name synonym)|uniprotkb:ASCR(gene name synonym)|uniprotkb:PrP33-35C(gene name synonym)|uniprotkb:PrP27-30(gene name synonym)	psi-mi:syn1_human(display_short)|psi-mi:Synapsin-1(display_long)|uniprotkb:SYN1(gene name)|uniprotkb:Brain protein 4.1(gene name synonym)|uniprotkb:Synapsin I(gene name synonym)	psi-mi:"MI:0006"(anti bait coimmunoprecipitation)	Zafar S. et al.(2016)	intact:EBI-21013953|pubmed:28671123|imex:IM-27036	taxid:9606(human)|taxid:9606(Homo sapiens)	taxid:9606(human)|taxid:9606(Homo sapiens)	psi-mi:"MI:0914"(association)	psi-mi:"MI:0486"(UniProt)	intact:EBI-21014000|imex:IM-27036-3	intact-miscore:0.35	psi-mi:"MI:1060"(spoke expansion)	psi-mi:"MI:0499"(unspecified role)	psi-mi:"MI:0499"(unspecified role)	psi-mi:"MI:0496"(bait)	psi-mi:"MI:0498"(prey)	psi-mi:"MI:0326"(protein)	psi-mi:"MI:0326"(protein)	efo:"Orphanet:466"|efo:"Orphanet:454745"|efo:"Orphanet:397606"|efo:"Orphanet:356"|efo:"Orphanet:282166"|efo:"Orphanet:280397"|efo:"Orphanet:157941"|reactome:R-HSA-9609523|reactome:R-HSA-419037|refseq:NP_001258490.1|refseq:NP_001073592.1|refseq:NP_001073591.1|refseq:NP_001073590.1|refseq:NP_000302.1|refseq:NP_898902.1|dip:DIP-29933N|mint:P04156|ensembl:ENST00000457586.2(transcript)|ensembl:ENST000…	efo:"Orphanet:85294"|reactome:R-HSA-9662360|reactome:R-HSA-212676|reactome:R-HSA-181429|refseq:NP_598006.1|refseq:NP_008881.2|interpro:IPR001359|interpro:IPR013815|interpro:IPR016185|interpro:IPR019735|interpro:IPR019736|interpro:IPR020897|interpro:IPR020898|go:"GO:0000795"|go:"GO:0003779"|go:"GO:0005524"|go:"GO:0005794"|go:"GO:0005856"|go:"GO:0007268"|go:"GO:0007269"|go:"GO:0008021"|go:"GO:00140…		-	-	comment:Brains from slow progressive classical Alzheimer’s disease patients|figure legend:Fig. 3A, Table 2|full coverage:Only protein-protein interactions	taxid:9606(human-brain-cortex)|taxid:9606(Homo sapiens brain cortex)	-	2019/01/02	2019/01/02	crc64:43DB596BAAA66484	crc64:BE4CE46C942300B0	-	-	-	-	0	0	psi-mi:"MI:0102"(sequence tag identification)	psi-mi:"MI:0102"(sequence tag identification)
uniprotkb:P04156	uniprotkb:P60201	uniprotkb:Q5QPB4|uniprotkb:O60489|uniprotkb:P78446|uniprotkb:Q15216|uniprotkb:Q15221|uniprotkb:Q27H91|uniprotkb:Q8TBG0|uniprotkb:Q96E70|uniprotkb:Q9UP19|ensembl:ENSP00000368752.4|ensembl:ENSP00000399376.2|ensembl:ENSP00000411599.2|ensembl:ENSP00000415284.2|intact:EBI-977302|uniprotkb:P04156	intact:MINT-8164000|uniprotkb:P06905|uniprotkb:P04400|uniprotkb:Q502Y1|uniprotkb:Q6FHZ6|ensembl:ENSP00000481006.1|ensembl:ENSP00000484450.1|intact:EBI-8653150|uniprotkb:P60201	psi-mi:prio_human(display_short)|psi-mi:Major prion protein(display_long)|uniprotkb:PRNP(gene name)|uniprotkb:ALTPRP(gene name synonym)|uniprotkb:PRP(gene name synonym)|uniprotkb:Prip(gene name synonym)|uniprotkb:ASCR(gene name synonym)|uniprotkb:PrP33-35C(gene name synonym)|uniprotkb:PrP27-30(gene name synonym)	psi-mi:mypr_human(display_short)|psi-mi:Myelin proteolipid protein(display_long)|uniprotkb:PLP1(gene name)|uniprotkb:PLP(gene name synonym)|uniprotkb:Lipophilin(gene name synonym)	psi-mi:"MI:0006"(anti bait coimmunoprecipitation)	Zafar S. et al.(2016)	intact:EBI-21013953|pubmed:28671123|imex:IM-27036	taxid:9606(human)|taxid:9606(Homo sapiens)	taxid:9606(human)|taxid:9606(Homo sapiens)	psi-mi:"MI:0914"(association)	psi-mi:"MI:0486"(UniProt)	intact:EBI-21014000|imex:IM-27036-3	intact-miscore:0.35	psi-mi:"MI:1060"(spoke expansion)	psi-mi:"MI:0499"(unspecified role)	psi-mi:"MI:0499"(unspecified role)	psi-mi:"MI:0496"(bait)	psi-mi:"MI:0498"(prey)	psi-mi:"MI:0326"(protein)	psi-mi:"MI:0326"(protein)	efo:"Orphanet:466"|efo:"Orphanet:454745"|efo:"Orphanet:397606"|efo:"Orphanet:356"|efo:"Orphanet:282166"|efo:"Orphanet:280397"|efo:"Orphanet:157941"|reactome:R-HSA-9609523|reactome:R-HSA-419037|refseq:NP_001258490.1|refseq:NP_001073592.1|refseq:NP_001073591.1|refseq:NP_001073590.1|refseq:NP_000302.1|refseq:NP_898902.1|dip:DIP-29933N|mint:P04156|ensembl:ENST00000457586.2(transcript)|ensembl:ENST000…	efo:"Orphanet:99015"|efo:"Orphanet:599376"|efo:"Orphanet:280234"|efo:"Orphanet:280229"|efo:"Orphanet:280224"|interpro:IPR001614|interpro:IPR018237|rcsb pdb:2XPG|go:"GO:0005198"|go:"GO:0005886"|go:"GO:0006954"|go:"GO:0007268"|go:"GO:0008366"|go:"GO:0010628"|go:"GO:0014002"|go:"GO:0019911"|go:"GO:0021762"|go:"GO:0022010"|go:"GO:0030335"|go:"GO:0034683"|go:"GO:0042759"|go:"GO:0042802"|go:"GO:0043209…		-	comment:mint	comment:Brains from slow progressive classical Alzheimer’s disease patients|figure legend:Fig. 3A, Table 2|full coverage:Only protein-protein interactions	taxid:9606(human-brain-cortex)|taxid:9606(Homo sapiens brain cortex)	-	2019/01/02	2019/01/02	crc64:43DB596BAAA66484	crc64:3C2BC973C3061C38	-	-	-	-	0	0	psi-mi:"MI:0102"(sequence tag identification)	psi-mi:"MI:0102"(sequence tag identification)
uniprotkb:P04156	uniprotkb:Q06830	uniprotkb:Q5QPB4|uniprotkb:O60489|uniprotkb:P78446|uniprotkb:Q15216|uniprotkb:Q15221|uniprotkb:Q27H91|uniprotkb:Q8TBG0|uniprotkb:Q96E70|uniprotkb:Q9UP19|ensembl:ENSP00000368752.4|ensembl:ENSP00000399376.2|ensembl:ENSP00000411599.2|ensembl:ENSP00000415284.2|intact:EBI-977302|uniprotkb:P04156	uniprotkb:B5BU26|uniprotkb:D3DPZ8|uniprotkb:P35703|uniprotkb:Q2V576|uniprotkb:Q5T154|uniprotkb:Q5T155|ensembl:ENSP00000262746.1|ensembl:ENSP00000361152.5|ensembl:ENSP00000389047.2|ensembl:ENSP00000407034.2|ensembl:ENSP00000503140.1|intact:EBI-353193|uniprotkb:Q06830	psi-mi:prio_human(display_short)|psi-mi:Major prion protein(display_long)|uniprotkb:PRNP(gene name)|uniprotkb:ALTPRP(gene name synonym)|uniprotkb:PRP(gene name synonym)|uniprotkb:Prip(gene name synonym)|uniprotkb:ASCR(gene name synonym)|uniprotkb:PrP33-35C(gene name synonym)|uniprotkb:PrP27-30(gene name synonym)	psi-mi:prdx1_human(display_short)|psi-mi:Peroxiredoxin-1(display_long)|uniprotkb:PRDX1(gene name)|uniprotkb:Thioredoxin-dependent peroxiredoxin 1(gene name synonym)|uniprotkb:Natural killer cell-enhancing factor A(gene name synonym)|uniprotkb:Proliferation-associated gene protein(gene name synonym)|uniprotkb:Thioredoxin-dependent peroxide reductase 2(gene name synonym)|uniprotkb:Thioredoxin perox…	psi-mi:"MI:0006"(anti bait coimmunoprecipitation)	Zafar S. et al.(2016)	intact:EBI-21013953|pubmed:28671123|imex:IM-27036	taxid:9606(human)|taxid:9606(Homo sapiens)	taxid:9606(human)|taxid:9606(Homo sapiens)	psi-mi:"MI:0914"(association)	psi-mi:"MI:0486"(UniProt)	intact:EBI-21014000|imex:IM-27036-3	intact-miscore:0.5	psi-mi:"MI:1060"(spoke expansion)	psi-mi:"MI:0499"(unspecified role)	psi-mi:"MI:0499"(unspecified role)	psi-mi:"MI:0496"(bait)	psi-mi:"MI:0498"(prey)	psi-mi:"MI:0326"(protein)	psi-mi:"MI:0326"(protein)	efo:"Orphanet:466"|efo:"Orphanet:454745"|efo:"Orphanet:397606"|efo:"Orphanet:356"|efo:"Orphanet:282166"|efo:"Orphanet:280397"|efo:"Orphanet:157941"|reactome:R-HSA-9609523|reactome:R-HSA-419037|refseq:NP_001258490.1|refseq:NP_001073592.1|refseq:NP_001073591.1|refseq:NP_001073590.1|refseq:NP_000302.1|refseq:NP_898902.1|dip:DIP-29933N|mint:P04156|ensembl:ENST00000457586.2(transcript)|ensembl:ENST000…	reactome:R-HSA-9818027|reactome:R-HSA-8862803|reactome:R-HSA-5628897|reactome:R-HSA-3299685|refseq:NP_859048.1|refseq:NP_859047.1|refseq:NP_002565.1|refseq:NP_001189360.1|dip:DIP-33152N|mint:Q06830|ensembl:ENSP00000503140.1|ensembl:ENSP00000407034.2|ensembl:ENSP00000389047.2|ensembl:ENSP00000361152.5|ensembl:ENSP00000262746.1|ensembl:ENST00000676549.1(transcript)|ensembl:ENST00000447184.6(transcr…		-	-	comment:Brains from slow progressive classical Alzheimer’s disease patients|figure legend:Fig. 3A, Table 2|full coverage:Only protein-protein interactions	taxid:9606(human-brain-cortex)|taxid:9606(Homo sapiens brain cortex)	-	2019/01/02	2019/01/02	crc64:43DB596BAAA66484	crc64:8F68E56D75BF5304	-	-	-	-	0	0	psi-mi:"MI:0102"(sequence tag identification)	psi-mi:"MI:0102"(sequence tag identification)
uniprotkb:P04156	uniprotkb:Q53EM5	uniprotkb:Q5QPB4|uniprotkb:O60489|uniprotkb:P78446|uniprotkb:Q15216|uniprotkb:Q15221|uniprotkb:Q27H91|uniprotkb:Q8TBG0|uniprotkb:Q96E70|uniprotkb:Q9UP19|ensembl:ENSP00000368752.4|ensembl:ENSP00000399376.2|ensembl:ENSP00000411599.2|ensembl:ENSP00000415284.2|intact:EBI-977302|uniprotkb:P04156	uniprotkb:Q53EM5|intact:EBI-21014009	psi-mi:prio_human(display_short)|psi-mi:Major prion protein(display_long)|uniprotkb:PRNP(gene name)|uniprotkb:ALTPRP(gene name synonym)|uniprotkb:PRP(gene name synonym)|uniprotkb:Prip(gene name synonym)|uniprotkb:ASCR(gene name synonym)|uniprotkb:PrP33-35C(gene name synonym)|uniprotkb:PrP27-30(gene name synonym)	psi-mi:q53em5_human(display_short)|psi-mi:Transketolase(display_long)	psi-mi:"MI:0006"(anti bait coimmunoprecipitation)	Zafar S. et al.(2016)	intact:EBI-21013953|pubmed:28671123|imex:IM-27036	taxid:9606(human)|taxid:9606(Homo sapiens)	taxid:9606(human)|taxid:9606(Homo sapiens)	psi-mi:"MI:0914"(association)	psi-mi:"MI:0486"(UniProt)	intact:EBI-21014000|imex:IM-27036-3	intact-miscore:0.35	psi-mi:"MI:1060"(spoke expansion)	psi-mi:"MI:0499"(unspecified role)	psi-mi:"MI:0499"(unspecified role)	psi-mi:"MI:0496"(bait)	psi-mi:"MI:0498"(prey)	psi-mi:"MI:0326"(protein)	psi-mi:"MI:0326"(protein)	efo:"Orphanet:466"|efo:"Orphanet:454745"|efo:"Orphanet:397606"|efo:"Orphanet:356"|efo:"Orphanet:282166"|efo:"Orphanet:280397"|efo:"Orphanet:157941"|reactome:R-HSA-9609523|reactome:R-HSA-419037|refseq:NP_001258490.1|refseq:NP_001073592.1|refseq:NP_001073591.1|refseq:NP_001073590.1|refseq:NP_000302.1|refseq:NP_898902.1|dip:DIP-29933N|mint:P04156|ensembl:ENST00000457586.2(transcript)|ensembl:ENST000…	go:"GO:0046872"|go:"GO:0016740"|go:"GO:0005737"|interpro:IPR005474|interpro:IPR033248|interpro:IPR020826|interpro:IPR005475|interpro:IPR009014|interpro:IPR029061|interpro:IPR049557		-	-	comment:Brains from slow progressive classical Alzheimer’s disease patients|figure legend:Fig. 3A, Table 2|full coverage:Only protein-protein interactions	taxid:9606(human-brain-cortex)|taxid:9606(Homo sapiens brain cortex)	-	2019/01/02	2019/01/02	crc64:43DB596BAAA66484	crc64:17D119C02ECD712B	-	-	-	-	0	0	psi-mi:"MI:0102"(sequence tag identification)	psi-mi:"MI:0102"(sequence tag identification)
uniprotkb:P04156	uniprotkb:P02686	uniprotkb:Q5QPB4|uniprotkb:O60489|uniprotkb:P78446|uniprotkb:Q15216|uniprotkb:Q15221|uniprotkb:Q27H91|uniprotkb:Q8TBG0|uniprotkb:Q96E70|uniprotkb:Q9UP19|ensembl:ENSP00000368752.4|ensembl:ENSP00000399376.2|ensembl:ENSP00000411599.2|ensembl:ENSP00000415284.2|intact:EBI-977302|uniprotkb:P04156	uniprotkb:B7ZKS2|uniprotkb:B7ZKS4|uniprotkb:A4FU54|uniprotkb:Q15337|uniprotkb:Q15338|uniprotkb:Q15339|uniprotkb:A8MY86|uniprotkb:A8MYL4|uniprotkb:A6NI84|uniprotkb:Q15340|uniprotkb:Q59GX3|uniprotkb:Q65ZS4|uniprotkb:Q6AI64|uniprotkb:Q6FH37|uniprotkb:Q6FI04|uniprotkb:Q6PK23|uniprotkb:B3KY66|ensembl:ENSP00000348273.2|ensembl:ENSP00000462223.1|intact:EBI-947410|uniprotkb:P02686	psi-mi:prio_human(display_short)|psi-mi:Major prion protein(display_long)|uniprotkb:PRNP(gene name)|uniprotkb:ALTPRP(gene name synonym)|uniprotkb:PRP(gene name synonym)|uniprotkb:Prip(gene name synonym)|uniprotkb:ASCR(gene name synonym)|uniprotkb:PrP33-35C(gene name synonym)|uniprotkb:PrP27-30(gene name synonym)	psi-mi:mbp_human(display_short)|psi-mi:Myelin basic protein(display_long)|uniprotkb:MBP(gene name)|uniprotkb:Myelin membrane encephalitogenic protein(gene name synonym)|uniprotkb:Myelin A1 protein(gene name synonym)	psi-mi:"MI:0006"(anti bait coimmunoprecipitation)	Zafar S. et al.(2016)	intact:EBI-21013953|pubmed:28671123|imex:IM-27036	taxid:9606(human)|taxid:9606(Homo sapiens)	taxid:9606(human)|taxid:9606(Homo sapiens)	psi-mi:"MI:0914"(association)	psi-mi:"MI:0486"(UniProt)	intact:EBI-21014000|imex:IM-27036-3	intact-miscore:0.35	psi-mi:"MI:1060"(spoke expansion)	psi-mi:"MI:0499"(unspecified role)	psi-mi:"MI:0499"(unspecified role)	psi-mi:"MI:0496"(bait)	psi-mi:"MI:0498"(prey)	psi-mi:"MI:0326"(protein)	psi-mi:"MI:0326"(protein)	efo:"Orphanet:466"|efo:"Orphanet:454745"|efo:"Orphanet:397606"|efo:"Orphanet:356"|efo:"Orphanet:282166"|efo:"Orphanet:280397"|efo:"Orphanet:157941"|reactome:R-HSA-9609523|reactome:R-HSA-419037|refseq:NP_001258490.1|refseq:NP_001073592.1|refseq:NP_001073591.1|refseq:NP_001073590.1|refseq:NP_000302.1|refseq:NP_898902.1|dip:DIP-29933N|mint:P04156|ensembl:ENST00000457586.2(transcript)|ensembl:ENST000…	reactome:R-HSA-9619665|refseq:NP_001020272.1|refseq:NP_001020271.1|refseq:NP_001020263.1|refseq:NP_001020261.1|refseq:NP_001020252.1|refseq:XP_016881269.1|refseq:NP_002376.1|dip:DIP-36624N|mint:P02686|ensembl:ENSP00000462223.1|ensembl:ENSP00000380964.4|ensembl:ENST00000397866.8|ensembl:ENSP00000380963.5|ensembl:ENST00000397865.9|ensembl:ENSP00000380961.1|ensembl:ENST00000397863.5|ensembl:ENSP0000…		-	-	comment:Brains from slow progressive classical Alzheimer’s disease patients|figure legend:Fig. 3A, Table 2|full coverage:Only protein-protein interactions	taxid:9606(human-brain-cortex)|taxid:9606(Homo sapiens brain cortex)	-	2019/01/02	2019/01/02	crc64:43DB596BAAA66484	crc64:4AD7305C1D5434C4	-	-	-	-	0	0	psi-mi:"MI:0102"(sequence tag identification)	psi-mi:"MI:0102"(sequence tag identification)
uniprotkb:P04156	uniprotkb:P02689	uniprotkb:Q5QPB4|uniprotkb:O60489|uniprotkb:P78446|uniprotkb:Q15216|uniprotkb:Q15221|uniprotkb:Q27H91|uniprotkb:Q8TBG0|uniprotkb:Q96E70|uniprotkb:Q9UP19|ensembl:ENSP00000368752.4|ensembl:ENSP00000399376.2|ensembl:ENSP00000411599.2|ensembl:ENSP00000415284.2|intact:EBI-977302|uniprotkb:P04156	uniprotkb:Q6FHL4|ensembl:ENSP00000256103.2|intact:EBI-10193858|uniprotkb:P02689	psi-mi:prio_human(display_short)|psi-mi:Major prion protein(display_long)|uniprotkb:PRNP(gene name)|uniprotkb:ALTPRP(gene name synonym)|uniprotkb:PRP(gene name synonym)|uniprotkb:Prip(gene name synonym)|uniprotkb:ASCR(gene name synonym)|uniprotkb:PrP33-35C(gene name synonym)|uniprotkb:PrP27-30(gene name synonym)	psi-mi:myp2_human(display_short)|psi-mi:Myelin P2 protein(display_long)|uniprotkb:PMP2(gene name)|uniprotkb:Peripheral myelin protein 2(gene name synonym)	psi-mi:"MI:0006"(anti bait coimmunoprecipitation)	Zafar S. et al.(2016)	intact:EBI-21013953|pubmed:28671123|imex:IM-27036	taxid:9606(human)|taxid:9606(Homo sapiens)	taxid:9606(human)|taxid:9606(Homo sapiens)	psi-mi:"MI:0914"(association)	psi-mi:"MI:0486"(UniProt)	intact:EBI-21014000|imex:IM-27036-3	intact-miscore:0.35	psi-mi:"MI:1060"(spoke expansion)	psi-mi:"MI:0499"(unspecified role)	psi-mi:"MI:0499"(unspecified role)	psi-mi:"MI:0496"(bait)	psi-mi:"MI:0498"(prey)	psi-mi:"MI:0326"(protein)	psi-mi:"MI:0326"(protein)	efo:"Orphanet:466"|efo:"Orphanet:454745"|efo:"Orphanet:397606"|efo:"Orphanet:356"|efo:"Orphanet:282166"|efo:"Orphanet:280397"|efo:"Orphanet:157941"|reactome:R-HSA-9609523|reactome:R-HSA-419037|refseq:NP_001258490.1|refseq:NP_001073592.1|refseq:NP_001073591.1|refseq:NP_001073590.1|refseq:NP_000302.1|refseq:NP_898902.1|dip:DIP-29933N|mint:P04156|ensembl:ENST00000457586.2(transcript)|ensembl:ENST000…	efo:"Orphanet:476394"|refseq:NP_002668.1|ensembl:ENST00000256103.3(transcript)|ensembl:ENSG00000147588.7(gene)|go:"GO:0070062"|interpro:IPR000566|interpro:IPR000463|interpro:IPR012674|interpro:IPR031256|interpro:IPR031259|rcsb pdb:2WUT|rcsb pdb:3NR3|rcsb pdb:4A1H|rcsb pdb:4A1Y|rcsb pdb:4A8Z|rcsb pdb:4BVM|rcsb pdb:4D6A|rcsb pdb:4D6B|rcsb pdb:5N4M|rcsb pdb:5N4P|rcsb pdb:5N4Q|rcsb pdb:6EW2|rcsb pdb:…		-	-	comment:Brains from slow progressive classical Alzheimer’s disease patients|figure legend:Fig. 3A, Table 2|full coverage:Only protein-protein interactions	taxid:9606(human-brain-cortex)|taxid:9606(Homo sapiens brain cortex)	-	2019/01/02	2019/01/02	crc64:43DB596BAAA66484	crc64:3D515D32695899D2	-	-	-	-	0	0	psi-mi:"MI:0102"(sequence tag identification)	psi-mi:"MI:0102"(sequence tag identification)
uniprotkb:P04156	uniprotkb:P33778	uniprotkb:Q5QPB4|uniprotkb:O60489|uniprotkb:P78446|uniprotkb:Q15216|uniprotkb:Q15221|uniprotkb:Q27H91|uniprotkb:Q8TBG0|uniprotkb:Q96E70|uniprotkb:Q9UP19|ensembl:ENSP00000368752.4|ensembl:ENSP00000399376.2|ensembl:ENSP00000411599.2|ensembl:ENSP00000415284.2|intact:EBI-977302|uniprotkb:P04156	uniprotkb:Q4KN36|ensembl:ENSP00000482674.2|intact:EBI-357986|uniprotkb:P33778	psi-mi:prio_human(display_short)|psi-mi:Major prion protein(display_long)|uniprotkb:PRNP(gene name)|uniprotkb:ALTPRP(gene name synonym)|uniprotkb:PRP(gene name synonym)|uniprotkb:Prip(gene name synonym)|uniprotkb:ASCR(gene name synonym)|uniprotkb:PrP33-35C(gene name synonym)|uniprotkb:PrP27-30(gene name synonym)	psi-mi:h2b1b_human(display_short)|psi-mi:Histone H2B type 1-B(display_long)|uniprotkb:H2BC3(gene name)|uniprotkb:Histone H2B.f(gene name synonym)|uniprotkb:Histone H2B.1(gene name synonym)|uniprotkb:HIST1H2BB(gene name synonym)|uniprotkb:H2BFF(gene name synonym)|uniprotkb:H2B-clustered histone 3(gene name synonym)	psi-mi:"MI:0006"(anti bait coimmunoprecipitation)	Zafar S. et al.(2016)	intact:EBI-21013953|pubmed:28671123|imex:IM-27036	taxid:9606(human)|taxid:9606(Homo sapiens)	taxid:9606(human)|taxid:9606(Homo sapiens)	psi-mi:"MI:0914"(association)	psi-mi:"MI:0486"(UniProt)	intact:EBI-21014024|imex:IM-27036-5	intact-miscore:0.35	psi-mi:"MI:1060"(spoke expansion)	psi-mi:"MI:0499"(unspecified role)	psi-mi:"MI:0499"(unspecified role)	psi-mi:"MI:0496"(bait)	psi-mi:"MI:0498"(prey)	psi-mi:"MI:0326"(protein)	psi-mi:"MI:0326"(protein)	efo:"Orphanet:466"|efo:"Orphanet:454745"|efo:"Orphanet:397606"|efo:"Orphanet:356"|efo:"Orphanet:282166"|efo:"Orphanet:280397"|efo:"Orphanet:157941"|reactome:R-HSA-9609523|reactome:R-HSA-419037|refseq:NP_001258490.1|refseq:NP_001073592.1|refseq:NP_001073591.1|refseq:NP_001073590.1|refseq:NP_000302.1|refseq:NP_898902.1|dip:DIP-29933N|mint:P04156|ensembl:ENST00000457586.2(transcript)|ensembl:ENST000…	reactome:R-HSA-9821993|reactome:R-HSA-9821002|reactome:R-HSA-977225|reactome:R-HSA-9710421|reactome:R-HSA-9670095|reactome:R-HSA-9616222|reactome:R-HSA-9610379|reactome:R-HSA-9609690|reactome:R-HSA-912446|reactome:R-HSA-9018519|reactome:R-HSA-8939236|reactome:R-HSA-8936459|reactome:R-HSA-8866654|reactome:R-HSA-73772|reactome:R-HSA-73728|reactome:R-HSA-69473|reactome:R-HSA-68616|reactome:R-HSA-606…		-	-	comment:"Two proteins—histone H2B type 1- B (H2B-1B) and zinc alpha-2 protein (ZAG)—were specifically bound with PrP isolated from rpAD cases."|comment:Brains from rapid progressive Alzheimer’s disease patients|figure legend:Fig. 3A, Table 2|full coverage:Only protein-protein interactions	taxid:9606(human-brain-cortex)|taxid:9606(Homo sapiens brain cortex)	-	2019/01/02	2019/01/02	crc64:43DB596BAAA66484	crc64:D2D6B95A9A344EF7	-	-	-	-	0	0	psi-mi:"MI:0102"(sequence tag identification)	psi-mi:"MI:0102"(sequence tag identification)
uniprotkb:P04156	uniprotkb:P25311	uniprotkb:Q5QPB4|uniprotkb:O60489|uniprotkb:P78446|uniprotkb:Q15216|uniprotkb:Q15221|uniprotkb:Q27H91|uniprotkb:Q8TBG0|uniprotkb:Q96E70|uniprotkb:Q9UP19|ensembl:ENSP00000368752.4|ensembl:ENSP00000399376.2|ensembl:ENSP00000411599.2|ensembl:ENSP00000415284.2|intact:EBI-977302|uniprotkb:P04156	uniprotkb:Q5XKQ4|uniprotkb:O60386|uniprotkb:Q8N4N0|uniprotkb:D6W5T8|ensembl:ENSP00000292401.4|intact:EBI-2513837|uniprotkb:P25311	psi-mi:prio_human(display_short)|psi-mi:Major prion protein(display_long)|uniprotkb:PRNP(gene name)|uniprotkb:ALTPRP(gene name synonym)|uniprotkb:PRP(gene name synonym)|uniprotkb:Prip(gene name synonym)|uniprotkb:ASCR(gene name synonym)|uniprotkb:PrP33-35C(gene name synonym)|uniprotkb:PrP27-30(gene name synonym)	psi-mi:za2g_human(display_short)|psi-mi:Zinc-alpha-2-glycoprotein(display_long)|uniprotkb:ZAG(gene name synonym)|uniprotkb:ZNGP1(gene name synonym)|uniprotkb:AZGP1(gene name)	psi-mi:"MI:0006"(anti bait coimmunoprecipitation)	Zafar S. et al.(2016)	intact:EBI-21013953|pubmed:28671123|imex:IM-27036	taxid:9606(human)|taxid:9606(Homo sapiens)	taxid:9606(human)|taxid:9606(Homo sapiens)	psi-mi:"MI:0914"(association)	psi-mi:"MI:0486"(UniProt)	intact:EBI-21014024|imex:IM-27036-5	intact-miscore:0.54	psi-mi:"MI:1060"(spoke expansion)	psi-mi:"MI:0499"(unspecified role)	psi-mi:"MI:0499"(unspecified role)	psi-mi:"MI:0496"(bait)	psi-mi:"MI:0498"(prey)	psi-mi:"MI:0326"(protein)	psi-mi:"MI:0326"(protein)	efo:"Orphanet:466"|efo:"Orphanet:454745"|efo:"Orphanet:397606"|efo:"Orphanet:356"|efo:"Orphanet:282166"|efo:"Orphanet:280397"|efo:"Orphanet:157941"|reactome:R-HSA-9609523|reactome:R-HSA-419037|refseq:NP_001258490.1|refseq:NP_001073592.1|refseq:NP_001073591.1|refseq:NP_001073590.1|refseq:NP_000302.1|refseq:NP_898902.1|dip:DIP-29933N|mint:P04156|ensembl:ENST00000457586.2(transcript)|ensembl:ENST000…	interpro:IPR036179|interpro:IPR037055|interpro:IPR001039|interpro:IPR003006|interpro:IPR003597|interpro:IPR007110|interpro:IPR011161|interpro:IPR011162|interpro:IPR013783|rcsb pdb:1T7V|rcsb pdb:1T7W|rcsb pdb:1T7X|rcsb pdb:1T7Y|rcsb pdb:1T7Z|rcsb pdb:1T80|rcsb pdb:1ZAG|rcsb pdb:3ES6|rcsb pdb:6R2U|go:"GO:0001580"|go:"GO:0004540"|go:"GO:0005576"|go:"GO:0005615"|go:"GO:0005634"|go:"GO:0006955"|go:"GO…		-	-	comment:"Two proteins—histone H2B type 1- B (H2B-1B) and zinc alpha-2 protein (ZAG)—were specifically bound with PrP isolated from rpAD cases."|comment:Brains from rapid progressive Alzheimer’s disease patients|figure legend:Fig. 3A, Table 2|full coverage:Only protein-protein interactions	taxid:9606(human-brain-cortex)|taxid:9606(Homo sapiens brain cortex)	-	2019/01/02	2019/01/02	crc64:43DB596BAAA66484	crc64:006A153A8E32A0B1	-	-	-	-	0	0	psi-mi:"MI:0102"(sequence tag identification)	psi-mi:"MI:0102"(sequence tag identification)
uniprotkb:P04156	uniprotkb:Q13642	uniprotkb:Q5QPB4|uniprotkb:O60489|uniprotkb:P78446|uniprotkb:Q15216|uniprotkb:Q15221|uniprotkb:Q27H91|uniprotkb:Q8TBG0|uniprotkb:Q96E70|uniprotkb:Q9UP19|ensembl:ENSP00000368752.4|ensembl:ENSP00000399376.2|ensembl:ENSP00000411599.2|ensembl:ENSP00000415284.2|intact:EBI-977302|uniprotkb:P04156	intact:EBI-1052757|uniprotkb:B7Z5T4|uniprotkb:B7Z793|uniprotkb:O95212|uniprotkb:Q13230|uniprotkb:Q13645|uniprotkb:Q5JXI7|uniprotkb:Q5M7Y6|uniprotkb:Q6IB30|uniprotkb:Q9NZ40|uniprotkb:Q9UKZ8|uniprotkb:Q9Y630|ensembl:ENSP00000377710.2|ensembl:ENSP00000498684.1|intact:EBI-912547|uniprotkb:Q13642	psi-mi:prio_human(display_short)|psi-mi:Major prion protein(display_long)|uniprotkb:PRNP(gene name)|uniprotkb:ALTPRP(gene name synonym)|uniprotkb:PRP(gene name synonym)|uniprotkb:Prip(gene name synonym)|uniprotkb:ASCR(gene name synonym)|uniprotkb:PrP33-35C(gene name synonym)|uniprotkb:PrP27-30(gene name synonym)	psi-mi:fhl1_human(display_short)|psi-mi:Four and a half LIM domains protein 1(display_long)|uniprotkb:FHL1(gene name)|uniprotkb:Skeletal muscle LIM-protein 1(gene name synonym)|uniprotkb:SLIM1(gene name synonym)	psi-mi:"MI:0006"(anti bait coimmunoprecipitation)	Zafar S. et al.(2016)	intact:EBI-21013953|pubmed:28671123|imex:IM-27036	taxid:9606(human)|taxid:9606(Homo sapiens)	taxid:9606(human)|taxid:9606(Homo sapiens)	psi-mi:"MI:0914"(association)	psi-mi:"MI:0486"(UniProt)	intact:EBI-21014024|imex:IM-27036-5	intact-miscore:0.59	psi-mi:"MI:1060"(spoke expansion)	psi-mi:"MI:0499"(unspecified role)	psi-mi:"MI:0499"(unspecified role)	psi-mi:"MI:0496"(bait)	psi-mi:"MI:0498"(prey)	psi-mi:"MI:0326"(protein)	psi-mi:"MI:0326"(protein)	efo:"Orphanet:466"|efo:"Orphanet:454745"|efo:"Orphanet:397606"|efo:"Orphanet:356"|efo:"Orphanet:282166"|efo:"Orphanet:280397"|efo:"Orphanet:157941"|reactome:R-HSA-9609523|reactome:R-HSA-419037|refseq:NP_001258490.1|refseq:NP_001073592.1|refseq:NP_001073591.1|refseq:NP_001073590.1|refseq:NP_000302.1|refseq:NP_898902.1|dip:DIP-29933N|mint:P04156|ensembl:ENST00000457586.2(transcript)|ensembl:ENST000…	efo:"Orphanet:98863"|efo:"Orphanet:97239"|efo:"Orphanet:431272"|efo:"Orphanet:178461"|efo:"Orphanet:155"|refseq:XP_016884846.1|refseq:XP_006724810.1|refseq:XP_006724809.1|refseq:XP_006724808.1|refseq:XP_006724807.1|refseq:NP_001440.2|refseq:NP_001161291.1|refseq:NP_001153176.1|refseq:NP_001153175.1|refseq:NP_001153174.1|refseq:NP_001153173.1|refseq:NP_001153172.1|refseq:NP_001153171.1|mint:Q13642…		-	-	comment:"Two proteins—histone H2B type 1- B (H2B-1B) and zinc alpha-2 protein (ZAG)—were specifically bound with PrP isolated from rpAD cases."|comment:Brains from rapid progressive Alzheimer’s disease patients|figure legend:Fig. 3A, Table 2|full coverage:Only protein-protein interactions	taxid:9606(human-brain-cortex)|taxid:9606(Homo sapiens brain cortex)	-	2019/01/02	2019/01/02	crc64:43DB596BAAA66484	crc64:50FD17F7B2606823	-	-	-	-	0	0	psi-mi:"MI:0102"(sequence tag identification)	psi-mi:"MI:0102"(sequence tag identification)
uniprotkb:P04156	uniprotkb:P17600	uniprotkb:Q5QPB4|uniprotkb:O60489|uniprotkb:P78446|uniprotkb:Q15216|uniprotkb:Q15221|uniprotkb:Q27H91|uniprotkb:Q8TBG0|uniprotkb:Q96E70|uniprotkb:Q9UP19|ensembl:ENSP00000368752.4|ensembl:ENSP00000399376.2|ensembl:ENSP00000411599.2|ensembl:ENSP00000415284.2|intact:EBI-977302|uniprotkb:P04156	uniprotkb:B1AJQ1|uniprotkb:O75825|uniprotkb:Q5H9A9|ensembl:ENSP00000295987.7|intact:EBI-717274|uniprotkb:P17600	psi-mi:prio_human(display_short)|psi-mi:Major prion protein(display_long)|uniprotkb:PRNP(gene name)|uniprotkb:ALTPRP(gene name synonym)|uniprotkb:PRP(gene name synonym)|uniprotkb:Prip(gene name synonym)|uniprotkb:ASCR(gene name synonym)|uniprotkb:PrP33-35C(gene name synonym)|uniprotkb:PrP27-30(gene name synonym)	psi-mi:syn1_human(display_short)|psi-mi:Synapsin-1(display_long)|uniprotkb:SYN1(gene name)|uniprotkb:Brain protein 4.1(gene name synonym)|uniprotkb:Synapsin I(gene name synonym)	psi-mi:"MI:0006"(anti bait coimmunoprecipitation)	Zafar S. et al.(2016)	intact:EBI-21013953|pubmed:28671123|imex:IM-27036	taxid:9606(human)|taxid:9606(Homo sapiens)	taxid:9606(human)|taxid:9606(Homo sapiens)	psi-mi:"MI:0914"(association)	psi-mi:"MI:0486"(UniProt)	intact:EBI-21014024|imex:IM-27036-5	intact-miscore:0.35	psi-mi:"MI:1060"(spoke expansion)	psi-mi:"MI:0499"(unspecified role)	psi-mi:"MI:0499"(unspecified role)	psi-mi:"MI:0496"(bait)	psi-mi:"MI:0498"(prey)	psi-mi:"MI:0326"(protein)	psi-mi:"MI:0326"(protein)	efo:"Orphanet:466"|efo:"Orphanet:454745"|efo:"Orphanet:397606"|efo:"Orphanet:356"|efo:"Orphanet:282166"|efo:"Orphanet:280397"|efo:"Orphanet:157941"|reactome:R-HSA-9609523|reactome:R-HSA-419037|refseq:NP_001258490.1|refseq:NP_001073592.1|refseq:NP_001073591.1|refseq:NP_001073590.1|refseq:NP_000302.1|refseq:NP_898902.1|dip:DIP-29933N|mint:P04156|ensembl:ENST00000457586.2(transcript)|ensembl:ENST000…	efo:"Orphanet:85294"|reactome:R-HSA-9662360|reactome:R-HSA-212676|reactome:R-HSA-181429|refseq:NP_598006.1|refseq:NP_008881.2|interpro:IPR001359|interpro:IPR013815|interpro:IPR016185|interpro:IPR019735|interpro:IPR019736|interpro:IPR020897|interpro:IPR020898|go:"GO:0000795"|go:"GO:0003779"|go:"GO:0005524"|go:"GO:0005794"|go:"GO:0005856"|go:"GO:0007268"|go:"GO:0007269"|go:"GO:0008021"|go:"GO:00140…		-	-	comment:"Two proteins—histone H2B type 1- B (H2B-1B) and zinc alpha-2 protein (ZAG)—were specifically bound with PrP isolated from rpAD cases."|comment:Brains from rapid progressive Alzheimer’s disease patients|figure legend:Fig. 3A, Table 2|full coverage:Only protein-protein interactions	taxid:9606(human-brain-cortex)|taxid:9606(Homo sapiens brain cortex)	-	2019/01/02	2019/01/02	crc64:43DB596BAAA66484	crc64:BE4CE46C942300B0	-	-	-	-	0	0	psi-mi:"MI:0102"(sequence tag identification)	psi-mi:"MI:0102"(sequence tag identification)
uniprotkb:P04156	uniprotkb:P60201	uniprotkb:Q5QPB4|uniprotkb:O60489|uniprotkb:P78446|uniprotkb:Q15216|uniprotkb:Q15221|uniprotkb:Q27H91|uniprotkb:Q8TBG0|uniprotkb:Q96E70|uniprotkb:Q9UP19|ensembl:ENSP00000368752.4|ensembl:ENSP00000399376.2|ensembl:ENSP00000411599.2|ensembl:ENSP00000415284.2|intact:EBI-977302|uniprotkb:P04156	intact:MINT-8164000|uniprotkb:P06905|uniprotkb:P04400|uniprotkb:Q502Y1|uniprotkb:Q6FHZ6|ensembl:ENSP00000481006.1|ensembl:ENSP00000484450.1|intact:EBI-8653150|uniprotkb:P60201	psi-mi:prio_human(display_short)|psi-mi:Major prion protein(display_long)|uniprotkb:PRNP(gene name)|uniprotkb:ALTPRP(gene name synonym)|uniprotkb:PRP(gene name synonym)|uniprotkb:Prip(gene name synonym)|uniprotkb:ASCR(gene name synonym)|uniprotkb:PrP33-35C(gene name synonym)|uniprotkb:PrP27-30(gene name synonym)	psi-mi:mypr_human(display_short)|psi-mi:Myelin proteolipid protein(display_long)|uniprotkb:PLP1(gene name)|uniprotkb:PLP(gene name synonym)|uniprotkb:Lipophilin(gene name synonym)	psi-mi:"MI:0006"(anti bait coimmunoprecipitation)	Zafar S. et al.(2016)	intact:EBI-21013953|pubmed:28671123|imex:IM-27036	taxid:9606(human)|taxid:9606(Homo sapiens)	taxid:9606(human)|taxid:9606(Homo sapiens)	psi-mi:"MI:0914"(association)	psi-mi:"MI:0486"(UniProt)	intact:EBI-21014024|imex:IM-27036-5	intact-miscore:0.35	psi-mi:"MI:1060"(spoke expansion)	psi-mi:"MI:0499"(unspecified role)	psi-mi:"MI:0499"(unspecified role)	psi-mi:"MI:0496"(bait)	psi-mi:"MI:0498"(prey)	psi-mi:"MI:0326"(protein)	psi-mi:"MI:0326"(protein)	efo:"Orphanet:466"|efo:"Orphanet:454745"|efo:"Orphanet:397606"|efo:"Orphanet:356"|efo:"Orphanet:282166"|efo:"Orphanet:280397"|efo:"Orphanet:157941"|reactome:R-HSA-9609523|reactome:R-HSA-419037|refseq:NP_001258490.1|refseq:NP_001073592.1|refseq:NP_001073591.1|refseq:NP_001073590.1|refseq:NP_000302.1|refseq:NP_898902.1|dip:DIP-29933N|mint:P04156|ensembl:ENST00000457586.2(transcript)|ensembl:ENST000…	efo:"Orphanet:99015"|efo:"Orphanet:599376"|efo:"Orphanet:280234"|efo:"Orphanet:280229"|efo:"Orphanet:280224"|interpro:IPR001614|interpro:IPR018237|rcsb pdb:2XPG|go:"GO:0005198"|go:"GO:0005886"|go:"GO:0006954"|go:"GO:0007268"|go:"GO:0008366"|go:"GO:0010628"|go:"GO:0014002"|go:"GO:0019911"|go:"GO:0021762"|go:"GO:0022010"|go:"GO:0030335"|go:"GO:0034683"|go:"GO:0042759"|go:"GO:0042802"|go:"GO:0043209…		-	comment:mint	comment:"Two proteins—histone H2B type 1- B (H2B-1B) and zinc alpha-2 protein (ZAG)—were specifically bound with PrP isolated from rpAD cases."|comment:Brains from rapid progressive Alzheimer’s disease patients|figure legend:Fig. 3A, Table 2|full coverage:Only protein-protein interactions	taxid:9606(human-brain-cortex)|taxid:9606(Homo sapiens brain cortex)	-	2019/01/02	2019/01/02	crc64:43DB596BAAA66484	crc64:3C2BC973C3061C38	-	-	-	-	0	0	psi-mi:"MI:0102"(sequence tag identification)	psi-mi:"MI:0102"(sequence tag identification)
uniprotkb:P04156	uniprotkb:Q06830	uniprotkb:Q5QPB4|uniprotkb:O60489|uniprotkb:P78446|uniprotkb:Q15216|uniprotkb:Q15221|uniprotkb:Q27H91|uniprotkb:Q8TBG0|uniprotkb:Q96E70|uniprotkb:Q9UP19|ensembl:ENSP00000368752.4|ensembl:ENSP00000399376.2|ensembl:ENSP00000411599.2|ensembl:ENSP00000415284.2|intact:EBI-977302|uniprotkb:P04156	uniprotkb:B5BU26|uniprotkb:D3DPZ8|uniprotkb:P35703|uniprotkb:Q2V576|uniprotkb:Q5T154|uniprotkb:Q5T155|ensembl:ENSP00000262746.1|ensembl:ENSP00000361152.5|ensembl:ENSP00000389047.2|ensembl:ENSP00000407034.2|ensembl:ENSP00000503140.1|intact:EBI-353193|uniprotkb:Q06830	psi-mi:prio_human(display_short)|psi-mi:Major prion protein(display_long)|uniprotkb:PRNP(gene name)|uniprotkb:ALTPRP(gene name synonym)|uniprotkb:PRP(gene name synonym)|uniprotkb:Prip(gene name synonym)|uniprotkb:ASCR(gene name synonym)|uniprotkb:PrP33-35C(gene name synonym)|uniprotkb:PrP27-30(gene name synonym)	psi-mi:prdx1_human(display_short)|psi-mi:Peroxiredoxin-1(display_long)|uniprotkb:PRDX1(gene name)|uniprotkb:Thioredoxin-dependent peroxiredoxin 1(gene name synonym)|uniprotkb:Natural killer cell-enhancing factor A(gene name synonym)|uniprotkb:Proliferation-associated gene protein(gene name synonym)|uniprotkb:Thioredoxin-dependent peroxide reductase 2(gene name synonym)|uniprotkb:Thioredoxin perox…	psi-mi:"MI:0006"(anti bait coimmunoprecipitation)	Zafar S. et al.(2016)	intact:EBI-21013953|pubmed:28671123|imex:IM-27036	taxid:9606(human)|taxid:9606(Homo sapiens)	taxid:9606(human)|taxid:9606(Homo sapiens)	psi-mi:"MI:0914"(association)	psi-mi:"MI:0486"(UniProt)	intact:EBI-21014024|imex:IM-27036-5	intact-miscore:0.5	psi-mi:"MI:1060"(spoke expansion)	psi-mi:"MI:0499"(unspecified role)	psi-mi:"MI:0499"(unspecified role)	psi-mi:"MI:0496"(bait)	psi-mi:"MI:0498"(prey)	psi-mi:"MI:0326"(protein)	psi-mi:"MI:0326"(protein)	efo:"Orphanet:466"|efo:"Orphanet:454745"|efo:"Orphanet:397606"|efo:"Orphanet:356"|efo:"Orphanet:282166"|efo:"Orphanet:280397"|efo:"Orphanet:157941"|reactome:R-HSA-9609523|reactome:R-HSA-419037|refseq:NP_001258490.1|refseq:NP_001073592.1|refseq:NP_001073591.1|refseq:NP_001073590.1|refseq:NP_000302.1|refseq:NP_898902.1|dip:DIP-29933N|mint:P04156|ensembl:ENST00000457586.2(transcript)|ensembl:ENST000…	reactome:R-HSA-9818027|reactome:R-HSA-8862803|reactome:R-HSA-5628897|reactome:R-HSA-3299685|refseq:NP_859048.1|refseq:NP_859047.1|refseq:NP_002565.1|refseq:NP_001189360.1|dip:DIP-33152N|mint:Q06830|ensembl:ENSP00000503140.1|ensembl:ENSP00000407034.2|ensembl:ENSP00000389047.2|ensembl:ENSP00000361152.5|ensembl:ENSP00000262746.1|ensembl:ENST00000676549.1(transcript)|ensembl:ENST00000447184.6(transcr…		-	-	comment:"Two proteins—histone H2B type 1- B (H2B-1B) and zinc alpha-2 protein (ZAG)—were specifically bound with PrP isolated from rpAD cases."|comment:Brains from rapid progressive Alzheimer’s disease patients|figure legend:Fig. 3A, Table 2|full coverage:Only protein-protein interactions	taxid:9606(human-brain-cortex)|taxid:9606(Homo sapiens brain cortex)	-	2019/01/02	2019/01/02	crc64:43DB596BAAA66484	crc64:8F68E56D75BF5304	-	-	-	-	0	0	psi-mi:"MI:0102"(sequence tag identification)	psi-mi:"MI:0102"(sequence tag identification)
uniprotkb:P04156	uniprotkb:Q53EM5	uniprotkb:Q5QPB4|uniprotkb:O60489|uniprotkb:P78446|uniprotkb:Q15216|uniprotkb:Q15221|uniprotkb:Q27H91|uniprotkb:Q8TBG0|uniprotkb:Q96E70|uniprotkb:Q9UP19|ensembl:ENSP00000368752.4|ensembl:ENSP00000399376.2|ensembl:ENSP00000411599.2|ensembl:ENSP00000415284.2|intact:EBI-977302|uniprotkb:P04156	uniprotkb:Q53EM5|intact:EBI-21014009	psi-mi:prio_human(display_short)|psi-mi:Major prion protein(display_long)|uniprotkb:PRNP(gene name)|uniprotkb:ALTPRP(gene name synonym)|uniprotkb:PRP(gene name synonym)|uniprotkb:Prip(gene name synonym)|uniprotkb:ASCR(gene name synonym)|uniprotkb:PrP33-35C(gene name synonym)|uniprotkb:PrP27-30(gene name synonym)	psi-mi:q53em5_human(display_short)|psi-mi:Transketolase(display_long)	psi-mi:"MI:0006"(anti bait coimmunoprecipitation)	Zafar S. et al.(2016)	intact:EBI-21013953|pubmed:28671123|imex:IM-27036	taxid:9606(human)|taxid:9606(Homo sapiens)	taxid:9606(human)|taxid:9606(Homo sapiens)	psi-mi:"MI:0914"(association)	psi-mi:"MI:0486"(UniProt)	intact:EBI-21014024|imex:IM-27036-5	intact-miscore:0.35	psi-mi:"MI:1060"(spoke expansion)	psi-mi:"MI:0499"(unspecified role)	psi-mi:"MI:0499"(unspecified role)	psi-mi:"MI:0496"(bait)	psi-mi:"MI:0498"(prey)	psi-mi:"MI:0326"(protein)	psi-mi:"MI:0326"(protein)	efo:"Orphanet:466"|efo:"Orphanet:454745"|efo:"Orphanet:397606"|efo:"Orphanet:356"|efo:"Orphanet:282166"|efo:"Orphanet:280397"|efo:"Orphanet:157941"|reactome:R-HSA-9609523|reactome:R-HSA-419037|refseq:NP_001258490.1|refseq:NP_001073592.1|refseq:NP_001073591.1|refseq:NP_001073590.1|refseq:NP_000302.1|refseq:NP_898902.1|dip:DIP-29933N|mint:P04156|ensembl:ENST00000457586.2(transcript)|ensembl:ENST000…	go:"GO:0046872"|go:"GO:0016740"|go:"GO:0005737"|interpro:IPR005474|interpro:IPR033248|interpro:IPR020826|interpro:IPR005475|interpro:IPR009014|interpro:IPR029061|interpro:IPR049557		-	-	comment:"Two proteins—histone H2B type 1- B (H2B-1B) and zinc alpha-2 protein (ZAG)—were specifically bound with PrP isolated from rpAD cases."|comment:Brains from rapid progressive Alzheimer’s disease patients|figure legend:Fig. 3A, Table 2|full coverage:Only protein-protein interactions	taxid:9606(human-brain-cortex)|taxid:9606(Homo sapiens brain cortex)	-	2019/01/02	2019/01/02	crc64:43DB596BAAA66484	crc64:17D119C02ECD712B	-	-	-	-	0	0	psi-mi:"MI:0102"(sequence tag identification)	psi-mi:"MI:0102"(sequence tag identification)
uniprotkb:P04156	uniprotkb:P02686	uniprotkb:Q5QPB4|uniprotkb:O60489|uniprotkb:P78446|uniprotkb:Q15216|uniprotkb:Q15221|uniprotkb:Q27H91|uniprotkb:Q8TBG0|uniprotkb:Q96E70|uniprotkb:Q9UP19|ensembl:ENSP00000368752.4|ensembl:ENSP00000399376.2|ensembl:ENSP00000411599.2|ensembl:ENSP00000415284.2|intact:EBI-977302|uniprotkb:P04156	uniprotkb:B7ZKS2|uniprotkb:B7ZKS4|uniprotkb:A4FU54|uniprotkb:Q15337|uniprotkb:Q15338|uniprotkb:Q15339|uniprotkb:A8MY86|uniprotkb:A8MYL4|uniprotkb:A6NI84|uniprotkb:Q15340|uniprotkb:Q59GX3|uniprotkb:Q65ZS4|uniprotkb:Q6AI64|uniprotkb:Q6FH37|uniprotkb:Q6FI04|uniprotkb:Q6PK23|uniprotkb:B3KY66|ensembl:ENSP00000348273.2|ensembl:ENSP00000462223.1|intact:EBI-947410|uniprotkb:P02686	psi-mi:prio_human(display_short)|psi-mi:Major prion protein(display_long)|uniprotkb:PRNP(gene name)|uniprotkb:ALTPRP(gene name synonym)|uniprotkb:PRP(gene name synonym)|uniprotkb:Prip(gene name synonym)|uniprotkb:ASCR(gene name synonym)|uniprotkb:PrP33-35C(gene name synonym)|uniprotkb:PrP27-30(gene name synonym)	psi-mi:mbp_human(display_short)|psi-mi:Myelin basic protein(display_long)|uniprotkb:MBP(gene name)|uniprotkb:Myelin membrane encephalitogenic protein(gene name synonym)|uniprotkb:Myelin A1 protein(gene name synonym)	psi-mi:"MI:0006"(anti bait coimmunoprecipitation)	Zafar S. et al.(2016)	intact:EBI-21013953|pubmed:28671123|imex:IM-27036	taxid:9606(human)|taxid:9606(Homo sapiens)	taxid:9606(human)|taxid:9606(Homo sapiens)	psi-mi:"MI:0914"(association)	psi-mi:"MI:0486"(UniProt)	intact:EBI-21014024|imex:IM-27036-5	intact-miscore:0.35	psi-mi:"MI:1060"(spoke expansion)	psi-mi:"MI:0499"(unspecified role)	psi-mi:"MI:0499"(unspecified role)	psi-mi:"MI:0496"(bait)	psi-mi:"MI:0498"(prey)	psi-mi:"MI:0326"(protein)	psi-mi:"MI:0326"(protein)	efo:"Orphanet:466"|efo:"Orphanet:454745"|efo:"Orphanet:397606"|efo:"Orphanet:356"|efo:"Orphanet:282166"|efo:"Orphanet:280397"|efo:"Orphanet:157941"|reactome:R-HSA-9609523|reactome:R-HSA-419037|refseq:NP_001258490.1|refseq:NP_001073592.1|refseq:NP_001073591.1|refseq:NP_001073590.1|refseq:NP_000302.1|refseq:NP_898902.1|dip:DIP-29933N|mint:P04156|ensembl:ENST00000457586.2(transcript)|ensembl:ENST000…	reactome:R-HSA-9619665|refseq:NP_001020272.1|refseq:NP_001020271.1|refseq:NP_001020263.1|refseq:NP_001020261.1|refseq:NP_001020252.1|refseq:XP_016881269.1|refseq:NP_002376.1|dip:DIP-36624N|mint:P02686|ensembl:ENSP00000462223.1|ensembl:ENSP00000380964.4|ensembl:ENST00000397866.8|ensembl:ENSP00000380963.5|ensembl:ENST00000397865.9|ensembl:ENSP00000380961.1|ensembl:ENST00000397863.5|ensembl:ENSP0000…		-	-	comment:"Two proteins—histone H2B type 1- B (H2B-1B) and zinc alpha-2 protein (ZAG)—were specifically bound with PrP isolated from rpAD cases."|comment:Brains from rapid progressive Alzheimer’s disease patients|figure legend:Fig. 3A, Table 2|full coverage:Only protein-protein interactions	taxid:9606(human-brain-cortex)|taxid:9606(Homo sapiens brain cortex)	-	2019/01/02	2019/01/02	crc64:43DB596BAAA66484	crc64:4AD7305C1D5434C4	-	-	-	-	0	0	psi-mi:"MI:0102"(sequence tag identification)	psi-mi:"MI:0102"(sequence tag identification)
uniprotkb:P10636	uniprotkb:Q06033	uniprotkb:P18518|uniprotkb:Q14799|uniprotkb:Q15549|uniprotkb:Q15550|uniprotkb:Q15551|uniprotkb:Q1RMF6|uniprotkb:Q53YB1|uniprotkb:Q5CZI7|uniprotkb:Q5XWF0|uniprotkb:Q6QT54|uniprotkb:Q9UDJ3|uniprotkb:Q9UMH0|uniprotkb:Q9UQ96|ensembl:ENSP00000458742.1|intact:EBI-366182|uniprotkb:P10636	uniprotkb:Q53F06|uniprotkb:Q99085|uniprotkb:Q6LAM2|uniprotkb:Q3B7H5|ensembl:ENSP00000415769.2|intact:EBI-3929079|uniprotkb:Q06033	psi-mi:tau_human(display_short)|psi-mi:Microtubule-associated protein tau(display_long)|uniprotkb:MAPT(gene name)|uniprotkb:MAPTL(gene name synonym)|uniprotkb:Paired helical filament-tau(gene name synonym)|uniprotkb:Neurofibrillary tangle protein(gene name synonym)|uniprotkb:TAU(gene name synonym)|uniprotkb:MTBT1(gene name synonym)	psi-mi:itih3_human(display_short)|psi-mi:Inter-alpha-trypsin inhibitor heavy chain H3(display_long)|uniprotkb:Serum-derived hyaluronan-associated protein(gene name synonym)|uniprotkb:ITIH3(gene name)	psi-mi:"MI:0006"(anti bait coimmunoprecipitation)	Meier S. et al.(2014)	intact:EBI-20748692|pubmed:26402096|imex:IM-26535	taxid:9606(human)|taxid:9606(Homo sapiens)	taxid:9606(human)|taxid:9606(Homo sapiens)	psi-mi:"MI:0914"(association)	psi-mi:"MI:0486"(UniProt)	intact:EBI-20749487|imex:IM-26535-1	intact-miscore:0.35	psi-mi:"MI:1060"(spoke expansion)	psi-mi:"MI:0499"(unspecified role)	psi-mi:"MI:0499"(unspecified role)	psi-mi:"MI:0496"(bait)	psi-mi:"MI:0498"(prey)	psi-mi:"MI:0326"(protein)	psi-mi:"MI:0326"(protein)	efo:"Orphanet:275864"|efo:"Orphanet:240112"|efo:"Orphanet:240103"|efo:"Orphanet:240094"|efo:"Orphanet:240085"|efo:"Orphanet:240071"|efo:"Orphanet:100070"|efo:"Orphanet:100069"|reactome:R-HSA-9833482|reactome:R-HSA-9619483|reactome:R-HSA-264870|refseq:NP_058525.1|refseq:NP_058519.3|refseq:NP_058518.1|refseq:NP_005901.2|refseq:NP_001190181.1|refseq:NP_001116539.1|refseq:NP_001116538.2|dip:DIP-29753…	interpro:IPR002035|interpro:IPR010600|interpro:IPR013694|interpro:IPR036465|go:"GO:0004866"|go:"GO:0004867"|go:"GO:0005576"|go:"GO:0030212"|go:"GO:0031089"|go:"GO:0070062"|ensembl:ENSG00000162267.14(gene)|ensembl:ENST00000449956.3(transcript)|ensembl:ENSP00000415769.2|mint:Q06033|refseq:NP_002208.3|reactome:R-HSA-114608		-	-	comment:Brain from Alzheimer's Disease patients|figure legend:Table 1, Table 3|full coverage:Only protein-protein interactions	taxid:9606(human-brain)|taxid:9606(Homo sapiens brain)	-	2018/09/18	2024/01/27	crc64:D46C66CDBCD196E8	crc64:03B2B768784CB440	-	-	-	-	0	0	psi-mi:"MI:0102"(sequence tag identification)	psi-mi:"MI:0102"(sequence tag identification)
uniprotkb:P10636	uniprotkb:Q9UN36	uniprotkb:P18518|uniprotkb:Q14799|uniprotkb:Q15549|uniprotkb:Q15550|uniprotkb:Q15551|uniprotkb:Q1RMF6|uniprotkb:Q53YB1|uniprotkb:Q5CZI7|uniprotkb:Q5XWF0|uniprotkb:Q6QT54|uniprotkb:Q9UDJ3|uniprotkb:Q9UMH0|uniprotkb:Q9UQ96|ensembl:ENSP00000458742.1|intact:EBI-366182|uniprotkb:P10636	uniprotkb:B4DE86|uniprotkb:B3KUE3|uniprotkb:B7WP11|uniprotkb:B7WPD5|uniprotkb:D3DS07|uniprotkb:D3DS10|uniprotkb:Q567T1|uniprotkb:Q68DW2|uniprotkb:Q86U08|uniprotkb:Q86U46|uniprotkb:Q96FD3|uniprotkb:Q96FT0|uniprotkb:Q96JU0|uniprotkb:Q96PN0|uniprotkb:Q9BQH5|uniprotkb:Q9ULH2|ensembl:ENSP00000298687.5|ensembl:ENSP00000380949.2|ensembl:ENSP00000380951.3|ensembl:ENSP00000380956.1|ensembl:ENSP00000451712…	psi-mi:tau_human(display_short)|psi-mi:Microtubule-associated protein tau(display_long)|uniprotkb:MAPT(gene name)|uniprotkb:MAPTL(gene name synonym)|uniprotkb:Paired helical filament-tau(gene name synonym)|uniprotkb:Neurofibrillary tangle protein(gene name synonym)|uniprotkb:TAU(gene name synonym)|uniprotkb:MTBT1(gene name synonym)	psi-mi:ndrg2_human(display_short)|psi-mi:Protein NDRG2(display_long)|uniprotkb:Ndrg2(gene name)|uniprotkb:N-myc downstream-regulated gene 2 protein(gene name synonym)|uniprotkb:Protein Syld709613(gene name synonym)|uniprotkb:SYLD(gene name synonym)|uniprotkb:Kiaa1248(gene name synonym)	psi-mi:"MI:0006"(anti bait coimmunoprecipitation)	Meier S. et al.(2014)	intact:EBI-20748692|pubmed:26402096|imex:IM-26535	taxid:9606(human)|taxid:9606(Homo sapiens)	taxid:9606(human)|taxid:9606(Homo sapiens)	psi-mi:"MI:0914"(association)	psi-mi:"MI:0486"(UniProt)	intact:EBI-20749487|imex:IM-26535-1	intact-miscore:0.35	psi-mi:"MI:1060"(spoke expansion)	psi-mi:"MI:0499"(unspecified role)	psi-mi:"MI:0499"(unspecified role)	psi-mi:"MI:0496"(bait)	psi-mi:"MI:0498"(prey)	psi-mi:"MI:0326"(protein)	psi-mi:"MI:0326"(protein)	efo:"Orphanet:275864"|efo:"Orphanet:240112"|efo:"Orphanet:240103"|efo:"Orphanet:240094"|efo:"Orphanet:240085"|efo:"Orphanet:240071"|efo:"Orphanet:100070"|efo:"Orphanet:100069"|reactome:R-HSA-9833482|reactome:R-HSA-9619483|reactome:R-HSA-264870|refseq:NP_058525.1|refseq:NP_058519.3|refseq:NP_058518.1|refseq:NP_005901.2|refseq:NP_001190181.1|refseq:NP_001116539.1|refseq:NP_001116538.2|dip:DIP-29753…	refseq:NP_001307258.1|refseq:NP_001269145.1|refseq:NP_001269144.1|refseq:NP_001269143.1|refseq:NP_001269142.1|refseq:NP_001269141.1|refseq:NP_001269140.1|refseq:NP_963835.1|refseq:NP_963834.1|refseq:NP_963833.1|refseq:NP_963832.1|refseq:NP_963831.1|refseq:NP_963294.1|refseq:NP_963293.1|refseq:NP_057334.1|refseq:XP_011535304.1|refseq:XP_011535303.1|refseq:XP_011535301.1|refseq:XP_011535300.1|refse…		-	-	comment:Brain from Alzheimer's Disease patients|figure legend:Table 1, Table 3|full coverage:Only protein-protein interactions	taxid:9606(human-brain)|taxid:9606(Homo sapiens brain)	-	2018/09/18	2024/01/27	crc64:D46C66CDBCD196E8	-	-	-	-	-	0	0	psi-mi:"MI:0102"(sequence tag identification)	psi-mi:"MI:0102"(sequence tag identification)
uniprotkb:P10636	uniprotkb:Q8IXJ6	uniprotkb:P18518|uniprotkb:Q14799|uniprotkb:Q15549|uniprotkb:Q15550|uniprotkb:Q15551|uniprotkb:Q1RMF6|uniprotkb:Q53YB1|uniprotkb:Q5CZI7|uniprotkb:Q5XWF0|uniprotkb:Q6QT54|uniprotkb:Q9UDJ3|uniprotkb:Q9UMH0|uniprotkb:Q9UQ96|ensembl:ENSP00000458742.1|intact:EBI-366182|uniprotkb:P10636	uniprotkb:A8K3V1|uniprotkb:B2RB45|uniprotkb:U5TP13|uniprotkb:O95889|uniprotkb:Q924Y7|uniprotkb:Q9P0G8|uniprotkb:Q9UNT0|uniprotkb:Q9Y6E9|ensembl:ENSP00000249396.7|ensembl:ENSP00000489602.1|intact:EBI-477232|uniprotkb:Q8IXJ6	psi-mi:tau_human(display_short)|psi-mi:Microtubule-associated protein tau(display_long)|uniprotkb:MAPT(gene name)|uniprotkb:MAPTL(gene name synonym)|uniprotkb:Paired helical filament-tau(gene name synonym)|uniprotkb:Neurofibrillary tangle protein(gene name synonym)|uniprotkb:TAU(gene name synonym)|uniprotkb:MTBT1(gene name synonym)	psi-mi:sir2_human(display_short)|psi-mi:NAD-dependent protein deacetylase sirtuin-2(display_long)|uniprotkb:SIRT2(gene name)|uniprotkb:NAD-dependent protein defatty-acylase sirtuin-2(gene name synonym)|uniprotkb:Regulatory protein SIR2 homolog 2(gene name synonym)|uniprotkb:SIR2L2(gene name synonym)|uniprotkb:SIR2L(gene name synonym)|uniprotkb:SIR2-like protein 2(gene name synonym)	psi-mi:"MI:0006"(anti bait coimmunoprecipitation)	Meier S. et al.(2014)	intact:EBI-20748692|pubmed:26402096|imex:IM-26535	taxid:9606(human)|taxid:9606(Homo sapiens)	taxid:9606(human)|taxid:9606(Homo sapiens)	psi-mi:"MI:0914"(association)	psi-mi:"MI:0486"(UniProt)	intact:EBI-20749487|imex:IM-26535-1	intact-miscore:0.35	psi-mi:"MI:1060"(spoke expansion)	psi-mi:"MI:0499"(unspecified role)	psi-mi:"MI:0499"(unspecified role)	psi-mi:"MI:0496"(bait)	psi-mi:"MI:0498"(prey)	psi-mi:"MI:0326"(protein)	psi-mi:"MI:0326"(protein)	efo:"Orphanet:275864"|efo:"Orphanet:240112"|efo:"Orphanet:240103"|efo:"Orphanet:240094"|efo:"Orphanet:240085"|efo:"Orphanet:240071"|efo:"Orphanet:100070"|efo:"Orphanet:100069"|reactome:R-HSA-9833482|reactome:R-HSA-9619483|reactome:R-HSA-264870|refseq:NP_058525.1|refseq:NP_058519.3|refseq:NP_058518.1|refseq:NP_005901.2|refseq:NP_001190181.1|refseq:NP_001116539.1|refseq:NP_001116538.2|dip:DIP-29753…	reactome:R-HSA-2995383|refseq:NP_085096.1|refseq:NP_036369.2|refseq:NP_001180215.1|refseq:XP_011524957.1|refseq:XP_011524956.1|refseq:XP_006723174.1|dip:DIP-33350N|mint:Q8IXJ6|ensembl:ENSP00000488940.1|ensembl:ENST00000635478.1|ensembl:ENSP00000489602.1|ensembl:ENSP00000375931.2|ensembl:ENST00000392081.6|ensembl:ENSP00000249396.7|ensembl:ENST00000634533.2(transcript)|ensembl:ENST00000249396.12(tr…		-	-	comment:Brain from Alzheimer's Disease patients|figure legend:Table 1, Table 3|full coverage:Only protein-protein interactions	taxid:9606(human-brain)|taxid:9606(Homo sapiens brain)	-	2018/09/18	2024/01/27	crc64:D46C66CDBCD196E8	crc64:A392442A8F6316F1	-	-	-	-	0	0	psi-mi:"MI:0102"(sequence tag identification)	psi-mi:"MI:0102"(sequence tag identification)
uniprotkb:P10636	uniprotkb:P27105	uniprotkb:P18518|uniprotkb:Q14799|uniprotkb:Q15549|uniprotkb:Q15550|uniprotkb:Q15551|uniprotkb:Q1RMF6|uniprotkb:Q53YB1|uniprotkb:Q5CZI7|uniprotkb:Q5XWF0|uniprotkb:Q6QT54|uniprotkb:Q9UDJ3|uniprotkb:Q9UMH0|uniprotkb:Q9UQ96|ensembl:ENSP00000458742.1|intact:EBI-366182|uniprotkb:P10636	uniprotkb:B1AM77|uniprotkb:Q14087|uniprotkb:Q15609|uniprotkb:Q5VX96|uniprotkb:Q96FK4|ensembl:ENSP00000286713.2|intact:EBI-1211440|uniprotkb:P27105	psi-mi:tau_human(display_short)|psi-mi:Microtubule-associated protein tau(display_long)|uniprotkb:MAPT(gene name)|uniprotkb:MAPTL(gene name synonym)|uniprotkb:Paired helical filament-tau(gene name synonym)|uniprotkb:Neurofibrillary tangle protein(gene name synonym)|uniprotkb:TAU(gene name synonym)|uniprotkb:MTBT1(gene name synonym)	psi-mi:stom_human(display_short)|psi-mi:Stomatin(display_long)|uniprotkb:STOM(gene name)|uniprotkb:Erythrocyte membrane protein band 7.2(gene name synonym)|uniprotkb:Erythrocyte band 7 integral membrane protein(gene name synonym)|uniprotkb:Protein 7.2b(gene name synonym)|uniprotkb:EPB72(gene name synonym)|uniprotkb:BND7(gene name synonym)	psi-mi:"MI:0006"(anti bait coimmunoprecipitation)	Meier S. et al.(2014)	intact:EBI-20748692|pubmed:26402096|imex:IM-26535	taxid:9606(human)|taxid:9606(Homo sapiens)	taxid:9606(human)|taxid:9606(Homo sapiens)	psi-mi:"MI:0914"(association)	psi-mi:"MI:0486"(UniProt)	intact:EBI-20749487|imex:IM-26535-1	intact-miscore:0.35	psi-mi:"MI:1060"(spoke expansion)	psi-mi:"MI:0499"(unspecified role)	psi-mi:"MI:0499"(unspecified role)	psi-mi:"MI:0496"(bait)	psi-mi:"MI:0498"(prey)	psi-mi:"MI:0326"(protein)	psi-mi:"MI:0326"(protein)	efo:"Orphanet:275864"|efo:"Orphanet:240112"|efo:"Orphanet:240103"|efo:"Orphanet:240094"|efo:"Orphanet:240085"|efo:"Orphanet:240071"|efo:"Orphanet:100070"|efo:"Orphanet:100069"|reactome:R-HSA-9833482|reactome:R-HSA-9619483|reactome:R-HSA-264870|refseq:NP_058525.1|refseq:NP_058519.3|refseq:NP_058518.1|refseq:NP_005901.2|refseq:NP_001190181.1|refseq:NP_001116539.1|refseq:NP_001116538.2|dip:DIP-29753…	reactome:R-HSA-9013409|reactome:R-HSA-9013407|reactome:R-HSA-9013406|reactome:R-HSA-9013148|reactome:R-HSA-9013106|reactome:R-HSA-9013026|reactome:R-HSA-8980692|interpro:IPR001107|interpro:IPR001972|interpro:IPR018080|interpro:IPR036013|interpro:IPR043202|rcsb pdb:7WH3|go:"GO:0005615"|go:"GO:0005739"|go:"GO:0005783"|go:"GO:0005856"|go:"GO:0005886"|go:"GO:0016020"|go:"GO:0031982"|go:"GO:0034765"|g…		-	-	comment:Brain from Alzheimer's Disease patients|figure legend:Table 1, Table 3|full coverage:Only protein-protein interactions	taxid:9606(human-brain)|taxid:9606(Homo sapiens brain)	-	2018/09/18	2024/01/27	crc64:D46C66CDBCD196E8	crc64:5FEDA92230D99A24	-	-	-	-	0	0	psi-mi:"MI:0102"(sequence tag identification)	psi-mi:"MI:0102"(sequence tag identification)
uniprotkb:P10636	uniprotkb:P08237	uniprotkb:P18518|uniprotkb:Q14799|uniprotkb:Q15549|uniprotkb:Q15550|uniprotkb:Q15551|uniprotkb:Q1RMF6|uniprotkb:Q53YB1|uniprotkb:Q5CZI7|uniprotkb:Q5XWF0|uniprotkb:Q6QT54|uniprotkb:Q9UDJ3|uniprotkb:Q9UMH0|uniprotkb:Q9UQ96|ensembl:ENSP00000458742.1|intact:EBI-366182|uniprotkb:P10636	uniprotkb:J3KNX3|uniprotkb:Q6ZTT1|uniprotkb:Q16814|uniprotkb:Q16815|ensembl:ENSP00000309438.7|ensembl:ENSP00000352842.5|ensembl:ENSP00000446945.2|ensembl:ENSP00000448253.2|ensembl:ENSP00000449426.1|ensembl:ENSP00000450369.2|intact:EBI-514788|uniprotkb:P08237	psi-mi:tau_human(display_short)|psi-mi:Microtubule-associated protein tau(display_long)|uniprotkb:MAPT(gene name)|uniprotkb:MAPTL(gene name synonym)|uniprotkb:Paired helical filament-tau(gene name synonym)|uniprotkb:Neurofibrillary tangle protein(gene name synonym)|uniprotkb:TAU(gene name synonym)|uniprotkb:MTBT1(gene name synonym)	psi-mi:pfkam_human(display_short)|psi-mi:ATP-dependent 6-phosphofructokinase, muscle type(display_long)|uniprotkb:PFKM(gene name)|uniprotkb:PFKX(gene name synonym)|uniprotkb:6-phosphofructokinase type A(gene name synonym)|uniprotkb:Phosphofructo-1-kinase isozyme A(gene name synonym)|uniprotkb:Phosphohexokinase(gene name synonym)	psi-mi:"MI:0006"(anti bait coimmunoprecipitation)	Meier S. et al.(2014)	intact:EBI-20748692|pubmed:26402096|imex:IM-26535	taxid:9606(human)|taxid:9606(Homo sapiens)	taxid:9606(human)|taxid:9606(Homo sapiens)	psi-mi:"MI:0914"(association)	psi-mi:"MI:0486"(UniProt)	intact:EBI-20749487|imex:IM-26535-1	intact-miscore:0.35	psi-mi:"MI:1060"(spoke expansion)	psi-mi:"MI:0499"(unspecified role)	psi-mi:"MI:0499"(unspecified role)	psi-mi:"MI:0496"(bait)	psi-mi:"MI:0498"(prey)	psi-mi:"MI:0326"(protein)	psi-mi:"MI:0326"(protein)	efo:"Orphanet:275864"|efo:"Orphanet:240112"|efo:"Orphanet:240103"|efo:"Orphanet:240094"|efo:"Orphanet:240085"|efo:"Orphanet:240071"|efo:"Orphanet:100070"|efo:"Orphanet:100069"|reactome:R-HSA-9833482|reactome:R-HSA-9619483|reactome:R-HSA-264870|refseq:NP_058525.1|refseq:NP_058519.3|refseq:NP_058518.1|refseq:NP_005901.2|refseq:NP_001190181.1|refseq:NP_001116539.1|refseq:NP_001116538.2|dip:DIP-29753…	efo:"Orphanet:371"|reactome:R-HSA-70171|refseq:XP_016874957.1|refseq:XP_011536790.1|refseq:XP_005269036.1|refseq:XP_005269035.1|refseq:XP_005269034.1|refseq:NP_001160160.1|refseq:NP_001160159.1|refseq:NP_001160158.1|refseq:NP_000280.1|mint:P08237|ensembl:ENSP00000448177.1|ensembl:ENST00000551804.5|ensembl:ENSP00000448253.2|ensembl:ENSP00000446945.2|ensembl:ENSP00000450369.2|ensembl:ENSP0000044942…		-	-	comment:Brain from Alzheimer's Disease patients|figure legend:Table 1, Table 3|full coverage:Only protein-protein interactions	taxid:9606(human-brain)|taxid:9606(Homo sapiens brain)	-	2018/09/18	2024/01/27	crc64:D46C66CDBCD196E8	crc64:769A2C01F97D1122	-	-	-	-	0	0	psi-mi:"MI:0102"(sequence tag identification)	psi-mi:"MI:0102"(sequence tag identification)
uniprotkb:P10636	uniprotkb:P09525	uniprotkb:P18518|uniprotkb:Q14799|uniprotkb:Q15549|uniprotkb:Q15550|uniprotkb:Q15551|uniprotkb:Q1RMF6|uniprotkb:Q53YB1|uniprotkb:Q5CZI7|uniprotkb:Q5XWF0|uniprotkb:Q6QT54|uniprotkb:Q9UDJ3|uniprotkb:Q9UMH0|uniprotkb:Q9UQ96|ensembl:ENSP00000458742.1|intact:EBI-366182|uniprotkb:P10636	intact:EBI-10250835|intact:EBI-13351437|uniprotkb:Q9BWK1|uniprotkb:Q96F33|uniprotkb:B4DDF9|uniprotkb:Q6LES2|intact:EBI-2556852|uniprotkb:P09525	psi-mi:tau_human(display_short)|psi-mi:Microtubule-associated protein tau(display_long)|uniprotkb:MAPT(gene name)|uniprotkb:MAPTL(gene name synonym)|uniprotkb:Paired helical filament-tau(gene name synonym)|uniprotkb:Neurofibrillary tangle protein(gene name synonym)|uniprotkb:TAU(gene name synonym)|uniprotkb:MTBT1(gene name synonym)	psi-mi:anxa4_human(display_short)|psi-mi:Annexin A4(display_long)|uniprotkb:ANXA4(gene name)|uniprotkb:Carbohydrate-binding protein p33/p41(gene name synonym)|uniprotkb:35-beta calcimedin(gene name synonym)|uniprotkb:PP4-X(gene name synonym)|uniprotkb:Placental anticoagulant protein II(gene name synonym)|uniprotkb:P32.5(gene name synonym)|uniprotkb:Protein II(gene name synonym)|uniprotkb:Chromobi…	psi-mi:"MI:0006"(anti bait coimmunoprecipitation)	Meier S. et al.(2014)	intact:EBI-20748692|pubmed:26402096|imex:IM-26535	taxid:9606(human)|taxid:9606(Homo sapiens)	taxid:9606(human)|taxid:9606(Homo sapiens)	psi-mi:"MI:0914"(association)	psi-mi:"MI:0486"(UniProt)	intact:EBI-20749487|imex:IM-26535-1	intact-miscore:0.35	psi-mi:"MI:1060"(spoke expansion)	psi-mi:"MI:0499"(unspecified role)	psi-mi:"MI:0499"(unspecified role)	psi-mi:"MI:0496"(bait)	psi-mi:"MI:0498"(prey)	psi-mi:"MI:0326"(protein)	psi-mi:"MI:0326"(protein)	efo:"Orphanet:275864"|efo:"Orphanet:240112"|efo:"Orphanet:240103"|efo:"Orphanet:240094"|efo:"Orphanet:240085"|efo:"Orphanet:240071"|efo:"Orphanet:100070"|efo:"Orphanet:100069"|reactome:R-HSA-9833482|reactome:R-HSA-9619483|reactome:R-HSA-264870|refseq:NP_058525.1|refseq:NP_058519.3|refseq:NP_058518.1|refseq:NP_005901.2|refseq:NP_001190181.1|refseq:NP_001116539.1|refseq:NP_001116538.2|dip:DIP-29753…	interpro:IPR001464|interpro:IPR002391|interpro:IPR018252|interpro:IPR018502|interpro:IPR037104|rcsb pdb:2ZOC|go:"GO:0004859"|go:"GO:0005509"|go:"GO:0005544"|go:"GO:0005634"|go:"GO:0005737"|go:"GO:0005886"|go:"GO:0006357"|go:"GO:0007165"|go:"GO:0007219"|go:"GO:0009986"|go:"GO:0012506"|go:"GO:0030855"|go:"GO:0031965"|go:"GO:0032088"|go:"GO:0032717"|go:"GO:0042589"|go:"GO:0042802"|go:"GO:0043066"|go…		-	-	comment:Brain from Alzheimer's Disease patients|figure legend:Table 1, Table 3|full coverage:Only protein-protein interactions	taxid:9606(human-brain)|taxid:9606(Homo sapiens brain)	-	2018/09/18	2024/01/27	crc64:D46C66CDBCD196E8	crc64:3799FE80A93AB215	-	-	-	-	0	0	psi-mi:"MI:0102"(sequence tag identification)	psi-mi:"MI:0102"(sequence tag identification)
uniprotkb:P10636	uniprotkb:P06396	uniprotkb:P18518|uniprotkb:Q14799|uniprotkb:Q15549|uniprotkb:Q15550|uniprotkb:Q15551|uniprotkb:Q1RMF6|uniprotkb:Q53YB1|uniprotkb:Q5CZI7|uniprotkb:Q5XWF0|uniprotkb:Q6QT54|uniprotkb:Q9UDJ3|uniprotkb:Q9UMH0|uniprotkb:Q9UQ96|ensembl:ENSP00000458742.1|intact:EBI-366182|uniprotkb:P10636	uniprotkb:Q5T0I2|uniprotkb:A8MUD1|uniprotkb:B7Z373|uniprotkb:A2A418|uniprotkb:A8MYN7|uniprotkb:B7Z5V1|uniprotkb:F5H1A8|uniprotkb:Q8WVV7|ensembl:ENSP00000362924.4|intact:EBI-351506|uniprotkb:P06396	psi-mi:tau_human(display_short)|psi-mi:Microtubule-associated protein tau(display_long)|uniprotkb:MAPT(gene name)|uniprotkb:MAPTL(gene name synonym)|uniprotkb:Paired helical filament-tau(gene name synonym)|uniprotkb:Neurofibrillary tangle protein(gene name synonym)|uniprotkb:TAU(gene name synonym)|uniprotkb:MTBT1(gene name synonym)	psi-mi:gels_human(display_short)|psi-mi:Gelsolin(display_long)|uniprotkb:GSN(gene name)|uniprotkb:AGEL(gene name synonym)|uniprotkb:Brevin(gene name synonym)|uniprotkb:Actin-depolymerizing factor(gene name synonym)	psi-mi:"MI:0006"(anti bait coimmunoprecipitation)	Meier S. et al.(2014)	intact:EBI-20748692|pubmed:26402096|imex:IM-26535	taxid:9606(human)|taxid:9606(Homo sapiens)	taxid:9606(human)|taxid:9606(Homo sapiens)	psi-mi:"MI:0914"(association)	psi-mi:"MI:0486"(UniProt)	intact:EBI-20749487|imex:IM-26535-1	intact-miscore:0.35	psi-mi:"MI:1060"(spoke expansion)	psi-mi:"MI:0499"(unspecified role)	psi-mi:"MI:0499"(unspecified role)	psi-mi:"MI:0496"(bait)	psi-mi:"MI:0498"(prey)	psi-mi:"MI:0326"(protein)	psi-mi:"MI:0326"(protein)	efo:"Orphanet:275864"|efo:"Orphanet:240112"|efo:"Orphanet:240103"|efo:"Orphanet:240094"|efo:"Orphanet:240085"|efo:"Orphanet:240071"|efo:"Orphanet:100070"|efo:"Orphanet:100069"|reactome:R-HSA-9833482|reactome:R-HSA-9619483|reactome:R-HSA-264870|refseq:NP_058525.1|refseq:NP_058519.3|refseq:NP_058518.1|refseq:NP_005901.2|refseq:NP_001190181.1|refseq:NP_001116539.1|refseq:NP_001116538.2|dip:DIP-29753…	efo:"Orphanet:85448"|reactome:R-HSA-977225|reactome:R-HSA-9662361|reactome:R-HSA-6798695|reactome:R-HSA-264870|refseq:XP_016870137.1|refseq:XP_016870136.1|refseq:XP_016870135.1|refseq:XP_011516895.1|refseq:XP_011516894.1|refseq:XP_011516893.1|refseq:XP_011516892.1|refseq:XP_011516891.1|refseq:XP_011516890.1|refseq:XP_011516889.1|refseq:XP_011516888.1|refseq:XP_006717142.1|refseq:XP_005252002.1|re…		-	-	comment:Brain from Alzheimer's Disease patients|figure legend:Table 1, Table 3|full coverage:Only protein-protein interactions	taxid:9606(human-brain)|taxid:9606(Homo sapiens brain)	-	2018/09/18	2024/01/27	crc64:D46C66CDBCD196E8	crc64:8CEBC52257A160F7	-	-	-	-	0	0	psi-mi:"MI:0102"(sequence tag identification)	psi-mi:"MI:0102"(sequence tag identification)
uniprotkb:P10636	uniprotkb:P19823	uniprotkb:P18518|uniprotkb:Q14799|uniprotkb:Q15549|uniprotkb:Q15550|uniprotkb:Q15551|uniprotkb:Q1RMF6|uniprotkb:Q53YB1|uniprotkb:Q5CZI7|uniprotkb:Q5XWF0|uniprotkb:Q6QT54|uniprotkb:Q9UDJ3|uniprotkb:Q9UMH0|uniprotkb:Q9UQ96|ensembl:ENSP00000458742.1|intact:EBI-366182|uniprotkb:P10636	uniprotkb:Q14659|uniprotkb:Q15484|uniprotkb:Q5T986|ensembl:ENSP00000351190.4|intact:EBI-718353|uniprotkb:P19823	psi-mi:tau_human(display_short)|psi-mi:Microtubule-associated protein tau(display_long)|uniprotkb:MAPT(gene name)|uniprotkb:MAPTL(gene name synonym)|uniprotkb:Paired helical filament-tau(gene name synonym)|uniprotkb:Neurofibrillary tangle protein(gene name synonym)|uniprotkb:TAU(gene name synonym)|uniprotkb:MTBT1(gene name synonym)	psi-mi:itih2_human(display_short)|psi-mi:Inter-alpha-trypsin inhibitor heavy chain H2(display_long)|uniprotkb:Inter-alpha-trypsin inhibitor complex component II(gene name synonym)|uniprotkb:Serum-derived hyaluronan-associated protein(gene name synonym)|uniprotkb:IGHEP2(gene name synonym)|uniprotkb:Itih2(gene name)	psi-mi:"MI:0006"(anti bait coimmunoprecipitation)	Meier S. et al.(2014)	intact:EBI-20748692|pubmed:26402096|imex:IM-26535	taxid:9606(human)|taxid:9606(Homo sapiens)	taxid:9606(human)|taxid:9606(Homo sapiens)	psi-mi:"MI:0914"(association)	psi-mi:"MI:0486"(UniProt)	intact:EBI-20749487|imex:IM-26535-1	intact-miscore:0.35	psi-mi:"MI:1060"(spoke expansion)	psi-mi:"MI:0499"(unspecified role)	psi-mi:"MI:0499"(unspecified role)	psi-mi:"MI:0496"(bait)	psi-mi:"MI:0498"(prey)	psi-mi:"MI:0326"(protein)	psi-mi:"MI:0326"(protein)	efo:"Orphanet:275864"|efo:"Orphanet:240112"|efo:"Orphanet:240103"|efo:"Orphanet:240094"|efo:"Orphanet:240085"|efo:"Orphanet:240071"|efo:"Orphanet:100070"|efo:"Orphanet:100069"|reactome:R-HSA-9833482|reactome:R-HSA-9619483|reactome:R-HSA-264870|refseq:NP_058525.1|refseq:NP_058519.3|refseq:NP_058518.1|refseq:NP_005901.2|refseq:NP_001190181.1|refseq:NP_001116539.1|refseq:NP_001116538.2|dip:DIP-29753…	interpro:IPR002035|interpro:IPR010600|interpro:IPR013694|interpro:IPR036465|go:"GO:0004866"|go:"GO:0004867"|go:"GO:0005540"|go:"GO:0005576"|go:"GO:0005788"|go:"GO:0030212"|go:"GO:0062023"|go:"GO:0070062"|go:"GO:0072562"|ensembl:ENSG00000151655.19(gene)|ensembl:ENST00000358415.9(transcript)|ensembl:ENSP00000351190.4|refseq:NP_002207.2|reactome:R-HSA-381426|reactome:R-HSA-8957275		-	-	comment:Brain from Alzheimer's Disease patients|figure legend:Table 1, Table 3|full coverage:Only protein-protein interactions	taxid:9606(human-brain)|taxid:9606(Homo sapiens brain)	-	2018/09/18	2024/01/27	crc64:D46C66CDBCD196E8	crc64:BA626B146DDC2A5F	-	-	-	-	0	0	psi-mi:"MI:0102"(sequence tag identification)	psi-mi:"MI:0102"(sequence tag identification)
uniprotkb:P10636	uniprotkb:Q12931	uniprotkb:P18518|uniprotkb:Q14799|uniprotkb:Q15549|uniprotkb:Q15550|uniprotkb:Q15551|uniprotkb:Q1RMF6|uniprotkb:Q53YB1|uniprotkb:Q5CZI7|uniprotkb:Q5XWF0|uniprotkb:Q6QT54|uniprotkb:Q9UDJ3|uniprotkb:Q9UMH0|uniprotkb:Q9UQ96|ensembl:ENSP00000458742.1|intact:EBI-366182|uniprotkb:P10636	uniprotkb:D3DUC8|uniprotkb:O43642|uniprotkb:O75235|uniprotkb:Q9UHL5|uniprotkb:B4DR68|uniprotkb:F5H897|ensembl:ENSP00000246957.5|intact:EBI-1055869|uniprotkb:Q12931	psi-mi:tau_human(display_short)|psi-mi:Microtubule-associated protein tau(display_long)|uniprotkb:MAPT(gene name)|uniprotkb:MAPTL(gene name synonym)|uniprotkb:Paired helical filament-tau(gene name synonym)|uniprotkb:Neurofibrillary tangle protein(gene name synonym)|uniprotkb:TAU(gene name synonym)|uniprotkb:MTBT1(gene name synonym)	psi-mi:trap1_human(display_short)|psi-mi:Heat shock protein 75 kDa, mitochondrial(display_long)|uniprotkb:TRAP1(gene name)|uniprotkb:TNFR-associated protein 1(gene name synonym)|uniprotkb:Tumor necrosis factor type 1 receptor-associated protein(gene name synonym)|uniprotkb:HSP75(gene name synonym)	psi-mi:"MI:0006"(anti bait coimmunoprecipitation)	Meier S. et al.(2014)	intact:EBI-20748692|pubmed:26402096|imex:IM-26535	taxid:9606(human)|taxid:9606(Homo sapiens)	taxid:9606(human)|taxid:9606(Homo sapiens)	psi-mi:"MI:0914"(association)	psi-mi:"MI:0486"(UniProt)	intact:EBI-20749487|imex:IM-26535-1	intact-miscore:0.35	psi-mi:"MI:1060"(spoke expansion)	psi-mi:"MI:0499"(unspecified role)	psi-mi:"MI:0499"(unspecified role)	psi-mi:"MI:0496"(bait)	psi-mi:"MI:0498"(prey)	psi-mi:"MI:0326"(protein)	psi-mi:"MI:0326"(protein)	efo:"Orphanet:275864"|efo:"Orphanet:240112"|efo:"Orphanet:240103"|efo:"Orphanet:240094"|efo:"Orphanet:240085"|efo:"Orphanet:240071"|efo:"Orphanet:100070"|efo:"Orphanet:100069"|reactome:R-HSA-9833482|reactome:R-HSA-9619483|reactome:R-HSA-264870|refseq:NP_058525.1|refseq:NP_058519.3|refseq:NP_058518.1|refseq:NP_005901.2|refseq:NP_001190181.1|refseq:NP_001116539.1|refseq:NP_001116538.2|dip:DIP-29753…	reactome:R-HSA-611105|refseq:NP_001258978.1|refseq:NP_057376.2|dip:DIP-6250N|mint:Q12931|ensembl:ENSP00000442070.1|ensembl:ENST00000538171.5|ensembl:ENSP00000246957.5|ensembl:ENST00000246957.10(transcript)|ensembl:ENSG00000126602.11(gene)|go:"GO:1903751"|go:"GO:1903427"|go:"GO:1901856"|go:"GO:0140662"|go:"GO:0071944"|go:"GO:0061077"|go:"GO:0051082"|go:"GO:0019901"|go:"GO:0016887"|go:"GO:0016020"|…		-	-	comment:Brain from Alzheimer's Disease patients|figure legend:Table 1, Table 3|full coverage:Only protein-protein interactions	taxid:9606(human-brain)|taxid:9606(Homo sapiens brain)	-	2018/09/18	2024/01/27	crc64:D46C66CDBCD196E8	crc64:4B16DE3D2B9E0285	-	-	-	-	0	0	psi-mi:"MI:0102"(sequence tag identification)	psi-mi:"MI:0102"(sequence tag identification)
uniprotkb:P10636	uniprotkb:O43813	uniprotkb:P18518|uniprotkb:Q14799|uniprotkb:Q15549|uniprotkb:Q15550|uniprotkb:Q15551|uniprotkb:Q1RMF6|uniprotkb:Q53YB1|uniprotkb:Q5CZI7|uniprotkb:Q5XWF0|uniprotkb:Q6QT54|uniprotkb:Q9UDJ3|uniprotkb:Q9UMH0|uniprotkb:Q9UQ96|ensembl:ENSP00000458742.1|intact:EBI-366182|uniprotkb:P10636	ensembl:ENSP00000233714.4|ensembl:ENSP00000388713.1|ensembl:ENSP00000393323.3|ensembl:ENSP00000393597.2|ensembl:ENSP00000396518.2|ensembl:ENSP00000397646.2|intact:EBI-3046631|uniprotkb:O43813	psi-mi:tau_human(display_short)|psi-mi:Microtubule-associated protein tau(display_long)|uniprotkb:MAPT(gene name)|uniprotkb:MAPTL(gene name synonym)|uniprotkb:Paired helical filament-tau(gene name synonym)|uniprotkb:Neurofibrillary tangle protein(gene name synonym)|uniprotkb:TAU(gene name synonym)|uniprotkb:MTBT1(gene name synonym)	psi-mi:lanc1_human(display_short)|psi-mi:Glutathione S-transferase LANCL1(display_long)|uniprotkb:LANCL1(gene name)|uniprotkb:LanC-like protein 1(gene name synonym)|uniprotkb:40 kDa erythrocyte membrane protein(gene name synonym)|uniprotkb:GPR69A(gene name synonym)	psi-mi:"MI:0006"(anti bait coimmunoprecipitation)	Meier S. et al.(2014)	intact:EBI-20748692|pubmed:26402096|imex:IM-26535	taxid:9606(human)|taxid:9606(Homo sapiens)	taxid:9606(human)|taxid:9606(Homo sapiens)	psi-mi:"MI:0914"(association)	psi-mi:"MI:0486"(UniProt)	intact:EBI-20749487|imex:IM-26535-1	intact-miscore:0.35	psi-mi:"MI:1060"(spoke expansion)	psi-mi:"MI:0499"(unspecified role)	psi-mi:"MI:0499"(unspecified role)	psi-mi:"MI:0496"(bait)	psi-mi:"MI:0498"(prey)	psi-mi:"MI:0326"(protein)	psi-mi:"MI:0326"(protein)	efo:"Orphanet:275864"|efo:"Orphanet:240112"|efo:"Orphanet:240103"|efo:"Orphanet:240094"|efo:"Orphanet:240085"|efo:"Orphanet:240071"|efo:"Orphanet:100070"|efo:"Orphanet:100069"|reactome:R-HSA-9833482|reactome:R-HSA-9619483|reactome:R-HSA-264870|refseq:NP_058525.1|refseq:NP_058519.3|refseq:NP_058518.1|refseq:NP_005901.2|refseq:NP_001190181.1|refseq:NP_001116539.1|refseq:NP_001116538.2|dip:DIP-29753…	interpro:IPR007822|interpro:IPR012341|interpro:IPR020464|rcsb pdb:3E6U|rcsb pdb:3E73|rcsb pdb:8CZK|rcsb pdb:8CZL|rcsb pdb:8D0V|rcsb pdb:8D19|go:"GO:0004364"|go:"GO:0004930"|go:"GO:0005737"|go:"GO:0005886"|go:"GO:0005975"|go:"GO:0007186"|go:"GO:0008270"|go:"GO:0017124"|go:"GO:0031179"|go:"GO:0043295"|go:"GO:0050750"|go:"GO:1990748"|ensembl:ENSG00000115365.13(gene)|ensembl:ENST00000233714.8(transcr…		-	-	comment:Brain from Alzheimer's Disease patients|figure legend:Table 1, Table 3|full coverage:Only protein-protein interactions	taxid:9606(human-brain)|taxid:9606(Homo sapiens brain)	-	2018/09/18	2024/01/27	crc64:D46C66CDBCD196E8	crc64:2664F275F9281AF2	-	-	-	-	0	0	psi-mi:"MI:0102"(sequence tag identification)	psi-mi:"MI:0102"(sequence tag identification)
uniprotkb:P10636	uniprotkb:P24821	uniprotkb:P18518|uniprotkb:Q14799|uniprotkb:Q15549|uniprotkb:Q15550|uniprotkb:Q15551|uniprotkb:Q1RMF6|uniprotkb:Q53YB1|uniprotkb:Q5CZI7|uniprotkb:Q5XWF0|uniprotkb:Q6QT54|uniprotkb:Q9UDJ3|uniprotkb:Q9UMH0|uniprotkb:Q9UQ96|ensembl:ENSP00000458742.1|intact:EBI-366182|uniprotkb:P10636	uniprotkb:C9IYT7|uniprotkb:C9J575|uniprotkb:C9J6D9|uniprotkb:C9J848|uniprotkb:Q14583|uniprotkb:Q15567|uniprotkb:Q5T7S3|ensembl:ENSP00000265131.4|intact:EBI-9979894|uniprotkb:P24821	psi-mi:tau_human(display_short)|psi-mi:Microtubule-associated protein tau(display_long)|uniprotkb:MAPT(gene name)|uniprotkb:MAPTL(gene name synonym)|uniprotkb:Paired helical filament-tau(gene name synonym)|uniprotkb:Neurofibrillary tangle protein(gene name synonym)|uniprotkb:TAU(gene name synonym)|uniprotkb:MTBT1(gene name synonym)	psi-mi:tena_human(display_short)|psi-mi:Tenascin(display_long)|uniprotkb:TNC(gene name)|uniprotkb:Tenascin-C(gene name synonym)|uniprotkb:Neuronectin(gene name synonym)|uniprotkb:Myotendinous antigen(gene name synonym)|uniprotkb:JI(gene name synonym)|uniprotkb:Hexabrachion(gene name synonym)|uniprotkb:Glioma-associated-extracellular matrix antigen(gene name synonym)|uniprotkb:GP 150-225(gene name…	psi-mi:"MI:0006"(anti bait coimmunoprecipitation)	Meier S. et al.(2014)	intact:EBI-20748692|pubmed:26402096|imex:IM-26535	taxid:9606(human)|taxid:9606(Homo sapiens)	taxid:9606(human)|taxid:9606(Homo sapiens)	psi-mi:"MI:0914"(association)	psi-mi:"MI:0486"(UniProt)	intact:EBI-20749487|imex:IM-26535-1	intact-miscore:0.35	psi-mi:"MI:1060"(spoke expansion)	psi-mi:"MI:0499"(unspecified role)	psi-mi:"MI:0499"(unspecified role)	psi-mi:"MI:0496"(bait)	psi-mi:"MI:0498"(prey)	psi-mi:"MI:0326"(protein)	psi-mi:"MI:0326"(protein)	efo:"Orphanet:275864"|efo:"Orphanet:240112"|efo:"Orphanet:240103"|efo:"Orphanet:240094"|efo:"Orphanet:240085"|efo:"Orphanet:240071"|efo:"Orphanet:100070"|efo:"Orphanet:100069"|reactome:R-HSA-9833482|reactome:R-HSA-9619483|reactome:R-HSA-264870|refseq:NP_058525.1|refseq:NP_058519.3|refseq:NP_058518.1|refseq:NP_005901.2|refseq:NP_001190181.1|refseq:NP_001116539.1|refseq:NP_001116538.2|dip:DIP-29753…	efo:"Orphanet:90635"|reactome:R-HSA-8957275|reactome:R-HSA-381426|reactome:R-HSA-3000178|reactome:R-HSA-3000170|reactome:R-HSA-216083|refseq:XP_011516931.1|refseq:XP_005252032.1|refseq:XP_005252031.1|refseq:XP_005252029.1|refseq:NP_002151.2|mint:P24821|ensembl:ENST00000350763.9(transcript)|ensembl:ENSG00000041982.17(gene)|go:"GO:0098966"|go:"GO:0090733"|go:"GO:0071799"|go:"GO:0071774"|go:"GO:0071…		-	-	comment:Brain from Alzheimer's Disease patients|figure legend:Table 1, Table 3|full coverage:Only protein-protein interactions	taxid:9606(human-brain)|taxid:9606(Homo sapiens brain)	-	2018/09/18	2024/01/27	crc64:D46C66CDBCD196E8	crc64:B2BEF378AA6F1D85	-	-	-	-	0	0	psi-mi:"MI:0102"(sequence tag identification)	psi-mi:"MI:0102"(sequence tag identification)
uniprotkb:P10636	uniprotkb:Q13813	uniprotkb:P18518|uniprotkb:Q14799|uniprotkb:Q15549|uniprotkb:Q15550|uniprotkb:Q15551|uniprotkb:Q1RMF6|uniprotkb:Q53YB1|uniprotkb:Q5CZI7|uniprotkb:Q5XWF0|uniprotkb:Q6QT54|uniprotkb:Q9UDJ3|uniprotkb:Q9UMH0|uniprotkb:Q9UQ96|ensembl:ENSP00000458742.1|intact:EBI-366182|uniprotkb:P10636	intact:EBI-28985930|intact:EBI-4404719|uniprotkb:Q13186|uniprotkb:Q15324|uniprotkb:Q16606|uniprotkb:Q59EF1|uniprotkb:Q5VXV5|uniprotkb:Q5VXV6|uniprotkb:Q7Z6M5|uniprotkb:Q9P0V0|ensembl:ENSP00000361816.4|intact:EBI-351450|uniprotkb:Q13813	psi-mi:tau_human(display_short)|psi-mi:Microtubule-associated protein tau(display_long)|uniprotkb:MAPT(gene name)|uniprotkb:MAPTL(gene name synonym)|uniprotkb:Paired helical filament-tau(gene name synonym)|uniprotkb:Neurofibrillary tangle protein(gene name synonym)|uniprotkb:TAU(gene name synonym)|uniprotkb:MTBT1(gene name synonym)	psi-mi:sptn1_human(display_short)|psi-mi:Spectrin alpha chain, non-erythrocytic 1(display_long)|uniprotkb:SPTAN1(gene name)|uniprotkb:Spectrin, non-erythroid alpha subunit(gene name synonym)|uniprotkb:NEAS(gene name synonym)|uniprotkb:Fodrin alpha chain(gene name synonym)|uniprotkb:Alpha-II spectrin(gene name synonym)|uniprotkb:SPTA2(gene name synonym)	psi-mi:"MI:0006"(anti bait coimmunoprecipitation)	Meier S. et al.(2014)	intact:EBI-20748692|pubmed:26402096|imex:IM-26535	taxid:9606(human)|taxid:9606(Homo sapiens)	taxid:9606(human)|taxid:9606(Homo sapiens)	psi-mi:"MI:0914"(association)	psi-mi:"MI:0486"(UniProt)	intact:EBI-20749487|imex:IM-26535-1	intact-miscore:0.35	psi-mi:"MI:1060"(spoke expansion)	psi-mi:"MI:0499"(unspecified role)	psi-mi:"MI:0499"(unspecified role)	psi-mi:"MI:0496"(bait)	psi-mi:"MI:0498"(prey)	psi-mi:"MI:0326"(protein)	psi-mi:"MI:0326"(protein)	efo:"Orphanet:275864"|efo:"Orphanet:240112"|efo:"Orphanet:240103"|efo:"Orphanet:240094"|efo:"Orphanet:240085"|efo:"Orphanet:240071"|efo:"Orphanet:100070"|efo:"Orphanet:100069"|reactome:R-HSA-9833482|reactome:R-HSA-9619483|reactome:R-HSA-264870|refseq:NP_058525.1|refseq:NP_058519.3|refseq:NP_058518.1|refseq:NP_005901.2|refseq:NP_001190181.1|refseq:NP_001116539.1|refseq:NP_001116538.2|dip:DIP-29753…	efo:"Orphanet:3451"|reactome:R-HSA-9662361|reactome:R-HSA-9662360|reactome:R-HSA-9013424|reactome:R-HSA-9013420|reactome:R-HSA-6807878|reactome:R-HSA-6798695|reactome:R-HSA-5673001|reactome:R-HSA-445095|reactome:R-HSA-375165|reactome:R-HSA-373753|reactome:R-HSA-264870|refseq:NP_003118.2|refseq:NP_001182461.1|refseq:NP_001123910.1|dip:DIP-33141N|mint:Q13813|ensembl:ENSP00000516412.1|ensembl:ENST00…		-	-	comment:Brain from Alzheimer's Disease patients|figure legend:Table 1, Table 3|full coverage:Only protein-protein interactions	taxid:9606(human-brain)|taxid:9606(Homo sapiens brain)	-	2018/09/18	2024/01/27	crc64:D46C66CDBCD196E8	crc64:4433BF74EFCEFC8A	-	-	-	-	0	0	psi-mi:"MI:0102"(sequence tag identification)	psi-mi:"MI:0102"(sequence tag identification)
uniprotkb:P10636	uniprotkb:P23515	uniprotkb:P18518|uniprotkb:Q14799|uniprotkb:Q15549|uniprotkb:Q15550|uniprotkb:Q15551|uniprotkb:Q1RMF6|uniprotkb:Q53YB1|uniprotkb:Q5CZI7|uniprotkb:Q5XWF0|uniprotkb:Q6QT54|uniprotkb:Q9UDJ3|uniprotkb:Q9UMH0|uniprotkb:Q9UQ96|ensembl:ENSP00000458742.1|intact:EBI-366182|uniprotkb:P10636	uniprotkb:P23515|intact:EBI-20720752|ensembl:ENSP00000517225.1|ensembl:ENSP00000247271.4|uniprotkb:E1P659	psi-mi:tau_human(display_short)|psi-mi:Microtubule-associated protein tau(display_long)|uniprotkb:MAPT(gene name)|uniprotkb:MAPTL(gene name synonym)|uniprotkb:Paired helical filament-tau(gene name synonym)|uniprotkb:Neurofibrillary tangle protein(gene name synonym)|uniprotkb:TAU(gene name synonym)|uniprotkb:MTBT1(gene name synonym)	psi-mi:omgp_human(display_short)|psi-mi:Oligodendrocyte-myelin glycoprotein(display_long)|uniprotkb:OMG(gene name)|uniprotkb:OMGP(gene name synonym)	psi-mi:"MI:0006"(anti bait coimmunoprecipitation)	Meier S. et al.(2014)	intact:EBI-20748692|pubmed:26402096|imex:IM-26535	taxid:9606(human)|taxid:9606(Homo sapiens)	taxid:9606(human)|taxid:9606(Homo sapiens)	psi-mi:"MI:0914"(association)	psi-mi:"MI:0486"(UniProt)	intact:EBI-20749487|imex:IM-26535-1	intact-miscore:0.35	psi-mi:"MI:1060"(spoke expansion)	psi-mi:"MI:0499"(unspecified role)	psi-mi:"MI:0499"(unspecified role)	psi-mi:"MI:0496"(bait)	psi-mi:"MI:0498"(prey)	psi-mi:"MI:0326"(protein)	psi-mi:"MI:0326"(protein)	efo:"Orphanet:275864"|efo:"Orphanet:240112"|efo:"Orphanet:240103"|efo:"Orphanet:240094"|efo:"Orphanet:240085"|efo:"Orphanet:240071"|efo:"Orphanet:100070"|efo:"Orphanet:100069"|reactome:R-HSA-9833482|reactome:R-HSA-9619483|reactome:R-HSA-264870|refseq:NP_058525.1|refseq:NP_058519.3|refseq:NP_058518.1|refseq:NP_005901.2|refseq:NP_001190181.1|refseq:NP_001116539.1|refseq:NP_001116538.2|dip:DIP-29753…	reactome:R-HSA-193634|refseq:NP_002535.3|mint:P23515|ensembl:ENST00000708440.1(transcript)|ensembl:ENST00000247271.5(transcript)|ensembl:ENSG00000291720.1(gene)|ensembl:ENSG00000126861.5(gene)|go:"GO:0098552"|go:"GO:0031102"|go:"GO:0007155"|go:"GO:0005886"|interpro:IPR032675|interpro:IPR003591|interpro:IPR001611|interpro:IPR000372		-	-	comment:Brain from Alzheimer's Disease patients|figure legend:Table 1, Table 3|full coverage:Only protein-protein interactions	taxid:9606(human-brain)|taxid:9606(Homo sapiens brain)	-	2018/09/18	2024/01/27	crc64:D46C66CDBCD196E8	crc64:762FD0E8905EA050	-	-	-	-	0	0	psi-mi:"MI:0102"(sequence tag identification)	psi-mi:"MI:0102"(sequence tag identification)
uniprotkb:P10636	uniprotkb:P05388	uniprotkb:P18518|uniprotkb:Q14799|uniprotkb:Q15549|uniprotkb:Q15550|uniprotkb:Q15551|uniprotkb:Q1RMF6|uniprotkb:Q53YB1|uniprotkb:Q5CZI7|uniprotkb:Q5XWF0|uniprotkb:Q6QT54|uniprotkb:Q9UDJ3|uniprotkb:Q9UMH0|uniprotkb:Q9UQ96|ensembl:ENSP00000458742.1|intact:EBI-366182|uniprotkb:P10636	intact:EBI-8012155|intact:MINT-8395053|intact:EBI-21359026|uniprotkb:Q3B7A4|uniprotkb:Q9BVK4|ensembl:ENSP00000339027.3|ensembl:ENSP00000376299.4|ensembl:ENSP00000449328.1|intact:EBI-354101|uniprotkb:P05388	psi-mi:tau_human(display_short)|psi-mi:Microtubule-associated protein tau(display_long)|uniprotkb:MAPT(gene name)|uniprotkb:MAPTL(gene name synonym)|uniprotkb:Paired helical filament-tau(gene name synonym)|uniprotkb:Neurofibrillary tangle protein(gene name synonym)|uniprotkb:TAU(gene name synonym)|uniprotkb:MTBT1(gene name synonym)	psi-mi:rla0_human(display_short)|psi-mi:Large ribosomal subunit protein uL10(display_long)|uniprotkb:RPLP0(gene name)|uniprotkb:60S acidic ribosomal protein P0(gene name synonym)|uniprotkb:60S ribosomal protein L10E(gene name synonym)	psi-mi:"MI:0006"(anti bait coimmunoprecipitation)	Meier S. et al.(2014)	intact:EBI-20748692|pubmed:26402096|imex:IM-26535	taxid:9606(human)|taxid:9606(Homo sapiens)	taxid:9606(human)|taxid:9606(Homo sapiens)	psi-mi:"MI:0914"(association)	psi-mi:"MI:0486"(UniProt)	intact:EBI-20749487|imex:IM-26535-1	intact-miscore:0.35	psi-mi:"MI:1060"(spoke expansion)	psi-mi:"MI:0499"(unspecified role)	psi-mi:"MI:0499"(unspecified role)	psi-mi:"MI:0496"(bait)	psi-mi:"MI:0498"(prey)	psi-mi:"MI:0326"(protein)	psi-mi:"MI:0326"(protein)	efo:"Orphanet:275864"|efo:"Orphanet:240112"|efo:"Orphanet:240103"|efo:"Orphanet:240094"|efo:"Orphanet:240085"|efo:"Orphanet:240071"|efo:"Orphanet:100070"|efo:"Orphanet:100069"|reactome:R-HSA-9833482|reactome:R-HSA-9619483|reactome:R-HSA-264870|refseq:NP_058525.1|refseq:NP_058519.3|refseq:NP_058518.1|refseq:NP_005901.2|refseq:NP_001190181.1|refseq:NP_001116539.1|refseq:NP_001116538.2|dip:DIP-29753…	reactome:R-HSA-975957|reactome:R-HSA-975956|reactome:R-HSA-9633012|reactome:R-HSA-9010553|reactome:R-HSA-8950505|reactome:R-HSA-72764|reactome:R-HSA-72706|reactome:R-HSA-72689|reactome:R-HSA-6791226|reactome:R-HSA-2408557|reactome:R-HSA-192823|reactome:R-HSA-1799339|reactome:R-HSA-156902|reactome:R-HSA-156827|refseq:NP_444505.1|refseq:NP_000993.1|mint:P05388|ensembl:ENSP00000449328.1|ensembl:ENSP…		-	-	comment:Brain from Alzheimer's Disease patients|figure legend:Table 1, Table 3|full coverage:Only protein-protein interactions	taxid:9606(human-brain)|taxid:9606(Homo sapiens brain)	-	2018/09/18	2024/01/27	crc64:D46C66CDBCD196E8	crc64:255AD25571C51199	-	-	-	-	0	0	psi-mi:"MI:0102"(sequence tag identification)	psi-mi:"MI:0102"(sequence tag identification)
uniprotkb:P10636	uniprotkb:Q8NHW5	uniprotkb:P18518|uniprotkb:Q14799|uniprotkb:Q15549|uniprotkb:Q15550|uniprotkb:Q15551|uniprotkb:Q1RMF6|uniprotkb:Q53YB1|uniprotkb:Q5CZI7|uniprotkb:Q5XWF0|uniprotkb:Q6QT54|uniprotkb:Q9UDJ3|uniprotkb:Q9UMH0|uniprotkb:Q9UQ96|ensembl:ENSP00000458742.1|intact:EBI-366182|uniprotkb:P10636	intact:EBI-355416|uniprotkb:Q8NHW5	psi-mi:tau_human(display_short)|psi-mi:Microtubule-associated protein tau(display_long)|uniprotkb:MAPT(gene name)|uniprotkb:MAPTL(gene name synonym)|uniprotkb:Paired helical filament-tau(gene name synonym)|uniprotkb:Neurofibrillary tangle protein(gene name synonym)|uniprotkb:TAU(gene name synonym)|uniprotkb:MTBT1(gene name synonym)	psi-mi:rla0l_human(display_short)|psi-mi:Putative ribosomal protein uL10-like(display_long)|uniprotkb:Large ribosomal subunit protein uL10-like(gene name synonym)|uniprotkb:60S acidic ribosomal protein P0-like(gene name synonym)|uniprotkb:RPLP0P6(gene name)	psi-mi:"MI:0006"(anti bait coimmunoprecipitation)	Meier S. et al.(2014)	intact:EBI-20748692|pubmed:26402096|imex:IM-26535	taxid:9606(human)|taxid:9606(Homo sapiens)	taxid:9606(human)|taxid:9606(Homo sapiens)	psi-mi:"MI:0914"(association)	psi-mi:"MI:0486"(UniProt)	intact:EBI-20749487|imex:IM-26535-1	intact-miscore:0.35	psi-mi:"MI:1060"(spoke expansion)	psi-mi:"MI:0499"(unspecified role)	psi-mi:"MI:0499"(unspecified role)	psi-mi:"MI:0496"(bait)	psi-mi:"MI:0498"(prey)	psi-mi:"MI:0326"(protein)	psi-mi:"MI:0326"(protein)	efo:"Orphanet:275864"|efo:"Orphanet:240112"|efo:"Orphanet:240103"|efo:"Orphanet:240094"|efo:"Orphanet:240085"|efo:"Orphanet:240071"|efo:"Orphanet:100070"|efo:"Orphanet:100069"|reactome:R-HSA-9833482|reactome:R-HSA-9619483|reactome:R-HSA-264870|refseq:NP_058525.1|refseq:NP_058519.3|refseq:NP_058518.1|refseq:NP_005901.2|refseq:NP_001190181.1|refseq:NP_001116539.1|refseq:NP_001116538.2|dip:DIP-29753…	interpro:IPR040637|interpro:IPR043141|interpro:IPR043164|interpro:IPR030670|interpro:IPR001790|go:"GO:0002181"|go:"GO:0003735"|go:"GO:0022625"|go:"GO:0042254"|go:"GO:0070180"|mint:Q8NHW5		-	-	comment:Brain from Alzheimer's Disease patients|figure legend:Table 1, Table 3|full coverage:Only protein-protein interactions	taxid:9606(human-brain)|taxid:9606(Homo sapiens brain)	-	2018/09/18	2024/01/27	crc64:D46C66CDBCD196E8	crc64:CEC317735C03FA16	-	-	-	-	0	0	psi-mi:"MI:0102"(sequence tag identification)	psi-mi:"MI:0102"(sequence tag identification)
uniprotkb:P10636	uniprotkb:P01024	uniprotkb:P18518|uniprotkb:Q14799|uniprotkb:Q15549|uniprotkb:Q15550|uniprotkb:Q15551|uniprotkb:Q1RMF6|uniprotkb:Q53YB1|uniprotkb:Q5CZI7|uniprotkb:Q5XWF0|uniprotkb:Q6QT54|uniprotkb:Q9UDJ3|uniprotkb:Q9UMH0|uniprotkb:Q9UQ96|ensembl:ENSP00000458742.1|intact:EBI-366182|uniprotkb:P10636	uniprotkb:A7E236|ensembl:ENSP00000245907.4|intact:EBI-905851|uniprotkb:P01024	psi-mi:tau_human(display_short)|psi-mi:Microtubule-associated protein tau(display_long)|uniprotkb:MAPT(gene name)|uniprotkb:MAPTL(gene name synonym)|uniprotkb:Paired helical filament-tau(gene name synonym)|uniprotkb:Neurofibrillary tangle protein(gene name synonym)|uniprotkb:TAU(gene name synonym)|uniprotkb:MTBT1(gene name synonym)	psi-mi:co3_human(display_short)|psi-mi:Complement C3(display_long)|uniprotkb:C3(gene name)|uniprotkb:C3 and PZP-like alpha-2-macroglobulin domain-containing protein 1(gene name synonym)|uniprotkb:CPAMD1(gene name synonym)	psi-mi:"MI:0006"(anti bait coimmunoprecipitation)	Meier S. et al.(2014)	intact:EBI-20748692|pubmed:26402096|imex:IM-26535	taxid:9606(human)|taxid:9606(Homo sapiens)	taxid:9606(human)|taxid:9606(Homo sapiens)	psi-mi:"MI:0914"(association)	psi-mi:"MI:0486"(UniProt)	intact:EBI-20749487|imex:IM-26535-1	intact-miscore:0.35	psi-mi:"MI:1060"(spoke expansion)	psi-mi:"MI:0499"(unspecified role)	psi-mi:"MI:0499"(unspecified role)	psi-mi:"MI:0496"(bait)	psi-mi:"MI:0498"(prey)	psi-mi:"MI:0326"(protein)	psi-mi:"MI:0326"(protein)	efo:"Orphanet:275864"|efo:"Orphanet:240112"|efo:"Orphanet:240103"|efo:"Orphanet:240094"|efo:"Orphanet:240085"|efo:"Orphanet:240071"|efo:"Orphanet:100070"|efo:"Orphanet:100069"|reactome:R-HSA-9833482|reactome:R-HSA-9619483|reactome:R-HSA-264870|refseq:NP_058525.1|refseq:NP_058519.3|refseq:NP_058518.1|refseq:NP_005901.2|refseq:NP_001190181.1|refseq:NP_001116539.1|refseq:NP_001116538.2|dip:DIP-29753…	efo:"Orphanet:544472"|efo:"Orphanet:280133"|efo:"Orphanet:279"|reactome:R-HSA-977606|reactome:R-HSA-9660826|reactome:R-HSA-8957275|reactome:R-HSA-6798695|reactome:R-HSA-418594|reactome:R-HSA-381426|reactome:R-HSA-375276|reactome:R-HSA-198933|reactome:R-HSA-174577|reactome:R-HSA-173736|refseq:NP_000055.2|dip:DIP-35180N|mint:P01024|ensembl:ENSP00000245907.4|ensembl:ENST00000245907.11(transcript)|en…		-	-	comment:Brain from Alzheimer's Disease patients|figure legend:Table 1, Table 3|full coverage:Only protein-protein interactions	taxid:9606(human-brain)|taxid:9606(Homo sapiens brain)	-	2018/09/18	2024/01/27	crc64:D46C66CDBCD196E8	crc64:30C2832A9E75FFC4	-	-	-	-	0	0	psi-mi:"MI:0102"(sequence tag identification)	psi-mi:"MI:0102"(sequence tag identification)
uniprotkb:P10636	uniprotkb:O75363	uniprotkb:P18518|uniprotkb:Q14799|uniprotkb:Q15549|uniprotkb:Q15550|uniprotkb:Q15551|uniprotkb:Q1RMF6|uniprotkb:Q53YB1|uniprotkb:Q5CZI7|uniprotkb:Q5XWF0|uniprotkb:Q6QT54|uniprotkb:Q9UDJ3|uniprotkb:Q9UMH0|uniprotkb:Q9UQ96|ensembl:ENSP00000458742.1|intact:EBI-366182|uniprotkb:P10636	uniprotkb:A0AVG5|uniprotkb:Q68CZ3|ensembl:ENSP00000379290.3|intact:EBI-1042966|uniprotkb:O75363	psi-mi:tau_human(display_short)|psi-mi:Microtubule-associated protein tau(display_long)|uniprotkb:MAPT(gene name)|uniprotkb:MAPTL(gene name synonym)|uniprotkb:Paired helical filament-tau(gene name synonym)|uniprotkb:Neurofibrillary tangle protein(gene name synonym)|uniprotkb:TAU(gene name synonym)|uniprotkb:MTBT1(gene name synonym)	psi-mi:bcas1_human(display_short)|psi-mi:Breast carcinoma-amplified sequence 1(display_long)|uniprotkb:AIBC1(gene name synonym)|uniprotkb:NABC1(gene name synonym)|uniprotkb:Novel amplified in breast cancer 1(gene name synonym)|uniprotkb:Amplified and overexpressed in breast cancer(gene name synonym)|uniprotkb:BCAS1(gene name)	psi-mi:"MI:0006"(anti bait coimmunoprecipitation)	Meier S. et al.(2014)	intact:EBI-20748692|pubmed:26402096|imex:IM-26535	taxid:9606(human)|taxid:9606(Homo sapiens)	taxid:9606(human)|taxid:9606(Homo sapiens)	psi-mi:"MI:0914"(association)	psi-mi:"MI:0486"(UniProt)	intact:EBI-20749487|imex:IM-26535-1	intact-miscore:0.35	psi-mi:"MI:1060"(spoke expansion)	psi-mi:"MI:0499"(unspecified role)	psi-mi:"MI:0499"(unspecified role)	psi-mi:"MI:0496"(bait)	psi-mi:"MI:0498"(prey)	psi-mi:"MI:0326"(protein)	psi-mi:"MI:0326"(protein)	efo:"Orphanet:275864"|efo:"Orphanet:240112"|efo:"Orphanet:240103"|efo:"Orphanet:240094"|efo:"Orphanet:240085"|efo:"Orphanet:240071"|efo:"Orphanet:100070"|efo:"Orphanet:100069"|reactome:R-HSA-9833482|reactome:R-HSA-9619483|reactome:R-HSA-264870|refseq:NP_058525.1|refseq:NP_058519.3|refseq:NP_058518.1|refseq:NP_005901.2|refseq:NP_001190181.1|refseq:NP_001116539.1|refseq:NP_001116538.2|dip:DIP-29753…	interpro:IPR026115|go:"GO:0005737"|go:"GO:0042552"|go:"GO:0070062"|ensembl:ENSG00000064787.14(gene)|ensembl:ENST00000395961.7(transcript)|ensembl:ENSP00000379290.3|mint:O75363|refseq:NP_003648.2		-	-	comment:Brain from Alzheimer's Disease patients|figure legend:Table 1, Table 3|full coverage:Only protein-protein interactions	taxid:9606(human-brain)|taxid:9606(Homo sapiens brain)	-	2018/09/18	2024/01/27	crc64:D46C66CDBCD196E8	crc64:22921C0B37129944	-	-	-	-	0	0	psi-mi:"MI:0102"(sequence tag identification)	psi-mi:"MI:0102"(sequence tag identification)
uniprotkb:P10636	uniprotkb:Q13085	uniprotkb:P18518|uniprotkb:Q14799|uniprotkb:Q15549|uniprotkb:Q15550|uniprotkb:Q15551|uniprotkb:Q1RMF6|uniprotkb:Q53YB1|uniprotkb:Q5CZI7|uniprotkb:Q5XWF0|uniprotkb:Q6QT54|uniprotkb:Q9UDJ3|uniprotkb:Q9UMH0|uniprotkb:Q9UQ96|ensembl:ENSP00000458742.1|intact:EBI-366182|uniprotkb:P10636	intact:EBI-3962262|uniprotkb:B2ZZ90|uniprotkb:Q6KEV6|uniprotkb:Q6XDA8|uniprotkb:Q7Z2G8|uniprotkb:Q7Z561|uniprotkb:Q7Z563|uniprotkb:Q7Z564|uniprotkb:Q86WB2|uniprotkb:Q86WB3|uniprotkb:B2RP68|ensembl:ENSP00000478547.1|ensembl:ENSP00000483674.1|intact:EBI-717681|uniprotkb:Q13085	psi-mi:tau_human(display_short)|psi-mi:Microtubule-associated protein tau(display_long)|uniprotkb:MAPT(gene name)|uniprotkb:MAPTL(gene name synonym)|uniprotkb:Paired helical filament-tau(gene name synonym)|uniprotkb:Neurofibrillary tangle protein(gene name synonym)|uniprotkb:TAU(gene name synonym)|uniprotkb:MTBT1(gene name synonym)	psi-mi:acaca_human(display_short)|psi-mi:Acetyl-CoA carboxylase 1(display_long)|uniprotkb:ACACA(gene name)|uniprotkb:Acetyl-Coenzyme A carboxylase alpha(gene name synonym)|uniprotkb:ACCA(gene name synonym)|uniprotkb:ACC1(gene name synonym)|uniprotkb:ACAC(gene name synonym)	psi-mi:"MI:0006"(anti bait coimmunoprecipitation)	Meier S. et al.(2014)	intact:EBI-20748692|pubmed:26402096|imex:IM-26535	taxid:9606(human)|taxid:9606(Homo sapiens)	taxid:9606(human)|taxid:9606(Homo sapiens)	psi-mi:"MI:0914"(association)	psi-mi:"MI:0486"(UniProt)	intact:EBI-20749487|imex:IM-26535-1	intact-miscore:0.35	psi-mi:"MI:1060"(spoke expansion)	psi-mi:"MI:0499"(unspecified role)	psi-mi:"MI:0499"(unspecified role)	psi-mi:"MI:0496"(bait)	psi-mi:"MI:0498"(prey)	psi-mi:"MI:0326"(protein)	psi-mi:"MI:0326"(protein)	efo:"Orphanet:275864"|efo:"Orphanet:240112"|efo:"Orphanet:240103"|efo:"Orphanet:240094"|efo:"Orphanet:240085"|efo:"Orphanet:240071"|efo:"Orphanet:100070"|efo:"Orphanet:100069"|reactome:R-HSA-9833482|reactome:R-HSA-9619483|reactome:R-HSA-264870|refseq:NP_058525.1|refseq:NP_058519.3|refseq:NP_058518.1|refseq:NP_005901.2|refseq:NP_001190181.1|refseq:NP_001116539.1|refseq:NP_001116538.2|dip:DIP-29753…	reactome:R-HSA-75105|reactome:R-HSA-3371599|reactome:R-HSA-2426168|reactome:R-HSA-200425|reactome:R-HSA-196780|reactome:R-HSA-163765|refseq:NP_942136.1|refseq:NP_942135.1|refseq:NP_942134.1|refseq:NP_942133.1|refseq:NP_942131.1|refseq:XP_016880044.1|refseq:XP_011523005.1|refseq:XP_011523006.1|refseq:XP_005257324.1|dip:DIP-36122N|mint:Q13085|ensembl:ENSP00000480031.1|ensembl:ENST00000621312.4|ense…		-	-	comment:Brain from Alzheimer's Disease patients|figure legend:Table 1, Table 3|full coverage:Only protein-protein interactions	taxid:9606(human-brain)|taxid:9606(Homo sapiens brain)	-	2018/09/18	2024/01/27	crc64:D46C66CDBCD196E8	crc64:F1F0A518F8824FFC	-	-	-	-	0	0	psi-mi:"MI:0102"(sequence tag identification)	psi-mi:"MI:0102"(sequence tag identification)
uniprotkb:P10636	uniprotkb:P01834	uniprotkb:P18518|uniprotkb:Q14799|uniprotkb:Q15549|uniprotkb:Q15550|uniprotkb:Q15551|uniprotkb:Q1RMF6|uniprotkb:Q53YB1|uniprotkb:Q5CZI7|uniprotkb:Q5XWF0|uniprotkb:Q6QT54|uniprotkb:Q9UDJ3|uniprotkb:Q9UMH0|uniprotkb:Q9UQ96|ensembl:ENSP00000458742.1|intact:EBI-366182|uniprotkb:P10636	uniprotkb:A0A075B6H6|uniprotkb:A0A087X130|intact:EBI-1054530|uniprotkb:P01834	psi-mi:tau_human(display_short)|psi-mi:Microtubule-associated protein tau(display_long)|uniprotkb:MAPT(gene name)|uniprotkb:MAPTL(gene name synonym)|uniprotkb:Paired helical filament-tau(gene name synonym)|uniprotkb:Neurofibrillary tangle protein(gene name synonym)|uniprotkb:TAU(gene name synonym)|uniprotkb:MTBT1(gene name synonym)	psi-mi:igkc_human(display_short)|psi-mi:Immunoglobulin kappa constant(display_long)|uniprotkb:Igkc(gene name)|uniprotkb:Ig kappa chain C region TI(gene name synonym)|uniprotkb:Ig kappa chain C region ROY(gene name synonym)|uniprotkb:Ig kappa chain C region OU(gene name synonym)|uniprotkb:Ig kappa chain C region EU(gene name synonym)|uniprotkb:Ig kappa chain C region CUM(gene name synonym)|uniprot…	psi-mi:"MI:0006"(anti bait coimmunoprecipitation)	Meier S. et al.(2014)	intact:EBI-20748692|pubmed:26402096|imex:IM-26535	taxid:9606(human)|taxid:9606(Homo sapiens)	taxid:9606(human)|taxid:9606(Homo sapiens)	psi-mi:"MI:0914"(association)	psi-mi:"MI:0486"(UniProt)	intact:EBI-20749487|imex:IM-26535-1	intact-miscore:0.35	psi-mi:"MI:1060"(spoke expansion)	psi-mi:"MI:0499"(unspecified role)	psi-mi:"MI:0499"(unspecified role)	psi-mi:"MI:0496"(bait)	psi-mi:"MI:0498"(prey)	psi-mi:"MI:0326"(protein)	psi-mi:"MI:0326"(protein)	efo:"Orphanet:275864"|efo:"Orphanet:240112"|efo:"Orphanet:240103"|efo:"Orphanet:240094"|efo:"Orphanet:240085"|efo:"Orphanet:240071"|efo:"Orphanet:100070"|efo:"Orphanet:100069"|reactome:R-HSA-9833482|reactome:R-HSA-9619483|reactome:R-HSA-264870|refseq:NP_058525.1|refseq:NP_058519.3|refseq:NP_058518.1|refseq:NP_005901.2|refseq:NP_001190181.1|refseq:NP_001116539.1|refseq:NP_001116538.2|dip:DIP-29753…	efo:"Orphanet:183675"|reactome:R-HSA-983695|reactome:R-HSA-977606|reactome:R-HSA-9679191|reactome:R-HSA-9664422|reactome:R-HSA-9664323|reactome:R-HSA-5690714|reactome:R-HSA-2871837|reactome:R-HSA-2871809|reactome:R-HSA-2871796|reactome:R-HSA-2730905|reactome:R-HSA-2454202|reactome:R-HSA-2168880|reactome:R-HSA-2029485|reactome:R-HSA-2029482|reactome:R-HSA-2029481|reactome:R-HSA-202733|reactome:R-H…		-	-	comment:Brain from Alzheimer's Disease patients|figure legend:Table 1, Table 3|full coverage:Only protein-protein interactions	taxid:9606(human-brain)|taxid:9606(Homo sapiens brain)	-	2018/09/18	2024/01/27	crc64:D46C66CDBCD196E8	crc64:B97BEEBBA4D0B291	-	-	-	-	0	0	psi-mi:"MI:0102"(sequence tag identification)	psi-mi:"MI:0102"(sequence tag identification)
uniprotkb:P10636	uniprotkb:P18583	uniprotkb:P18518|uniprotkb:Q14799|uniprotkb:Q15549|uniprotkb:Q15550|uniprotkb:Q15551|uniprotkb:Q1RMF6|uniprotkb:Q53YB1|uniprotkb:Q5CZI7|uniprotkb:Q5XWF0|uniprotkb:Q6QT54|uniprotkb:Q9UDJ3|uniprotkb:Q9UMH0|uniprotkb:Q9UQ96|ensembl:ENSP00000458742.1|intact:EBI-366182|uniprotkb:P10636	intact:EBI-28988950|uniprotkb:O14487|uniprotkb:O95981|uniprotkb:Q14120|uniprotkb:Q9H7B1|uniprotkb:Q9P070|uniprotkb:Q9P072|uniprotkb:Q9UKP9|uniprotkb:Q9UPY0|uniprotkb:D3DSF5|uniprotkb:D3DSF6|uniprotkb:E7ETE8|uniprotkb:E7EU67|uniprotkb:E7EVW3|uniprotkb:E9PFQ2|uniprotkb:Q6PKE0|ensembl:ENSP00000348984.4|intact:EBI-1053513|uniprotkb:P18583	psi-mi:tau_human(display_short)|psi-mi:Microtubule-associated protein tau(display_long)|uniprotkb:MAPT(gene name)|uniprotkb:MAPTL(gene name synonym)|uniprotkb:Paired helical filament-tau(gene name synonym)|uniprotkb:Neurofibrillary tangle protein(gene name synonym)|uniprotkb:TAU(gene name synonym)|uniprotkb:MTBT1(gene name synonym)	psi-mi:son_human(display_short)|psi-mi:Protein SON(display_long)|uniprotkb:SON(gene name)|uniprotkb:HSPC312(orf name)|uniprotkb:HSPC310(orf name)|uniprotkb:NREBP(gene name synonym)|uniprotkb:KIAA1019(gene name synonym)|uniprotkb:DBP5(gene name synonym)|uniprotkb:C21orf50(gene name synonym)|uniprotkb:Bax antagonist selected in saccharomyces 1(gene name synonym)|uniprotkb:Protein DBP-5(gene name sy…	psi-mi:"MI:0006"(anti bait coimmunoprecipitation)	Meier S. et al.(2014)	intact:EBI-20748692|pubmed:26402096|imex:IM-26535	taxid:9606(human)|taxid:9606(Homo sapiens)	taxid:9606(human)|taxid:9606(Homo sapiens)	psi-mi:"MI:0914"(association)	psi-mi:"MI:0486"(UniProt)	intact:EBI-20749487|imex:IM-26535-1	intact-miscore:0.35	psi-mi:"MI:1060"(spoke expansion)	psi-mi:"MI:0499"(unspecified role)	psi-mi:"MI:0499"(unspecified role)	psi-mi:"MI:0496"(bait)	psi-mi:"MI:0498"(prey)	psi-mi:"MI:0326"(protein)	psi-mi:"MI:0326"(protein)	efo:"Orphanet:275864"|efo:"Orphanet:240112"|efo:"Orphanet:240103"|efo:"Orphanet:240094"|efo:"Orphanet:240085"|efo:"Orphanet:240071"|efo:"Orphanet:100070"|efo:"Orphanet:100069"|reactome:R-HSA-9833482|reactome:R-HSA-9619483|reactome:R-HSA-264870|refseq:NP_058525.1|refseq:NP_058519.3|refseq:NP_058518.1|refseq:NP_005901.2|refseq:NP_001190181.1|refseq:NP_001116539.1|refseq:NP_001116538.2|dip:DIP-29753…	efo:"Orphanet:500150"|refseq:NP_620305.2|refseq:NP_115571.2|refseq:NP_001278341.1|refseq:NP_001278340.1|dip:DIP-42289N|mint:P18583|ensembl:ENSP00000399783.1|interpro:IPR000467|interpro:IPR014720|interpro:IPR032922|interpro:IPR036322|rcsb pdb:7CIQ|rcsb pdb:7CIR|rcsb pdb:7CIS|rcsb pdb:7DYN|go:"GO:0000226"|go:"GO:0000281"|go:"GO:0003677"|go:"GO:0003723"|go:"GO:0006397"|go:"GO:0008380"|go:"GO:0016607…		-	-	comment:Brain from Alzheimer's Disease patients|figure legend:Table 1, Table 3|full coverage:Only protein-protein interactions	taxid:9606(human-brain)|taxid:9606(Homo sapiens brain)	-	2018/09/18	2024/01/27	crc64:D46C66CDBCD196E8	crc64:AE53B1157A37657D	-	-	-	-	0	0	psi-mi:"MI:0102"(sequence tag identification)	psi-mi:"MI:0102"(sequence tag identification)
uniprotkb:P10636	uniprotkb:Q9Y696	uniprotkb:P18518|uniprotkb:Q14799|uniprotkb:Q15549|uniprotkb:Q15550|uniprotkb:Q15551|uniprotkb:Q1RMF6|uniprotkb:Q53YB1|uniprotkb:Q5CZI7|uniprotkb:Q5XWF0|uniprotkb:Q6QT54|uniprotkb:Q9UDJ3|uniprotkb:Q9UMH0|uniprotkb:Q9UQ96|ensembl:ENSP00000458742.1|intact:EBI-366182|uniprotkb:P10636	uniprotkb:Q9UFW9|uniprotkb:Q9UQJ6|ensembl:ENSP00000363500.4|ensembl:ENSP00000436538.1|intact:EBI-1057480|uniprotkb:Q9Y696	psi-mi:tau_human(display_short)|psi-mi:Microtubule-associated protein tau(display_long)|uniprotkb:MAPT(gene name)|uniprotkb:MAPTL(gene name synonym)|uniprotkb:Paired helical filament-tau(gene name synonym)|uniprotkb:Neurofibrillary tangle protein(gene name synonym)|uniprotkb:TAU(gene name synonym)|uniprotkb:MTBT1(gene name synonym)	psi-mi:clic4_human(display_short)|psi-mi:Chloride intracellular channel protein 4(display_long)|uniprotkb:CLIC4(gene name)|uniprotkb:Intracellular chloride ion channel protein p64H1(gene name synonym)	psi-mi:"MI:0006"(anti bait coimmunoprecipitation)	Meier S. et al.(2014)	intact:EBI-20748692|pubmed:26402096|imex:IM-26535	taxid:9606(human)|taxid:9606(Homo sapiens)	taxid:9606(human)|taxid:9606(Homo sapiens)	psi-mi:"MI:0914"(association)	psi-mi:"MI:0486"(UniProt)	intact:EBI-20749487|imex:IM-26535-1	intact-miscore:0.35	psi-mi:"MI:1060"(spoke expansion)	psi-mi:"MI:0499"(unspecified role)	psi-mi:"MI:0499"(unspecified role)	psi-mi:"MI:0496"(bait)	psi-mi:"MI:0498"(prey)	psi-mi:"MI:0326"(protein)	psi-mi:"MI:0326"(protein)	efo:"Orphanet:275864"|efo:"Orphanet:240112"|efo:"Orphanet:240103"|efo:"Orphanet:240094"|efo:"Orphanet:240085"|efo:"Orphanet:240071"|efo:"Orphanet:100070"|efo:"Orphanet:100069"|reactome:R-HSA-9833482|reactome:R-HSA-9619483|reactome:R-HSA-264870|refseq:NP_058525.1|refseq:NP_058519.3|refseq:NP_058518.1|refseq:NP_005901.2|refseq:NP_001190181.1|refseq:NP_001116539.1|refseq:NP_001116538.2|dip:DIP-29753…	refseq:NP_039234.1|mint:Q9Y696|ensembl:ENSP00000436538.1|ensembl:ENSP00000363500.4|ensembl:ENST00000374379.9(transcript)|ensembl:ENST00000488683.1(transcript)|ensembl:ENSG00000169504.15(gene)|go:"GO:0071277"|interpro:IPR002946|interpro:IPR004045|interpro:IPR010987|interpro:IPR036249|interpro:IPR036282|interpro:IPR040079|rcsb pdb:2AHE|rcsb pdb:2D2Z|rcsb pdb:3OQS|go:"GO:0005739"|go:"GO:0005813"|go:…		-	-	comment:Brain from Alzheimer's Disease patients|figure legend:Table 1, Table 3|full coverage:Only protein-protein interactions	taxid:9606(human-brain)|taxid:9606(Homo sapiens brain)	-	2018/09/18	2024/01/27	crc64:D46C66CDBCD196E8	crc64:3DD21A33C66626A5	-	-	-	-	0	0	psi-mi:"MI:0102"(sequence tag identification)	psi-mi:"MI:0102"(sequence tag identification)
uniprotkb:P10636	uniprotkb:Q99683	uniprotkb:P18518|uniprotkb:Q14799|uniprotkb:Q15549|uniprotkb:Q15550|uniprotkb:Q15551|uniprotkb:Q1RMF6|uniprotkb:Q53YB1|uniprotkb:Q5CZI7|uniprotkb:Q5XWF0|uniprotkb:Q6QT54|uniprotkb:Q9UDJ3|uniprotkb:Q9UMH0|uniprotkb:Q9UQ96|ensembl:ENSP00000458742.1|intact:EBI-366182|uniprotkb:P10636	uniprotkb:A6NIA0|uniprotkb:B4DGB2|uniprotkb:Q5THN3|uniprotkb:Q99461|ensembl:ENSP00000351908.4|intact:EBI-476263|uniprotkb:Q99683	psi-mi:tau_human(display_short)|psi-mi:Microtubule-associated protein tau(display_long)|uniprotkb:MAPT(gene name)|uniprotkb:MAPTL(gene name synonym)|uniprotkb:Paired helical filament-tau(gene name synonym)|uniprotkb:Neurofibrillary tangle protein(gene name synonym)|uniprotkb:TAU(gene name synonym)|uniprotkb:MTBT1(gene name synonym)	psi-mi:m3k5_human(display_short)|psi-mi:Mitogen-activated protein kinase kinase kinase 5(display_long)|uniprotkb:MAP3K5(gene name)|uniprotkb:MEKK5(gene name synonym)|uniprotkb:MAPKKK5(gene name synonym)|uniprotkb:ASK1(gene name synonym)|uniprotkb:Apoptosis signal-regulating kinase 1(gene name synonym)|uniprotkb:MAPK/ERK kinase kinase 5(gene name synonym)	psi-mi:"MI:0006"(anti bait coimmunoprecipitation)	Meier S. et al.(2014)	intact:EBI-20748692|pubmed:26402096|imex:IM-26535	taxid:9606(human)|taxid:9606(Homo sapiens)	taxid:9606(human)|taxid:9606(Homo sapiens)	psi-mi:"MI:0914"(association)	psi-mi:"MI:0486"(UniProt)	intact:EBI-20749487|imex:IM-26535-1	intact-miscore:0.35	psi-mi:"MI:1060"(spoke expansion)	psi-mi:"MI:0499"(unspecified role)	psi-mi:"MI:0499"(unspecified role)	psi-mi:"MI:0496"(bait)	psi-mi:"MI:0498"(prey)	psi-mi:"MI:0326"(protein)	psi-mi:"MI:0326"(protein)	efo:"Orphanet:275864"|efo:"Orphanet:240112"|efo:"Orphanet:240103"|efo:"Orphanet:240094"|efo:"Orphanet:240085"|efo:"Orphanet:240071"|efo:"Orphanet:100070"|efo:"Orphanet:100069"|reactome:R-HSA-9833482|reactome:R-HSA-9619483|reactome:R-HSA-264870|refseq:NP_058525.1|refseq:NP_058519.3|refseq:NP_058518.1|refseq:NP_005901.2|refseq:NP_001190181.1|refseq:NP_001116539.1|refseq:NP_001116538.2|dip:DIP-29753…	reactome:R-HSA-2559580|refseq:NP_005914.1|dip:DIP-29516N|mint:Q99683|ensembl:ENSP00000351908.4|ensembl:ENST00000359015.5(transcript)|ensembl:ENSG00000197442.11(gene)|go:"GO:1990604"|go:"GO:1904707"|go:"GO:1902911"|go:"GO:1902170"|go:"GO:1900745"|go:"GO:0106310"|go:"GO:0097300"|go:"GO:0097190"|go:"GO:0090398"|go:"GO:0072577"|go:"GO:0071356"|go:"GO:0070301"|go:"GO:0070059"|go:"GO:0051403"|go:"GO:00…		-	-	comment:Brain from Alzheimer's Disease patients|figure legend:Table 1, Table 3|full coverage:Only protein-protein interactions	taxid:9606(human-brain)|taxid:9606(Homo sapiens brain)	-	2018/09/18	2024/01/27	crc64:D46C66CDBCD196E8	crc64:265BDC65968AF985	-	-	-	-	0	0	psi-mi:"MI:0102"(sequence tag identification)	psi-mi:"MI:0102"(sequence tag identification)
uniprotkb:P10636	uniprotkb:O75445	uniprotkb:P18518|uniprotkb:Q14799|uniprotkb:Q15549|uniprotkb:Q15550|uniprotkb:Q15551|uniprotkb:Q1RMF6|uniprotkb:Q53YB1|uniprotkb:Q5CZI7|uniprotkb:Q5XWF0|uniprotkb:Q6QT54|uniprotkb:Q9UDJ3|uniprotkb:Q9UMH0|uniprotkb:Q9UQ96|ensembl:ENSP00000458742.1|intact:EBI-366182|uniprotkb:P10636	uniprotkb:Q5VVM9|uniprotkb:Q6S362|uniprotkb:Q9NS27|ensembl:ENSP00000305941.3|intact:EBI-9996372|uniprotkb:O75445	psi-mi:tau_human(display_short)|psi-mi:Microtubule-associated protein tau(display_long)|uniprotkb:MAPT(gene name)|uniprotkb:MAPTL(gene name synonym)|uniprotkb:Paired helical filament-tau(gene name synonym)|uniprotkb:Neurofibrillary tangle protein(gene name synonym)|uniprotkb:TAU(gene name synonym)|uniprotkb:MTBT1(gene name synonym)	psi-mi:ush2a_human(display_short)|psi-mi:Usherin(display_long)|uniprotkb:USH2A(gene name)|uniprotkb:Usher syndrome type-2A protein(gene name synonym)|uniprotkb:Usher syndrome type IIa protein(gene name synonym)	psi-mi:"MI:0006"(anti bait coimmunoprecipitation)	Meier S. et al.(2014)	intact:EBI-20748692|pubmed:26402096|imex:IM-26535	taxid:9606(human)|taxid:9606(Homo sapiens)	taxid:9606(human)|taxid:9606(Homo sapiens)	psi-mi:"MI:0914"(association)	psi-mi:"MI:0486"(UniProt)	intact:EBI-20749487|imex:IM-26535-1	intact-miscore:0.35	psi-mi:"MI:1060"(spoke expansion)	psi-mi:"MI:0499"(unspecified role)	psi-mi:"MI:0499"(unspecified role)	psi-mi:"MI:0496"(bait)	psi-mi:"MI:0498"(prey)	psi-mi:"MI:0326"(protein)	psi-mi:"MI:0326"(protein)	efo:"Orphanet:275864"|efo:"Orphanet:240112"|efo:"Orphanet:240103"|efo:"Orphanet:240094"|efo:"Orphanet:240085"|efo:"Orphanet:240071"|efo:"Orphanet:100070"|efo:"Orphanet:100069"|reactome:R-HSA-9833482|reactome:R-HSA-9619483|reactome:R-HSA-264870|refseq:NP_058525.1|refseq:NP_058519.3|refseq:NP_058518.1|refseq:NP_005901.2|refseq:NP_001190181.1|refseq:NP_001116539.1|refseq:NP_001116538.2|dip:DIP-29753…	efo:"Orphanet:791"|interpro:IPR001791|interpro:IPR003961|interpro:IPR006558|interpro:IPR008211|interpro:IPR013320|interpro:IPR013783|interpro:IPR036116|interpro:IPR002049|go:"GO:0001917"|go:"GO:0002141"|go:"GO:0002142"|go:"GO:0005518"|go:"GO:0005576"|go:"GO:0005604"|go:"GO:0005737"|go:"GO:0007601"|go:"GO:0007605"|go:"GO:0016324"|go:"GO:0017022"|go:"GO:0032391"|go:"GO:0032421"|go:"GO:0035315"|go:"…		-	-	comment:Brain from Alzheimer's Disease patients|figure legend:Table 1, Table 3|full coverage:Only protein-protein interactions	taxid:9606(human-brain)|taxid:9606(Homo sapiens brain)	-	2018/09/18	2024/01/27	crc64:D46C66CDBCD196E8	crc64:06A123CA9C0F7F1D	-	-	-	-	0	0	psi-mi:"MI:0102"(sequence tag identification)	psi-mi:"MI:0102"(sequence tag identification)
uniprotkb:P10636	uniprotkb:Q6ZS92	uniprotkb:P18518|uniprotkb:Q14799|uniprotkb:Q15549|uniprotkb:Q15550|uniprotkb:Q15551|uniprotkb:Q1RMF6|uniprotkb:Q53YB1|uniprotkb:Q5CZI7|uniprotkb:Q5XWF0|uniprotkb:Q6QT54|uniprotkb:Q9UDJ3|uniprotkb:Q9UMH0|uniprotkb:Q9UQ96|ensembl:ENSP00000458742.1|intact:EBI-366182|uniprotkb:P10636	uniprotkb:Q6ZS92|intact:EBI-20749419	psi-mi:tau_human(display_short)|psi-mi:Microtubule-associated protein tau(display_long)|uniprotkb:MAPT(gene name)|uniprotkb:MAPTL(gene name synonym)|uniprotkb:Paired helical filament-tau(gene name synonym)|uniprotkb:Neurofibrillary tangle protein(gene name synonym)|uniprotkb:TAU(gene name synonym)|uniprotkb:MTBT1(gene name synonym)	psi-mi:yd022_human(display_short)|psi-mi:Putative uncharacterized protein FLJ45721(display_long)	psi-mi:"MI:0006"(anti bait coimmunoprecipitation)	Meier S. et al.(2014)	intact:EBI-20748692|pubmed:26402096|imex:IM-26535	taxid:9606(human)|taxid:9606(Homo sapiens)	taxid:9606(human)|taxid:9606(Homo sapiens)	psi-mi:"MI:0914"(association)	psi-mi:"MI:0486"(UniProt)	intact:EBI-20749487|imex:IM-26535-1	intact-miscore:0.35	psi-mi:"MI:1060"(spoke expansion)	psi-mi:"MI:0499"(unspecified role)	psi-mi:"MI:0499"(unspecified role)	psi-mi:"MI:0496"(bait)	psi-mi:"MI:0498"(prey)	psi-mi:"MI:0326"(protein)	psi-mi:"MI:0326"(protein)	efo:"Orphanet:275864"|efo:"Orphanet:240112"|efo:"Orphanet:240103"|efo:"Orphanet:240094"|efo:"Orphanet:240085"|efo:"Orphanet:240071"|efo:"Orphanet:100070"|efo:"Orphanet:100069"|reactome:R-HSA-9833482|reactome:R-HSA-9619483|reactome:R-HSA-264870|refseq:NP_058525.1|refseq:NP_058519.3|refseq:NP_058518.1|refseq:NP_005901.2|refseq:NP_001190181.1|refseq:NP_001116539.1|refseq:NP_001116538.2|dip:DIP-29753…	-		-	-	comment:Brain from Alzheimer's Disease patients|figure legend:Table 1, Table 3|full coverage:Only protein-protein interactions	taxid:9606(human-brain)|taxid:9606(Homo sapiens brain)	-	2018/09/18	2024/01/27	crc64:D46C66CDBCD196E8	crc64:8D3212DE5E837897	-	-	-	-	0	0	psi-mi:"MI:0102"(sequence tag identification)	psi-mi:"MI:0102"(sequence tag identification)
uniprotkb:P10636	uniprotkb:P02787	uniprotkb:P18518|uniprotkb:Q14799|uniprotkb:Q15549|uniprotkb:Q15550|uniprotkb:Q15551|uniprotkb:Q1RMF6|uniprotkb:Q53YB1|uniprotkb:Q5CZI7|uniprotkb:Q5XWF0|uniprotkb:Q6QT54|uniprotkb:Q9UDJ3|uniprotkb:Q9UMH0|uniprotkb:Q9UQ96|ensembl:ENSP00000458742.1|intact:EBI-366182|uniprotkb:P10636	uniprotkb:Q1HBA5|uniprotkb:O43890|uniprotkb:Q9NQB8|uniprotkb:Q9UHV0|ensembl:ENSP00000385834.3|intact:EBI-714319|uniprotkb:P02787	psi-mi:tau_human(display_short)|psi-mi:Microtubule-associated protein tau(display_long)|uniprotkb:MAPT(gene name)|uniprotkb:MAPTL(gene name synonym)|uniprotkb:Paired helical filament-tau(gene name synonym)|uniprotkb:Neurofibrillary tangle protein(gene name synonym)|uniprotkb:TAU(gene name synonym)|uniprotkb:MTBT1(gene name synonym)	psi-mi:trfe_human(display_short)|psi-mi:Serotransferrin(display_long)|uniprotkb:TF(gene name)|uniprotkb:PRO1400(orf name)|uniprotkb:Beta-1 metal-binding globulin(gene name synonym)|uniprotkb:Siderophilin(gene name synonym)	psi-mi:"MI:0006"(anti bait coimmunoprecipitation)	Meier S. et al.(2014)	intact:EBI-20748692|pubmed:26402096|imex:IM-26535	taxid:9606(human)|taxid:9606(Homo sapiens)	taxid:9606(human)|taxid:9606(Homo sapiens)	psi-mi:"MI:0914"(association)	psi-mi:"MI:0486"(UniProt)	intact:EBI-20749487|imex:IM-26535-1	intact-miscore:0.35	psi-mi:"MI:1060"(spoke expansion)	psi-mi:"MI:0499"(unspecified role)	psi-mi:"MI:0499"(unspecified role)	psi-mi:"MI:0496"(bait)	psi-mi:"MI:0498"(prey)	psi-mi:"MI:0326"(protein)	psi-mi:"MI:0326"(protein)	efo:"Orphanet:275864"|efo:"Orphanet:240112"|efo:"Orphanet:240103"|efo:"Orphanet:240094"|efo:"Orphanet:240085"|efo:"Orphanet:240071"|efo:"Orphanet:100070"|efo:"Orphanet:100069"|reactome:R-HSA-9833482|reactome:R-HSA-9619483|reactome:R-HSA-264870|refseq:NP_058525.1|refseq:NP_058519.3|refseq:NP_058518.1|refseq:NP_005901.2|refseq:NP_001190181.1|refseq:NP_001116539.1|refseq:NP_001116538.2|dip:DIP-29753…	efo:"Orphanet:1195"|reactome:R-HSA-917977|reactome:R-HSA-917937|reactome:R-HSA-8957275|reactome:R-HSA-8856828|reactome:R-HSA-8856825|reactome:R-HSA-381426|reactome:R-HSA-114608|refseq:NP_001054.1|dip:DIP-2738N|mint:P02787|ensembl:ENSP00000385834.3|ensembl:ENST00000402696.9(transcript)|ensembl:ENSG00000091513.16(gene)|go:"GO:0072562"|go:"GO:0071281"|go:"GO:0070371"|go:"GO:0070062"|go:"GO:0055037"|…		-	-	comment:Brain from Alzheimer's Disease patients|figure legend:Table 1, Table 3|full coverage:Only protein-protein interactions	taxid:9606(human-brain)|taxid:9606(Homo sapiens brain)	-	2018/09/18	2024/01/27	crc64:D46C66CDBCD196E8	crc64:9A73BEAE8C567C79	-	-	-	-	0	0	psi-mi:"MI:0102"(sequence tag identification)	psi-mi:"MI:0102"(sequence tag identification)
uniprotkb:P10636	uniprotkb:Q9C0B2	uniprotkb:P18518|uniprotkb:Q14799|uniprotkb:Q15549|uniprotkb:Q15550|uniprotkb:Q15551|uniprotkb:Q1RMF6|uniprotkb:Q53YB1|uniprotkb:Q5CZI7|uniprotkb:Q5XWF0|uniprotkb:Q6QT54|uniprotkb:Q9UDJ3|uniprotkb:Q9UMH0|uniprotkb:Q9UQ96|ensembl:ENSP00000458742.1|intact:EBI-366182|uniprotkb:P10636	uniprotkb:A4VCI2|uniprotkb:H7C4E1|uniprotkb:Q5T2D9|uniprotkb:Q5T2E0|uniprotkb:Q69YW0|uniprotkb:Q6ZSJ4|ensembl:ENSP00000417061.2|intact:EBI-20749422|uniprotkb:Q9C0B2	psi-mi:tau_human(display_short)|psi-mi:Microtubule-associated protein tau(display_long)|uniprotkb:MAPT(gene name)|uniprotkb:MAPTL(gene name synonym)|uniprotkb:Paired helical filament-tau(gene name synonym)|uniprotkb:Neurofibrillary tangle protein(gene name synonym)|uniprotkb:TAU(gene name synonym)|uniprotkb:MTBT1(gene name synonym)	psi-mi:cfa74_human(display_short)|psi-mi:Cilia- and flagella-associated protein 74(display_long)|uniprotkb:C1orf222(gene name synonym)|uniprotkb:KIAA1751(gene name synonym)|uniprotkb:CFAP74(gene name)	psi-mi:"MI:0006"(anti bait coimmunoprecipitation)	Meier S. et al.(2014)	intact:EBI-20748692|pubmed:26402096|imex:IM-26535	taxid:9606(human)|taxid:9606(Homo sapiens)	taxid:9606(human)|taxid:9606(Homo sapiens)	psi-mi:"MI:0914"(association)	psi-mi:"MI:0486"(UniProt)	intact:EBI-20749487|imex:IM-26535-1	intact-miscore:0.35	psi-mi:"MI:1060"(spoke expansion)	psi-mi:"MI:0499"(unspecified role)	psi-mi:"MI:0499"(unspecified role)	psi-mi:"MI:0496"(bait)	psi-mi:"MI:0498"(prey)	psi-mi:"MI:0326"(protein)	psi-mi:"MI:0326"(protein)	efo:"Orphanet:275864"|efo:"Orphanet:240112"|efo:"Orphanet:240103"|efo:"Orphanet:240094"|efo:"Orphanet:240085"|efo:"Orphanet:240071"|efo:"Orphanet:100070"|efo:"Orphanet:100069"|reactome:R-HSA-9833482|reactome:R-HSA-9619483|reactome:R-HSA-264870|refseq:NP_058525.1|refseq:NP_058519.3|refseq:NP_058518.1|refseq:NP_005901.2|refseq:NP_001190181.1|refseq:NP_001116539.1|refseq:NP_001116538.2|dip:DIP-29753…	interpro:IPR013783|go:"GO:0005634"|go:"GO:0005737"|go:"GO:0005930"|go:"GO:0035082"|go:"GO:0036126"|ensembl:ENSG00000142609.20(gene)|ensembl:ENST00000493964.5(transcript)|ensembl:ENSP00000417061.2|refseq:NP_001291289.1|efo:"Orphanet:244"		-	-	comment:Brain from Alzheimer's Disease patients|figure legend:Table 1, Table 3|full coverage:Only protein-protein interactions	taxid:9606(human-brain)|taxid:9606(Homo sapiens brain)	-	2018/09/18	2024/01/27	crc64:D46C66CDBCD196E8	crc64:0B11F64C8AFE2C28	-	-	-	-	0	0	psi-mi:"MI:0102"(sequence tag identification)	psi-mi:"MI:0102"(sequence tag identification)
uniprotkb:P10636	uniprotkb:Q16181	uniprotkb:P18518|uniprotkb:Q14799|uniprotkb:Q15549|uniprotkb:Q15550|uniprotkb:Q15551|uniprotkb:Q1RMF6|uniprotkb:Q53YB1|uniprotkb:Q5CZI7|uniprotkb:Q5XWF0|uniprotkb:Q6QT54|uniprotkb:Q9UDJ3|uniprotkb:Q9UMH0|uniprotkb:Q9UQ96|ensembl:ENSP00000458742.1|intact:EBI-366182|uniprotkb:P10636	uniprotkb:Q52M76|uniprotkb:Q6NX50|ensembl:ENSP00000344868.8|intact:EBI-2009373|uniprotkb:Q16181	psi-mi:tau_human(display_short)|psi-mi:Microtubule-associated protein tau(display_long)|uniprotkb:MAPT(gene name)|uniprotkb:MAPTL(gene name synonym)|uniprotkb:Paired helical filament-tau(gene name synonym)|uniprotkb:Neurofibrillary tangle protein(gene name synonym)|uniprotkb:TAU(gene name synonym)|uniprotkb:MTBT1(gene name synonym)	psi-mi:sept7_human(display_short)|psi-mi:Septin-7(display_long)|uniprotkb:SEPTIN7(gene name)|uniprotkb:SEPT7(gene name synonym)|uniprotkb:CDC10 protein homolog(gene name synonym)|uniprotkb:CDC10(gene name synonym)	psi-mi:"MI:0006"(anti bait coimmunoprecipitation)	Meier S. et al.(2014)	intact:EBI-20748692|pubmed:26402096|imex:IM-26535	taxid:9606(human)|taxid:9606(Homo sapiens)	taxid:9606(human)|taxid:9606(Homo sapiens)	psi-mi:"MI:0914"(association)	psi-mi:"MI:0486"(UniProt)	intact:EBI-20749487|imex:IM-26535-1	intact-miscore:0.35	psi-mi:"MI:1060"(spoke expansion)	psi-mi:"MI:0499"(unspecified role)	psi-mi:"MI:0499"(unspecified role)	psi-mi:"MI:0496"(bait)	psi-mi:"MI:0498"(prey)	psi-mi:"MI:0326"(protein)	psi-mi:"MI:0326"(protein)	efo:"Orphanet:275864"|efo:"Orphanet:240112"|efo:"Orphanet:240103"|efo:"Orphanet:240094"|efo:"Orphanet:240085"|efo:"Orphanet:240071"|efo:"Orphanet:100070"|efo:"Orphanet:100069"|reactome:R-HSA-9833482|reactome:R-HSA-9619483|reactome:R-HSA-264870|refseq:NP_058525.1|refseq:NP_058519.3|refseq:NP_058518.1|refseq:NP_005901.2|refseq:NP_001190181.1|refseq:NP_001116539.1|refseq:NP_001116538.2|dip:DIP-29753…	reactome:R-HSA-5687128|refseq:NP_001779.3|dip:DIP-47093N|mint:Q16181|ensembl:ENSP00000516132.1|ensembl:ENST00000705486.1|interpro:IPR008115|interpro:IPR016491|interpro:IPR027417|interpro:IPR030379|rcsb pdb:2QAG|rcsb pdb:3T5D|rcsb pdb:3TW4|rcsb pdb:6N0B|rcsb pdb:6N12|rcsb pdb:6UQQ|rcsb pdb:7M6J|go:"GO:0000776"|go:"GO:0001725"|go:"GO:0003924"|go:"GO:0005198"|go:"GO:0005525"|go:"GO:0005634"|go:"GO:0…		-	-	comment:Brain from Alzheimer's Disease patients|figure legend:Table 1, Table 3|full coverage:Only protein-protein interactions	taxid:9606(human-brain)|taxid:9606(Homo sapiens brain)	-	2018/09/18	2024/01/27	crc64:D46C66CDBCD196E8	crc64:946A08C54B7124FF	-	-	-	-	0	0	psi-mi:"MI:0102"(sequence tag identification)	psi-mi:"MI:0102"(sequence tag identification)
uniprotkb:P10636	uniprotkb:Q8N3Z3	uniprotkb:P18518|uniprotkb:Q14799|uniprotkb:Q15549|uniprotkb:Q15550|uniprotkb:Q15551|uniprotkb:Q1RMF6|uniprotkb:Q53YB1|uniprotkb:Q5CZI7|uniprotkb:Q5XWF0|uniprotkb:Q6QT54|uniprotkb:Q9UDJ3|uniprotkb:Q9UMH0|uniprotkb:Q9UQ96|ensembl:ENSP00000458742.1|intact:EBI-366182|uniprotkb:P10636	uniprotkb:A8K0P6|uniprotkb:A6NE99|uniprotkb:A6NN11|uniprotkb:Q5I0Y4|ensembl:ENSP00000373176.2|intact:EBI-6912536|uniprotkb:Q8N3Z3	psi-mi:tau_human(display_short)|psi-mi:Microtubule-associated protein tau(display_long)|uniprotkb:MAPT(gene name)|uniprotkb:MAPTL(gene name synonym)|uniprotkb:Paired helical filament-tau(gene name synonym)|uniprotkb:Neurofibrillary tangle protein(gene name synonym)|uniprotkb:TAU(gene name synonym)|uniprotkb:MTBT1(gene name synonym)	psi-mi:gtpb8_human(display_short)|psi-mi:GTP-binding protein 8(display_long)|uniprotkb:GTPBP8(gene name)	psi-mi:"MI:0006"(anti bait coimmunoprecipitation)	Meier S. et al.(2014)	intact:EBI-20748692|pubmed:26402096|imex:IM-26535	taxid:9606(human)|taxid:9606(Homo sapiens)	taxid:9606(human)|taxid:9606(Homo sapiens)	psi-mi:"MI:0914"(association)	psi-mi:"MI:0486"(UniProt)	intact:EBI-20749487|imex:IM-26535-1	intact-miscore:0.35	psi-mi:"MI:1060"(spoke expansion)	psi-mi:"MI:0499"(unspecified role)	psi-mi:"MI:0499"(unspecified role)	psi-mi:"MI:0496"(bait)	psi-mi:"MI:0498"(prey)	psi-mi:"MI:0326"(protein)	psi-mi:"MI:0326"(protein)	efo:"Orphanet:275864"|efo:"Orphanet:240112"|efo:"Orphanet:240103"|efo:"Orphanet:240094"|efo:"Orphanet:240085"|efo:"Orphanet:240071"|efo:"Orphanet:100070"|efo:"Orphanet:100069"|reactome:R-HSA-9833482|reactome:R-HSA-9619483|reactome:R-HSA-264870|refseq:NP_058525.1|refseq:NP_058519.3|refseq:NP_058518.1|refseq:NP_005901.2|refseq:NP_001190181.1|refseq:NP_001116539.1|refseq:NP_001116538.2|dip:DIP-29753…	interpro:IPR006073|interpro:IPR019987|interpro:IPR027417|interpro:IPR030393|go:"GO:0005525"|go:"GO:0005739"|go:"GO:0046872"|ensembl:ENSG00000163607.18(gene)|ensembl:ENST00000383678.8(transcript)|ensembl:ENST00000295864.9|ensembl:ENSP00000295864.5|ensembl:ENST00000383677.7|ensembl:ENSP00000373175.3|ensembl:ENSP00000373176.2|ensembl:ENST00000485330.5|ensembl:ENSP00000418877.1|refseq:NP_054889.2|ref…		-	-	comment:Brain from Alzheimer's Disease patients|figure legend:Table 1, Table 3|full coverage:Only protein-protein interactions	taxid:9606(human-brain)|taxid:9606(Homo sapiens brain)	-	2018/09/18	2024/01/27	crc64:D46C66CDBCD196E8	crc64:446AF4FFBC1E6E65	-	-	-	-	0	0	psi-mi:"MI:0102"(sequence tag identification)	psi-mi:"MI:0102"(sequence tag identification)
uniprotkb:P10636	uniprotkb:Q6P5Z2	uniprotkb:P18518|uniprotkb:Q14799|uniprotkb:Q15549|uniprotkb:Q15550|uniprotkb:Q15551|uniprotkb:Q1RMF6|uniprotkb:Q53YB1|uniprotkb:Q5CZI7|uniprotkb:Q5XWF0|uniprotkb:Q6QT54|uniprotkb:Q9UDJ3|uniprotkb:Q9UMH0|uniprotkb:Q9UQ96|ensembl:ENSP00000458742.1|intact:EBI-366182|uniprotkb:P10636	uniprotkb:Q9UM03|ensembl:ENSP00000291906.4|intact:EBI-1384335|uniprotkb:Q6P5Z2	psi-mi:tau_human(display_short)|psi-mi:Microtubule-associated protein tau(display_long)|uniprotkb:MAPT(gene name)|uniprotkb:MAPTL(gene name synonym)|uniprotkb:Paired helical filament-tau(gene name synonym)|uniprotkb:Neurofibrillary tangle protein(gene name synonym)|uniprotkb:TAU(gene name synonym)|uniprotkb:MTBT1(gene name synonym)	psi-mi:pkn3_human(display_short)|psi-mi:Serine/threonine-protein kinase N3(display_long)|uniprotkb:PKNBETA(gene name synonym)|uniprotkb:Protein kinase PKN-beta(gene name synonym)|uniprotkb:Protein-kinase C-related kinase 3(gene name synonym)|uniprotkb:PKN3(gene name)	psi-mi:"MI:0006"(anti bait coimmunoprecipitation)	Meier S. et al.(2014)	intact:EBI-20748692|pubmed:26402096|imex:IM-26535	taxid:9606(human)|taxid:9606(Homo sapiens)	taxid:9606(human)|taxid:9606(Homo sapiens)	psi-mi:"MI:0914"(association)	psi-mi:"MI:0486"(UniProt)	intact:EBI-20749487|imex:IM-26535-1	intact-miscore:0.35	psi-mi:"MI:1060"(spoke expansion)	psi-mi:"MI:0499"(unspecified role)	psi-mi:"MI:0499"(unspecified role)	psi-mi:"MI:0496"(bait)	psi-mi:"MI:0498"(prey)	psi-mi:"MI:0326"(protein)	psi-mi:"MI:0326"(protein)	efo:"Orphanet:275864"|efo:"Orphanet:240112"|efo:"Orphanet:240103"|efo:"Orphanet:240094"|efo:"Orphanet:240085"|efo:"Orphanet:240071"|efo:"Orphanet:100070"|efo:"Orphanet:100069"|reactome:R-HSA-9833482|reactome:R-HSA-9619483|reactome:R-HSA-264870|refseq:NP_058525.1|refseq:NP_058519.3|refseq:NP_058518.1|refseq:NP_005901.2|refseq:NP_001190181.1|refseq:NP_001116539.1|refseq:NP_001116538.2|dip:DIP-29753…	interpro:IPR000719|interpro:IPR000961|interpro:IPR008271|interpro:IPR011009|interpro:IPR011072|interpro:IPR017441|interpro:IPR017892|interpro:IPR035892|interpro:IPR036274|interpro:IPR037313|go:"GO:0004672"|go:"GO:0004674"|go:"GO:0004697"|go:"GO:0005524"|go:"GO:0005634"|go:"GO:0005794"|go:"GO:0005829"|go:"GO:0006468"|go:"GO:0007165"|go:"GO:0010631"|go:"GO:0031267"|go:"GO:0035556"|go:"GO:0048471"|g…		-	-	comment:Brain from Alzheimer's Disease patients|figure legend:Table 1, Table 3|full coverage:Only protein-protein interactions	taxid:9606(human-brain)|taxid:9606(Homo sapiens brain)	-	2018/09/18	2024/01/27	crc64:D46C66CDBCD196E8	crc64:F3891DA1420DF54E	-	-	-	-	0	0	psi-mi:"MI:0102"(sequence tag identification)	psi-mi:"MI:0102"(sequence tag identification)
uniprotkb:P10636	uniprotkb:P37108	uniprotkb:P18518|uniprotkb:Q14799|uniprotkb:Q15549|uniprotkb:Q15550|uniprotkb:Q15551|uniprotkb:Q1RMF6|uniprotkb:Q53YB1|uniprotkb:Q5CZI7|uniprotkb:Q5XWF0|uniprotkb:Q6QT54|uniprotkb:Q9UDJ3|uniprotkb:Q9UMH0|uniprotkb:Q9UQ96|ensembl:ENSP00000458742.1|intact:EBI-366182|uniprotkb:P10636	intact:EBI-1053250|uniprotkb:B5BUF5|uniprotkb:Q6B0K5|uniprotkb:Q96Q14|ensembl:ENSP00000267884.6|intact:EBI-353399|uniprotkb:P37108	psi-mi:tau_human(display_short)|psi-mi:Microtubule-associated protein tau(display_long)|uniprotkb:MAPT(gene name)|uniprotkb:MAPTL(gene name synonym)|uniprotkb:Paired helical filament-tau(gene name synonym)|uniprotkb:Neurofibrillary tangle protein(gene name synonym)|uniprotkb:TAU(gene name synonym)|uniprotkb:MTBT1(gene name synonym)	psi-mi:srp14_human(display_short)|psi-mi:Signal recognition particle 14 kDa protein(display_long)|uniprotkb:18 kDa Alu RNA-binding protein(gene name synonym)|uniprotkb:SRP14(gene name)	psi-mi:"MI:0006"(anti bait coimmunoprecipitation)	Meier S. et al.(2014)	intact:EBI-20748692|pubmed:26402096|imex:IM-26535	taxid:9606(human)|taxid:9606(Homo sapiens)	taxid:9606(human)|taxid:9606(Homo sapiens)	psi-mi:"MI:0914"(association)	psi-mi:"MI:0486"(UniProt)	intact:EBI-20749487|imex:IM-26535-1	intact-miscore:0.35	psi-mi:"MI:1060"(spoke expansion)	psi-mi:"MI:0499"(unspecified role)	psi-mi:"MI:0499"(unspecified role)	psi-mi:"MI:0496"(bait)	psi-mi:"MI:0498"(prey)	psi-mi:"MI:0326"(protein)	psi-mi:"MI:0326"(protein)	efo:"Orphanet:275864"|efo:"Orphanet:240112"|efo:"Orphanet:240103"|efo:"Orphanet:240094"|efo:"Orphanet:240085"|efo:"Orphanet:240071"|efo:"Orphanet:100070"|efo:"Orphanet:100069"|reactome:R-HSA-9833482|reactome:R-HSA-9619483|reactome:R-HSA-264870|refseq:NP_058525.1|refseq:NP_058519.3|refseq:NP_058518.1|refseq:NP_005901.2|refseq:NP_001190181.1|refseq:NP_001116539.1|refseq:NP_001116538.2|dip:DIP-29753…	interpro:IPR003210|interpro:IPR009018|rcsb pdb:1E8O|rcsb pdb:1E8S|rcsb pdb:1RY1|rcsb pdb:4UYJ|rcsb pdb:4UYK|rcsb pdb:5AOX|rcsb pdb:7NFX|go:"GO:0003723"|go:"GO:0005576"|go:"GO:0005634"|go:"GO:0005737"|go:"GO:0005786"|go:"GO:0005829"|go:"GO:0006613"|go:"GO:0006614"|go:"GO:0008312"|go:"GO:0030942"|go:"GO:0034774"|go:"GO:0045047"|go:"GO:1904813"|ensembl:ENSG00000140319.11(gene)|ensembl:ENST0000026788…		-	-	comment:Brain from Alzheimer's Disease patients|figure legend:Table 1, Table 3|full coverage:Only protein-protein interactions	taxid:9606(human-brain)|taxid:9606(Homo sapiens brain)	-	2018/09/18	2024/01/27	crc64:D46C66CDBCD196E8	crc64:2B5B2D1D62AF5E8E	-	-	-	-	0	0	psi-mi:"MI:0102"(sequence tag identification)	psi-mi:"MI:0102"(sequence tag identification)
uniprotkb:P10636	uniprotkb:Q9NX45	uniprotkb:P18518|uniprotkb:Q14799|uniprotkb:Q15549|uniprotkb:Q15550|uniprotkb:Q15551|uniprotkb:Q1RMF6|uniprotkb:Q53YB1|uniprotkb:Q5CZI7|uniprotkb:Q5XWF0|uniprotkb:Q6QT54|uniprotkb:Q9UDJ3|uniprotkb:Q9UMH0|uniprotkb:Q9UQ96|ensembl:ENSP00000458742.1|intact:EBI-366182|uniprotkb:P10636	uniprotkb:Q9NX45|intact:EBI-750867|ensembl:ENSP00000369210.3|uniprotkb:B4DX90|uniprotkb:Q8TC74|uniprotkb:Q96QX4|uniprotkb:Q5EGC3	psi-mi:tau_human(display_short)|psi-mi:Microtubule-associated protein tau(display_long)|uniprotkb:MAPT(gene name)|uniprotkb:MAPTL(gene name synonym)|uniprotkb:Paired helical filament-tau(gene name synonym)|uniprotkb:Neurofibrillary tangle protein(gene name synonym)|uniprotkb:TAU(gene name synonym)|uniprotkb:MTBT1(gene name synonym)	psi-mi:solh2_human(display_short)|psi-mi:Spermatogenesis- and oogenesis-specific basic helix-loop-helix-containing protein 2(display_long)|uniprotkb:SOHLH2(gene name)|uniprotkb:TEB1(gene name synonym)	psi-mi:"MI:0006"(anti bait coimmunoprecipitation)	Meier S. et al.(2014)	intact:EBI-20748692|pubmed:26402096|imex:IM-26535	taxid:9606(human)|taxid:9606(Homo sapiens)	taxid:9606(human)|taxid:9606(Homo sapiens)	psi-mi:"MI:0914"(association)	psi-mi:"MI:0486"(UniProt)	intact:EBI-20749487|imex:IM-26535-1	intact-miscore:0.35	psi-mi:"MI:1060"(spoke expansion)	psi-mi:"MI:0499"(unspecified role)	psi-mi:"MI:0499"(unspecified role)	psi-mi:"MI:0496"(bait)	psi-mi:"MI:0498"(prey)	psi-mi:"MI:0326"(protein)	psi-mi:"MI:0326"(protein)	efo:"Orphanet:275864"|efo:"Orphanet:240112"|efo:"Orphanet:240103"|efo:"Orphanet:240094"|efo:"Orphanet:240085"|efo:"Orphanet:240071"|efo:"Orphanet:100070"|efo:"Orphanet:100069"|reactome:R-HSA-9833482|reactome:R-HSA-9619483|reactome:R-HSA-264870|refseq:NP_058525.1|refseq:NP_058519.3|refseq:NP_058518.1|refseq:NP_005901.2|refseq:NP_001190181.1|refseq:NP_001116539.1|refseq:NP_001116538.2|dip:DIP-29753…	efo:"Orphanet:619"|refseq:NP_060296.2|refseq:NP_001269076.1|refseq:NP_001185839.1|ensembl:ENST00000379881.8(transcript)|ensembl:ENSG00000120669.16(gene)|go:"GO:1990837"|go:"GO:0046982"|go:"GO:0042803"|go:"GO:0030154"|go:"GO:0009994"|go:"GO:0007283"|go:"GO:0006357"|go:"GO:0005737"|go:"GO:0005634"|go:"GO:0000981"|go:"GO:0000978"|go:"GO:0000785"|interpro:IPR039583|interpro:IPR036638|interpro:IPR0115…		-	-	comment:Brain from Alzheimer's Disease patients|figure legend:Table 1, Table 3|full coverage:Only protein-protein interactions	taxid:9606(human-brain)|taxid:9606(Homo sapiens brain)	-	2018/09/18	2024/01/27	crc64:D46C66CDBCD196E8	crc64:A104DDC11ABD241E	-	-	-	-	0	0	psi-mi:"MI:0102"(sequence tag identification)	psi-mi:"MI:0102"(sequence tag identification)
uniprotkb:P10636	uniprotkb:P52746	uniprotkb:P18518|uniprotkb:Q14799|uniprotkb:Q15549|uniprotkb:Q15550|uniprotkb:Q15551|uniprotkb:Q1RMF6|uniprotkb:Q53YB1|uniprotkb:Q5CZI7|uniprotkb:Q5XWF0|uniprotkb:Q6QT54|uniprotkb:Q9UDJ3|uniprotkb:Q9UMH0|uniprotkb:Q9UQ96|ensembl:ENSP00000458742.1|intact:EBI-366182|uniprotkb:P10636	intact:EBI-28971478|uniprotkb:Q92510|ensembl:ENSP00000408643.1|intact:EBI-3444189|uniprotkb:P52746	psi-mi:tau_human(display_short)|psi-mi:Microtubule-associated protein tau(display_long)|uniprotkb:MAPT(gene name)|uniprotkb:MAPTL(gene name synonym)|uniprotkb:Paired helical filament-tau(gene name synonym)|uniprotkb:Neurofibrillary tangle protein(gene name synonym)|uniprotkb:TAU(gene name synonym)|uniprotkb:MTBT1(gene name synonym)	psi-mi:zn142_human(display_short)|psi-mi:Zinc finger protein 142(display_long)|uniprotkb:KIAA0236(gene name synonym)|uniprotkb:ZNF142(gene name)	psi-mi:"MI:0006"(anti bait coimmunoprecipitation)	Meier S. et al.(2014)	intact:EBI-20748692|pubmed:26402096|imex:IM-26535	taxid:9606(human)|taxid:9606(Homo sapiens)	taxid:9606(human)|taxid:9606(Homo sapiens)	psi-mi:"MI:0914"(association)	psi-mi:"MI:0486"(UniProt)	intact:EBI-20749487|imex:IM-26535-1	intact-miscore:0.35	psi-mi:"MI:1060"(spoke expansion)	psi-mi:"MI:0499"(unspecified role)	psi-mi:"MI:0499"(unspecified role)	psi-mi:"MI:0496"(bait)	psi-mi:"MI:0498"(prey)	psi-mi:"MI:0326"(protein)	psi-mi:"MI:0326"(protein)	efo:"Orphanet:275864"|efo:"Orphanet:240112"|efo:"Orphanet:240103"|efo:"Orphanet:240094"|efo:"Orphanet:240085"|efo:"Orphanet:240071"|efo:"Orphanet:100070"|efo:"Orphanet:100069"|reactome:R-HSA-9833482|reactome:R-HSA-9619483|reactome:R-HSA-264870|refseq:NP_058525.1|refseq:NP_058519.3|refseq:NP_058518.1|refseq:NP_005901.2|refseq:NP_001190181.1|refseq:NP_001116539.1|refseq:NP_001116538.2|dip:DIP-29753…	interpro:IPR013087|interpro:IPR036236|go:"GO:0000977"|go:"GO:0000981"|go:"GO:0005634"|go:"GO:0006357"|go:"GO:0046872"|ensembl:ENSG00000115568.16(gene)|ensembl:ENST00000449707.5(transcript)|ensembl:ENSP00000408643.1|refseq:XP_011510091.1|refseq:NP_001099007.1|refseq:XP_016860361.1		-	-	comment:Brain from Alzheimer's Disease patients|figure legend:Table 1, Table 3|full coverage:Only protein-protein interactions	taxid:9606(human-brain)|taxid:9606(Homo sapiens brain)	-	2018/09/18	2024/01/27	crc64:D46C66CDBCD196E8	crc64:91143EAF2481B6B3	-	-	-	-	0	0	psi-mi:"MI:0102"(sequence tag identification)	psi-mi:"MI:0102"(sequence tag identification)
uniprotkb:P10636	uniprotkb:P09238	uniprotkb:P18518|uniprotkb:Q14799|uniprotkb:Q15549|uniprotkb:Q15550|uniprotkb:Q15551|uniprotkb:Q1RMF6|uniprotkb:Q53YB1|uniprotkb:Q5CZI7|uniprotkb:Q5XWF0|uniprotkb:Q6QT54|uniprotkb:Q9UDJ3|uniprotkb:Q9UMH0|uniprotkb:Q9UQ96|ensembl:ENSP00000458742.1|intact:EBI-366182|uniprotkb:P10636	uniprotkb:B2R9X9|uniprotkb:Q53HH9|ensembl:ENSP00000279441.4|intact:EBI-20749448|uniprotkb:P09238	psi-mi:tau_human(display_short)|psi-mi:Microtubule-associated protein tau(display_long)|uniprotkb:MAPT(gene name)|uniprotkb:MAPTL(gene name synonym)|uniprotkb:Paired helical filament-tau(gene name synonym)|uniprotkb:Neurofibrillary tangle protein(gene name synonym)|uniprotkb:TAU(gene name synonym)|uniprotkb:MTBT1(gene name synonym)	psi-mi:mmp10_human(display_short)|psi-mi:Stromelysin-2(display_long)|uniprotkb:STMY2(gene name synonym)|uniprotkb:Matrix metalloproteinase-10(gene name synonym)|uniprotkb:Transin-2(gene name synonym)|uniprotkb:Mmp10(gene name)	psi-mi:"MI:0006"(anti bait coimmunoprecipitation)	Meier S. et al.(2014)	intact:EBI-20748692|pubmed:26402096|imex:IM-26535	taxid:9606(human)|taxid:9606(Homo sapiens)	taxid:9606(human)|taxid:9606(Homo sapiens)	psi-mi:"MI:0914"(association)	psi-mi:"MI:0486"(UniProt)	intact:EBI-20749487|imex:IM-26535-1	intact-miscore:0.35	psi-mi:"MI:1060"(spoke expansion)	psi-mi:"MI:0499"(unspecified role)	psi-mi:"MI:0499"(unspecified role)	psi-mi:"MI:0496"(bait)	psi-mi:"MI:0498"(prey)	psi-mi:"MI:0326"(protein)	psi-mi:"MI:0326"(protein)	efo:"Orphanet:275864"|efo:"Orphanet:240112"|efo:"Orphanet:240103"|efo:"Orphanet:240094"|efo:"Orphanet:240085"|efo:"Orphanet:240071"|efo:"Orphanet:100070"|efo:"Orphanet:100069"|reactome:R-HSA-9833482|reactome:R-HSA-9619483|reactome:R-HSA-264870|refseq:NP_058525.1|refseq:NP_058519.3|refseq:NP_058518.1|refseq:NP_005901.2|refseq:NP_001190181.1|refseq:NP_001116539.1|refseq:NP_001116538.2|dip:DIP-29753…	interpro:IPR000585|interpro:IPR001818|interpro:IPR002477|interpro:IPR006026|interpro:IPR018486|interpro:IPR018487|interpro:IPR021158|interpro:IPR021190|interpro:IPR024079|interpro:IPR033739|interpro:IPR036365|interpro:IPR036375|rcsb pdb:1Q3A|rcsb pdb:3V96|rcsb pdb:4ILW|go:"GO:0004222"|go:"GO:0004252"|go:"GO:0005576"|go:"GO:0005615"|go:"GO:0006508"|go:"GO:0008270"|go:"GO:0022617"|go:"GO:0030198"|g…		-	-	comment:Brain from Alzheimer's Disease patients|figure legend:Table 1, Table 3|full coverage:Only protein-protein interactions	taxid:9606(human-brain)|taxid:9606(Homo sapiens brain)	-	2018/09/18	2024/01/27	crc64:D46C66CDBCD196E8	crc64:516DCDDFEF92A0D6	-	-	-	-	0	0	psi-mi:"MI:0102"(sequence tag identification)	psi-mi:"MI:0102"(sequence tag identification)
uniprotkb:P10636	uniprotkb:Q14624	uniprotkb:P18518|uniprotkb:Q14799|uniprotkb:Q15549|uniprotkb:Q15550|uniprotkb:Q15551|uniprotkb:Q1RMF6|uniprotkb:Q53YB1|uniprotkb:Q5CZI7|uniprotkb:Q5XWF0|uniprotkb:Q6QT54|uniprotkb:Q9UDJ3|uniprotkb:Q9UMH0|uniprotkb:Q9UQ96|ensembl:ENSP00000458742.1|intact:EBI-366182|uniprotkb:P10636	uniprotkb:B7Z545|uniprotkb:E9PGN5|uniprotkb:Q15135|uniprotkb:Q9P190|uniprotkb:Q9UQ54|ensembl:ENSP00000266041.4|intact:EBI-2115630|uniprotkb:Q14624	psi-mi:tau_human(display_short)|psi-mi:Microtubule-associated protein tau(display_long)|uniprotkb:MAPT(gene name)|uniprotkb:MAPTL(gene name synonym)|uniprotkb:Paired helical filament-tau(gene name synonym)|uniprotkb:Neurofibrillary tangle protein(gene name synonym)|uniprotkb:TAU(gene name synonym)|uniprotkb:MTBT1(gene name synonym)	psi-mi:itih4_human(display_short)|psi-mi:Inter-alpha-trypsin inhibitor heavy chain H4(display_long)|uniprotkb:IHRP(gene name synonym)|uniprotkb:ITIHL1(gene name synonym)|uniprotkb:PK120(gene name synonym)|uniprotkb:Inter-alpha-trypsin inhibitor family heavy chain-related protein(gene name synonym)|uniprotkb:Plasma kallikrein sensitive glycoprotein 120(gene name synonym)|uniprotkb:PRO1851(orf name…	psi-mi:"MI:0006"(anti bait coimmunoprecipitation)	Meier S. et al.(2014)	intact:EBI-20748692|pubmed:26402096|imex:IM-26535	taxid:9606(human)|taxid:9606(Homo sapiens)	taxid:9606(human)|taxid:9606(Homo sapiens)	psi-mi:"MI:0914"(association)	psi-mi:"MI:0486"(UniProt)	intact:EBI-20749487|imex:IM-26535-1	intact-miscore:0.35	psi-mi:"MI:1060"(spoke expansion)	psi-mi:"MI:0499"(unspecified role)	psi-mi:"MI:0499"(unspecified role)	psi-mi:"MI:0496"(bait)	psi-mi:"MI:0498"(prey)	psi-mi:"MI:0326"(protein)	psi-mi:"MI:0326"(protein)	efo:"Orphanet:275864"|efo:"Orphanet:240112"|efo:"Orphanet:240103"|efo:"Orphanet:240094"|efo:"Orphanet:240085"|efo:"Orphanet:240071"|efo:"Orphanet:100070"|efo:"Orphanet:100069"|reactome:R-HSA-9833482|reactome:R-HSA-9619483|reactome:R-HSA-264870|refseq:NP_058525.1|refseq:NP_058519.3|refseq:NP_058518.1|refseq:NP_005901.2|refseq:NP_001190181.1|refseq:NP_001116539.1|refseq:NP_001116538.2|dip:DIP-29753…	interpro:IPR036465|interpro:IPR002035|interpro:IPR010600|interpro:IPR013694|go:"GO:0004866"|go:"GO:0004867"|go:"GO:0005576"|go:"GO:0005886"|go:"GO:0006953"|go:"GO:0030212"|go:"GO:0031089"|go:"GO:0034097"|go:"GO:0062023"|go:"GO:0070062"|go:"GO:0072562"|ensembl:ENSG00000055955.17(gene)|ensembl:ENST00000266041.9(transcript)|ensembl:ENSP00000266041.4|ensembl:ENST00000406595.5|ensembl:ENSP00000384425.…		-	-	comment:Brain from Alzheimer's Disease patients|figure legend:Table 1, Table 3|full coverage:Only protein-protein interactions	taxid:9606(human-brain)|taxid:9606(Homo sapiens brain)	-	2018/09/18	2024/01/27	crc64:D46C66CDBCD196E8	crc64:847A9A5CB886C5A4	-	-	-	-	0	0	psi-mi:"MI:0102"(sequence tag identification)	psi-mi:"MI:0102"(sequence tag identification)
uniprotkb:P10636	uniprotkb:P08195	uniprotkb:P18518|uniprotkb:Q14799|uniprotkb:Q15549|uniprotkb:Q15550|uniprotkb:Q15551|uniprotkb:Q1RMF6|uniprotkb:Q53YB1|uniprotkb:Q5CZI7|uniprotkb:Q5XWF0|uniprotkb:Q6QT54|uniprotkb:Q9UDJ3|uniprotkb:Q9UMH0|uniprotkb:Q9UQ96|ensembl:ENSP00000458742.1|intact:EBI-366182|uniprotkb:P10636	intact:EBI-21352943|uniprotkb:J3KPF3|uniprotkb:Q13543|ensembl:ENSP00000367122.2|intact:EBI-702356|uniprotkb:P08195	psi-mi:tau_human(display_short)|psi-mi:Microtubule-associated protein tau(display_long)|uniprotkb:MAPT(gene name)|uniprotkb:MAPTL(gene name synonym)|uniprotkb:Paired helical filament-tau(gene name synonym)|uniprotkb:Neurofibrillary tangle protein(gene name synonym)|uniprotkb:TAU(gene name synonym)|uniprotkb:MTBT1(gene name synonym)	psi-mi:4f2_human(display_short)|psi-mi:Amino acid transporter heavy chain SLC3A2(display_long)|uniprotkb:SLC3A2(gene name)|uniprotkb:4F2 cell-surface antigen heavy chain(gene name synonym)|uniprotkb:Solute carrier family 3 member 2(gene name synonym)|uniprotkb:MDU1(gene name synonym)|uniprotkb:4F2 heavy chain antigen(gene name synonym)|uniprotkb:Lymphocyte activation antigen 4F2 large subunit(gen…	psi-mi:"MI:0006"(anti bait coimmunoprecipitation)	Meier S. et al.(2014)	intact:EBI-20748692|pubmed:26402096|imex:IM-26535	taxid:9606(human)|taxid:9606(Homo sapiens)	taxid:9606(human)|taxid:9606(Homo sapiens)	psi-mi:"MI:0914"(association)	psi-mi:"MI:0486"(UniProt)	intact:EBI-20749487|imex:IM-26535-1	intact-miscore:0.35	psi-mi:"MI:1060"(spoke expansion)	psi-mi:"MI:0499"(unspecified role)	psi-mi:"MI:0499"(unspecified role)	psi-mi:"MI:0496"(bait)	psi-mi:"MI:0498"(prey)	psi-mi:"MI:0326"(protein)	psi-mi:"MI:0326"(protein)	efo:"Orphanet:275864"|efo:"Orphanet:240112"|efo:"Orphanet:240103"|efo:"Orphanet:240094"|efo:"Orphanet:240085"|efo:"Orphanet:240071"|efo:"Orphanet:100070"|efo:"Orphanet:100069"|reactome:R-HSA-9833482|reactome:R-HSA-9619483|reactome:R-HSA-264870|refseq:NP_058525.1|refseq:NP_058519.3|refseq:NP_058518.1|refseq:NP_005901.2|refseq:NP_001190181.1|refseq:NP_001116539.1|refseq:NP_001116538.2|dip:DIP-29753…	reactome:R-HSA-71240|reactome:R-HSA-5660862|reactome:R-HSA-352230|reactome:R-HSA-210991|refseq:NP_002385.3|refseq:NP_001013269.1|refseq:NP_001012682.1|refseq:NP_001012680.1|mint:P08195|ensembl:ENSP00000505110.1|ensembl:ENST00000681657.1|ensembl:ENSP00000506006.1|ensembl:ENST00000680631.1|ensembl:ENSP00000442135.2|ensembl:ENST00000544377.2|ensembl:ENSP00000440001.2|ensembl:ENST00000538084.2|ensemb…		-	-	comment:Brain from Alzheimer's Disease patients|figure legend:Table 1, Table 3|full coverage:Only protein-protein interactions	taxid:9606(human-brain)|taxid:9606(Homo sapiens brain)	-	2018/09/18	2024/01/27	crc64:D46C66CDBCD196E8	crc64:AE427F8204CC10B0	-	-	-	-	0	0	psi-mi:"MI:0102"(sequence tag identification)	psi-mi:"MI:0102"(sequence tag identification)
uniprotkb:P10636	uniprotkb:Q9BXR6	uniprotkb:P18518|uniprotkb:Q14799|uniprotkb:Q15549|uniprotkb:Q15550|uniprotkb:Q15551|uniprotkb:Q1RMF6|uniprotkb:Q53YB1|uniprotkb:Q5CZI7|uniprotkb:Q5XWF0|uniprotkb:Q6QT54|uniprotkb:Q9UDJ3|uniprotkb:Q9UMH0|uniprotkb:Q9UQ96|ensembl:ENSP00000458742.1|intact:EBI-366182|uniprotkb:P10636	uniprotkb:Q2NKK2|ensembl:ENSP00000256785.4|ensembl:ENSP00000517752.1|intact:EBI-11579371|uniprotkb:Q9BXR6	psi-mi:tau_human(display_short)|psi-mi:Microtubule-associated protein tau(display_long)|uniprotkb:MAPT(gene name)|uniprotkb:MAPTL(gene name synonym)|uniprotkb:Paired helical filament-tau(gene name synonym)|uniprotkb:Neurofibrillary tangle protein(gene name synonym)|uniprotkb:TAU(gene name synonym)|uniprotkb:MTBT1(gene name synonym)	psi-mi:fhr5_human(display_short)|psi-mi:Complement factor H-related protein 5(display_long)|uniprotkb:CFHL5(gene name synonym)|uniprotkb:FHR5(gene name synonym)|uniprotkb:CFHR5(gene name)	psi-mi:"MI:0006"(anti bait coimmunoprecipitation)	Meier S. et al.(2014)	intact:EBI-20748692|pubmed:26402096|imex:IM-26535	taxid:9606(human)|taxid:9606(Homo sapiens)	taxid:9606(human)|taxid:9606(Homo sapiens)	psi-mi:"MI:0914"(association)	psi-mi:"MI:0486"(UniProt)	intact:EBI-20749487|imex:IM-26535-1	intact-miscore:0.35	psi-mi:"MI:1060"(spoke expansion)	psi-mi:"MI:0499"(unspecified role)	psi-mi:"MI:0499"(unspecified role)	psi-mi:"MI:0496"(bait)	psi-mi:"MI:0498"(prey)	psi-mi:"MI:0326"(protein)	psi-mi:"MI:0326"(protein)	efo:"Orphanet:275864"|efo:"Orphanet:240112"|efo:"Orphanet:240103"|efo:"Orphanet:240094"|efo:"Orphanet:240085"|efo:"Orphanet:240071"|efo:"Orphanet:100070"|efo:"Orphanet:100069"|reactome:R-HSA-9833482|reactome:R-HSA-9619483|reactome:R-HSA-264870|refseq:NP_058525.1|refseq:NP_058519.3|refseq:NP_058518.1|refseq:NP_005901.2|refseq:NP_001190181.1|refseq:NP_001116539.1|refseq:NP_001116538.2|dip:DIP-29753…	interpro:IPR000436|interpro:IPR035976|go:"GO:0001851"|go:"GO:0005576"|go:"GO:0005615"|go:"GO:0006956"|go:"GO:0006957"|go:"GO:0032091"|go:"GO:0032991"|go:"GO:0042802"|go:"GO:0046982"|go:"GO:0051838"|ensembl:ENSG00000134389.11(gene)|ensembl:ENSG00000292002.1(gene)|ensembl:ENST00000256785.5(transcript)|ensembl:ENST00000709541.1(transcript)|mint:Q9BXR6|refseq:NP_110414.1|reactome:R-HSA-977606|efo:"Or…		-	-	comment:Brain from Alzheimer's Disease patients|figure legend:Table 1, Table 3|full coverage:Only protein-protein interactions	taxid:9606(human-brain)|taxid:9606(Homo sapiens brain)	-	2018/09/18	2024/01/27	crc64:D46C66CDBCD196E8	crc64:7FAAE31707B0C112	-	-	-	-	0	0	psi-mi:"MI:0102"(sequence tag identification)	psi-mi:"MI:0102"(sequence tag identification)
uniprotkb:P10636	uniprotkb:P48643	uniprotkb:P18518|uniprotkb:Q14799|uniprotkb:Q15549|uniprotkb:Q15550|uniprotkb:Q15551|uniprotkb:Q1RMF6|uniprotkb:Q53YB1|uniprotkb:Q5CZI7|uniprotkb:Q5XWF0|uniprotkb:Q6QT54|uniprotkb:Q9UDJ3|uniprotkb:Q9UMH0|uniprotkb:Q9UQ96|ensembl:ENSP00000458742.1|intact:EBI-366182|uniprotkb:P10636	uniprotkb:A8JZY8|uniprotkb:A8K2X8|uniprotkb:B4DYD8|ensembl:ENSP00000280326.4|intact:EBI-355710|uniprotkb:P48643	psi-mi:tau_human(display_short)|psi-mi:Microtubule-associated protein tau(display_long)|uniprotkb:MAPT(gene name)|uniprotkb:MAPTL(gene name synonym)|uniprotkb:Paired helical filament-tau(gene name synonym)|uniprotkb:Neurofibrillary tangle protein(gene name synonym)|uniprotkb:TAU(gene name synonym)|uniprotkb:MTBT1(gene name synonym)	psi-mi:tcpe_human(display_short)|psi-mi:T-complex protein 1 subunit epsilon(display_long)|uniprotkb:CCT5(gene name)|uniprotkb:CCT-epsilon(gene name synonym)|uniprotkb:KIAA0098(gene name synonym)|uniprotkb:CCTE(gene name synonym)	psi-mi:"MI:0006"(anti bait coimmunoprecipitation)	Meier S. et al.(2014)	intact:EBI-20748692|pubmed:26402096|imex:IM-26535	taxid:9606(human)|taxid:9606(Homo sapiens)	taxid:9606(human)|taxid:9606(Homo sapiens)	psi-mi:"MI:0914"(association)	psi-mi:"MI:0486"(UniProt)	intact:EBI-20749487|imex:IM-26535-1	intact-miscore:0.35	psi-mi:"MI:1060"(spoke expansion)	psi-mi:"MI:0499"(unspecified role)	psi-mi:"MI:0499"(unspecified role)	psi-mi:"MI:0496"(bait)	psi-mi:"MI:0498"(prey)	psi-mi:"MI:0326"(protein)	psi-mi:"MI:0326"(protein)	efo:"Orphanet:275864"|efo:"Orphanet:240112"|efo:"Orphanet:240103"|efo:"Orphanet:240094"|efo:"Orphanet:240085"|efo:"Orphanet:240071"|efo:"Orphanet:100070"|efo:"Orphanet:100069"|reactome:R-HSA-9833482|reactome:R-HSA-9619483|reactome:R-HSA-264870|refseq:NP_058525.1|refseq:NP_058519.3|refseq:NP_058518.1|refseq:NP_005901.2|refseq:NP_001190181.1|refseq:NP_001116539.1|refseq:NP_001116538.2|dip:DIP-29753…	efo:"Orphanet:139578"|reactome:R-HSA-6814122|reactome:R-HSA-5620922|reactome:R-HSA-390471|reactome:R-HSA-390450|reactome:R-HSA-389960|reactome:R-HSA-389957|refseq:NP_036205.1|refseq:NP_001293084.1|dip:DIP-31181N|mint:P48643|ensembl:ENSP00000423052.1|ensembl:ENST00000506600.1|ensembl:ENSP00000280326.4|ensembl:ENST00000280326.9(transcript)|ensembl:ENSG00000150753.12(gene)|go:"GO:1904874"|go:"GO:190…		-	-	comment:Brain from Alzheimer's Disease patients|figure legend:Table 1, Table 3|full coverage:Only protein-protein interactions	taxid:9606(human-brain)|taxid:9606(Homo sapiens brain)	-	2018/09/18	2024/01/27	crc64:D46C66CDBCD196E8	crc64:164168BB80EF022A	-	-	-	-	0	0	psi-mi:"MI:0102"(sequence tag identification)	psi-mi:"MI:0102"(sequence tag identification)
uniprotkb:P10636	uniprotkb:O43896	uniprotkb:P18518|uniprotkb:Q14799|uniprotkb:Q15549|uniprotkb:Q15550|uniprotkb:Q15551|uniprotkb:Q1RMF6|uniprotkb:Q53YB1|uniprotkb:Q5CZI7|uniprotkb:Q5XWF0|uniprotkb:Q6QT54|uniprotkb:Q9UDJ3|uniprotkb:Q9UMH0|uniprotkb:Q9UQ96|ensembl:ENSP00000458742.1|intact:EBI-366182|uniprotkb:P10636	uniprotkb:O75186|uniprotkb:Q5U618|uniprotkb:D3DTL6|ensembl:ENSP00000320821.5|intact:EBI-1644048|uniprotkb:O43896	psi-mi:tau_human(display_short)|psi-mi:Microtubule-associated protein tau(display_long)|uniprotkb:MAPT(gene name)|uniprotkb:MAPTL(gene name synonym)|uniprotkb:Paired helical filament-tau(gene name synonym)|uniprotkb:Neurofibrillary tangle protein(gene name synonym)|uniprotkb:TAU(gene name synonym)|uniprotkb:MTBT1(gene name synonym)	psi-mi:kif1c_human(display_short)|psi-mi:Kinesin-like protein KIF1C(display_long)|uniprotkb:KIAA0706(gene name synonym)|uniprotkb:Kif1c(gene name)	psi-mi:"MI:0006"(anti bait coimmunoprecipitation)	Meier S. et al.(2014)	intact:EBI-20748692|pubmed:26402096|imex:IM-26535	taxid:9606(human)|taxid:9606(Homo sapiens)	taxid:9606(human)|taxid:9606(Homo sapiens)	psi-mi:"MI:0914"(association)	psi-mi:"MI:0486"(UniProt)	intact:EBI-20749487|imex:IM-26535-1	intact-miscore:0.35	psi-mi:"MI:1060"(spoke expansion)	psi-mi:"MI:0499"(unspecified role)	psi-mi:"MI:0499"(unspecified role)	psi-mi:"MI:0496"(bait)	psi-mi:"MI:0498"(prey)	psi-mi:"MI:0326"(protein)	psi-mi:"MI:0326"(protein)	efo:"Orphanet:275864"|efo:"Orphanet:240112"|efo:"Orphanet:240103"|efo:"Orphanet:240094"|efo:"Orphanet:240085"|efo:"Orphanet:240071"|efo:"Orphanet:100070"|efo:"Orphanet:100069"|reactome:R-HSA-9833482|reactome:R-HSA-9619483|reactome:R-HSA-264870|refseq:NP_058525.1|refseq:NP_058519.3|refseq:NP_058518.1|refseq:NP_005901.2|refseq:NP_001190181.1|refseq:NP_001116539.1|refseq:NP_001116538.2|dip:DIP-29753…	interpro:IPR000253|interpro:IPR001752|interpro:IPR008984|interpro:IPR019821|interpro:IPR027417|interpro:IPR032405|interpro:IPR036961|rcsb pdb:2G1L|go:"GO:0003723"|go:"GO:0003774"|go:"GO:0005524"|go:"GO:0005783"|go:"GO:0005794"|go:"GO:0005871"|go:"GO:0005874"|go:"GO:0006890"|go:"GO:0007018"|go:"GO:0008017"|go:"GO:0008574"|go:"GO:0016192"|go:"GO:0016887"|go:"GO:0030424"|go:"GO:0030425"|go:"GO:00307…		-	-	comment:Brain from Alzheimer's Disease patients|figure legend:Table 1, Table 3|full coverage:Only protein-protein interactions	taxid:9606(human-brain)|taxid:9606(Homo sapiens brain)	-	2018/09/18	2024/01/27	crc64:D46C66CDBCD196E8	crc64:5FDEEB8C91B3C46B	-	-	-	-	0	0	psi-mi:"MI:0102"(sequence tag identification)	psi-mi:"MI:0102"(sequence tag identification)
uniprotkb:P10636	uniprotkb:Q8WWZ7	uniprotkb:P18518|uniprotkb:Q14799|uniprotkb:Q15549|uniprotkb:Q15550|uniprotkb:Q15551|uniprotkb:Q1RMF6|uniprotkb:Q53YB1|uniprotkb:Q5CZI7|uniprotkb:Q5XWF0|uniprotkb:Q6QT54|uniprotkb:Q9UDJ3|uniprotkb:Q9UMH0|uniprotkb:Q9UQ96|ensembl:ENSP00000458742.1|intact:EBI-366182|uniprotkb:P10636	uniprotkb:Q8IVJ2|uniprotkb:Q96LJ1|uniprotkb:Q9NY14|uniprotkb:Q96PZ9|uniprotkb:Q96MS4|ensembl:ENSP00000376443.2|ensembl:ENSP00000467882.1|intact:EBI-3937269|uniprotkb:Q8WWZ7	psi-mi:tau_human(display_short)|psi-mi:Microtubule-associated protein tau(display_long)|uniprotkb:MAPT(gene name)|uniprotkb:MAPTL(gene name synonym)|uniprotkb:Paired helical filament-tau(gene name synonym)|uniprotkb:Neurofibrillary tangle protein(gene name synonym)|uniprotkb:TAU(gene name synonym)|uniprotkb:MTBT1(gene name synonym)	psi-mi:abca5_human(display_short)|psi-mi:Cholesterol transporter ABCA5(display_long)|uniprotkb:ABCA5(gene name)|uniprotkb:KIAA1888(gene name synonym)|uniprotkb:ATP-binding cassette sub-family A member 5(gene name synonym)	psi-mi:"MI:0006"(anti bait coimmunoprecipitation)	Meier S. et al.(2014)	intact:EBI-20748692|pubmed:26402096|imex:IM-26535	taxid:9606(human)|taxid:9606(Homo sapiens)	taxid:9606(human)|taxid:9606(Homo sapiens)	psi-mi:"MI:0914"(association)	psi-mi:"MI:0486"(UniProt)	intact:EBI-20749487|imex:IM-26535-1	intact-miscore:0.35	psi-mi:"MI:1060"(spoke expansion)	psi-mi:"MI:0499"(unspecified role)	psi-mi:"MI:0499"(unspecified role)	psi-mi:"MI:0496"(bait)	psi-mi:"MI:0498"(prey)	psi-mi:"MI:0326"(protein)	psi-mi:"MI:0326"(protein)	efo:"Orphanet:275864"|efo:"Orphanet:240112"|efo:"Orphanet:240103"|efo:"Orphanet:240094"|efo:"Orphanet:240085"|efo:"Orphanet:240071"|efo:"Orphanet:100070"|efo:"Orphanet:100069"|reactome:R-HSA-9833482|reactome:R-HSA-9619483|reactome:R-HSA-264870|refseq:NP_058525.1|refseq:NP_058519.3|refseq:NP_058518.1|refseq:NP_005901.2|refseq:NP_001190181.1|refseq:NP_001116539.1|refseq:NP_001116538.2|dip:DIP-29753…	interpro:IPR003439|interpro:IPR003593|interpro:IPR013525|interpro:IPR017871|interpro:IPR026082|interpro:IPR027417|go:"GO:0000139"|go:"GO:0005319"|go:"GO:0005524"|go:"GO:0005764"|go:"GO:0005765"|go:"GO:0005770"|go:"GO:0005886"|go:"GO:0006869"|go:"GO:0008203"|go:"GO:0010745"|go:"GO:0010874"|go:"GO:0016887"|go:"GO:0031902"|go:"GO:0033344"|go:"GO:0034375"|go:"GO:0042626"|go:"GO:0042632"|go:"GO:004369…		-	-	comment:Brain from Alzheimer's Disease patients|figure legend:Table 1, Table 3|full coverage:Only protein-protein interactions	taxid:9606(human-brain)|taxid:9606(Homo sapiens brain)	-	2018/09/18	2024/01/27	crc64:D46C66CDBCD196E8	crc64:608809E8539804BF	-	-	-	-	0	0	psi-mi:"MI:0102"(sequence tag identification)	psi-mi:"MI:0102"(sequence tag identification)
uniprotkb:P10636	uniprotkb:P02751	uniprotkb:P18518|uniprotkb:Q14799|uniprotkb:Q15549|uniprotkb:Q15550|uniprotkb:Q15551|uniprotkb:Q1RMF6|uniprotkb:Q53YB1|uniprotkb:Q5CZI7|uniprotkb:Q5XWF0|uniprotkb:Q6QT54|uniprotkb:Q9UDJ3|uniprotkb:Q9UMH0|uniprotkb:Q9UQ96|ensembl:ENSP00000458742.1|intact:EBI-366182|uniprotkb:P10636	uniprotkb:Q6MZS0|uniprotkb:B7ZLF0|uniprotkb:E9PE77|uniprotkb:E9PG29|uniprotkb:Q564H7|uniprotkb:Q53S27|uniprotkb:Q7Z391|uniprotkb:O95609|uniprotkb:O95610|uniprotkb:Q14312|uniprotkb:Q14325|uniprotkb:Q14326|uniprotkb:Q17RV7|uniprotkb:Q585T2|uniprotkb:Q59EH1|uniprotkb:Q60FE4|uniprotkb:Q68DP8|uniprotkb:Q68DP9|uniprotkb:Q68DT4|uniprotkb:Q6LDP6|uniprotkb:Q6MZU5|uniprotkb:Q6N025|uniprotkb:Q6N0A6|uniprotk…	psi-mi:tau_human(display_short)|psi-mi:Microtubule-associated protein tau(display_long)|uniprotkb:MAPT(gene name)|uniprotkb:MAPTL(gene name synonym)|uniprotkb:Paired helical filament-tau(gene name synonym)|uniprotkb:Neurofibrillary tangle protein(gene name synonym)|uniprotkb:TAU(gene name synonym)|uniprotkb:MTBT1(gene name synonym)	psi-mi:finc_human(display_short)|psi-mi:Fibronectin(display_long)|uniprotkb:FN1(gene name)|uniprotkb:Cold-insoluble globulin(gene name synonym)|uniprotkb:FN(gene name synonym)	psi-mi:"MI:0006"(anti bait coimmunoprecipitation)	Meier S. et al.(2014)	intact:EBI-20748692|pubmed:26402096|imex:IM-26535	taxid:9606(human)|taxid:9606(Homo sapiens)	taxid:9606(human)|taxid:9606(Homo sapiens)	psi-mi:"MI:0914"(association)	psi-mi:"MI:0486"(UniProt)	intact:EBI-20749487|imex:IM-26535-1	intact-miscore:0.35	psi-mi:"MI:1060"(spoke expansion)	psi-mi:"MI:0499"(unspecified role)	psi-mi:"MI:0499"(unspecified role)	psi-mi:"MI:0496"(bait)	psi-mi:"MI:0498"(prey)	psi-mi:"MI:0326"(protein)	psi-mi:"MI:0326"(protein)	efo:"Orphanet:275864"|efo:"Orphanet:240112"|efo:"Orphanet:240103"|efo:"Orphanet:240094"|efo:"Orphanet:240085"|efo:"Orphanet:240071"|efo:"Orphanet:100070"|efo:"Orphanet:100069"|reactome:R-HSA-9833482|reactome:R-HSA-9619483|reactome:R-HSA-264870|refseq:NP_058525.1|refseq:NP_058519.3|refseq:NP_058518.1|refseq:NP_005901.2|refseq:NP_001190181.1|refseq:NP_001116539.1|refseq:NP_001116538.2|dip:DIP-29753…	efo:"Orphanet:93315"|efo:"Orphanet:84090"|reactome:R-HSA-9725371|reactome:R-HSA-9725370|reactome:R-HSA-9700645|reactome:R-HSA-9656223|reactome:R-HSA-9649948|reactome:R-HSA-9634597|reactome:R-HSA-8957275|reactome:R-HSA-8874081|reactome:R-HSA-6802955|reactome:R-HSA-6802952|reactome:R-HSA-6802948|reactome:R-HSA-6802946|reactome:R-HSA-6785807|reactome:R-HSA-5674135|reactome:R-HSA-381426|reactome:R-HS…		-	-	comment:Brain from Alzheimer's Disease patients|figure legend:Table 1, Table 3|full coverage:Only protein-protein interactions	taxid:9606(human-brain)|taxid:9606(Homo sapiens brain)	-	2018/09/18	2024/01/27	crc64:D46C66CDBCD196E8	crc64:6C436A7A5FEE6DEB	-	-	-	-	0	0	psi-mi:"MI:0102"(sequence tag identification)	psi-mi:"MI:0102"(sequence tag identification)
uniprotkb:P10636	uniprotkb:P68104	uniprotkb:P18518|uniprotkb:Q14799|uniprotkb:Q15549|uniprotkb:Q15550|uniprotkb:Q15551|uniprotkb:Q1RMF6|uniprotkb:Q53YB1|uniprotkb:Q5CZI7|uniprotkb:Q5XWF0|uniprotkb:Q6QT54|uniprotkb:Q9UDJ3|uniprotkb:Q9UMH0|uniprotkb:Q9UQ96|ensembl:ENSP00000458742.1|intact:EBI-366182|uniprotkb:P10636	intact:EBI-2834776|intact:EBI-16423274|intact:EBI-8011754|intact:MINT-4903558|uniprotkb:Q6IQ15|uniprotkb:P04719|uniprotkb:P04720|ensembl:ENSP00000330054.2|ensembl:ENSP00000339053.4|ensembl:ENSP00000339063.7|ensembl:ENSP00000348651.3|ensembl:ENSP00000392366.2|ensembl:ENSP00000479055.2|ensembl:ENSP00000503192.1|ensembl:ENSP00000503249.1|ensembl:ENSP00000503823.1|ensembl:ENSP00000504335.1|intact:EBI…	psi-mi:tau_human(display_short)|psi-mi:Microtubule-associated protein tau(display_long)|uniprotkb:MAPT(gene name)|uniprotkb:MAPTL(gene name synonym)|uniprotkb:Paired helical filament-tau(gene name synonym)|uniprotkb:Neurofibrillary tangle protein(gene name synonym)|uniprotkb:TAU(gene name synonym)|uniprotkb:MTBT1(gene name synonym)	psi-mi:ef1a1_human(display_short)|psi-mi:Elongation factor 1-alpha 1(display_long)|uniprotkb:EEF1A1(gene name)|uniprotkb:Leukocyte receptor cluster member 7(gene name synonym)|uniprotkb:Elongation factor Tu(gene name synonym)|uniprotkb:Eukaryotic elongation factor 1 A-1(gene name synonym)|uniprotkb:LENG7(gene name synonym)|uniprotkb:EF1A(gene name synonym)|uniprotkb:EEF1A(gene name synonym)	psi-mi:"MI:0006"(anti bait coimmunoprecipitation)	Meier S. et al.(2014)	intact:EBI-20748692|pubmed:26402096|imex:IM-26535	taxid:9606(human)|taxid:9606(Homo sapiens)	taxid:9606(human)|taxid:9606(Homo sapiens)	psi-mi:"MI:0914"(association)	psi-mi:"MI:0486"(UniProt)	intact:EBI-20749487|imex:IM-26535-1	intact-miscore:0.35	psi-mi:"MI:1060"(spoke expansion)	psi-mi:"MI:0499"(unspecified role)	psi-mi:"MI:0499"(unspecified role)	psi-mi:"MI:0496"(bait)	psi-mi:"MI:0498"(prey)	psi-mi:"MI:0326"(protein)	psi-mi:"MI:0326"(protein)	efo:"Orphanet:275864"|efo:"Orphanet:240112"|efo:"Orphanet:240103"|efo:"Orphanet:240094"|efo:"Orphanet:240085"|efo:"Orphanet:240071"|efo:"Orphanet:100070"|efo:"Orphanet:100069"|reactome:R-HSA-9833482|reactome:R-HSA-9619483|reactome:R-HSA-264870|refseq:NP_058525.1|refseq:NP_058519.3|refseq:NP_058518.1|refseq:NP_005901.2|refseq:NP_001190181.1|refseq:NP_001116539.1|refseq:NP_001116538.2|dip:DIP-29753…	reactome:R-HSA-9735869|reactome:R-HSA-9613829|reactome:R-HSA-8876725|reactome:R-HSA-6798695|reactome:R-HSA-3371511|reactome:R-HSA-156902|reactome:R-HSA-156842|refseq:XP_011533816.1|refseq:NP_001393.1|dip:DIP-31277N|mint:P68104|ensembl:ENSP00000503823.1|ensembl:ENSP00000503249.1|ensembl:ENSP00000503192.1|ensembl:ENSP00000504335.1|ensembl:ENSP00000479055.2|ensembl:ENSP00000392366.2|ensembl:ENSP0000…		-	-	comment:Brain from Alzheimer's Disease patients|figure legend:Table 1, Table 3|full coverage:Only protein-protein interactions	taxid:9606(human-brain)|taxid:9606(Homo sapiens brain)	-	2018/09/18	2024/01/27	crc64:D46C66CDBCD196E8	crc64:D465615545AF686A	-	-	-	-	0	0	psi-mi:"MI:0102"(sequence tag identification)	psi-mi:"MI:0102"(sequence tag identification)
uniprotkb:P10636	uniprotkb:Q5VTE0	uniprotkb:P18518|uniprotkb:Q14799|uniprotkb:Q15549|uniprotkb:Q15550|uniprotkb:Q15551|uniprotkb:Q1RMF6|uniprotkb:Q53YB1|uniprotkb:Q5CZI7|uniprotkb:Q5XWF0|uniprotkb:Q6QT54|uniprotkb:Q9UDJ3|uniprotkb:Q9UMH0|uniprotkb:Q9UQ96|ensembl:ENSP00000458742.1|intact:EBI-366182|uniprotkb:P10636	intact:EBI-877809|uniprotkb:Q5VTE0	psi-mi:tau_human(display_short)|psi-mi:Microtubule-associated protein tau(display_long)|uniprotkb:MAPT(gene name)|uniprotkb:MAPTL(gene name synonym)|uniprotkb:Paired helical filament-tau(gene name synonym)|uniprotkb:Neurofibrillary tangle protein(gene name synonym)|uniprotkb:TAU(gene name synonym)|uniprotkb:MTBT1(gene name synonym)	psi-mi:ef1a3_human(display_short)|psi-mi:Putative elongation factor 1-alpha-like 3(display_long)|uniprotkb:Eukaryotic elongation factor 1 A-like 3(gene name synonym)|uniprotkb:EEF1AL3(gene name synonym)|uniprotkb:Eukaryotic translation elongation factor 1 alpha-1 pseudogene 5(gene name synonym)|uniprotkb:EEF1A1P5(gene name)	psi-mi:"MI:0006"(anti bait coimmunoprecipitation)	Meier S. et al.(2014)	intact:EBI-20748692|pubmed:26402096|imex:IM-26535	taxid:9606(human)|taxid:9606(Homo sapiens)	taxid:9606(human)|taxid:9606(Homo sapiens)	psi-mi:"MI:0914"(association)	psi-mi:"MI:0486"(UniProt)	intact:EBI-20749487|imex:IM-26535-1	intact-miscore:0.35	psi-mi:"MI:1060"(spoke expansion)	psi-mi:"MI:0499"(unspecified role)	psi-mi:"MI:0499"(unspecified role)	psi-mi:"MI:0496"(bait)	psi-mi:"MI:0498"(prey)	psi-mi:"MI:0326"(protein)	psi-mi:"MI:0326"(protein)	efo:"Orphanet:275864"|efo:"Orphanet:240112"|efo:"Orphanet:240103"|efo:"Orphanet:240094"|efo:"Orphanet:240085"|efo:"Orphanet:240071"|efo:"Orphanet:100070"|efo:"Orphanet:100069"|reactome:R-HSA-9833482|reactome:R-HSA-9619483|reactome:R-HSA-264870|refseq:NP_058525.1|refseq:NP_058519.3|refseq:NP_058518.1|refseq:NP_005901.2|refseq:NP_001190181.1|refseq:NP_001116539.1|refseq:NP_001116538.2|dip:DIP-29753…	interpro:IPR027417|interpro:IPR000795|interpro:IPR009001|interpro:IPR004539|interpro:IPR004161|interpro:IPR004160|interpro:IPR009000|interpro:IPR031157|go:"GO:0003746"|go:"GO:0003924"|go:"GO:0005525"|go:"GO:0005615"|go:"GO:0005634"|go:"GO:0006412"|go:"GO:0006414"|go:"GO:0070062"|go:"GO:0005737"|mint:Q5VTE0|reactome:R-HSA-156842		-	-	comment:Brain from Alzheimer's Disease patients|figure legend:Table 1, Table 3|full coverage:Only protein-protein interactions	taxid:9606(human-brain)|taxid:9606(Homo sapiens brain)	-	2018/09/18	2024/01/27	crc64:D46C66CDBCD196E8	crc64:7E53152607CE1E68	-	-	-	-	0	0	psi-mi:"MI:0102"(sequence tag identification)	psi-mi:"MI:0102"(sequence tag identification)
uniprotkb:P10636	uniprotkb:Q05639	uniprotkb:P18518|uniprotkb:Q14799|uniprotkb:Q15549|uniprotkb:Q15550|uniprotkb:Q15551|uniprotkb:Q1RMF6|uniprotkb:Q53YB1|uniprotkb:Q5CZI7|uniprotkb:Q5XWF0|uniprotkb:Q6QT54|uniprotkb:Q9UDJ3|uniprotkb:Q9UMH0|uniprotkb:Q9UQ96|ensembl:ENSP00000458742.1|intact:EBI-366182|uniprotkb:P10636	uniprotkb:E1P5J1|uniprotkb:P54266|uniprotkb:Q0VGC7|uniprotkb:B5BUF3|ensembl:ENSP00000217182.3|intact:EBI-354943|uniprotkb:Q05639	psi-mi:tau_human(display_short)|psi-mi:Microtubule-associated protein tau(display_long)|uniprotkb:MAPT(gene name)|uniprotkb:MAPTL(gene name synonym)|uniprotkb:Paired helical filament-tau(gene name synonym)|uniprotkb:Neurofibrillary tangle protein(gene name synonym)|uniprotkb:TAU(gene name synonym)|uniprotkb:MTBT1(gene name synonym)	psi-mi:ef1a2_human(display_short)|psi-mi:Elongation factor 1-alpha 2(display_long)|uniprotkb:EEF1AL(gene name synonym)|uniprotkb:STN(gene name synonym)|uniprotkb:Eukaryotic elongation factor 1 A-2(gene name synonym)|uniprotkb:Statin-S1(gene name synonym)|uniprotkb:EEF1A2(gene name)	psi-mi:"MI:0006"(anti bait coimmunoprecipitation)	Meier S. et al.(2014)	intact:EBI-20748692|pubmed:26402096|imex:IM-26535	taxid:9606(human)|taxid:9606(Homo sapiens)	taxid:9606(human)|taxid:9606(Homo sapiens)	psi-mi:"MI:0914"(association)	psi-mi:"MI:0486"(UniProt)	intact:EBI-20749487|imex:IM-26535-1	intact-miscore:0.35	psi-mi:"MI:1060"(spoke expansion)	psi-mi:"MI:0499"(unspecified role)	psi-mi:"MI:0499"(unspecified role)	psi-mi:"MI:0496"(bait)	psi-mi:"MI:0498"(prey)	psi-mi:"MI:0326"(protein)	psi-mi:"MI:0326"(protein)	efo:"Orphanet:275864"|efo:"Orphanet:240112"|efo:"Orphanet:240103"|efo:"Orphanet:240094"|efo:"Orphanet:240085"|efo:"Orphanet:240071"|efo:"Orphanet:100070"|efo:"Orphanet:100069"|reactome:R-HSA-9833482|reactome:R-HSA-9619483|reactome:R-HSA-264870|refseq:NP_058525.1|refseq:NP_058519.3|refseq:NP_058518.1|refseq:NP_005901.2|refseq:NP_001190181.1|refseq:NP_001116539.1|refseq:NP_001116538.2|dip:DIP-29753…	interpro:IPR000795|interpro:IPR004160|interpro:IPR004161|interpro:IPR004539|interpro:IPR009000|interpro:IPR009001|interpro:IPR027417|interpro:IPR031157|rcsb pdb:3C5J|rcsb pdb:8B6Z|go:"GO:0003746"|go:"GO:0003924"|go:"GO:0005525"|go:"GO:0005737"|go:"GO:0005853"|go:"GO:0006412"|go:"GO:0006414"|go:"GO:0008135"|go:"GO:0019901"|go:"GO:0043065"|go:"GO:0045202"|go:"GO:0090218"|go:"GO:0098574"|go:"GO:1904…		-	-	comment:Brain from Alzheimer's Disease patients|figure legend:Table 1, Table 3|full coverage:Only protein-protein interactions	taxid:9606(human-brain)|taxid:9606(Homo sapiens brain)	-	2018/09/18	2024/01/27	crc64:D46C66CDBCD196E8	crc64:31E4E341CEE797EC	-	-	-	-	0	0	psi-mi:"MI:0102"(sequence tag identification)	psi-mi:"MI:0102"(sequence tag identification)
uniprotkb:P10636	uniprotkb:P00450	uniprotkb:P18518|uniprotkb:Q14799|uniprotkb:Q15549|uniprotkb:Q15550|uniprotkb:Q15551|uniprotkb:Q1RMF6|uniprotkb:Q53YB1|uniprotkb:Q5CZI7|uniprotkb:Q5XWF0|uniprotkb:Q6QT54|uniprotkb:Q9UDJ3|uniprotkb:Q9UMH0|uniprotkb:Q9UQ96|ensembl:ENSP00000458742.1|intact:EBI-366182|uniprotkb:P10636	uniprotkb:Q14063|uniprotkb:Q2PP18|uniprotkb:Q9UKS4|ensembl:ENSP00000264613.6|intact:EBI-1220171|uniprotkb:P00450	psi-mi:tau_human(display_short)|psi-mi:Microtubule-associated protein tau(display_long)|uniprotkb:MAPT(gene name)|uniprotkb:MAPTL(gene name synonym)|uniprotkb:Paired helical filament-tau(gene name synonym)|uniprotkb:Neurofibrillary tangle protein(gene name synonym)|uniprotkb:TAU(gene name synonym)|uniprotkb:MTBT1(gene name synonym)	psi-mi:ceru_human(display_short)|psi-mi:Ceruloplasmin(display_long)|uniprotkb:CP(gene name)|uniprotkb:Ferroxidase ceruloplasmin(gene name synonym)|uniprotkb:Cuproxidase ceruloplasmin(gene name synonym)	psi-mi:"MI:0006"(anti bait coimmunoprecipitation)	Meier S. et al.(2014)	intact:EBI-20748692|pubmed:26402096|imex:IM-26535	taxid:9606(human)|taxid:9606(Homo sapiens)	taxid:9606(human)|taxid:9606(Homo sapiens)	psi-mi:"MI:0914"(association)	psi-mi:"MI:0486"(UniProt)	intact:EBI-20749487|imex:IM-26535-1	intact-miscore:0.35	psi-mi:"MI:1060"(spoke expansion)	psi-mi:"MI:0499"(unspecified role)	psi-mi:"MI:0499"(unspecified role)	psi-mi:"MI:0496"(bait)	psi-mi:"MI:0498"(prey)	psi-mi:"MI:0326"(protein)	psi-mi:"MI:0326"(protein)	efo:"Orphanet:275864"|efo:"Orphanet:240112"|efo:"Orphanet:240103"|efo:"Orphanet:240094"|efo:"Orphanet:240085"|efo:"Orphanet:240071"|efo:"Orphanet:100070"|efo:"Orphanet:100069"|reactome:R-HSA-9833482|reactome:R-HSA-9619483|reactome:R-HSA-264870|refseq:NP_058525.1|refseq:NP_058519.3|refseq:NP_058518.1|refseq:NP_005901.2|refseq:NP_001190181.1|refseq:NP_001116539.1|refseq:NP_001116538.2|dip:DIP-29753…	efo:"Orphanet:48818"|reactome:R-HSA-917937|interpro:IPR001117|interpro:IPR002355|interpro:IPR008972|interpro:IPR011706|interpro:IPR011707|interpro:IPR033138|interpro:IPR048236|rcsb pdb:1KCW|rcsb pdb:2J5W|rcsb pdb:4EJX|rcsb pdb:4ENZ|go:"GO:0004322"|go:"GO:0004602"|go:"GO:0005507"|go:"GO:0005576"|go:"GO:0005615"|go:"GO:0005765"|go:"GO:0005788"|go:"GO:0005886"|go:"GO:0006825"|go:"GO:0006826"|go:"GO:…		-	-	comment:Brain from Alzheimer's Disease patients|figure legend:Table 1, Table 3|full coverage:Only protein-protein interactions	taxid:9606(human-brain)|taxid:9606(Homo sapiens brain)	-	2018/09/18	2024/01/27	crc64:D46C66CDBCD196E8	crc64:2F2F76BB47D30F58	-	-	-	-	0	0	psi-mi:"MI:0102"(sequence tag identification)	psi-mi:"MI:0102"(sequence tag identification)
uniprotkb:P10636	uniprotkb:Q9UK22	uniprotkb:P18518|uniprotkb:Q14799|uniprotkb:Q15549|uniprotkb:Q15550|uniprotkb:Q15551|uniprotkb:Q1RMF6|uniprotkb:Q53YB1|uniprotkb:Q5CZI7|uniprotkb:Q5XWF0|uniprotkb:Q6QT54|uniprotkb:Q9UDJ3|uniprotkb:Q9UMH0|uniprotkb:Q9UQ96|ensembl:ENSP00000458742.1|intact:EBI-366182|uniprotkb:P10636	uniprotkb:B2R7K7|uniprotkb:Q5TGY0|uniprotkb:Q6FGJ7|uniprotkb:Q8TB29|uniprotkb:Q9UKC6|ensembl:ENSP00000346240.4|intact:EBI-4287196|uniprotkb:Q9UK22	psi-mi:tau_human(display_short)|psi-mi:Microtubule-associated protein tau(display_long)|uniprotkb:MAPT(gene name)|uniprotkb:MAPTL(gene name synonym)|uniprotkb:Paired helical filament-tau(gene name synonym)|uniprotkb:Neurofibrillary tangle protein(gene name synonym)|uniprotkb:TAU(gene name synonym)|uniprotkb:MTBT1(gene name synonym)	psi-mi:fbx2_human(display_short)|psi-mi:F-box only protein 2(display_long)|uniprotkb:FBX2(gene name synonym)|uniprotkb:FBXO2(gene name)	psi-mi:"MI:0006"(anti bait coimmunoprecipitation)	Meier S. et al.(2014)	intact:EBI-20748692|pubmed:26402096|imex:IM-26535	taxid:9606(human)|taxid:9606(Homo sapiens)	taxid:9606(human)|taxid:9606(Homo sapiens)	psi-mi:"MI:0914"(association)	psi-mi:"MI:0486"(UniProt)	intact:EBI-20749487|imex:IM-26535-1	intact-miscore:0.35	psi-mi:"MI:1060"(spoke expansion)	psi-mi:"MI:0499"(unspecified role)	psi-mi:"MI:0499"(unspecified role)	psi-mi:"MI:0496"(bait)	psi-mi:"MI:0498"(prey)	psi-mi:"MI:0326"(protein)	psi-mi:"MI:0326"(protein)	efo:"Orphanet:275864"|efo:"Orphanet:240112"|efo:"Orphanet:240103"|efo:"Orphanet:240094"|efo:"Orphanet:240085"|efo:"Orphanet:240071"|efo:"Orphanet:100070"|efo:"Orphanet:100069"|reactome:R-HSA-9833482|reactome:R-HSA-9619483|reactome:R-HSA-264870|refseq:NP_058525.1|refseq:NP_058519.3|refseq:NP_058518.1|refseq:NP_005901.2|refseq:NP_001190181.1|refseq:NP_001116539.1|refseq:NP_001116538.2|dip:DIP-29753…	interpro:IPR001810|interpro:IPR007397|interpro:IPR008979|interpro:IPR036047|interpro:IPR039752|go:"GO:0001540"|go:"GO:0004842"|go:"GO:0005737"|go:"GO:0005783"|go:"GO:0005829"|go:"GO:0006508"|go:"GO:0006516"|go:"GO:0008285"|go:"GO:0016567"|go:"GO:0019005"|go:"GO:0030246"|go:"GO:0030433"|go:"GO:0031146"|go:"GO:0031249"|go:"GO:0031396"|go:"GO:0036211"|go:"GO:0043197"|go:"GO:0098890"|go:"GO:0098978"|…		-	-	comment:Brain from Alzheimer's Disease patients|figure legend:Table 1, Table 3|full coverage:Only protein-protein interactions	taxid:9606(human-brain)|taxid:9606(Homo sapiens brain)	-	2018/09/18	2024/01/27	crc64:D46C66CDBCD196E8	crc64:5226F19E27D884AF	-	-	-	-	0	0	psi-mi:"MI:0102"(sequence tag identification)	psi-mi:"MI:0102"(sequence tag identification)
uniprotkb:P10636	uniprotkb:P00738	uniprotkb:P18518|uniprotkb:Q14799|uniprotkb:Q15549|uniprotkb:Q15550|uniprotkb:Q15551|uniprotkb:Q1RMF6|uniprotkb:Q53YB1|uniprotkb:Q5CZI7|uniprotkb:Q5XWF0|uniprotkb:Q6QT54|uniprotkb:Q9UDJ3|uniprotkb:Q9UMH0|uniprotkb:Q9UQ96|ensembl:ENSP00000458742.1|intact:EBI-366182|uniprotkb:P10636	uniprotkb:Q0VAC5|uniprotkb:P00737|uniprotkb:Q0VAC4|uniprotkb:Q2PP15|uniprotkb:Q3B7J0|uniprotkb:Q6LBY9|uniprotkb:B0AZL5|uniprotkb:Q9UC67|ensembl:ENSP00000348170.5|intact:EBI-1220767|uniprotkb:P00738	psi-mi:tau_human(display_short)|psi-mi:Microtubule-associated protein tau(display_long)|uniprotkb:MAPT(gene name)|uniprotkb:MAPTL(gene name synonym)|uniprotkb:Paired helical filament-tau(gene name synonym)|uniprotkb:Neurofibrillary tangle protein(gene name synonym)|uniprotkb:TAU(gene name synonym)|uniprotkb:MTBT1(gene name synonym)	psi-mi:hpt_human(display_short)|psi-mi:Haptoglobin(display_long)|uniprotkb:HP(gene name)|uniprotkb:Zonulin(gene name synonym)	psi-mi:"MI:0006"(anti bait coimmunoprecipitation)	Meier S. et al.(2014)	intact:EBI-20748692|pubmed:26402096|imex:IM-26535	taxid:9606(human)|taxid:9606(Homo sapiens)	taxid:9606(human)|taxid:9606(Homo sapiens)	psi-mi:"MI:0914"(association)	psi-mi:"MI:0486"(UniProt)	intact:EBI-20749487|imex:IM-26535-1	intact-miscore:0.35	psi-mi:"MI:1060"(spoke expansion)	psi-mi:"MI:0499"(unspecified role)	psi-mi:"MI:0499"(unspecified role)	psi-mi:"MI:0496"(bait)	psi-mi:"MI:0498"(prey)	psi-mi:"MI:0326"(protein)	psi-mi:"MI:0326"(protein)	efo:"Orphanet:275864"|efo:"Orphanet:240112"|efo:"Orphanet:240103"|efo:"Orphanet:240094"|efo:"Orphanet:240085"|efo:"Orphanet:240071"|efo:"Orphanet:100070"|efo:"Orphanet:100069"|reactome:R-HSA-9833482|reactome:R-HSA-9619483|reactome:R-HSA-264870|refseq:NP_058525.1|refseq:NP_058519.3|refseq:NP_058518.1|refseq:NP_005901.2|refseq:NP_001190181.1|refseq:NP_001116539.1|refseq:NP_001116538.2|dip:DIP-29753…	reactome:R-HSA-6798695|reactome:R-HSA-2168880|refseq:NP_005134.1|refseq:NP_001119574.1|refseq:NP_001305067.1|mint:P00738|interpro:IPR000436|interpro:IPR001254|interpro:IPR001314|interpro:IPR009003|interpro:IPR035976|interpro:IPR043504|rcsb pdb:4WJG|rcsb pdb:4X0L|rcsb pdb:5HU6|rcsb pdb:6TB2|go:"GO:0070062"|go:"GO:0002376"|go:"GO:0004252"|go:"GO:0005576"|go:"GO:0005615"|go:"GO:0006952"|go:"GO:00069…		-	-	comment:Brain from Alzheimer's Disease patients|figure legend:Table 1, Table 3|full coverage:Only protein-protein interactions	taxid:9606(human-brain)|taxid:9606(Homo sapiens brain)	-	2018/09/18	2024/01/27	crc64:D46C66CDBCD196E8	crc64:A98B56B2B1BE891E	-	-	-	-	0	0	psi-mi:"MI:0102"(sequence tag identification)	psi-mi:"MI:0102"(sequence tag identification)
uniprotkb:P10636	uniprotkb:P20742	uniprotkb:P18518|uniprotkb:Q14799|uniprotkb:Q15549|uniprotkb:Q15550|uniprotkb:Q15551|uniprotkb:Q1RMF6|uniprotkb:Q53YB1|uniprotkb:Q5CZI7|uniprotkb:Q5XWF0|uniprotkb:Q6QT54|uniprotkb:Q9UDJ3|uniprotkb:Q9UMH0|uniprotkb:Q9UQ96|ensembl:ENSP00000458742.1|intact:EBI-366182|uniprotkb:P10636	uniprotkb:Q2NKL2|uniprotkb:A6ND27|uniprotkb:Q7M4N7|uniprotkb:Q15273|ensembl:ENSP00000261336.2|intact:EBI-11083133|uniprotkb:P20742	psi-mi:tau_human(display_short)|psi-mi:Microtubule-associated protein tau(display_long)|uniprotkb:MAPT(gene name)|uniprotkb:MAPTL(gene name synonym)|uniprotkb:Paired helical filament-tau(gene name synonym)|uniprotkb:Neurofibrillary tangle protein(gene name synonym)|uniprotkb:TAU(gene name synonym)|uniprotkb:MTBT1(gene name synonym)	psi-mi:pzp_human(display_short)|psi-mi:Pregnancy zone protein(display_long)|uniprotkb:C3 and PZP-like alpha-2-macroglobulin domain-containing protein 6(gene name synonym)|uniprotkb:CPAMD6(gene name synonym)|uniprotkb:PZP(gene name)	psi-mi:"MI:0006"(anti bait coimmunoprecipitation)	Meier S. et al.(2014)	intact:EBI-20748692|pubmed:26402096|imex:IM-26535	taxid:9606(human)|taxid:9606(Homo sapiens)	taxid:9606(human)|taxid:9606(Homo sapiens)	psi-mi:"MI:0914"(association)	psi-mi:"MI:0486"(UniProt)	intact:EBI-20749487|imex:IM-26535-1	intact-miscore:0.35	psi-mi:"MI:1060"(spoke expansion)	psi-mi:"MI:0499"(unspecified role)	psi-mi:"MI:0499"(unspecified role)	psi-mi:"MI:0496"(bait)	psi-mi:"MI:0498"(prey)	psi-mi:"MI:0326"(protein)	psi-mi:"MI:0326"(protein)	efo:"Orphanet:275864"|efo:"Orphanet:240112"|efo:"Orphanet:240103"|efo:"Orphanet:240094"|efo:"Orphanet:240085"|efo:"Orphanet:240071"|efo:"Orphanet:100070"|efo:"Orphanet:100069"|reactome:R-HSA-9833482|reactome:R-HSA-9619483|reactome:R-HSA-264870|refseq:NP_058525.1|refseq:NP_058519.3|refseq:NP_058518.1|refseq:NP_005901.2|refseq:NP_001190181.1|refseq:NP_001116539.1|refseq:NP_001116538.2|dip:DIP-29753…	interpro:IPR001599|interpro:IPR002890|interpro:IPR008930|interpro:IPR009048|interpro:IPR010916|interpro:IPR011625|interpro:IPR011626|interpro:IPR013783|interpro:IPR014756|interpro:IPR019742|interpro:IPR036595|interpro:IPR040839|interpro:IPR041555|interpro:IPR041813|interpro:IPR047565|go:"GO:0004866"|go:"GO:0004867"|go:"GO:0005576"|go:"GO:0005615"|go:"GO:0007565"|go:"GO:0070062"|go:"GO:0072562"|go…		-	-	comment:Brain from Alzheimer's Disease patients|figure legend:Table 1, Table 3|full coverage:Only protein-protein interactions	taxid:9606(human-brain)|taxid:9606(Homo sapiens brain)	-	2018/09/18	2024/01/27	crc64:D46C66CDBCD196E8	crc64:FA89A47458C4A18B	-	-	-	-	0	0	psi-mi:"MI:0102"(sequence tag identification)	psi-mi:"MI:0102"(sequence tag identification)
uniprotkb:P10636	uniprotkb:P01023	uniprotkb:P18518|uniprotkb:Q14799|uniprotkb:Q15549|uniprotkb:Q15550|uniprotkb:Q15551|uniprotkb:Q1RMF6|uniprotkb:Q53YB1|uniprotkb:Q5CZI7|uniprotkb:Q5XWF0|uniprotkb:Q6QT54|uniprotkb:Q9UDJ3|uniprotkb:Q9UMH0|uniprotkb:Q9UQ96|ensembl:ENSP00000458742.1|intact:EBI-366182|uniprotkb:P10636	uniprotkb:Q13677|uniprotkb:Q59F47|uniprotkb:Q5QTS0|uniprotkb:Q68DN2|uniprotkb:Q6PIY3|uniprotkb:Q6PN97|ensembl:ENSP00000323929.8|intact:EBI-640741|uniprotkb:P01023	psi-mi:tau_human(display_short)|psi-mi:Microtubule-associated protein tau(display_long)|uniprotkb:MAPT(gene name)|uniprotkb:MAPTL(gene name synonym)|uniprotkb:Paired helical filament-tau(gene name synonym)|uniprotkb:Neurofibrillary tangle protein(gene name synonym)|uniprotkb:TAU(gene name synonym)|uniprotkb:MTBT1(gene name synonym)	psi-mi:a2mg_human(display_short)|psi-mi:Alpha-2-macroglobulin(display_long)|uniprotkb:A2M(gene name)|uniprotkb:FWP007(orf name)|uniprotkb:C3 and PZP-like alpha-2-macroglobulin domain-containing protein 5(gene name synonym)|uniprotkb:CPAMD5(gene name synonym)	psi-mi:"MI:0006"(anti bait coimmunoprecipitation)	Meier S. et al.(2014)	intact:EBI-20748692|pubmed:26402096|imex:IM-26535	taxid:9606(human)|taxid:9606(Homo sapiens)	taxid:9606(human)|taxid:9606(Homo sapiens)	psi-mi:"MI:0914"(association)	psi-mi:"MI:0486"(UniProt)	intact:EBI-20749487|imex:IM-26535-1	intact-miscore:0.35	psi-mi:"MI:1060"(spoke expansion)	psi-mi:"MI:0499"(unspecified role)	psi-mi:"MI:0499"(unspecified role)	psi-mi:"MI:0496"(bait)	psi-mi:"MI:0498"(prey)	psi-mi:"MI:0326"(protein)	psi-mi:"MI:0326"(protein)	efo:"Orphanet:275864"|efo:"Orphanet:240112"|efo:"Orphanet:240103"|efo:"Orphanet:240094"|efo:"Orphanet:240085"|efo:"Orphanet:240071"|efo:"Orphanet:100070"|efo:"Orphanet:100069"|reactome:R-HSA-9833482|reactome:R-HSA-9619483|reactome:R-HSA-264870|refseq:NP_058525.1|refseq:NP_058519.3|refseq:NP_058518.1|refseq:NP_005901.2|refseq:NP_001190181.1|refseq:NP_001116539.1|refseq:NP_001116538.2|dip:DIP-29753…	reactome:R-HSA-8963896|reactome:R-HSA-1474228|reactome:R-HSA-140837|reactome:R-HSA-114608|refseq:NP_001334354.1|refseq:NP_001334353.1|refseq:NP_001334352.1|refseq:NP_000005.2|dip:DIP-1118N|mint:P01023|ensembl:ENSP00000323929.8|ensembl:ENST00000318602.12(transcript)|ensembl:ENSG00000175899.15(gene)|go:"GO:1990402"|go:"GO:0072562"|go:"GO:0070062"|go:"GO:0062023"|go:"GO:0051384"|go:"GO:0048863"|go:"…		-	-	comment:Brain from Alzheimer's Disease patients|figure legend:Table 1, Table 3|full coverage:Only protein-protein interactions	taxid:9606(human-brain)|taxid:9606(Homo sapiens brain)	-	2018/09/18	2024/01/27	crc64:D46C66CDBCD196E8	crc64:0A46DF09EFD3CF40	-	-	-	-	0	0	psi-mi:"MI:0102"(sequence tag identification)	psi-mi:"MI:0102"(sequence tag identification)
uniprotkb:P10636	uniprotkb:Q92985	uniprotkb:P18518|uniprotkb:Q14799|uniprotkb:Q15549|uniprotkb:Q15550|uniprotkb:Q15551|uniprotkb:Q1RMF6|uniprotkb:Q53YB1|uniprotkb:Q5CZI7|uniprotkb:Q5XWF0|uniprotkb:Q6QT54|uniprotkb:Q9UDJ3|uniprotkb:Q9UMH0|uniprotkb:Q9UQ96|ensembl:ENSP00000458742.1|intact:EBI-366182|uniprotkb:P10636	intact:EBI-28973647|intact:EBI-2339383|uniprotkb:O00331|uniprotkb:O00332|uniprotkb:O00333|uniprotkb:O75924|uniprotkb:Q9UE79|uniprotkb:B9EGL3|ensembl:ENSP00000434009.2|ensembl:ENSP00000480358.1|intact:EBI-968267|uniprotkb:Q92985	psi-mi:tau_human(display_short)|psi-mi:Microtubule-associated protein tau(display_long)|uniprotkb:MAPT(gene name)|uniprotkb:MAPTL(gene name synonym)|uniprotkb:Paired helical filament-tau(gene name synonym)|uniprotkb:Neurofibrillary tangle protein(gene name synonym)|uniprotkb:TAU(gene name synonym)|uniprotkb:MTBT1(gene name synonym)	psi-mi:irf7_human(display_short)|psi-mi:Interferon regulatory factor 7(display_long)|uniprotkb:Irf7(gene name)	psi-mi:"MI:0006"(anti bait coimmunoprecipitation)	Meier S. et al.(2014)	intact:EBI-20748692|pubmed:26402096|imex:IM-26535	taxid:9606(human)|taxid:9606(Homo sapiens)	taxid:9606(human)|taxid:9606(Homo sapiens)	psi-mi:"MI:0914"(association)	psi-mi:"MI:0486"(UniProt)	intact:EBI-20749487|imex:IM-26535-1	intact-miscore:0.35	psi-mi:"MI:1060"(spoke expansion)	psi-mi:"MI:0499"(unspecified role)	psi-mi:"MI:0499"(unspecified role)	psi-mi:"MI:0496"(bait)	psi-mi:"MI:0498"(prey)	psi-mi:"MI:0326"(protein)	psi-mi:"MI:0326"(protein)	efo:"Orphanet:275864"|efo:"Orphanet:240112"|efo:"Orphanet:240103"|efo:"Orphanet:240094"|efo:"Orphanet:240085"|efo:"Orphanet:240071"|efo:"Orphanet:100070"|efo:"Orphanet:100069"|reactome:R-HSA-9833482|reactome:R-HSA-9619483|reactome:R-HSA-264870|refseq:NP_058525.1|refseq:NP_058519.3|refseq:NP_058518.1|refseq:NP_005901.2|refseq:NP_001190181.1|refseq:NP_001116539.1|refseq:NP_001116538.2|dip:DIP-29753…	efo:"Orphanet:574918"|reactome:R-HSA-975110|reactome:R-HSA-9705671|reactome:R-HSA-936964|reactome:R-HSA-933541|reactome:R-HSA-918233|reactome:R-HSA-909733|reactome:R-HSA-9013973|reactome:R-HSA-877300|reactome:R-HSA-3134963|refseq:XP_016873163.1|refseq:XP_005252963.1|refseq:NP_004022.2|refseq:NP_004020.1|refseq:NP_001563.2|dip:DIP-34895N|mint:Q92985|ensembl:ENST00000621391.4(transcript)|ensembl:EN…		-	-	comment:Brain from Alzheimer's Disease patients|figure legend:Table 1, Table 3|full coverage:Only protein-protein interactions	taxid:9606(human-brain)|taxid:9606(Homo sapiens brain)	-	2018/09/18	2024/01/27	crc64:D46C66CDBCD196E8	crc64:9863C147514652DE	-	-	-	-	0	0	psi-mi:"MI:0102"(sequence tag identification)	psi-mi:"MI:0102"(sequence tag identification)
uniprotkb:P10636	uniprotkb:P31946	uniprotkb:P18518|uniprotkb:Q14799|uniprotkb:Q15549|uniprotkb:Q15550|uniprotkb:Q15551|uniprotkb:Q1RMF6|uniprotkb:Q53YB1|uniprotkb:Q5CZI7|uniprotkb:Q5XWF0|uniprotkb:Q6QT54|uniprotkb:Q9UDJ3|uniprotkb:Q9UMH0|uniprotkb:Q9UQ96|ensembl:ENSP00000458742.1|intact:EBI-366182|uniprotkb:P10636	uniprotkb:A8K9K2|uniprotkb:E1P616|ensembl:ENSP00000300161.4|ensembl:ENSP00000361930.3|intact:EBI-359815|uniprotkb:P31946	psi-mi:tau_human(display_short)|psi-mi:Microtubule-associated protein tau(display_long)|uniprotkb:MAPT(gene name)|uniprotkb:MAPTL(gene name synonym)|uniprotkb:Paired helical filament-tau(gene name synonym)|uniprotkb:Neurofibrillary tangle protein(gene name synonym)|uniprotkb:TAU(gene name synonym)|uniprotkb:MTBT1(gene name synonym)	psi-mi:1433b_human(display_short)|psi-mi:14-3-3 protein beta/alpha(display_long)|uniprotkb:YWHAB(gene name)|uniprotkb:Protein 1054(gene name synonym)|uniprotkb:Protein kinase C inhibitor protein 1(gene name synonym)	psi-mi:"MI:0006"(anti bait coimmunoprecipitation)	Meier S. et al.(2014)	intact:EBI-20748692|pubmed:26402096|imex:IM-26535	taxid:9606(human)|taxid:9606(Homo sapiens)	taxid:9606(human)|taxid:9606(Homo sapiens)	psi-mi:"MI:0914"(association)	psi-mi:"MI:0486"(UniProt)	intact:EBI-20749487|imex:IM-26535-1	intact-miscore:0.35	psi-mi:"MI:1060"(spoke expansion)	psi-mi:"MI:0499"(unspecified role)	psi-mi:"MI:0499"(unspecified role)	psi-mi:"MI:0496"(bait)	psi-mi:"MI:0498"(prey)	psi-mi:"MI:0326"(protein)	psi-mi:"MI:0326"(protein)	efo:"Orphanet:275864"|efo:"Orphanet:240112"|efo:"Orphanet:240103"|efo:"Orphanet:240094"|efo:"Orphanet:240085"|efo:"Orphanet:240071"|efo:"Orphanet:100070"|efo:"Orphanet:100069"|reactome:R-HSA-9833482|reactome:R-HSA-9619483|reactome:R-HSA-264870|refseq:NP_058525.1|refseq:NP_058519.3|refseq:NP_058518.1|refseq:NP_005901.2|refseq:NP_001190181.1|refseq:NP_001116539.1|refseq:NP_001116538.2|dip:DIP-29753…	reactome:R-HSA-9755779|reactome:R-HSA-9735871|reactome:R-HSA-9726842|reactome:R-HSA-9726840|reactome:R-HSA-9656223|reactome:R-HSA-9649948|reactome:R-HSA-9614399|reactome:R-HSA-75035|reactome:R-HSA-6802955|reactome:R-HSA-6802952|reactome:R-HSA-6802948|reactome:R-HSA-6802946|reactome:R-HSA-5675221|reactome:R-HSA-5674135|reactome:R-HSA-5673000|reactome:R-HSA-5628897|reactome:R-HSA-5625740|reactome:R…		-	-	comment:Brain from Alzheimer's Disease patients|figure legend:Table 1, Table 3|full coverage:Only protein-protein interactions	taxid:9606(human-brain)|taxid:9606(Homo sapiens brain)	-	2018/09/18	2024/01/27	crc64:D46C66CDBCD196E8	crc64:6BE1A9BF97468017	-	-	-	-	0	0	psi-mi:"MI:0102"(sequence tag identification)	psi-mi:"MI:0102"(sequence tag identification)
uniprotkb:P10636	uniprotkb:P46779	uniprotkb:P18518|uniprotkb:Q14799|uniprotkb:Q15549|uniprotkb:Q15550|uniprotkb:Q15551|uniprotkb:Q1RMF6|uniprotkb:Q53YB1|uniprotkb:Q5CZI7|uniprotkb:Q5XWF0|uniprotkb:Q6QT54|uniprotkb:Q9UDJ3|uniprotkb:Q9UMH0|uniprotkb:Q9UQ96|ensembl:ENSP00000458742.1|intact:EBI-366182|uniprotkb:P10636	uniprotkb:B2R4A6|uniprotkb:B4DEP9|uniprotkb:E9PB24|uniprotkb:C9JB50|uniprotkb:G5E9L2|uniprotkb:Q6IAY0|uniprotkb:Q96FX1|uniprotkb:Q9BWQ0|ensembl:ENSP00000342787.3|ensembl:ENSP00000453319.1|intact:EBI-366357|uniprotkb:P46779	psi-mi:tau_human(display_short)|psi-mi:Microtubule-associated protein tau(display_long)|uniprotkb:MAPT(gene name)|uniprotkb:MAPTL(gene name synonym)|uniprotkb:Paired helical filament-tau(gene name synonym)|uniprotkb:Neurofibrillary tangle protein(gene name synonym)|uniprotkb:TAU(gene name synonym)|uniprotkb:MTBT1(gene name synonym)	psi-mi:rl28_human(display_short)|psi-mi:Large ribosomal subunit protein eL28(display_long)|uniprotkb:RPL28(gene name)|uniprotkb:60S ribosomal protein L28(gene name synonym)	psi-mi:"MI:0006"(anti bait coimmunoprecipitation)	Meier S. et al.(2014)	intact:EBI-20748692|pubmed:26402096|imex:IM-26535	taxid:9606(human)|taxid:9606(Homo sapiens)	taxid:9606(human)|taxid:9606(Homo sapiens)	psi-mi:"MI:0914"(association)	psi-mi:"MI:0486"(UniProt)	intact:EBI-20749487|imex:IM-26535-1	intact-miscore:0.5	psi-mi:"MI:1060"(spoke expansion)	psi-mi:"MI:0499"(unspecified role)	psi-mi:"MI:0499"(unspecified role)	psi-mi:"MI:0496"(bait)	psi-mi:"MI:0498"(prey)	psi-mi:"MI:0326"(protein)	psi-mi:"MI:0326"(protein)	efo:"Orphanet:275864"|efo:"Orphanet:240112"|efo:"Orphanet:240103"|efo:"Orphanet:240094"|efo:"Orphanet:240085"|efo:"Orphanet:240071"|efo:"Orphanet:100070"|efo:"Orphanet:100069"|reactome:R-HSA-9833482|reactome:R-HSA-9619483|reactome:R-HSA-264870|refseq:NP_058525.1|refseq:NP_058519.3|refseq:NP_058518.1|refseq:NP_005901.2|refseq:NP_001190181.1|refseq:NP_001116539.1|refseq:NP_001116538.2|dip:DIP-29753…	reactome:R-HSA-975957|reactome:R-HSA-975956|reactome:R-HSA-9633012|reactome:R-HSA-9010553|reactome:R-HSA-72764|reactome:R-HSA-72706|reactome:R-HSA-72689|reactome:R-HSA-6791226|reactome:R-HSA-2408557|reactome:R-HSA-192823|reactome:R-HSA-1799339|reactome:R-HSA-156902|reactome:R-HSA-156827|refseq:NP_001129607.1|refseq:NP_001129606.1|refseq:NP_000982.2|refseq:NP_001129609.1|refseq:NP_001129608.1|mint…		-	-	comment:Brain from Alzheimer's Disease patients|figure legend:Table 1, Table 3|full coverage:Only protein-protein interactions	taxid:9606(human-brain)|taxid:9606(Homo sapiens brain)	-	2018/09/18	2024/01/27	crc64:D46C66CDBCD196E8	crc64:44DCDE45473D7C7B	-	-	-	-	0	0	psi-mi:"MI:0102"(sequence tag identification)	psi-mi:"MI:0102"(sequence tag identification)
uniprotkb:P10636	uniprotkb:P02649	uniprotkb:P18518|uniprotkb:Q14799|uniprotkb:Q15549|uniprotkb:Q15550|uniprotkb:Q15551|uniprotkb:Q1RMF6|uniprotkb:Q53YB1|uniprotkb:Q5CZI7|uniprotkb:Q5XWF0|uniprotkb:Q6QT54|uniprotkb:Q9UDJ3|uniprotkb:Q9UMH0|uniprotkb:Q9UQ96|ensembl:ENSP00000458742.1|intact:EBI-366182|uniprotkb:P10636	uniprotkb:C0JYY5|uniprotkb:Q9P2S4|uniprotkb:B2RC15|ensembl:ENSP00000252486.3|intact:EBI-1222467|uniprotkb:P02649	psi-mi:tau_human(display_short)|psi-mi:Microtubule-associated protein tau(display_long)|uniprotkb:MAPT(gene name)|uniprotkb:MAPTL(gene name synonym)|uniprotkb:Paired helical filament-tau(gene name synonym)|uniprotkb:Neurofibrillary tangle protein(gene name synonym)|uniprotkb:TAU(gene name synonym)|uniprotkb:MTBT1(gene name synonym)	psi-mi:apoe_human(display_short)|psi-mi:Apolipoprotein E(display_long)|uniprotkb:APOE(gene name)	psi-mi:"MI:0006"(anti bait coimmunoprecipitation)	Meier S. et al.(2014)	intact:EBI-20748692|pubmed:26402096|imex:IM-26535	taxid:9606(human)|taxid:9606(Homo sapiens)	taxid:9606(human)|taxid:9606(Homo sapiens)	psi-mi:"MI:0914"(association)	psi-mi:"MI:0486"(UniProt)	intact:EBI-20749487|imex:IM-26535-1	intact-miscore:0.35	psi-mi:"MI:1060"(spoke expansion)	psi-mi:"MI:0499"(unspecified role)	psi-mi:"MI:0499"(unspecified role)	psi-mi:"MI:0496"(bait)	psi-mi:"MI:0498"(prey)	psi-mi:"MI:0326"(protein)	psi-mi:"MI:0326"(protein)	efo:"Orphanet:275864"|efo:"Orphanet:240112"|efo:"Orphanet:240103"|efo:"Orphanet:240094"|efo:"Orphanet:240085"|efo:"Orphanet:240071"|efo:"Orphanet:100070"|efo:"Orphanet:100069"|reactome:R-HSA-9833482|reactome:R-HSA-9619483|reactome:R-HSA-264870|refseq:NP_058525.1|refseq:NP_058519.3|refseq:NP_058518.1|refseq:NP_005901.2|refseq:NP_001190181.1|refseq:NP_001116539.1|refseq:NP_001116538.2|dip:DIP-29753…	efo:"Orphanet:412"|efo:"Orphanet:406"|efo:"Orphanet:329481"|efo:"Orphanet:238616"|efo:"Orphanet:1648"|efo:"Orphanet:158029"|reactome:R-HSA-977225|reactome:R-HSA-975634|reactome:R-HSA-9029569|reactome:R-HSA-8964058|reactome:R-HSA-8964026|reactome:R-HSA-8963901|reactome:R-HSA-8963888|reactome:R-HSA-8957275|reactome:R-HSA-8864260|reactome:R-HSA-381426|reactome:R-HSA-3000480|reactome:R-HSA-1251985|re…		-	-	comment:Brain from Alzheimer's Disease patients|figure legend:Table 1, Table 3|full coverage:Only protein-protein interactions	taxid:9606(human-brain)|taxid:9606(Homo sapiens brain)	-	2018/09/18	2024/01/27	crc64:D46C66CDBCD196E8	crc64:91AFC04210A30689	-	-	-	-	0	0	psi-mi:"MI:0102"(sequence tag identification)	psi-mi:"MI:0102"(sequence tag identification)
uniprotkb:P10636	uniprotkb:Q6ZQQ6	uniprotkb:P18518|uniprotkb:Q14799|uniprotkb:Q15549|uniprotkb:Q15550|uniprotkb:Q15551|uniprotkb:Q1RMF6|uniprotkb:Q53YB1|uniprotkb:Q5CZI7|uniprotkb:Q5XWF0|uniprotkb:Q6QT54|uniprotkb:Q9UDJ3|uniprotkb:Q9UMH0|uniprotkb:Q9UQ96|ensembl:ENSP00000458742.1|intact:EBI-366182|uniprotkb:P10636	uniprotkb:Q6ZQQ6|intact:EBI-20749633|ensembl:ENSP00000368025.3|uniprotkb:E7ESW6|uniprotkb:Q9BWV9	psi-mi:tau_human(display_short)|psi-mi:Microtubule-associated protein tau(display_long)|uniprotkb:MAPT(gene name)|uniprotkb:MAPTL(gene name synonym)|uniprotkb:Paired helical filament-tau(gene name synonym)|uniprotkb:Neurofibrillary tangle protein(gene name synonym)|uniprotkb:TAU(gene name synonym)|uniprotkb:MTBT1(gene name synonym)	psi-mi:wdr87_human(display_short)|psi-mi:WD repeat-containing protein 87(display_long)|uniprotkb:WDR87(gene name)|uniprotkb:Testis development protein NYD-SP11(gene name synonym)	psi-mi:"MI:0006"(anti bait coimmunoprecipitation)	Meier S. et al.(2014)	intact:EBI-20748692|pubmed:26402096|imex:IM-26535	taxid:9606(human)|taxid:9606(Homo sapiens)	taxid:9606(human)|taxid:9606(Homo sapiens)	psi-mi:"MI:0914"(association)	psi-mi:"MI:0486"(UniProt)	intact:EBI-20749487|imex:IM-26535-1	intact-miscore:0.35	psi-mi:"MI:1060"(spoke expansion)	psi-mi:"MI:0499"(unspecified role)	psi-mi:"MI:0499"(unspecified role)	psi-mi:"MI:0496"(bait)	psi-mi:"MI:0498"(prey)	psi-mi:"MI:0326"(protein)	psi-mi:"MI:0326"(protein)	efo:"Orphanet:275864"|efo:"Orphanet:240112"|efo:"Orphanet:240103"|efo:"Orphanet:240094"|efo:"Orphanet:240085"|efo:"Orphanet:240071"|efo:"Orphanet:100070"|efo:"Orphanet:100069"|reactome:R-HSA-9833482|reactome:R-HSA-9619483|reactome:R-HSA-264870|refseq:NP_058525.1|refseq:NP_058519.3|refseq:NP_058518.1|refseq:NP_005901.2|refseq:NP_001190181.1|refseq:NP_001116539.1|refseq:NP_001116538.2|dip:DIP-29753…	refseq:NP_114157.4|ensembl:ENSP00000368025.3|ensembl:ENST00000303868.5(transcript)|ensembl:ENSG00000171804.11(gene)|interpro:IPR015943|interpro:IPR011047|interpro:IPR001680		-	-	comment:Brain from Alzheimer's Disease patients|figure legend:Table 1, Table 3|full coverage:Only protein-protein interactions	taxid:9606(human-brain)|taxid:9606(Homo sapiens brain)	-	2018/09/18	2024/01/27	crc64:D46C66CDBCD196E8	crc64:10EBF9F9FFB8C1AE	-	-	-	-	0	0	psi-mi:"MI:0102"(sequence tag identification)	psi-mi:"MI:0102"(sequence tag identification)
uniprotkb:P10636	uniprotkb:P02751	uniprotkb:P18518|uniprotkb:Q14799|uniprotkb:Q15549|uniprotkb:Q15550|uniprotkb:Q15551|uniprotkb:Q1RMF6|uniprotkb:Q53YB1|uniprotkb:Q5CZI7|uniprotkb:Q5XWF0|uniprotkb:Q6QT54|uniprotkb:Q9UDJ3|uniprotkb:Q9UMH0|uniprotkb:Q9UQ96|ensembl:ENSP00000458742.1|intact:EBI-366182|uniprotkb:P10636	uniprotkb:Q6MZS0|uniprotkb:B7ZLF0|uniprotkb:E9PE77|uniprotkb:E9PG29|uniprotkb:Q564H7|uniprotkb:Q53S27|uniprotkb:Q7Z391|uniprotkb:O95609|uniprotkb:O95610|uniprotkb:Q14312|uniprotkb:Q14325|uniprotkb:Q14326|uniprotkb:Q17RV7|uniprotkb:Q585T2|uniprotkb:Q59EH1|uniprotkb:Q60FE4|uniprotkb:Q68DP8|uniprotkb:Q68DP9|uniprotkb:Q68DT4|uniprotkb:Q6LDP6|uniprotkb:Q6MZU5|uniprotkb:Q6N025|uniprotkb:Q6N0A6|uniprotk…	psi-mi:tau_human(display_short)|psi-mi:Microtubule-associated protein tau(display_long)|uniprotkb:MAPT(gene name)|uniprotkb:MAPTL(gene name synonym)|uniprotkb:Paired helical filament-tau(gene name synonym)|uniprotkb:Neurofibrillary tangle protein(gene name synonym)|uniprotkb:TAU(gene name synonym)|uniprotkb:MTBT1(gene name synonym)	psi-mi:finc_human(display_short)|psi-mi:Fibronectin(display_long)|uniprotkb:FN1(gene name)|uniprotkb:Cold-insoluble globulin(gene name synonym)|uniprotkb:FN(gene name synonym)	psi-mi:"MI:0006"(anti bait coimmunoprecipitation)	Meier S. et al.(2014)	intact:EBI-20748692|pubmed:26402096|imex:IM-26535	taxid:9606(human)|taxid:9606(Homo sapiens)	taxid:9606(human)|taxid:9606(Homo sapiens)	psi-mi:"MI:0914"(association)	psi-mi:"MI:0486"(UniProt)	intact:EBI-20749724|imex:IM-26535-3	intact-miscore:0.35	psi-mi:"MI:1060"(spoke expansion)	psi-mi:"MI:0499"(unspecified role)	psi-mi:"MI:0499"(unspecified role)	psi-mi:"MI:0496"(bait)	psi-mi:"MI:0498"(prey)	psi-mi:"MI:0326"(protein)	psi-mi:"MI:0326"(protein)	efo:"Orphanet:275864"|efo:"Orphanet:240112"|efo:"Orphanet:240103"|efo:"Orphanet:240094"|efo:"Orphanet:240085"|efo:"Orphanet:240071"|efo:"Orphanet:100070"|efo:"Orphanet:100069"|reactome:R-HSA-9833482|reactome:R-HSA-9619483|reactome:R-HSA-264870|refseq:NP_058525.1|refseq:NP_058519.3|refseq:NP_058518.1|refseq:NP_005901.2|refseq:NP_001190181.1|refseq:NP_001116539.1|refseq:NP_001116538.2|dip:DIP-29753…	efo:"Orphanet:93315"|efo:"Orphanet:84090"|reactome:R-HSA-9725371|reactome:R-HSA-9725370|reactome:R-HSA-9700645|reactome:R-HSA-9656223|reactome:R-HSA-9649948|reactome:R-HSA-9634597|reactome:R-HSA-8957275|reactome:R-HSA-8874081|reactome:R-HSA-6802955|reactome:R-HSA-6802952|reactome:R-HSA-6802948|reactome:R-HSA-6802946|reactome:R-HSA-6785807|reactome:R-HSA-5674135|reactome:R-HSA-381426|reactome:R-HS…		-	-	comment:Brain from non--demented patients|figure legend:Table 2, table 3|full coverage:Only protein-protein interactions	taxid:9606(human-brain)|taxid:9606(Homo sapiens brain)	-	2018/09/18	2024/01/27	crc64:D46C66CDBCD196E8	crc64:6C436A7A5FEE6DEB	-	-	-	-	0	0	psi-mi:"MI:0102"(sequence tag identification)	psi-mi:"MI:0102"(sequence tag identification)
uniprotkb:P10636	uniprotkb:P68104	uniprotkb:P18518|uniprotkb:Q14799|uniprotkb:Q15549|uniprotkb:Q15550|uniprotkb:Q15551|uniprotkb:Q1RMF6|uniprotkb:Q53YB1|uniprotkb:Q5CZI7|uniprotkb:Q5XWF0|uniprotkb:Q6QT54|uniprotkb:Q9UDJ3|uniprotkb:Q9UMH0|uniprotkb:Q9UQ96|ensembl:ENSP00000458742.1|intact:EBI-366182|uniprotkb:P10636	intact:EBI-2834776|intact:EBI-16423274|intact:EBI-8011754|intact:MINT-4903558|uniprotkb:Q6IQ15|uniprotkb:P04719|uniprotkb:P04720|ensembl:ENSP00000330054.2|ensembl:ENSP00000339053.4|ensembl:ENSP00000339063.7|ensembl:ENSP00000348651.3|ensembl:ENSP00000392366.2|ensembl:ENSP00000479055.2|ensembl:ENSP00000503192.1|ensembl:ENSP00000503249.1|ensembl:ENSP00000503823.1|ensembl:ENSP00000504335.1|intact:EBI…	psi-mi:tau_human(display_short)|psi-mi:Microtubule-associated protein tau(display_long)|uniprotkb:MAPT(gene name)|uniprotkb:MAPTL(gene name synonym)|uniprotkb:Paired helical filament-tau(gene name synonym)|uniprotkb:Neurofibrillary tangle protein(gene name synonym)|uniprotkb:TAU(gene name synonym)|uniprotkb:MTBT1(gene name synonym)	psi-mi:ef1a1_human(display_short)|psi-mi:Elongation factor 1-alpha 1(display_long)|uniprotkb:EEF1A1(gene name)|uniprotkb:Leukocyte receptor cluster member 7(gene name synonym)|uniprotkb:Elongation factor Tu(gene name synonym)|uniprotkb:Eukaryotic elongation factor 1 A-1(gene name synonym)|uniprotkb:LENG7(gene name synonym)|uniprotkb:EF1A(gene name synonym)|uniprotkb:EEF1A(gene name synonym)	psi-mi:"MI:0006"(anti bait coimmunoprecipitation)	Meier S. et al.(2014)	intact:EBI-20748692|pubmed:26402096|imex:IM-26535	taxid:9606(human)|taxid:9606(Homo sapiens)	taxid:9606(human)|taxid:9606(Homo sapiens)	psi-mi:"MI:0914"(association)	psi-mi:"MI:0486"(UniProt)	intact:EBI-20749724|imex:IM-26535-3	intact-miscore:0.35	psi-mi:"MI:1060"(spoke expansion)	psi-mi:"MI:0499"(unspecified role)	psi-mi:"MI:0499"(unspecified role)	psi-mi:"MI:0496"(bait)	psi-mi:"MI:0498"(prey)	psi-mi:"MI:0326"(protein)	psi-mi:"MI:0326"(protein)	efo:"Orphanet:275864"|efo:"Orphanet:240112"|efo:"Orphanet:240103"|efo:"Orphanet:240094"|efo:"Orphanet:240085"|efo:"Orphanet:240071"|efo:"Orphanet:100070"|efo:"Orphanet:100069"|reactome:R-HSA-9833482|reactome:R-HSA-9619483|reactome:R-HSA-264870|refseq:NP_058525.1|refseq:NP_058519.3|refseq:NP_058518.1|refseq:NP_005901.2|refseq:NP_001190181.1|refseq:NP_001116539.1|refseq:NP_001116538.2|dip:DIP-29753…	reactome:R-HSA-9735869|reactome:R-HSA-9613829|reactome:R-HSA-8876725|reactome:R-HSA-6798695|reactome:R-HSA-3371511|reactome:R-HSA-156902|reactome:R-HSA-156842|refseq:XP_011533816.1|refseq:NP_001393.1|dip:DIP-31277N|mint:P68104|ensembl:ENSP00000503823.1|ensembl:ENSP00000503249.1|ensembl:ENSP00000503192.1|ensembl:ENSP00000504335.1|ensembl:ENSP00000479055.2|ensembl:ENSP00000392366.2|ensembl:ENSP0000…		-	-	comment:Brain from non--demented patients|figure legend:Table 2, table 3|full coverage:Only protein-protein interactions	taxid:9606(human-brain)|taxid:9606(Homo sapiens brain)	-	2018/09/18	2024/01/27	crc64:D46C66CDBCD196E8	crc64:D465615545AF686A	-	-	-	-	0	0	psi-mi:"MI:0102"(sequence tag identification)	psi-mi:"MI:0102"(sequence tag identification)
uniprotkb:P10636	uniprotkb:Q5VTE0	uniprotkb:P18518|uniprotkb:Q14799|uniprotkb:Q15549|uniprotkb:Q15550|uniprotkb:Q15551|uniprotkb:Q1RMF6|uniprotkb:Q53YB1|uniprotkb:Q5CZI7|uniprotkb:Q5XWF0|uniprotkb:Q6QT54|uniprotkb:Q9UDJ3|uniprotkb:Q9UMH0|uniprotkb:Q9UQ96|ensembl:ENSP00000458742.1|intact:EBI-366182|uniprotkb:P10636	intact:EBI-877809|uniprotkb:Q5VTE0	psi-mi:tau_human(display_short)|psi-mi:Microtubule-associated protein tau(display_long)|uniprotkb:MAPT(gene name)|uniprotkb:MAPTL(gene name synonym)|uniprotkb:Paired helical filament-tau(gene name synonym)|uniprotkb:Neurofibrillary tangle protein(gene name synonym)|uniprotkb:TAU(gene name synonym)|uniprotkb:MTBT1(gene name synonym)	psi-mi:ef1a3_human(display_short)|psi-mi:Putative elongation factor 1-alpha-like 3(display_long)|uniprotkb:Eukaryotic elongation factor 1 A-like 3(gene name synonym)|uniprotkb:EEF1AL3(gene name synonym)|uniprotkb:Eukaryotic translation elongation factor 1 alpha-1 pseudogene 5(gene name synonym)|uniprotkb:EEF1A1P5(gene name)	psi-mi:"MI:0006"(anti bait coimmunoprecipitation)	Meier S. et al.(2014)	intact:EBI-20748692|pubmed:26402096|imex:IM-26535	taxid:9606(human)|taxid:9606(Homo sapiens)	taxid:9606(human)|taxid:9606(Homo sapiens)	psi-mi:"MI:0914"(association)	psi-mi:"MI:0486"(UniProt)	intact:EBI-20749724|imex:IM-26535-3	intact-miscore:0.35	psi-mi:"MI:1060"(spoke expansion)	psi-mi:"MI:0499"(unspecified role)	psi-mi:"MI:0499"(unspecified role)	psi-mi:"MI:0496"(bait)	psi-mi:"MI:0498"(prey)	psi-mi:"MI:0326"(protein)	psi-mi:"MI:0326"(protein)	efo:"Orphanet:275864"|efo:"Orphanet:240112"|efo:"Orphanet:240103"|efo:"Orphanet:240094"|efo:"Orphanet:240085"|efo:"Orphanet:240071"|efo:"Orphanet:100070"|efo:"Orphanet:100069"|reactome:R-HSA-9833482|reactome:R-HSA-9619483|reactome:R-HSA-264870|refseq:NP_058525.1|refseq:NP_058519.3|refseq:NP_058518.1|refseq:NP_005901.2|refseq:NP_001190181.1|refseq:NP_001116539.1|refseq:NP_001116538.2|dip:DIP-29753…	interpro:IPR027417|interpro:IPR000795|interpro:IPR009001|interpro:IPR004539|interpro:IPR004161|interpro:IPR004160|interpro:IPR009000|interpro:IPR031157|go:"GO:0003746"|go:"GO:0003924"|go:"GO:0005525"|go:"GO:0005615"|go:"GO:0005634"|go:"GO:0006412"|go:"GO:0006414"|go:"GO:0070062"|go:"GO:0005737"|mint:Q5VTE0|reactome:R-HSA-156842		-	-	comment:Brain from non--demented patients|figure legend:Table 2, table 3|full coverage:Only protein-protein interactions	taxid:9606(human-brain)|taxid:9606(Homo sapiens brain)	-	2018/09/18	2024/01/27	crc64:D46C66CDBCD196E8	crc64:7E53152607CE1E68	-	-	-	-	0	0	psi-mi:"MI:0102"(sequence tag identification)	psi-mi:"MI:0102"(sequence tag identification)
uniprotkb:P10636	uniprotkb:Q05639	uniprotkb:P18518|uniprotkb:Q14799|uniprotkb:Q15549|uniprotkb:Q15550|uniprotkb:Q15551|uniprotkb:Q1RMF6|uniprotkb:Q53YB1|uniprotkb:Q5CZI7|uniprotkb:Q5XWF0|uniprotkb:Q6QT54|uniprotkb:Q9UDJ3|uniprotkb:Q9UMH0|uniprotkb:Q9UQ96|ensembl:ENSP00000458742.1|intact:EBI-366182|uniprotkb:P10636	uniprotkb:E1P5J1|uniprotkb:P54266|uniprotkb:Q0VGC7|uniprotkb:B5BUF3|ensembl:ENSP00000217182.3|intact:EBI-354943|uniprotkb:Q05639	psi-mi:tau_human(display_short)|psi-mi:Microtubule-associated protein tau(display_long)|uniprotkb:MAPT(gene name)|uniprotkb:MAPTL(gene name synonym)|uniprotkb:Paired helical filament-tau(gene name synonym)|uniprotkb:Neurofibrillary tangle protein(gene name synonym)|uniprotkb:TAU(gene name synonym)|uniprotkb:MTBT1(gene name synonym)	psi-mi:ef1a2_human(display_short)|psi-mi:Elongation factor 1-alpha 2(display_long)|uniprotkb:EEF1AL(gene name synonym)|uniprotkb:STN(gene name synonym)|uniprotkb:Eukaryotic elongation factor 1 A-2(gene name synonym)|uniprotkb:Statin-S1(gene name synonym)|uniprotkb:EEF1A2(gene name)	psi-mi:"MI:0006"(anti bait coimmunoprecipitation)	Meier S. et al.(2014)	intact:EBI-20748692|pubmed:26402096|imex:IM-26535	taxid:9606(human)|taxid:9606(Homo sapiens)	taxid:9606(human)|taxid:9606(Homo sapiens)	psi-mi:"MI:0914"(association)	psi-mi:"MI:0486"(UniProt)	intact:EBI-20749724|imex:IM-26535-3	intact-miscore:0.35	psi-mi:"MI:1060"(spoke expansion)	psi-mi:"MI:0499"(unspecified role)	psi-mi:"MI:0499"(unspecified role)	psi-mi:"MI:0496"(bait)	psi-mi:"MI:0498"(prey)	psi-mi:"MI:0326"(protein)	psi-mi:"MI:0326"(protein)	efo:"Orphanet:275864"|efo:"Orphanet:240112"|efo:"Orphanet:240103"|efo:"Orphanet:240094"|efo:"Orphanet:240085"|efo:"Orphanet:240071"|efo:"Orphanet:100070"|efo:"Orphanet:100069"|reactome:R-HSA-9833482|reactome:R-HSA-9619483|reactome:R-HSA-264870|refseq:NP_058525.1|refseq:NP_058519.3|refseq:NP_058518.1|refseq:NP_005901.2|refseq:NP_001190181.1|refseq:NP_001116539.1|refseq:NP_001116538.2|dip:DIP-29753…	interpro:IPR000795|interpro:IPR004160|interpro:IPR004161|interpro:IPR004539|interpro:IPR009000|interpro:IPR009001|interpro:IPR027417|interpro:IPR031157|rcsb pdb:3C5J|rcsb pdb:8B6Z|go:"GO:0003746"|go:"GO:0003924"|go:"GO:0005525"|go:"GO:0005737"|go:"GO:0005853"|go:"GO:0006412"|go:"GO:0006414"|go:"GO:0008135"|go:"GO:0019901"|go:"GO:0043065"|go:"GO:0045202"|go:"GO:0090218"|go:"GO:0098574"|go:"GO:1904…		-	-	comment:Brain from non--demented patients|figure legend:Table 2, table 3|full coverage:Only protein-protein interactions	taxid:9606(human-brain)|taxid:9606(Homo sapiens brain)	-	2018/09/18	2024/01/27	crc64:D46C66CDBCD196E8	crc64:31E4E341CEE797EC	-	-	-	-	0	0	psi-mi:"MI:0102"(sequence tag identification)	psi-mi:"MI:0102"(sequence tag identification)
uniprotkb:P10636	uniprotkb:P00450	uniprotkb:P18518|uniprotkb:Q14799|uniprotkb:Q15549|uniprotkb:Q15550|uniprotkb:Q15551|uniprotkb:Q1RMF6|uniprotkb:Q53YB1|uniprotkb:Q5CZI7|uniprotkb:Q5XWF0|uniprotkb:Q6QT54|uniprotkb:Q9UDJ3|uniprotkb:Q9UMH0|uniprotkb:Q9UQ96|ensembl:ENSP00000458742.1|intact:EBI-366182|uniprotkb:P10636	uniprotkb:Q14063|uniprotkb:Q2PP18|uniprotkb:Q9UKS4|ensembl:ENSP00000264613.6|intact:EBI-1220171|uniprotkb:P00450	psi-mi:tau_human(display_short)|psi-mi:Microtubule-associated protein tau(display_long)|uniprotkb:MAPT(gene name)|uniprotkb:MAPTL(gene name synonym)|uniprotkb:Paired helical filament-tau(gene name synonym)|uniprotkb:Neurofibrillary tangle protein(gene name synonym)|uniprotkb:TAU(gene name synonym)|uniprotkb:MTBT1(gene name synonym)	psi-mi:ceru_human(display_short)|psi-mi:Ceruloplasmin(display_long)|uniprotkb:CP(gene name)|uniprotkb:Ferroxidase ceruloplasmin(gene name synonym)|uniprotkb:Cuproxidase ceruloplasmin(gene name synonym)	psi-mi:"MI:0006"(anti bait coimmunoprecipitation)	Meier S. et al.(2014)	intact:EBI-20748692|pubmed:26402096|imex:IM-26535	taxid:9606(human)|taxid:9606(Homo sapiens)	taxid:9606(human)|taxid:9606(Homo sapiens)	psi-mi:"MI:0914"(association)	psi-mi:"MI:0486"(UniProt)	intact:EBI-20749724|imex:IM-26535-3	intact-miscore:0.35	psi-mi:"MI:1060"(spoke expansion)	psi-mi:"MI:0499"(unspecified role)	psi-mi:"MI:0499"(unspecified role)	psi-mi:"MI:0496"(bait)	psi-mi:"MI:0498"(prey)	psi-mi:"MI:0326"(protein)	psi-mi:"MI:0326"(protein)	efo:"Orphanet:275864"|efo:"Orphanet:240112"|efo:"Orphanet:240103"|efo:"Orphanet:240094"|efo:"Orphanet:240085"|efo:"Orphanet:240071"|efo:"Orphanet:100070"|efo:"Orphanet:100069"|reactome:R-HSA-9833482|reactome:R-HSA-9619483|reactome:R-HSA-264870|refseq:NP_058525.1|refseq:NP_058519.3|refseq:NP_058518.1|refseq:NP_005901.2|refseq:NP_001190181.1|refseq:NP_001116539.1|refseq:NP_001116538.2|dip:DIP-29753…	efo:"Orphanet:48818"|reactome:R-HSA-917937|interpro:IPR001117|interpro:IPR002355|interpro:IPR008972|interpro:IPR011706|interpro:IPR011707|interpro:IPR033138|interpro:IPR048236|rcsb pdb:1KCW|rcsb pdb:2J5W|rcsb pdb:4EJX|rcsb pdb:4ENZ|go:"GO:0004322"|go:"GO:0004602"|go:"GO:0005507"|go:"GO:0005576"|go:"GO:0005615"|go:"GO:0005765"|go:"GO:0005788"|go:"GO:0005886"|go:"GO:0006825"|go:"GO:0006826"|go:"GO:…		-	-	comment:Brain from non--demented patients|figure legend:Table 2, table 3|full coverage:Only protein-protein interactions	taxid:9606(human-brain)|taxid:9606(Homo sapiens brain)	-	2018/09/18	2024/01/27	crc64:D46C66CDBCD196E8	crc64:2F2F76BB47D30F58	-	-	-	-	0	0	psi-mi:"MI:0102"(sequence tag identification)	psi-mi:"MI:0102"(sequence tag identification)
uniprotkb:P10636	uniprotkb:Q9UK22	uniprotkb:P18518|uniprotkb:Q14799|uniprotkb:Q15549|uniprotkb:Q15550|uniprotkb:Q15551|uniprotkb:Q1RMF6|uniprotkb:Q53YB1|uniprotkb:Q5CZI7|uniprotkb:Q5XWF0|uniprotkb:Q6QT54|uniprotkb:Q9UDJ3|uniprotkb:Q9UMH0|uniprotkb:Q9UQ96|ensembl:ENSP00000458742.1|intact:EBI-366182|uniprotkb:P10636	uniprotkb:B2R7K7|uniprotkb:Q5TGY0|uniprotkb:Q6FGJ7|uniprotkb:Q8TB29|uniprotkb:Q9UKC6|ensembl:ENSP00000346240.4|intact:EBI-4287196|uniprotkb:Q9UK22	psi-mi:tau_human(display_short)|psi-mi:Microtubule-associated protein tau(display_long)|uniprotkb:MAPT(gene name)|uniprotkb:MAPTL(gene name synonym)|uniprotkb:Paired helical filament-tau(gene name synonym)|uniprotkb:Neurofibrillary tangle protein(gene name synonym)|uniprotkb:TAU(gene name synonym)|uniprotkb:MTBT1(gene name synonym)	psi-mi:fbx2_human(display_short)|psi-mi:F-box only protein 2(display_long)|uniprotkb:FBX2(gene name synonym)|uniprotkb:FBXO2(gene name)	psi-mi:"MI:0006"(anti bait coimmunoprecipitation)	Meier S. et al.(2014)	intact:EBI-20748692|pubmed:26402096|imex:IM-26535	taxid:9606(human)|taxid:9606(Homo sapiens)	taxid:9606(human)|taxid:9606(Homo sapiens)	psi-mi:"MI:0914"(association)	psi-mi:"MI:0486"(UniProt)	intact:EBI-20749724|imex:IM-26535-3	intact-miscore:0.35	psi-mi:"MI:1060"(spoke expansion)	psi-mi:"MI:0499"(unspecified role)	psi-mi:"MI:0499"(unspecified role)	psi-mi:"MI:0496"(bait)	psi-mi:"MI:0498"(prey)	psi-mi:"MI:0326"(protein)	psi-mi:"MI:0326"(protein)	efo:"Orphanet:275864"|efo:"Orphanet:240112"|efo:"Orphanet:240103"|efo:"Orphanet:240094"|efo:"Orphanet:240085"|efo:"Orphanet:240071"|efo:"Orphanet:100070"|efo:"Orphanet:100069"|reactome:R-HSA-9833482|reactome:R-HSA-9619483|reactome:R-HSA-264870|refseq:NP_058525.1|refseq:NP_058519.3|refseq:NP_058518.1|refseq:NP_005901.2|refseq:NP_001190181.1|refseq:NP_001116539.1|refseq:NP_001116538.2|dip:DIP-29753…	interpro:IPR001810|interpro:IPR007397|interpro:IPR008979|interpro:IPR036047|interpro:IPR039752|go:"GO:0001540"|go:"GO:0004842"|go:"GO:0005737"|go:"GO:0005783"|go:"GO:0005829"|go:"GO:0006508"|go:"GO:0006516"|go:"GO:0008285"|go:"GO:0016567"|go:"GO:0019005"|go:"GO:0030246"|go:"GO:0030433"|go:"GO:0031146"|go:"GO:0031249"|go:"GO:0031396"|go:"GO:0036211"|go:"GO:0043197"|go:"GO:0098890"|go:"GO:0098978"|…		-	-	comment:Brain from non--demented patients|figure legend:Table 2, table 3|full coverage:Only protein-protein interactions	taxid:9606(human-brain)|taxid:9606(Homo sapiens brain)	-	2018/09/18	2024/01/27	crc64:D46C66CDBCD196E8	crc64:5226F19E27D884AF	-	-	-	-	0	0	psi-mi:"MI:0102"(sequence tag identification)	psi-mi:"MI:0102"(sequence tag identification)
uniprotkb:P10636	uniprotkb:P00738	uniprotkb:P18518|uniprotkb:Q14799|uniprotkb:Q15549|uniprotkb:Q15550|uniprotkb:Q15551|uniprotkb:Q1RMF6|uniprotkb:Q53YB1|uniprotkb:Q5CZI7|uniprotkb:Q5XWF0|uniprotkb:Q6QT54|uniprotkb:Q9UDJ3|uniprotkb:Q9UMH0|uniprotkb:Q9UQ96|ensembl:ENSP00000458742.1|intact:EBI-366182|uniprotkb:P10636	uniprotkb:Q0VAC5|uniprotkb:P00737|uniprotkb:Q0VAC4|uniprotkb:Q2PP15|uniprotkb:Q3B7J0|uniprotkb:Q6LBY9|uniprotkb:B0AZL5|uniprotkb:Q9UC67|ensembl:ENSP00000348170.5|intact:EBI-1220767|uniprotkb:P00738	psi-mi:tau_human(display_short)|psi-mi:Microtubule-associated protein tau(display_long)|uniprotkb:MAPT(gene name)|uniprotkb:MAPTL(gene name synonym)|uniprotkb:Paired helical filament-tau(gene name synonym)|uniprotkb:Neurofibrillary tangle protein(gene name synonym)|uniprotkb:TAU(gene name synonym)|uniprotkb:MTBT1(gene name synonym)	psi-mi:hpt_human(display_short)|psi-mi:Haptoglobin(display_long)|uniprotkb:HP(gene name)|uniprotkb:Zonulin(gene name synonym)	psi-mi:"MI:0006"(anti bait coimmunoprecipitation)	Meier S. et al.(2014)	intact:EBI-20748692|pubmed:26402096|imex:IM-26535	taxid:9606(human)|taxid:9606(Homo sapiens)	taxid:9606(human)|taxid:9606(Homo sapiens)	psi-mi:"MI:0914"(association)	psi-mi:"MI:0486"(UniProt)	intact:EBI-20749724|imex:IM-26535-3	intact-miscore:0.35	psi-mi:"MI:1060"(spoke expansion)	psi-mi:"MI:0499"(unspecified role)	psi-mi:"MI:0499"(unspecified role)	psi-mi:"MI:0496"(bait)	psi-mi:"MI:0498"(prey)	psi-mi:"MI:0326"(protein)	psi-mi:"MI:0326"(protein)	efo:"Orphanet:275864"|efo:"Orphanet:240112"|efo:"Orphanet:240103"|efo:"Orphanet:240094"|efo:"Orphanet:240085"|efo:"Orphanet:240071"|efo:"Orphanet:100070"|efo:"Orphanet:100069"|reactome:R-HSA-9833482|reactome:R-HSA-9619483|reactome:R-HSA-264870|refseq:NP_058525.1|refseq:NP_058519.3|refseq:NP_058518.1|refseq:NP_005901.2|refseq:NP_001190181.1|refseq:NP_001116539.1|refseq:NP_001116538.2|dip:DIP-29753…	reactome:R-HSA-6798695|reactome:R-HSA-2168880|refseq:NP_005134.1|refseq:NP_001119574.1|refseq:NP_001305067.1|mint:P00738|interpro:IPR000436|interpro:IPR001254|interpro:IPR001314|interpro:IPR009003|interpro:IPR035976|interpro:IPR043504|rcsb pdb:4WJG|rcsb pdb:4X0L|rcsb pdb:5HU6|rcsb pdb:6TB2|go:"GO:0070062"|go:"GO:0002376"|go:"GO:0004252"|go:"GO:0005576"|go:"GO:0005615"|go:"GO:0006952"|go:"GO:00069…		-	-	comment:Brain from non--demented patients|figure legend:Table 2, table 3|full coverage:Only protein-protein interactions	taxid:9606(human-brain)|taxid:9606(Homo sapiens brain)	-	2018/09/18	2024/01/27	crc64:D46C66CDBCD196E8	crc64:A98B56B2B1BE891E	-	-	-	-	0	0	psi-mi:"MI:0102"(sequence tag identification)	psi-mi:"MI:0102"(sequence tag identification)
uniprotkb:P10636	uniprotkb:P20742	uniprotkb:P18518|uniprotkb:Q14799|uniprotkb:Q15549|uniprotkb:Q15550|uniprotkb:Q15551|uniprotkb:Q1RMF6|uniprotkb:Q53YB1|uniprotkb:Q5CZI7|uniprotkb:Q5XWF0|uniprotkb:Q6QT54|uniprotkb:Q9UDJ3|uniprotkb:Q9UMH0|uniprotkb:Q9UQ96|ensembl:ENSP00000458742.1|intact:EBI-366182|uniprotkb:P10636	uniprotkb:Q2NKL2|uniprotkb:A6ND27|uniprotkb:Q7M4N7|uniprotkb:Q15273|ensembl:ENSP00000261336.2|intact:EBI-11083133|uniprotkb:P20742	psi-mi:tau_human(display_short)|psi-mi:Microtubule-associated protein tau(display_long)|uniprotkb:MAPT(gene name)|uniprotkb:MAPTL(gene name synonym)|uniprotkb:Paired helical filament-tau(gene name synonym)|uniprotkb:Neurofibrillary tangle protein(gene name synonym)|uniprotkb:TAU(gene name synonym)|uniprotkb:MTBT1(gene name synonym)	psi-mi:pzp_human(display_short)|psi-mi:Pregnancy zone protein(display_long)|uniprotkb:C3 and PZP-like alpha-2-macroglobulin domain-containing protein 6(gene name synonym)|uniprotkb:CPAMD6(gene name synonym)|uniprotkb:PZP(gene name)	psi-mi:"MI:0006"(anti bait coimmunoprecipitation)	Meier S. et al.(2014)	intact:EBI-20748692|pubmed:26402096|imex:IM-26535	taxid:9606(human)|taxid:9606(Homo sapiens)	taxid:9606(human)|taxid:9606(Homo sapiens)	psi-mi:"MI:0914"(association)	psi-mi:"MI:0486"(UniProt)	intact:EBI-20749724|imex:IM-26535-3	intact-miscore:0.35	psi-mi:"MI:1060"(spoke expansion)	psi-mi:"MI:0499"(unspecified role)	psi-mi:"MI:0499"(unspecified role)	psi-mi:"MI:0496"(bait)	psi-mi:"MI:0498"(prey)	psi-mi:"MI:0326"(protein)	psi-mi:"MI:0326"(protein)	efo:"Orphanet:275864"|efo:"Orphanet:240112"|efo:"Orphanet:240103"|efo:"Orphanet:240094"|efo:"Orphanet:240085"|efo:"Orphanet:240071"|efo:"Orphanet:100070"|efo:"Orphanet:100069"|reactome:R-HSA-9833482|reactome:R-HSA-9619483|reactome:R-HSA-264870|refseq:NP_058525.1|refseq:NP_058519.3|refseq:NP_058518.1|refseq:NP_005901.2|refseq:NP_001190181.1|refseq:NP_001116539.1|refseq:NP_001116538.2|dip:DIP-29753…	interpro:IPR001599|interpro:IPR002890|interpro:IPR008930|interpro:IPR009048|interpro:IPR010916|interpro:IPR011625|interpro:IPR011626|interpro:IPR013783|interpro:IPR014756|interpro:IPR019742|interpro:IPR036595|interpro:IPR040839|interpro:IPR041555|interpro:IPR041813|interpro:IPR047565|go:"GO:0004866"|go:"GO:0004867"|go:"GO:0005576"|go:"GO:0005615"|go:"GO:0007565"|go:"GO:0070062"|go:"GO:0072562"|go…		-	-	comment:Brain from non--demented patients|figure legend:Table 2, table 3|full coverage:Only protein-protein interactions	taxid:9606(human-brain)|taxid:9606(Homo sapiens brain)	-	2018/09/18	2024/01/27	crc64:D46C66CDBCD196E8	crc64:FA89A47458C4A18B	-	-	-	-	0	0	psi-mi:"MI:0102"(sequence tag identification)	psi-mi:"MI:0102"(sequence tag identification)
uniprotkb:P10636	uniprotkb:P01023	uniprotkb:P18518|uniprotkb:Q14799|uniprotkb:Q15549|uniprotkb:Q15550|uniprotkb:Q15551|uniprotkb:Q1RMF6|uniprotkb:Q53YB1|uniprotkb:Q5CZI7|uniprotkb:Q5XWF0|uniprotkb:Q6QT54|uniprotkb:Q9UDJ3|uniprotkb:Q9UMH0|uniprotkb:Q9UQ96|ensembl:ENSP00000458742.1|intact:EBI-366182|uniprotkb:P10636	uniprotkb:Q13677|uniprotkb:Q59F47|uniprotkb:Q5QTS0|uniprotkb:Q68DN2|uniprotkb:Q6PIY3|uniprotkb:Q6PN97|ensembl:ENSP00000323929.8|intact:EBI-640741|uniprotkb:P01023	psi-mi:tau_human(display_short)|psi-mi:Microtubule-associated protein tau(display_long)|uniprotkb:MAPT(gene name)|uniprotkb:MAPTL(gene name synonym)|uniprotkb:Paired helical filament-tau(gene name synonym)|uniprotkb:Neurofibrillary tangle protein(gene name synonym)|uniprotkb:TAU(gene name synonym)|uniprotkb:MTBT1(gene name synonym)	psi-mi:a2mg_human(display_short)|psi-mi:Alpha-2-macroglobulin(display_long)|uniprotkb:A2M(gene name)|uniprotkb:FWP007(orf name)|uniprotkb:C3 and PZP-like alpha-2-macroglobulin domain-containing protein 5(gene name synonym)|uniprotkb:CPAMD5(gene name synonym)	psi-mi:"MI:0006"(anti bait coimmunoprecipitation)	Meier S. et al.(2014)	intact:EBI-20748692|pubmed:26402096|imex:IM-26535	taxid:9606(human)|taxid:9606(Homo sapiens)	taxid:9606(human)|taxid:9606(Homo sapiens)	psi-mi:"MI:0914"(association)	psi-mi:"MI:0486"(UniProt)	intact:EBI-20749724|imex:IM-26535-3	intact-miscore:0.35	psi-mi:"MI:1060"(spoke expansion)	psi-mi:"MI:0499"(unspecified role)	psi-mi:"MI:0499"(unspecified role)	psi-mi:"MI:0496"(bait)	psi-mi:"MI:0498"(prey)	psi-mi:"MI:0326"(protein)	psi-mi:"MI:0326"(protein)	efo:"Orphanet:275864"|efo:"Orphanet:240112"|efo:"Orphanet:240103"|efo:"Orphanet:240094"|efo:"Orphanet:240085"|efo:"Orphanet:240071"|efo:"Orphanet:100070"|efo:"Orphanet:100069"|reactome:R-HSA-9833482|reactome:R-HSA-9619483|reactome:R-HSA-264870|refseq:NP_058525.1|refseq:NP_058519.3|refseq:NP_058518.1|refseq:NP_005901.2|refseq:NP_001190181.1|refseq:NP_001116539.1|refseq:NP_001116538.2|dip:DIP-29753…	reactome:R-HSA-8963896|reactome:R-HSA-1474228|reactome:R-HSA-140837|reactome:R-HSA-114608|refseq:NP_001334354.1|refseq:NP_001334353.1|refseq:NP_001334352.1|refseq:NP_000005.2|dip:DIP-1118N|mint:P01023|ensembl:ENSP00000323929.8|ensembl:ENST00000318602.12(transcript)|ensembl:ENSG00000175899.15(gene)|go:"GO:1990402"|go:"GO:0072562"|go:"GO:0070062"|go:"GO:0062023"|go:"GO:0051384"|go:"GO:0048863"|go:"…		-	-	comment:Brain from non--demented patients|figure legend:Table 2, table 3|full coverage:Only protein-protein interactions	taxid:9606(human-brain)|taxid:9606(Homo sapiens brain)	-	2018/09/18	2024/01/27	crc64:D46C66CDBCD196E8	crc64:0A46DF09EFD3CF40	-	-	-	-	0	0	psi-mi:"MI:0102"(sequence tag identification)	psi-mi:"MI:0102"(sequence tag identification)
uniprotkb:P10636	uniprotkb:Q92985	uniprotkb:P18518|uniprotkb:Q14799|uniprotkb:Q15549|uniprotkb:Q15550|uniprotkb:Q15551|uniprotkb:Q1RMF6|uniprotkb:Q53YB1|uniprotkb:Q5CZI7|uniprotkb:Q5XWF0|uniprotkb:Q6QT54|uniprotkb:Q9UDJ3|uniprotkb:Q9UMH0|uniprotkb:Q9UQ96|ensembl:ENSP00000458742.1|intact:EBI-366182|uniprotkb:P10636	intact:EBI-28973647|intact:EBI-2339383|uniprotkb:O00331|uniprotkb:O00332|uniprotkb:O00333|uniprotkb:O75924|uniprotkb:Q9UE79|uniprotkb:B9EGL3|ensembl:ENSP00000434009.2|ensembl:ENSP00000480358.1|intact:EBI-968267|uniprotkb:Q92985	psi-mi:tau_human(display_short)|psi-mi:Microtubule-associated protein tau(display_long)|uniprotkb:MAPT(gene name)|uniprotkb:MAPTL(gene name synonym)|uniprotkb:Paired helical filament-tau(gene name synonym)|uniprotkb:Neurofibrillary tangle protein(gene name synonym)|uniprotkb:TAU(gene name synonym)|uniprotkb:MTBT1(gene name synonym)	psi-mi:irf7_human(display_short)|psi-mi:Interferon regulatory factor 7(display_long)|uniprotkb:Irf7(gene name)	psi-mi:"MI:0006"(anti bait coimmunoprecipitation)	Meier S. et al.(2014)	intact:EBI-20748692|pubmed:26402096|imex:IM-26535	taxid:9606(human)|taxid:9606(Homo sapiens)	taxid:9606(human)|taxid:9606(Homo sapiens)	psi-mi:"MI:0914"(association)	psi-mi:"MI:0486"(UniProt)	intact:EBI-20749724|imex:IM-26535-3	intact-miscore:0.35	psi-mi:"MI:1060"(spoke expansion)	psi-mi:"MI:0499"(unspecified role)	psi-mi:"MI:0499"(unspecified role)	psi-mi:"MI:0496"(bait)	psi-mi:"MI:0498"(prey)	psi-mi:"MI:0326"(protein)	psi-mi:"MI:0326"(protein)	efo:"Orphanet:275864"|efo:"Orphanet:240112"|efo:"Orphanet:240103"|efo:"Orphanet:240094"|efo:"Orphanet:240085"|efo:"Orphanet:240071"|efo:"Orphanet:100070"|efo:"Orphanet:100069"|reactome:R-HSA-9833482|reactome:R-HSA-9619483|reactome:R-HSA-264870|refseq:NP_058525.1|refseq:NP_058519.3|refseq:NP_058518.1|refseq:NP_005901.2|refseq:NP_001190181.1|refseq:NP_001116539.1|refseq:NP_001116538.2|dip:DIP-29753…	efo:"Orphanet:574918"|reactome:R-HSA-975110|reactome:R-HSA-9705671|reactome:R-HSA-936964|reactome:R-HSA-933541|reactome:R-HSA-918233|reactome:R-HSA-909733|reactome:R-HSA-9013973|reactome:R-HSA-877300|reactome:R-HSA-3134963|refseq:XP_016873163.1|refseq:XP_005252963.1|refseq:NP_004022.2|refseq:NP_004020.1|refseq:NP_001563.2|dip:DIP-34895N|mint:Q92985|ensembl:ENST00000621391.4(transcript)|ensembl:EN…		-	-	comment:Brain from non--demented patients|figure legend:Table 2, table 3|full coverage:Only protein-protein interactions	taxid:9606(human-brain)|taxid:9606(Homo sapiens brain)	-	2018/09/18	2024/01/27	crc64:D46C66CDBCD196E8	crc64:9863C147514652DE	-	-	-	-	0	0	psi-mi:"MI:0102"(sequence tag identification)	psi-mi:"MI:0102"(sequence tag identification)
uniprotkb:P10636	uniprotkb:P31946	uniprotkb:P18518|uniprotkb:Q14799|uniprotkb:Q15549|uniprotkb:Q15550|uniprotkb:Q15551|uniprotkb:Q1RMF6|uniprotkb:Q53YB1|uniprotkb:Q5CZI7|uniprotkb:Q5XWF0|uniprotkb:Q6QT54|uniprotkb:Q9UDJ3|uniprotkb:Q9UMH0|uniprotkb:Q9UQ96|ensembl:ENSP00000458742.1|intact:EBI-366182|uniprotkb:P10636	uniprotkb:A8K9K2|uniprotkb:E1P616|ensembl:ENSP00000300161.4|ensembl:ENSP00000361930.3|intact:EBI-359815|uniprotkb:P31946	psi-mi:tau_human(display_short)|psi-mi:Microtubule-associated protein tau(display_long)|uniprotkb:MAPT(gene name)|uniprotkb:MAPTL(gene name synonym)|uniprotkb:Paired helical filament-tau(gene name synonym)|uniprotkb:Neurofibrillary tangle protein(gene name synonym)|uniprotkb:TAU(gene name synonym)|uniprotkb:MTBT1(gene name synonym)	psi-mi:1433b_human(display_short)|psi-mi:14-3-3 protein beta/alpha(display_long)|uniprotkb:YWHAB(gene name)|uniprotkb:Protein 1054(gene name synonym)|uniprotkb:Protein kinase C inhibitor protein 1(gene name synonym)	psi-mi:"MI:0006"(anti bait coimmunoprecipitation)	Meier S. et al.(2014)	intact:EBI-20748692|pubmed:26402096|imex:IM-26535	taxid:9606(human)|taxid:9606(Homo sapiens)	taxid:9606(human)|taxid:9606(Homo sapiens)	psi-mi:"MI:0914"(association)	psi-mi:"MI:0486"(UniProt)	intact:EBI-20749724|imex:IM-26535-3	intact-miscore:0.35	psi-mi:"MI:1060"(spoke expansion)	psi-mi:"MI:0499"(unspecified role)	psi-mi:"MI:0499"(unspecified role)	psi-mi:"MI:0496"(bait)	psi-mi:"MI:0498"(prey)	psi-mi:"MI:0326"(protein)	psi-mi:"MI:0326"(protein)	efo:"Orphanet:275864"|efo:"Orphanet:240112"|efo:"Orphanet:240103"|efo:"Orphanet:240094"|efo:"Orphanet:240085"|efo:"Orphanet:240071"|efo:"Orphanet:100070"|efo:"Orphanet:100069"|reactome:R-HSA-9833482|reactome:R-HSA-9619483|reactome:R-HSA-264870|refseq:NP_058525.1|refseq:NP_058519.3|refseq:NP_058518.1|refseq:NP_005901.2|refseq:NP_001190181.1|refseq:NP_001116539.1|refseq:NP_001116538.2|dip:DIP-29753…	reactome:R-HSA-9755779|reactome:R-HSA-9735871|reactome:R-HSA-9726842|reactome:R-HSA-9726840|reactome:R-HSA-9656223|reactome:R-HSA-9649948|reactome:R-HSA-9614399|reactome:R-HSA-75035|reactome:R-HSA-6802955|reactome:R-HSA-6802952|reactome:R-HSA-6802948|reactome:R-HSA-6802946|reactome:R-HSA-5675221|reactome:R-HSA-5674135|reactome:R-HSA-5673000|reactome:R-HSA-5628897|reactome:R-HSA-5625740|reactome:R…		-	-	comment:Brain from non--demented patients|figure legend:Table 2, table 3|full coverage:Only protein-protein interactions	taxid:9606(human-brain)|taxid:9606(Homo sapiens brain)	-	2018/09/18	2024/01/27	crc64:D46C66CDBCD196E8	crc64:6BE1A9BF97468017	-	-	-	-	0	0	psi-mi:"MI:0102"(sequence tag identification)	psi-mi:"MI:0102"(sequence tag identification)
uniprotkb:P10636	uniprotkb:P46779	uniprotkb:P18518|uniprotkb:Q14799|uniprotkb:Q15549|uniprotkb:Q15550|uniprotkb:Q15551|uniprotkb:Q1RMF6|uniprotkb:Q53YB1|uniprotkb:Q5CZI7|uniprotkb:Q5XWF0|uniprotkb:Q6QT54|uniprotkb:Q9UDJ3|uniprotkb:Q9UMH0|uniprotkb:Q9UQ96|ensembl:ENSP00000458742.1|intact:EBI-366182|uniprotkb:P10636	uniprotkb:B2R4A6|uniprotkb:B4DEP9|uniprotkb:E9PB24|uniprotkb:C9JB50|uniprotkb:G5E9L2|uniprotkb:Q6IAY0|uniprotkb:Q96FX1|uniprotkb:Q9BWQ0|ensembl:ENSP00000342787.3|ensembl:ENSP00000453319.1|intact:EBI-366357|uniprotkb:P46779	psi-mi:tau_human(display_short)|psi-mi:Microtubule-associated protein tau(display_long)|uniprotkb:MAPT(gene name)|uniprotkb:MAPTL(gene name synonym)|uniprotkb:Paired helical filament-tau(gene name synonym)|uniprotkb:Neurofibrillary tangle protein(gene name synonym)|uniprotkb:TAU(gene name synonym)|uniprotkb:MTBT1(gene name synonym)	psi-mi:rl28_human(display_short)|psi-mi:Large ribosomal subunit protein eL28(display_long)|uniprotkb:RPL28(gene name)|uniprotkb:60S ribosomal protein L28(gene name synonym)	psi-mi:"MI:0006"(anti bait coimmunoprecipitation)	Meier S. et al.(2014)	intact:EBI-20748692|pubmed:26402096|imex:IM-26535	taxid:9606(human)|taxid:9606(Homo sapiens)	taxid:9606(human)|taxid:9606(Homo sapiens)	psi-mi:"MI:0914"(association)	psi-mi:"MI:0486"(UniProt)	intact:EBI-20749724|imex:IM-26535-3	intact-miscore:0.5	psi-mi:"MI:1060"(spoke expansion)	psi-mi:"MI:0499"(unspecified role)	psi-mi:"MI:0499"(unspecified role)	psi-mi:"MI:0496"(bait)	psi-mi:"MI:0498"(prey)	psi-mi:"MI:0326"(protein)	psi-mi:"MI:0326"(protein)	efo:"Orphanet:275864"|efo:"Orphanet:240112"|efo:"Orphanet:240103"|efo:"Orphanet:240094"|efo:"Orphanet:240085"|efo:"Orphanet:240071"|efo:"Orphanet:100070"|efo:"Orphanet:100069"|reactome:R-HSA-9833482|reactome:R-HSA-9619483|reactome:R-HSA-264870|refseq:NP_058525.1|refseq:NP_058519.3|refseq:NP_058518.1|refseq:NP_005901.2|refseq:NP_001190181.1|refseq:NP_001116539.1|refseq:NP_001116538.2|dip:DIP-29753…	reactome:R-HSA-975957|reactome:R-HSA-975956|reactome:R-HSA-9633012|reactome:R-HSA-9010553|reactome:R-HSA-72764|reactome:R-HSA-72706|reactome:R-HSA-72689|reactome:R-HSA-6791226|reactome:R-HSA-2408557|reactome:R-HSA-192823|reactome:R-HSA-1799339|reactome:R-HSA-156902|reactome:R-HSA-156827|refseq:NP_001129607.1|refseq:NP_001129606.1|refseq:NP_000982.2|refseq:NP_001129609.1|refseq:NP_001129608.1|mint…		-	-	comment:Brain from non--demented patients|figure legend:Table 2, table 3|full coverage:Only protein-protein interactions	taxid:9606(human-brain)|taxid:9606(Homo sapiens brain)	-	2018/09/18	2024/01/27	crc64:D46C66CDBCD196E8	crc64:44DCDE45473D7C7B	-	-	-	-	0	0	psi-mi:"MI:0102"(sequence tag identification)	psi-mi:"MI:0102"(sequence tag identification)
uniprotkb:P10636	uniprotkb:P02649	uniprotkb:P18518|uniprotkb:Q14799|uniprotkb:Q15549|uniprotkb:Q15550|uniprotkb:Q15551|uniprotkb:Q1RMF6|uniprotkb:Q53YB1|uniprotkb:Q5CZI7|uniprotkb:Q5XWF0|uniprotkb:Q6QT54|uniprotkb:Q9UDJ3|uniprotkb:Q9UMH0|uniprotkb:Q9UQ96|ensembl:ENSP00000458742.1|intact:EBI-366182|uniprotkb:P10636	uniprotkb:C0JYY5|uniprotkb:Q9P2S4|uniprotkb:B2RC15|ensembl:ENSP00000252486.3|intact:EBI-1222467|uniprotkb:P02649	psi-mi:tau_human(display_short)|psi-mi:Microtubule-associated protein tau(display_long)|uniprotkb:MAPT(gene name)|uniprotkb:MAPTL(gene name synonym)|uniprotkb:Paired helical filament-tau(gene name synonym)|uniprotkb:Neurofibrillary tangle protein(gene name synonym)|uniprotkb:TAU(gene name synonym)|uniprotkb:MTBT1(gene name synonym)	psi-mi:apoe_human(display_short)|psi-mi:Apolipoprotein E(display_long)|uniprotkb:APOE(gene name)	psi-mi:"MI:0006"(anti bait coimmunoprecipitation)	Meier S. et al.(2014)	intact:EBI-20748692|pubmed:26402096|imex:IM-26535	taxid:9606(human)|taxid:9606(Homo sapiens)	taxid:9606(human)|taxid:9606(Homo sapiens)	psi-mi:"MI:0914"(association)	psi-mi:"MI:0486"(UniProt)	intact:EBI-20749724|imex:IM-26535-3	intact-miscore:0.35	psi-mi:"MI:1060"(spoke expansion)	psi-mi:"MI:0499"(unspecified role)	psi-mi:"MI:0499"(unspecified role)	psi-mi:"MI:0496"(bait)	psi-mi:"MI:0498"(prey)	psi-mi:"MI:0326"(protein)	psi-mi:"MI:0326"(protein)	efo:"Orphanet:275864"|efo:"Orphanet:240112"|efo:"Orphanet:240103"|efo:"Orphanet:240094"|efo:"Orphanet:240085"|efo:"Orphanet:240071"|efo:"Orphanet:100070"|efo:"Orphanet:100069"|reactome:R-HSA-9833482|reactome:R-HSA-9619483|reactome:R-HSA-264870|refseq:NP_058525.1|refseq:NP_058519.3|refseq:NP_058518.1|refseq:NP_005901.2|refseq:NP_001190181.1|refseq:NP_001116539.1|refseq:NP_001116538.2|dip:DIP-29753…	efo:"Orphanet:412"|efo:"Orphanet:406"|efo:"Orphanet:329481"|efo:"Orphanet:238616"|efo:"Orphanet:1648"|efo:"Orphanet:158029"|reactome:R-HSA-977225|reactome:R-HSA-975634|reactome:R-HSA-9029569|reactome:R-HSA-8964058|reactome:R-HSA-8964026|reactome:R-HSA-8963901|reactome:R-HSA-8963888|reactome:R-HSA-8957275|reactome:R-HSA-8864260|reactome:R-HSA-381426|reactome:R-HSA-3000480|reactome:R-HSA-1251985|re…		-	-	comment:Brain from non--demented patients|figure legend:Table 2, table 3|full coverage:Only protein-protein interactions	taxid:9606(human-brain)|taxid:9606(Homo sapiens brain)	-	2018/09/18	2024/01/27	crc64:D46C66CDBCD196E8	crc64:91AFC04210A30689	-	-	-	-	0	0	psi-mi:"MI:0102"(sequence tag identification)	psi-mi:"MI:0102"(sequence tag identification)
uniprotkb:P10636	uniprotkb:Q6ZQQ6	uniprotkb:P18518|uniprotkb:Q14799|uniprotkb:Q15549|uniprotkb:Q15550|uniprotkb:Q15551|uniprotkb:Q1RMF6|uniprotkb:Q53YB1|uniprotkb:Q5CZI7|uniprotkb:Q5XWF0|uniprotkb:Q6QT54|uniprotkb:Q9UDJ3|uniprotkb:Q9UMH0|uniprotkb:Q9UQ96|ensembl:ENSP00000458742.1|intact:EBI-366182|uniprotkb:P10636	uniprotkb:Q6ZQQ6|intact:EBI-20749633|ensembl:ENSP00000368025.3|uniprotkb:E7ESW6|uniprotkb:Q9BWV9	psi-mi:tau_human(display_short)|psi-mi:Microtubule-associated protein tau(display_long)|uniprotkb:MAPT(gene name)|uniprotkb:MAPTL(gene name synonym)|uniprotkb:Paired helical filament-tau(gene name synonym)|uniprotkb:Neurofibrillary tangle protein(gene name synonym)|uniprotkb:TAU(gene name synonym)|uniprotkb:MTBT1(gene name synonym)	psi-mi:wdr87_human(display_short)|psi-mi:WD repeat-containing protein 87(display_long)|uniprotkb:WDR87(gene name)|uniprotkb:Testis development protein NYD-SP11(gene name synonym)	psi-mi:"MI:0006"(anti bait coimmunoprecipitation)	Meier S. et al.(2014)	intact:EBI-20748692|pubmed:26402096|imex:IM-26535	taxid:9606(human)|taxid:9606(Homo sapiens)	taxid:9606(human)|taxid:9606(Homo sapiens)	psi-mi:"MI:0914"(association)	psi-mi:"MI:0486"(UniProt)	intact:EBI-20749724|imex:IM-26535-3	intact-miscore:0.35	psi-mi:"MI:1060"(spoke expansion)	psi-mi:"MI:0499"(unspecified role)	psi-mi:"MI:0499"(unspecified role)	psi-mi:"MI:0496"(bait)	psi-mi:"MI:0498"(prey)	psi-mi:"MI:0326"(protein)	psi-mi:"MI:0326"(protein)	efo:"Orphanet:275864"|efo:"Orphanet:240112"|efo:"Orphanet:240103"|efo:"Orphanet:240094"|efo:"Orphanet:240085"|efo:"Orphanet:240071"|efo:"Orphanet:100070"|efo:"Orphanet:100069"|reactome:R-HSA-9833482|reactome:R-HSA-9619483|reactome:R-HSA-264870|refseq:NP_058525.1|refseq:NP_058519.3|refseq:NP_058518.1|refseq:NP_005901.2|refseq:NP_001190181.1|refseq:NP_001116539.1|refseq:NP_001116538.2|dip:DIP-29753…	refseq:NP_114157.4|ensembl:ENSP00000368025.3|ensembl:ENST00000303868.5(transcript)|ensembl:ENSG00000171804.11(gene)|interpro:IPR015943|interpro:IPR011047|interpro:IPR001680		-	-	comment:Brain from non--demented patients|figure legend:Table 2, table 3|full coverage:Only protein-protein interactions	taxid:9606(human-brain)|taxid:9606(Homo sapiens brain)	-	2018/09/18	2024/01/27	crc64:D46C66CDBCD196E8	crc64:10EBF9F9FFB8C1AE	-	-	-	-	0	0	psi-mi:"MI:0102"(sequence tag identification)	psi-mi:"MI:0102"(sequence tag identification)
uniprotkb:P10636	uniprotkb:Q04917	uniprotkb:P18518|uniprotkb:Q14799|uniprotkb:Q15549|uniprotkb:Q15550|uniprotkb:Q15551|uniprotkb:Q1RMF6|uniprotkb:Q53YB1|uniprotkb:Q5CZI7|uniprotkb:Q5XWF0|uniprotkb:Q6QT54|uniprotkb:Q9UDJ3|uniprotkb:Q9UMH0|uniprotkb:Q9UQ96|ensembl:ENSP00000458742.1|intact:EBI-366182|uniprotkb:P10636	intact:EBI-21351354|intact:EBI-11759595|ensembl:ENSP00000248975.5|intact:EBI-306940|uniprotkb:Q04917	psi-mi:tau_human(display_short)|psi-mi:Microtubule-associated protein tau(display_long)|uniprotkb:MAPT(gene name)|uniprotkb:MAPTL(gene name synonym)|uniprotkb:Paired helical filament-tau(gene name synonym)|uniprotkb:Neurofibrillary tangle protein(gene name synonym)|uniprotkb:TAU(gene name synonym)|uniprotkb:MTBT1(gene name synonym)	psi-mi:1433f_human(display_short)|psi-mi:14-3-3 protein eta(display_long)|uniprotkb:YWHAH(gene name)|uniprotkb:Protein AS1(gene name synonym)|uniprotkb:YWHA1(gene name synonym)	psi-mi:"MI:0006"(anti bait coimmunoprecipitation)	Meier S. et al.(2014)	intact:EBI-20748692|pubmed:26402096|imex:IM-26535	taxid:9606(human)|taxid:9606(Homo sapiens)	taxid:9606(human)|taxid:9606(Homo sapiens)	psi-mi:"MI:0914"(association)	psi-mi:"MI:0486"(UniProt)	intact:EBI-20749724|imex:IM-26535-3	intact-miscore:0.48	psi-mi:"MI:1060"(spoke expansion)	psi-mi:"MI:0499"(unspecified role)	psi-mi:"MI:0499"(unspecified role)	psi-mi:"MI:0496"(bait)	psi-mi:"MI:0498"(prey)	psi-mi:"MI:0326"(protein)	psi-mi:"MI:0326"(protein)	efo:"Orphanet:275864"|efo:"Orphanet:240112"|efo:"Orphanet:240103"|efo:"Orphanet:240094"|efo:"Orphanet:240085"|efo:"Orphanet:240071"|efo:"Orphanet:100070"|efo:"Orphanet:100069"|reactome:R-HSA-9833482|reactome:R-HSA-9619483|reactome:R-HSA-264870|refseq:NP_058525.1|refseq:NP_058519.3|refseq:NP_058518.1|refseq:NP_005901.2|refseq:NP_001190181.1|refseq:NP_001116539.1|refseq:NP_001116538.2|dip:DIP-29753…	reactome:R-HSA-9755779|reactome:R-HSA-9735871|reactome:R-HSA-75035|reactome:R-HSA-5628897|reactome:R-HSA-5625740|reactome:R-HSA-1445148|reactome:R-HSA-111447|refseq:NP_003396.1|interpro:IPR000308|interpro:IPR023409|interpro:IPR023410|interpro:IPR036815|rcsb pdb:2C63|rcsb pdb:2C74|rcsb pdb:7NMZ|go:"GO:0045893"|go:"GO:0046982"|go:"GO:0048167"|go:"GO:0050774"|go:"GO:0070062"|go:"GO:0086010"|go:"GO:0…		-	-	comment:Brain from non--demented patients|figure legend:Table 2, table 3|full coverage:Only protein-protein interactions	taxid:9606(human-brain)|taxid:9606(Homo sapiens brain)	-	2018/09/18	2024/01/27	crc64:D46C66CDBCD196E8	crc64:D70FBC100C45D6E5	-	-	-	-	0	0	psi-mi:"MI:0102"(sequence tag identification)	psi-mi:"MI:0102"(sequence tag identification)
uniprotkb:P10636	uniprotkb:Q9Y2J2	uniprotkb:P18518|uniprotkb:Q14799|uniprotkb:Q15549|uniprotkb:Q15550|uniprotkb:Q15551|uniprotkb:Q1RMF6|uniprotkb:Q53YB1|uniprotkb:Q5CZI7|uniprotkb:Q5XWF0|uniprotkb:Q6QT54|uniprotkb:Q9UDJ3|uniprotkb:Q9UMH0|uniprotkb:Q9UQ96|ensembl:ENSP00000458742.1|intact:EBI-366182|uniprotkb:P10636	uniprotkb:B7Z4I5|uniprotkb:F5GX05|uniprotkb:O95713|uniprotkb:Q9BRP5|ensembl:ENSP00000343158.2|intact:EBI-310986|uniprotkb:Q9Y2J2	psi-mi:tau_human(display_short)|psi-mi:Microtubule-associated protein tau(display_long)|uniprotkb:MAPT(gene name)|uniprotkb:MAPTL(gene name synonym)|uniprotkb:Paired helical filament-tau(gene name synonym)|uniprotkb:Neurofibrillary tangle protein(gene name synonym)|uniprotkb:TAU(gene name synonym)|uniprotkb:MTBT1(gene name synonym)	psi-mi:e41l3_human(display_short)|psi-mi:Band 4.1-like protein 3(display_long)|uniprotkb:EPB41L3(gene name)|uniprotkb:Erythrocyte membrane protein band 4.1-like 3(gene name synonym)|uniprotkb:Differentially expressed in adenocarcinoma of the lung protein 1(gene name synonym)|uniprotkb:4.1B(gene name synonym)|uniprotkb:KIAA0987(gene name synonym)|uniprotkb:DAL1(gene name synonym)	psi-mi:"MI:0006"(anti bait coimmunoprecipitation)	Meier S. et al.(2014)	intact:EBI-20748692|pubmed:26402096|imex:IM-26535	taxid:9606(human)|taxid:9606(Homo sapiens)	taxid:9606(human)|taxid:9606(Homo sapiens)	psi-mi:"MI:0914"(association)	psi-mi:"MI:0486"(UniProt)	intact:EBI-20749724|imex:IM-26535-3	intact-miscore:0.35	psi-mi:"MI:1060"(spoke expansion)	psi-mi:"MI:0499"(unspecified role)	psi-mi:"MI:0499"(unspecified role)	psi-mi:"MI:0496"(bait)	psi-mi:"MI:0498"(prey)	psi-mi:"MI:0326"(protein)	psi-mi:"MI:0326"(protein)	efo:"Orphanet:275864"|efo:"Orphanet:240112"|efo:"Orphanet:240103"|efo:"Orphanet:240094"|efo:"Orphanet:240085"|efo:"Orphanet:240071"|efo:"Orphanet:100070"|efo:"Orphanet:100069"|reactome:R-HSA-9833482|reactome:R-HSA-9619483|reactome:R-HSA-264870|refseq:NP_058525.1|refseq:NP_058519.3|refseq:NP_058518.1|refseq:NP_005901.2|refseq:NP_001190181.1|refseq:NP_001116539.1|refseq:NP_001116538.2|dip:DIP-29753…	reactome:R-HSA-9662361|reactome:R-HSA-9662360|reactome:R-HSA-6794361|refseq:NP_036439.2|refseq:XP_016881125.1|refseq:NP_001268464.1|refseq:NP_001268463.1|refseq:NP_001268462.1|dip:DIP-17035N|mint:Q9Y2J2|ensembl:ENSP00000441174.1|ensembl:ENST00000544123.5|ensembl:ENSP00000442091.2|ensembl:ENST00000540638.6|ensembl:ENSP00000343158.2|ensembl:ENST00000341928.7(transcript)|ensembl:ENSG00000082397.18(g…		-	-	comment:Brain from non--demented patients|figure legend:Table 2, table 3|full coverage:Only protein-protein interactions	taxid:9606(human-brain)|taxid:9606(Homo sapiens brain)	-	2018/09/18	2024/01/27	crc64:D46C66CDBCD196E8	crc64:0A33CA4A43F12620	-	-	-	-	0	0	psi-mi:"MI:0102"(sequence tag identification)	psi-mi:"MI:0102"(sequence tag identification)
uniprotkb:P10636	uniprotkb:P31944	uniprotkb:P18518|uniprotkb:Q14799|uniprotkb:Q15549|uniprotkb:Q15550|uniprotkb:Q15551|uniprotkb:Q1RMF6|uniprotkb:Q53YB1|uniprotkb:Q5CZI7|uniprotkb:Q5XWF0|uniprotkb:Q6QT54|uniprotkb:Q9UDJ3|uniprotkb:Q9UMH0|uniprotkb:Q9UQ96|ensembl:ENSP00000458742.1|intact:EBI-366182|uniprotkb:P10636	uniprotkb:O95823|uniprotkb:Q3SYC9|ensembl:ENSP00000393417.2|intact:EBI-2510738|uniprotkb:P31944	psi-mi:tau_human(display_short)|psi-mi:Microtubule-associated protein tau(display_long)|uniprotkb:MAPT(gene name)|uniprotkb:MAPTL(gene name synonym)|uniprotkb:Paired helical filament-tau(gene name synonym)|uniprotkb:Neurofibrillary tangle protein(gene name synonym)|uniprotkb:TAU(gene name synonym)|uniprotkb:MTBT1(gene name synonym)	psi-mi:caspe_human(display_short)|psi-mi:Caspase-14(display_long)|uniprotkb:CASP14(gene name)	psi-mi:"MI:0006"(anti bait coimmunoprecipitation)	Meier S. et al.(2014)	intact:EBI-20748692|pubmed:26402096|imex:IM-26535	taxid:9606(human)|taxid:9606(Homo sapiens)	taxid:9606(human)|taxid:9606(Homo sapiens)	psi-mi:"MI:0914"(association)	psi-mi:"MI:0486"(UniProt)	intact:EBI-20749724|imex:IM-26535-3	intact-miscore:0.35	psi-mi:"MI:1060"(spoke expansion)	psi-mi:"MI:0499"(unspecified role)	psi-mi:"MI:0499"(unspecified role)	psi-mi:"MI:0496"(bait)	psi-mi:"MI:0498"(prey)	psi-mi:"MI:0326"(protein)	psi-mi:"MI:0326"(protein)	efo:"Orphanet:275864"|efo:"Orphanet:240112"|efo:"Orphanet:240103"|efo:"Orphanet:240094"|efo:"Orphanet:240085"|efo:"Orphanet:240071"|efo:"Orphanet:100070"|efo:"Orphanet:100069"|reactome:R-HSA-9833482|reactome:R-HSA-9619483|reactome:R-HSA-264870|refseq:NP_058525.1|refseq:NP_058519.3|refseq:NP_058518.1|refseq:NP_005901.2|refseq:NP_001190181.1|refseq:NP_001116539.1|refseq:NP_001116538.2|dip:DIP-29753…	interpro:IPR001309|interpro:IPR002138|interpro:IPR011600|interpro:IPR015917|interpro:IPR029030|interpro:IPR033139|go:"GO:0001533"|go:"GO:0004197"|go:"GO:0005634"|go:"GO:0005654"|go:"GO:0005737"|go:"GO:0005739"|go:"GO:0005829"|go:"GO:0006508"|go:"GO:0008544"|go:"GO:0031424"|go:"GO:0045095"|go:"GO:0070268"|ensembl:ENSG00000105141.6(gene)|ensembl:ENST00000427043.4(transcript)|ensembl:ENSP00000393417…		-	-	comment:Brain from non--demented patients|figure legend:Table 2, table 3|full coverage:Only protein-protein interactions	taxid:9606(human-brain)|taxid:9606(Homo sapiens brain)	-	2018/09/18	2024/01/27	crc64:D46C66CDBCD196E8	crc64:E539FB7E8DD808A2	-	-	-	-	0	0	psi-mi:"MI:0102"(sequence tag identification)	psi-mi:"MI:0102"(sequence tag identification)
uniprotkb:P10636	uniprotkb:Q5D862	uniprotkb:P18518|uniprotkb:Q14799|uniprotkb:Q15549|uniprotkb:Q15550|uniprotkb:Q15551|uniprotkb:Q1RMF6|uniprotkb:Q53YB1|uniprotkb:Q5CZI7|uniprotkb:Q5XWF0|uniprotkb:Q6QT54|uniprotkb:Q9UDJ3|uniprotkb:Q9UMH0|uniprotkb:Q9UQ96|ensembl:ENSP00000458742.1|intact:EBI-366182|uniprotkb:P10636	uniprotkb:Q9H4U1|ensembl:ENSP00000373370.4|intact:EBI-2952722|uniprotkb:Q5D862	psi-mi:tau_human(display_short)|psi-mi:Microtubule-associated protein tau(display_long)|uniprotkb:MAPT(gene name)|uniprotkb:MAPTL(gene name synonym)|uniprotkb:Paired helical filament-tau(gene name synonym)|uniprotkb:Neurofibrillary tangle protein(gene name synonym)|uniprotkb:TAU(gene name synonym)|uniprotkb:MTBT1(gene name synonym)	psi-mi:fila2_human(display_short)|psi-mi:Filaggrin-2(display_long)|uniprotkb:IFPS(gene name synonym)|uniprotkb:Intermediate filament-associated and psoriasis-susceptibility protein(gene name synonym)|uniprotkb:FLG2(gene name)	psi-mi:"MI:0006"(anti bait coimmunoprecipitation)	Meier S. et al.(2014)	intact:EBI-20748692|pubmed:26402096|imex:IM-26535	taxid:9606(human)|taxid:9606(Homo sapiens)	taxid:9606(human)|taxid:9606(Homo sapiens)	psi-mi:"MI:0914"(association)	psi-mi:"MI:0486"(UniProt)	intact:EBI-20749724|imex:IM-26535-3	intact-miscore:0.35	psi-mi:"MI:1060"(spoke expansion)	psi-mi:"MI:0499"(unspecified role)	psi-mi:"MI:0499"(unspecified role)	psi-mi:"MI:0496"(bait)	psi-mi:"MI:0498"(prey)	psi-mi:"MI:0326"(protein)	psi-mi:"MI:0326"(protein)	efo:"Orphanet:275864"|efo:"Orphanet:240112"|efo:"Orphanet:240103"|efo:"Orphanet:240094"|efo:"Orphanet:240085"|efo:"Orphanet:240071"|efo:"Orphanet:100070"|efo:"Orphanet:100069"|reactome:R-HSA-9833482|reactome:R-HSA-9619483|reactome:R-HSA-264870|refseq:NP_058525.1|refseq:NP_058519.3|refseq:NP_058518.1|refseq:NP_005901.2|refseq:NP_001190181.1|refseq:NP_001116539.1|refseq:NP_001116538.2|dip:DIP-29753…	interpro:IPR001751|interpro:IPR002048|interpro:IPR003303|interpro:IPR011992|interpro:IPR013787|interpro:IPR018247|interpro:IPR034325|go:"GO:0001533"|go:"GO:0005198"|go:"GO:0005509"|go:"GO:0005576"|go:"GO:0005634"|go:"GO:0005737"|go:"GO:0007155"|go:"GO:0036457"|go:"GO:0046914"|go:"GO:0048730"|go:"GO:0061436"|go:"GO:1904724"|ensembl:ENSG00000143520.6(gene)|ensembl:ENST00000388718.5(transcript)|ense…		-	-	comment:Brain from non--demented patients|figure legend:Table 2, table 3|full coverage:Only protein-protein interactions	taxid:9606(human-brain)|taxid:9606(Homo sapiens brain)	-	2018/09/18	2024/01/27	crc64:D46C66CDBCD196E8	crc64:8BC74DE89E0DDC05	-	-	-	-	0	0	psi-mi:"MI:0102"(sequence tag identification)	psi-mi:"MI:0102"(sequence tag identification)
uniprotkb:P10636	uniprotkb:P06702	uniprotkb:P18518|uniprotkb:Q14799|uniprotkb:Q15549|uniprotkb:Q15550|uniprotkb:Q15551|uniprotkb:Q1RMF6|uniprotkb:Q53YB1|uniprotkb:Q5CZI7|uniprotkb:Q5XWF0|uniprotkb:Q6QT54|uniprotkb:Q9UDJ3|uniprotkb:Q9UMH0|uniprotkb:Q9UQ96|ensembl:ENSP00000458742.1|intact:EBI-366182|uniprotkb:P10636	uniprotkb:D3DV36|uniprotkb:Q6FGA1|uniprotkb:Q9NYM0|uniprotkb:Q9UCJ1|ensembl:ENSP00000357727.3|intact:EBI-1055001|uniprotkb:P06702	psi-mi:tau_human(display_short)|psi-mi:Microtubule-associated protein tau(display_long)|uniprotkb:MAPT(gene name)|uniprotkb:MAPTL(gene name synonym)|uniprotkb:Paired helical filament-tau(gene name synonym)|uniprotkb:Neurofibrillary tangle protein(gene name synonym)|uniprotkb:TAU(gene name synonym)|uniprotkb:MTBT1(gene name synonym)	psi-mi:s10a9_human(display_short)|psi-mi:Protein S100-A9(display_long)|uniprotkb:S100A9(gene name)|uniprotkb:MRP14(gene name synonym)|uniprotkb:CFAG(gene name synonym)|uniprotkb:CAGB(gene name synonym)|uniprotkb:Calprotectin L1H subunit(gene name synonym)|uniprotkb:Leukocyte L1 complex heavy chain(gene name synonym)|uniprotkb:Migration inhibitory factor-related protein 14(gene name synonym)|unipr…	psi-mi:"MI:0006"(anti bait coimmunoprecipitation)	Meier S. et al.(2014)	intact:EBI-20748692|pubmed:26402096|imex:IM-26535	taxid:9606(human)|taxid:9606(Homo sapiens)	taxid:9606(human)|taxid:9606(Homo sapiens)	psi-mi:"MI:0914"(association)	psi-mi:"MI:0486"(UniProt)	intact:EBI-20749724|imex:IM-26535-3	intact-miscore:0.35	psi-mi:"MI:1060"(spoke expansion)	psi-mi:"MI:0499"(unspecified role)	psi-mi:"MI:0499"(unspecified role)	psi-mi:"MI:0496"(bait)	psi-mi:"MI:0498"(prey)	psi-mi:"MI:0326"(protein)	psi-mi:"MI:0326"(protein)	efo:"Orphanet:275864"|efo:"Orphanet:240112"|efo:"Orphanet:240103"|efo:"Orphanet:240094"|efo:"Orphanet:240085"|efo:"Orphanet:240071"|efo:"Orphanet:100070"|efo:"Orphanet:100069"|reactome:R-HSA-9833482|reactome:R-HSA-9619483|reactome:R-HSA-264870|refseq:NP_058525.1|refseq:NP_058519.3|refseq:NP_058518.1|refseq:NP_005901.2|refseq:NP_001190181.1|refseq:NP_001116539.1|refseq:NP_001116538.2|dip:DIP-29753…	reactome:R-HSA-6799990|reactome:R-HSA-6798695|reactome:R-HSA-5686938|reactome:R-HSA-5668599|reactome:R-HSA-5603041|reactome:R-HSA-5602498|reactome:R-HSA-166058|reactome:R-HSA-1236974|refseq:NP_002956.1|dip:DIP-1166N|mint:P06702|ensembl:ENSP00000357727.3|ensembl:ENST00000368738.4(transcript)|ensembl:ENSG00000163220.11(gene)|go:"GO:1990660"|go:"GO:2001244"|go:"GO:1990662"|go:"GO:0070488"|go:"GO:007…		-	-	comment:Brain from non--demented patients|figure legend:Table 2, table 3|full coverage:Only protein-protein interactions	taxid:9606(human-brain)|taxid:9606(Homo sapiens brain)	-	2018/09/18	2024/01/27	crc64:D46C66CDBCD196E8	crc64:C3BE19729E14C078	-	-	-	-	0	0	psi-mi:"MI:0102"(sequence tag identification)	psi-mi:"MI:0102"(sequence tag identification)
uniprotkb:P10636	uniprotkb:P05109	uniprotkb:P18518|uniprotkb:Q14799|uniprotkb:Q15549|uniprotkb:Q15550|uniprotkb:Q15551|uniprotkb:Q1RMF6|uniprotkb:Q53YB1|uniprotkb:Q5CZI7|uniprotkb:Q5XWF0|uniprotkb:Q6QT54|uniprotkb:Q9UDJ3|uniprotkb:Q9UMH0|uniprotkb:Q9UQ96|ensembl:ENSP00000458742.1|intact:EBI-366182|uniprotkb:P10636	uniprotkb:D3DV37|uniprotkb:Q5SY70|uniprotkb:Q9UC92|uniprotkb:Q9UCJ0|uniprotkb:A8K5L3|uniprotkb:Q9UC84|uniprotkb:Q9UCM6|ensembl:ENSP00000357721.1|ensembl:ENSP00000357722.3|intact:EBI-355281|uniprotkb:P05109	psi-mi:tau_human(display_short)|psi-mi:Microtubule-associated protein tau(display_long)|uniprotkb:MAPT(gene name)|uniprotkb:MAPTL(gene name synonym)|uniprotkb:Paired helical filament-tau(gene name synonym)|uniprotkb:Neurofibrillary tangle protein(gene name synonym)|uniprotkb:TAU(gene name synonym)|uniprotkb:MTBT1(gene name synonym)	psi-mi:s10a8_human(display_short)|psi-mi:Protein S100-A8(display_long)|uniprotkb:S100A8(gene name)|uniprotkb:Urinary stone protein band A(gene name synonym)|uniprotkb:Calprotectin L1L subunit(gene name synonym)|uniprotkb:Leukocyte L1 complex light chain(gene name synonym)|uniprotkb:Cystic fibrosis antigen(gene name synonym)|uniprotkb:Migration inhibitory factor-related protein 8(gene name synonym…	psi-mi:"MI:0006"(anti bait coimmunoprecipitation)	Meier S. et al.(2014)	intact:EBI-20748692|pubmed:26402096|imex:IM-26535	taxid:9606(human)|taxid:9606(Homo sapiens)	taxid:9606(human)|taxid:9606(Homo sapiens)	psi-mi:"MI:0914"(association)	psi-mi:"MI:0486"(UniProt)	intact:EBI-20749724|imex:IM-26535-3	intact-miscore:0.35	psi-mi:"MI:1060"(spoke expansion)	psi-mi:"MI:0499"(unspecified role)	psi-mi:"MI:0499"(unspecified role)	psi-mi:"MI:0496"(bait)	psi-mi:"MI:0498"(prey)	psi-mi:"MI:0326"(protein)	psi-mi:"MI:0326"(protein)	efo:"Orphanet:275864"|efo:"Orphanet:240112"|efo:"Orphanet:240103"|efo:"Orphanet:240094"|efo:"Orphanet:240085"|efo:"Orphanet:240071"|efo:"Orphanet:100070"|efo:"Orphanet:100069"|reactome:R-HSA-9833482|reactome:R-HSA-9619483|reactome:R-HSA-264870|refseq:NP_058525.1|refseq:NP_058519.3|refseq:NP_058518.1|refseq:NP_005901.2|refseq:NP_001190181.1|refseq:NP_001116539.1|refseq:NP_001116538.2|dip:DIP-29753…	reactome:R-HSA-6799990|reactome:R-HSA-6798695|reactome:R-HSA-5686938|reactome:R-HSA-5668599|reactome:R-HSA-5603041|reactome:R-HSA-5602498|reactome:R-HSA-166058|reactome:R-HSA-1236974|refseq:NP_002955.2|refseq:NP_001306130.1|refseq:NP_001306127.1|refseq:NP_001306126.1|dip:DIP-1165N|mint:P05109|ensembl:ENSP00000357722.3|ensembl:ENSP00000357721.1|ensembl:ENST00000368733.4(transcript)|ensembl:ENST000…		-	-	comment:Brain from non--demented patients|figure legend:Table 2, table 3|full coverage:Only protein-protein interactions	taxid:9606(human-brain)|taxid:9606(Homo sapiens brain)	-	2018/09/18	2024/01/27	crc64:D46C66CDBCD196E8	crc64:78F589140B9CE166	-	-	-	-	0	0	psi-mi:"MI:0102"(sequence tag identification)	psi-mi:"MI:0102"(sequence tag identification)
uniprotkb:P10636	uniprotkb:P09543	uniprotkb:P18518|uniprotkb:Q14799|uniprotkb:Q15549|uniprotkb:Q15550|uniprotkb:Q15551|uniprotkb:Q1RMF6|uniprotkb:Q53YB1|uniprotkb:Q5CZI7|uniprotkb:Q5XWF0|uniprotkb:Q6QT54|uniprotkb:Q9UDJ3|uniprotkb:Q9UMH0|uniprotkb:Q9UQ96|ensembl:ENSP00000458742.1|intact:EBI-366182|uniprotkb:P10636	intact:EBI-1188262|ensembl:ENSP00000377470.2|intact:EBI-1059219|uniprotkb:P09543	psi-mi:tau_human(display_short)|psi-mi:Microtubule-associated protein tau(display_long)|uniprotkb:MAPT(gene name)|uniprotkb:MAPTL(gene name synonym)|uniprotkb:Paired helical filament-tau(gene name synonym)|uniprotkb:Neurofibrillary tangle protein(gene name synonym)|uniprotkb:TAU(gene name synonym)|uniprotkb:MTBT1(gene name synonym)	psi-mi:cn37_human(display_short)|psi-mi:2',3'-cyclic-nucleotide 3'-phosphodiesterase(display_long)|uniprotkb:CNP(gene name)	psi-mi:"MI:0006"(anti bait coimmunoprecipitation)	Meier S. et al.(2014)	intact:EBI-20748692|pubmed:26402096|imex:IM-26535	taxid:9606(human)|taxid:9606(Homo sapiens)	taxid:9606(human)|taxid:9606(Homo sapiens)	psi-mi:"MI:0914"(association)	psi-mi:"MI:0486"(UniProt)	intact:EBI-20749724|imex:IM-26535-3	intact-miscore:0.35	psi-mi:"MI:1060"(spoke expansion)	psi-mi:"MI:0499"(unspecified role)	psi-mi:"MI:0499"(unspecified role)	psi-mi:"MI:0496"(bait)	psi-mi:"MI:0498"(prey)	psi-mi:"MI:0326"(protein)	psi-mi:"MI:0326"(protein)	efo:"Orphanet:275864"|efo:"Orphanet:240112"|efo:"Orphanet:240103"|efo:"Orphanet:240094"|efo:"Orphanet:240085"|efo:"Orphanet:240071"|efo:"Orphanet:100070"|efo:"Orphanet:100069"|reactome:R-HSA-9833482|reactome:R-HSA-9619483|reactome:R-HSA-264870|refseq:NP_058525.1|refseq:NP_058519.3|refseq:NP_058518.1|refseq:NP_005901.2|refseq:NP_001190181.1|refseq:NP_001116539.1|refseq:NP_001116538.2|dip:DIP-29753…	interpro:IPR008431|interpro:IPR009097|interpro:IPR027417|interpro:IPR047325|rcsb pdb:1WOJ|go:"GO:0003723"|go:"GO:0004113"|go:"GO:0005615"|go:"GO:0005737"|go:"GO:0005741"|go:"GO:0005743"|go:"GO:0005874"|go:"GO:0005902"|go:"GO:0007268"|go:"GO:0007409"|go:"GO:0008344"|go:"GO:0009214"|go:"GO:0009636"|go:"GO:0016020"|go:"GO:0021762"|go:"GO:0030551"|go:"GO:0030900"|go:"GO:0031143"|go:"GO:0032496"|go:"G…		-	-	comment:Brain from non--demented patients|figure legend:Table 2, table 3|full coverage:Only protein-protein interactions	taxid:9606(human-brain)|taxid:9606(Homo sapiens brain)	-	2018/09/18	2024/01/27	crc64:D46C66CDBCD196E8	crc64:CA6D0097DFD87255	-	-	-	-	0	0	psi-mi:"MI:0102"(sequence tag identification)	psi-mi:"MI:0102"(sequence tag identification)
uniprotkb:P10636	uniprotkb:O43426	uniprotkb:P18518|uniprotkb:Q14799|uniprotkb:Q15549|uniprotkb:Q15550|uniprotkb:Q15551|uniprotkb:Q1RMF6|uniprotkb:Q53YB1|uniprotkb:Q5CZI7|uniprotkb:Q5XWF0|uniprotkb:Q6QT54|uniprotkb:Q9UDJ3|uniprotkb:Q9UMH0|uniprotkb:Q9UQ96|ensembl:ENSP00000458742.1|intact:EBI-366182|uniprotkb:P10636	uniprotkb:O43425|uniprotkb:O94984|uniprotkb:Q4KMR1|ensembl:ENSP00000501426.1|intact:EBI-2821539|uniprotkb:O43426	psi-mi:tau_human(display_short)|psi-mi:Microtubule-associated protein tau(display_long)|uniprotkb:MAPT(gene name)|uniprotkb:MAPTL(gene name synonym)|uniprotkb:Paired helical filament-tau(gene name synonym)|uniprotkb:Neurofibrillary tangle protein(gene name synonym)|uniprotkb:TAU(gene name synonym)|uniprotkb:MTBT1(gene name synonym)	psi-mi:synj1_human(display_short)|psi-mi:Synaptojanin-1(display_long)|uniprotkb:SYNJ1(gene name)|uniprotkb:Synaptic inositol 1,4,5-trisphosphate 5-phosphatase 1(gene name synonym)|uniprotkb:KIAA0910(gene name synonym)	psi-mi:"MI:0006"(anti bait coimmunoprecipitation)	Meier S. et al.(2014)	intact:EBI-20748692|pubmed:26402096|imex:IM-26535	taxid:9606(human)|taxid:9606(Homo sapiens)	taxid:9606(human)|taxid:9606(Homo sapiens)	psi-mi:"MI:0914"(association)	psi-mi:"MI:0486"(UniProt)	intact:EBI-20749724|imex:IM-26535-3	intact-miscore:0.35	psi-mi:"MI:1060"(spoke expansion)	psi-mi:"MI:0499"(unspecified role)	psi-mi:"MI:0499"(unspecified role)	psi-mi:"MI:0496"(bait)	psi-mi:"MI:0498"(prey)	psi-mi:"MI:0326"(protein)	psi-mi:"MI:0326"(protein)	efo:"Orphanet:275864"|efo:"Orphanet:240112"|efo:"Orphanet:240103"|efo:"Orphanet:240094"|efo:"Orphanet:240085"|efo:"Orphanet:240071"|efo:"Orphanet:100070"|efo:"Orphanet:100069"|reactome:R-HSA-9833482|reactome:R-HSA-9619483|reactome:R-HSA-264870|refseq:NP_058525.1|refseq:NP_058519.3|refseq:NP_058518.1|refseq:NP_005901.2|refseq:NP_001190181.1|refseq:NP_001116539.1|refseq:NP_001116538.2|dip:DIP-29753…	efo:"Orphanet:442835"|efo:"Orphanet:391411"|efo:"Orphanet:2828"|reactome:R-HSA-1855204|reactome:R-HSA-1855183|reactome:R-HSA-1660499|reactome:R-HSA-8856828|refseq:XP_016883989.1|refseq:NP_982271.2|refseq:NP_003886.3|refseq:NP_001153778.1|refseq:NP_001153774.1|mint:O43426|ensembl:ENSP00000501530.1|ensembl:ENST00000674351.1|ensembl:ENSP00000501426.1|ensembl:ENSP00000501504.1|ensembl:ENST00000674204…		-	-	comment:Brain from non--demented patients|figure legend:Table 2, table 3|full coverage:Only protein-protein interactions	taxid:9606(human-brain)|taxid:9606(Homo sapiens brain)	-	2018/09/18	2024/01/27	crc64:D46C66CDBCD196E8	crc64:D50B249B1EBFFC18	-	-	-	-	0	0	psi-mi:"MI:0102"(sequence tag identification)	psi-mi:"MI:0102"(sequence tag identification)
uniprotkb:P10636	uniprotkb:P61421	uniprotkb:P18518|uniprotkb:Q14799|uniprotkb:Q15549|uniprotkb:Q15550|uniprotkb:Q15551|uniprotkb:Q1RMF6|uniprotkb:Q53YB1|uniprotkb:Q5CZI7|uniprotkb:Q5XWF0|uniprotkb:Q6QT54|uniprotkb:Q9UDJ3|uniprotkb:Q9UMH0|uniprotkb:Q9UQ96|ensembl:ENSP00000458742.1|intact:EBI-366182|uniprotkb:P10636	uniprotkb:P12953|uniprotkb:Q02547|ensembl:ENSP00000290949.3|intact:EBI-954063|uniprotkb:P61421	psi-mi:tau_human(display_short)|psi-mi:Microtubule-associated protein tau(display_long)|uniprotkb:MAPT(gene name)|uniprotkb:MAPTL(gene name synonym)|uniprotkb:Paired helical filament-tau(gene name synonym)|uniprotkb:Neurofibrillary tangle protein(gene name synonym)|uniprotkb:TAU(gene name synonym)|uniprotkb:MTBT1(gene name synonym)	psi-mi:va0d1_human(display_short)|psi-mi:V-type proton ATPase subunit d 1(display_long)|uniprotkb:ATP6V0D1(gene name)|uniprotkb:VPATPD(gene name synonym)|uniprotkb:ATP6D(gene name synonym)|uniprotkb:32 kDa accessory protein(gene name synonym)|uniprotkb:V-ATPase 40 kDa accessory protein(gene name synonym)|uniprotkb:V-ATPase AC39 subunit(gene name synonym)|uniprotkb:Vacuolar proton pump subunit d 1…	psi-mi:"MI:0006"(anti bait coimmunoprecipitation)	Meier S. et al.(2014)	intact:EBI-20748692|pubmed:26402096|imex:IM-26535	taxid:9606(human)|taxid:9606(Homo sapiens)	taxid:9606(human)|taxid:9606(Homo sapiens)	psi-mi:"MI:0914"(association)	psi-mi:"MI:0486"(UniProt)	intact:EBI-20749724|imex:IM-26535-3	intact-miscore:0.35	psi-mi:"MI:1060"(spoke expansion)	psi-mi:"MI:0499"(unspecified role)	psi-mi:"MI:0499"(unspecified role)	psi-mi:"MI:0496"(bait)	psi-mi:"MI:0498"(prey)	psi-mi:"MI:0326"(protein)	psi-mi:"MI:0326"(protein)	efo:"Orphanet:275864"|efo:"Orphanet:240112"|efo:"Orphanet:240103"|efo:"Orphanet:240094"|efo:"Orphanet:240085"|efo:"Orphanet:240071"|efo:"Orphanet:100070"|efo:"Orphanet:100069"|reactome:R-HSA-9833482|reactome:R-HSA-9619483|reactome:R-HSA-264870|refseq:NP_058525.1|refseq:NP_058519.3|refseq:NP_058518.1|refseq:NP_005901.2|refseq:NP_001190181.1|refseq:NP_001116539.1|refseq:NP_001116538.2|dip:DIP-29753…	reactome:R-HSA-983712|reactome:R-HSA-9639288|reactome:R-HSA-917977|reactome:R-HSA-77387|reactome:R-HSA-381038|reactome:R-HSA-1222556|interpro:IPR002843|interpro:IPR016727|interpro:IPR035067|interpro:IPR036079|interpro:IPR044911|rcsb pdb:6WLW|rcsb pdb:6WM2|rcsb pdb:6WM3|rcsb pdb:6WM4|rcsb pdb:7U4T|rcsb pdb:7UNF|go:"GO:0000220"|go:"GO:0005765"|go:"GO:0005769"|go:"GO:0006879"|go:"GO:0007034"|go:"GO:…		-	-	comment:Brain from non--demented patients|figure legend:Table 2, table 3|full coverage:Only protein-protein interactions	taxid:9606(human-brain)|taxid:9606(Homo sapiens brain)	-	2018/09/18	2024/01/27	crc64:D46C66CDBCD196E8	crc64:A720F8A87511203C	-	-	-	-	0	0	psi-mi:"MI:0102"(sequence tag identification)	psi-mi:"MI:0102"(sequence tag identification)
uniprotkb:P10636	uniprotkb:P31947	uniprotkb:P18518|uniprotkb:Q14799|uniprotkb:Q15549|uniprotkb:Q15550|uniprotkb:Q15551|uniprotkb:Q1RMF6|uniprotkb:Q53YB1|uniprotkb:Q5CZI7|uniprotkb:Q5XWF0|uniprotkb:Q6QT54|uniprotkb:Q9UDJ3|uniprotkb:Q9UMH0|uniprotkb:Q9UQ96|ensembl:ENSP00000458742.1|intact:EBI-366182|uniprotkb:P10636	intact:EBI-28970316|uniprotkb:Q6FH30|uniprotkb:Q6FH51|uniprotkb:Q96DH0|ensembl:ENSP00000340989.4|intact:EBI-476295|uniprotkb:P31947	psi-mi:tau_human(display_short)|psi-mi:Microtubule-associated protein tau(display_long)|uniprotkb:MAPT(gene name)|uniprotkb:MAPTL(gene name synonym)|uniprotkb:Paired helical filament-tau(gene name synonym)|uniprotkb:Neurofibrillary tangle protein(gene name synonym)|uniprotkb:TAU(gene name synonym)|uniprotkb:MTBT1(gene name synonym)	psi-mi:1433s_human(display_short)|psi-mi:14-3-3 protein sigma(display_long)|uniprotkb:SFN(gene name)|uniprotkb:HME1(gene name synonym)|uniprotkb:Epithelial cell marker protein 1(gene name synonym)|uniprotkb:Stratifin(gene name synonym)	psi-mi:"MI:0006"(anti bait coimmunoprecipitation)	Meier S. et al.(2014)	intact:EBI-20748692|pubmed:26402096|imex:IM-26535	taxid:9606(human)|taxid:9606(Homo sapiens)	taxid:9606(human)|taxid:9606(Homo sapiens)	psi-mi:"MI:0914"(association)	psi-mi:"MI:0486"(UniProt)	intact:EBI-20749724|imex:IM-26535-3	intact-miscore:0.48	psi-mi:"MI:1060"(spoke expansion)	psi-mi:"MI:0499"(unspecified role)	psi-mi:"MI:0499"(unspecified role)	psi-mi:"MI:0496"(bait)	psi-mi:"MI:0498"(prey)	psi-mi:"MI:0326"(protein)	psi-mi:"MI:0326"(protein)	efo:"Orphanet:275864"|efo:"Orphanet:240112"|efo:"Orphanet:240103"|efo:"Orphanet:240094"|efo:"Orphanet:240085"|efo:"Orphanet:240071"|efo:"Orphanet:100070"|efo:"Orphanet:100069"|reactome:R-HSA-9833482|reactome:R-HSA-9619483|reactome:R-HSA-264870|refseq:NP_058525.1|refseq:NP_058519.3|refseq:NP_058518.1|refseq:NP_005901.2|refseq:NP_001190181.1|refseq:NP_001116539.1|refseq:NP_001116538.2|dip:DIP-29753…	reactome:R-HSA-9755779|reactome:R-HSA-9735871|reactome:R-HSA-9614399|reactome:R-HSA-75035|reactome:R-HSA-6804114|reactome:R-HSA-5628897|reactome:R-HSA-5625740|reactome:R-HSA-1445148|reactome:R-HSA-111447|refseq:NP_006133.1|dip:DIP-29861N|mint:P31947|ensembl:ENSP00000340989.4|ensembl:ENST00000339276.6(transcript)|ensembl:ENSG00000175793.12(gene)|go:"GO:2000647"|go:"GO:0140311"|go:"GO:0072089"|go:"…		-	-	comment:Brain from non--demented patients|figure legend:Table 2, table 3|full coverage:Only protein-protein interactions	taxid:9606(human-brain)|taxid:9606(Homo sapiens brain)	-	2018/09/18	2024/01/27	crc64:D46C66CDBCD196E8	crc64:7F4B44E3AA59ECE6	-	-	-	-	0	0	psi-mi:"MI:0102"(sequence tag identification)	psi-mi:"MI:0102"(sequence tag identification)
uniprotkb:P10636	uniprotkb:P02794	uniprotkb:P18518|uniprotkb:Q14799|uniprotkb:Q15549|uniprotkb:Q15550|uniprotkb:Q15551|uniprotkb:Q1RMF6|uniprotkb:Q53YB1|uniprotkb:Q5CZI7|uniprotkb:Q5XWF0|uniprotkb:Q6QT54|uniprotkb:Q9UDJ3|uniprotkb:Q9UMH0|uniprotkb:Q9UQ96|ensembl:ENSP00000458742.1|intact:EBI-366182|uniprotkb:P10636	uniprotkb:B3KNR5|uniprotkb:Q3KRA8|uniprotkb:Q3SWW1|ensembl:ENSP00000273550.7|ensembl:ENSP00000484477.1|intact:EBI-713259|uniprotkb:P02794	psi-mi:tau_human(display_short)|psi-mi:Microtubule-associated protein tau(display_long)|uniprotkb:MAPT(gene name)|uniprotkb:MAPTL(gene name synonym)|uniprotkb:Paired helical filament-tau(gene name synonym)|uniprotkb:Neurofibrillary tangle protein(gene name synonym)|uniprotkb:TAU(gene name synonym)|uniprotkb:MTBT1(gene name synonym)	psi-mi:frih_human(display_short)|psi-mi:Ferritin heavy chain(display_long)|uniprotkb:FTH1(gene name)|uniprotkb:OK/SW-cl.84(orf name)|uniprotkb:PIG15(orf name)|uniprotkb:FTHL6(gene name synonym)|uniprotkb:FTH(gene name synonym)|uniprotkb:Cell proliferation-inducing gene 15 protein(gene name synonym)	psi-mi:"MI:0006"(anti bait coimmunoprecipitation)	Meier S. et al.(2014)	intact:EBI-20748692|pubmed:26402096|imex:IM-26535	taxid:9606(human)|taxid:9606(Homo sapiens)	taxid:9606(human)|taxid:9606(Homo sapiens)	psi-mi:"MI:0914"(association)	psi-mi:"MI:0486"(UniProt)	intact:EBI-20749724|imex:IM-26535-3	intact-miscore:0.35	psi-mi:"MI:1060"(spoke expansion)	psi-mi:"MI:0499"(unspecified role)	psi-mi:"MI:0499"(unspecified role)	psi-mi:"MI:0496"(bait)	psi-mi:"MI:0498"(prey)	psi-mi:"MI:0326"(protein)	psi-mi:"MI:0326"(protein)	efo:"Orphanet:275864"|efo:"Orphanet:240112"|efo:"Orphanet:240103"|efo:"Orphanet:240094"|efo:"Orphanet:240085"|efo:"Orphanet:240071"|efo:"Orphanet:100070"|efo:"Orphanet:100069"|reactome:R-HSA-9833482|reactome:R-HSA-9619483|reactome:R-HSA-264870|refseq:NP_058525.1|refseq:NP_058519.3|refseq:NP_058518.1|refseq:NP_005901.2|refseq:NP_001190181.1|refseq:NP_001116539.1|refseq:NP_001116538.2|dip:DIP-29753…	efo:"Orphanet:247790"|reactome:R-HSA-917937|reactome:R-HSA-6798695|reactome:R-HSA-432722|reactome:R-HSA-3000480|refseq:NP_002023.2|dip:DIP-38301N|mint:P02794|ensembl:ENSP00000484477.1|ensembl:ENSP00000273550.7|ensembl:ENST00000620041.5(transcript)|ensembl:ENST00000273550.12(transcript)|ensembl:ENSG00000167996.16(gene)|go:"GO:1904813"|go:"GO:1904724"|go:"GO:0140315"|go:"GO:0070062"|go:"GO:0048147"…		-	-	comment:Brain from non--demented patients|figure legend:Table 2, table 3|full coverage:Only protein-protein interactions	taxid:9606(human-brain)|taxid:9606(Homo sapiens brain)	-	2018/09/18	2024/01/27	crc64:D46C66CDBCD196E8	crc64:FEF75640A29CCF56	-	-	-	-	0	0	psi-mi:"MI:0102"(sequence tag identification)	psi-mi:"MI:0102"(sequence tag identification)
uniprotkb:P10636	uniprotkb:Q8N8Y2	uniprotkb:P18518|uniprotkb:Q14799|uniprotkb:Q15549|uniprotkb:Q15550|uniprotkb:Q15551|uniprotkb:Q1RMF6|uniprotkb:Q53YB1|uniprotkb:Q5CZI7|uniprotkb:Q5XWF0|uniprotkb:Q6QT54|uniprotkb:Q9UDJ3|uniprotkb:Q9UMH0|uniprotkb:Q9UQ96|ensembl:ENSP00000458742.1|intact:EBI-366182|uniprotkb:P10636	ensembl:ENSP00000285393.3|intact:EBI-3923949|uniprotkb:Q8N8Y2	psi-mi:tau_human(display_short)|psi-mi:Microtubule-associated protein tau(display_long)|uniprotkb:MAPT(gene name)|uniprotkb:MAPTL(gene name synonym)|uniprotkb:Paired helical filament-tau(gene name synonym)|uniprotkb:Neurofibrillary tangle protein(gene name synonym)|uniprotkb:TAU(gene name synonym)|uniprotkb:MTBT1(gene name synonym)	psi-mi:va0d2_human(display_short)|psi-mi:V-type proton ATPase subunit d 2(display_long)|uniprotkb:Vacuolar proton pump subunit d 2(gene name synonym)|uniprotkb:ATP6V0D2(gene name)	psi-mi:"MI:0006"(anti bait coimmunoprecipitation)	Meier S. et al.(2014)	intact:EBI-20748692|pubmed:26402096|imex:IM-26535	taxid:9606(human)|taxid:9606(Homo sapiens)	taxid:9606(human)|taxid:9606(Homo sapiens)	psi-mi:"MI:0914"(association)	psi-mi:"MI:0486"(UniProt)	intact:EBI-20749724|imex:IM-26535-3	intact-miscore:0.35	psi-mi:"MI:1060"(spoke expansion)	psi-mi:"MI:0499"(unspecified role)	psi-mi:"MI:0499"(unspecified role)	psi-mi:"MI:0496"(bait)	psi-mi:"MI:0498"(prey)	psi-mi:"MI:0326"(protein)	psi-mi:"MI:0326"(protein)	efo:"Orphanet:275864"|efo:"Orphanet:240112"|efo:"Orphanet:240103"|efo:"Orphanet:240094"|efo:"Orphanet:240085"|efo:"Orphanet:240071"|efo:"Orphanet:100070"|efo:"Orphanet:100069"|reactome:R-HSA-9833482|reactome:R-HSA-9619483|reactome:R-HSA-264870|refseq:NP_058525.1|refseq:NP_058519.3|refseq:NP_058518.1|refseq:NP_005901.2|refseq:NP_001190181.1|refseq:NP_001116539.1|refseq:NP_001116538.2|dip:DIP-29753…	interpro:IPR002843|interpro:IPR016727|interpro:IPR035067|interpro:IPR036079|interpro:IPR044911|go:"GO:0005765"|go:"GO:0005769"|go:"GO:0007034"|go:"GO:0007035"|go:"GO:0010008"|go:"GO:0016020"|go:"GO:0016241"|go:"GO:0016324"|go:"GO:0016471"|go:"GO:0030670"|go:"GO:0033179"|go:"GO:0033181"|go:"GO:0046961"|go:"GO:0070062"|ensembl:ENSG00000147614.4(gene)|ensembl:ENST00000285393.4(transcript)|ensembl:EN…		-	-	comment:Brain from non--demented patients|figure legend:Table 2, table 3|full coverage:Only protein-protein interactions	taxid:9606(human-brain)|taxid:9606(Homo sapiens brain)	-	2018/09/18	2024/01/27	crc64:D46C66CDBCD196E8	crc64:07658C37F2A10CB7	-	-	-	-	0	0	psi-mi:"MI:0102"(sequence tag identification)	psi-mi:"MI:0102"(sequence tag identification)
uniprotkb:P10636	uniprotkb:P60201	uniprotkb:P18518|uniprotkb:Q14799|uniprotkb:Q15549|uniprotkb:Q15550|uniprotkb:Q15551|uniprotkb:Q1RMF6|uniprotkb:Q53YB1|uniprotkb:Q5CZI7|uniprotkb:Q5XWF0|uniprotkb:Q6QT54|uniprotkb:Q9UDJ3|uniprotkb:Q9UMH0|uniprotkb:Q9UQ96|ensembl:ENSP00000458742.1|intact:EBI-366182|uniprotkb:P10636	intact:MINT-8164000|uniprotkb:P06905|uniprotkb:P04400|uniprotkb:Q502Y1|uniprotkb:Q6FHZ6|ensembl:ENSP00000481006.1|ensembl:ENSP00000484450.1|intact:EBI-8653150|uniprotkb:P60201	psi-mi:tau_human(display_short)|psi-mi:Microtubule-associated protein tau(display_long)|uniprotkb:MAPT(gene name)|uniprotkb:MAPTL(gene name synonym)|uniprotkb:Paired helical filament-tau(gene name synonym)|uniprotkb:Neurofibrillary tangle protein(gene name synonym)|uniprotkb:TAU(gene name synonym)|uniprotkb:MTBT1(gene name synonym)	psi-mi:mypr_human(display_short)|psi-mi:Myelin proteolipid protein(display_long)|uniprotkb:PLP1(gene name)|uniprotkb:PLP(gene name synonym)|uniprotkb:Lipophilin(gene name synonym)	psi-mi:"MI:0006"(anti bait coimmunoprecipitation)	Meier S. et al.(2014)	intact:EBI-20748692|pubmed:26402096|imex:IM-26535	taxid:9606(human)|taxid:9606(Homo sapiens)	taxid:9606(human)|taxid:9606(Homo sapiens)	psi-mi:"MI:0914"(association)	psi-mi:"MI:0486"(UniProt)	intact:EBI-20749724|imex:IM-26535-3	intact-miscore:0.35	psi-mi:"MI:1060"(spoke expansion)	psi-mi:"MI:0499"(unspecified role)	psi-mi:"MI:0499"(unspecified role)	psi-mi:"MI:0496"(bait)	psi-mi:"MI:0498"(prey)	psi-mi:"MI:0326"(protein)	psi-mi:"MI:0326"(protein)	efo:"Orphanet:275864"|efo:"Orphanet:240112"|efo:"Orphanet:240103"|efo:"Orphanet:240094"|efo:"Orphanet:240085"|efo:"Orphanet:240071"|efo:"Orphanet:100070"|efo:"Orphanet:100069"|reactome:R-HSA-9833482|reactome:R-HSA-9619483|reactome:R-HSA-264870|refseq:NP_058525.1|refseq:NP_058519.3|refseq:NP_058518.1|refseq:NP_005901.2|refseq:NP_001190181.1|refseq:NP_001116539.1|refseq:NP_001116538.2|dip:DIP-29753…	efo:"Orphanet:99015"|efo:"Orphanet:599376"|efo:"Orphanet:280234"|efo:"Orphanet:280229"|efo:"Orphanet:280224"|interpro:IPR001614|interpro:IPR018237|rcsb pdb:2XPG|go:"GO:0005198"|go:"GO:0005886"|go:"GO:0006954"|go:"GO:0007268"|go:"GO:0008366"|go:"GO:0010628"|go:"GO:0014002"|go:"GO:0019911"|go:"GO:0021762"|go:"GO:0022010"|go:"GO:0030335"|go:"GO:0034683"|go:"GO:0042759"|go:"GO:0042802"|go:"GO:0043209…		-	comment:mint	comment:Brain from non--demented patients|figure legend:Table 2, table 3|full coverage:Only protein-protein interactions	taxid:9606(human-brain)|taxid:9606(Homo sapiens brain)	-	2018/09/18	2024/01/27	crc64:D46C66CDBCD196E8	crc64:3C2BC973C3061C38	-	-	-	-	0	0	psi-mi:"MI:0102"(sequence tag identification)	psi-mi:"MI:0102"(sequence tag identification)
uniprotkb:P10636	uniprotkb:O43150	uniprotkb:P18518|uniprotkb:Q14799|uniprotkb:Q15549|uniprotkb:Q15550|uniprotkb:Q15551|uniprotkb:Q1RMF6|uniprotkb:Q53YB1|uniprotkb:Q5CZI7|uniprotkb:Q5XWF0|uniprotkb:Q6QT54|uniprotkb:Q9UDJ3|uniprotkb:Q9UMH0|uniprotkb:Q9UQ96|ensembl:ENSP00000458742.1|intact:EBI-366182|uniprotkb:P10636	uniprotkb:D6W4Y8|ensembl:ENSP00000281419.3|intact:EBI-310968|uniprotkb:O43150	psi-mi:tau_human(display_short)|psi-mi:Microtubule-associated protein tau(display_long)|uniprotkb:MAPT(gene name)|uniprotkb:MAPTL(gene name synonym)|uniprotkb:Paired helical filament-tau(gene name synonym)|uniprotkb:Neurofibrillary tangle protein(gene name synonym)|uniprotkb:TAU(gene name synonym)|uniprotkb:MTBT1(gene name synonym)	psi-mi:asap2_human(display_short)|psi-mi:Arf-GAP with SH3 domain, ANK repeat and PH domain-containing protein 2(display_long)|uniprotkb:KIAA0400(gene name synonym)|uniprotkb:Pyk2 C-terminus-associated protein(gene name synonym)|uniprotkb:Paxillin-associated protein with ARF GAP activity 3(gene name synonym)|uniprotkb:DDEF2(gene name synonym)|uniprotkb:Development and differentiation-enhancing fac…	psi-mi:"MI:0006"(anti bait coimmunoprecipitation)	Meier S. et al.(2014)	intact:EBI-20748692|pubmed:26402096|imex:IM-26535	taxid:9606(human)|taxid:9606(Homo sapiens)	taxid:9606(human)|taxid:9606(Homo sapiens)	psi-mi:"MI:0914"(association)	psi-mi:"MI:0486"(UniProt)	intact:EBI-20749724|imex:IM-26535-3	intact-miscore:0.35	psi-mi:"MI:1060"(spoke expansion)	psi-mi:"MI:0499"(unspecified role)	psi-mi:"MI:0499"(unspecified role)	psi-mi:"MI:0496"(bait)	psi-mi:"MI:0498"(prey)	psi-mi:"MI:0326"(protein)	psi-mi:"MI:0326"(protein)	efo:"Orphanet:275864"|efo:"Orphanet:240112"|efo:"Orphanet:240103"|efo:"Orphanet:240094"|efo:"Orphanet:240085"|efo:"Orphanet:240071"|efo:"Orphanet:100070"|efo:"Orphanet:100069"|reactome:R-HSA-9833482|reactome:R-HSA-9619483|reactome:R-HSA-264870|refseq:NP_058525.1|refseq:NP_058519.3|refseq:NP_058518.1|refseq:NP_005901.2|refseq:NP_001190181.1|refseq:NP_001116539.1|refseq:NP_001116538.2|dip:DIP-29753…	interpro:IPR001164|interpro:IPR001452|interpro:IPR001849|interpro:IPR002110|interpro:IPR004148|interpro:IPR011993|interpro:IPR027267|interpro:IPR035677|interpro:IPR036028|interpro:IPR036770|interpro:IPR037278|interpro:IPR037844|interpro:IPR038508|interpro:IPR043593|go:"GO:0005096"|go:"GO:0005829"|go:"GO:0005886"|go:"GO:0032580"|go:"GO:0046872"|ensembl:ENSG00000151693.11(gene)|ensembl:ENST00000281…		-	-	comment:Brain from non--demented patients|figure legend:Table 2, table 3|full coverage:Only protein-protein interactions	taxid:9606(human-brain)|taxid:9606(Homo sapiens brain)	-	2018/09/18	2024/01/27	crc64:D46C66CDBCD196E8	crc64:6A213517DCD99E1B	-	-	-	-	0	0	psi-mi:"MI:0102"(sequence tag identification)	psi-mi:"MI:0102"(sequence tag identification)
uniprotkb:P10636	uniprotkb:Q96A05	uniprotkb:P18518|uniprotkb:Q14799|uniprotkb:Q15549|uniprotkb:Q15550|uniprotkb:Q15551|uniprotkb:Q1RMF6|uniprotkb:Q53YB1|uniprotkb:Q5CZI7|uniprotkb:Q5XWF0|uniprotkb:Q6QT54|uniprotkb:Q9UDJ3|uniprotkb:Q9UMH0|uniprotkb:Q9UQ96|ensembl:ENSP00000458742.1|intact:EBI-366182|uniprotkb:P10636	intact:MINT-8162507|ensembl:ENSP00000304891.4|ensembl:ENSP00000428141.1|intact:EBI-8650380|uniprotkb:Q96A05	psi-mi:tau_human(display_short)|psi-mi:Microtubule-associated protein tau(display_long)|uniprotkb:MAPT(gene name)|uniprotkb:MAPTL(gene name synonym)|uniprotkb:Paired helical filament-tau(gene name synonym)|uniprotkb:Neurofibrillary tangle protein(gene name synonym)|uniprotkb:TAU(gene name synonym)|uniprotkb:MTBT1(gene name synonym)	psi-mi:vate2_human(display_short)|psi-mi:V-type proton ATPase subunit E 2(display_long)|uniprotkb:ATP6E1(gene name synonym)|uniprotkb:ATP6EL2(gene name synonym)|uniprotkb:ATP6V1EL2(gene name synonym)|uniprotkb:Vacuolar proton pump subunit E 2(gene name synonym)|uniprotkb:ATP6V1E2(gene name)	psi-mi:"MI:0006"(anti bait coimmunoprecipitation)	Meier S. et al.(2014)	intact:EBI-20748692|pubmed:26402096|imex:IM-26535	taxid:9606(human)|taxid:9606(Homo sapiens)	taxid:9606(human)|taxid:9606(Homo sapiens)	psi-mi:"MI:0914"(association)	psi-mi:"MI:0486"(UniProt)	intact:EBI-20749724|imex:IM-26535-3	intact-miscore:0.35	psi-mi:"MI:1060"(spoke expansion)	psi-mi:"MI:0499"(unspecified role)	psi-mi:"MI:0499"(unspecified role)	psi-mi:"MI:0496"(bait)	psi-mi:"MI:0498"(prey)	psi-mi:"MI:0326"(protein)	psi-mi:"MI:0326"(protein)	efo:"Orphanet:275864"|efo:"Orphanet:240112"|efo:"Orphanet:240103"|efo:"Orphanet:240094"|efo:"Orphanet:240085"|efo:"Orphanet:240071"|efo:"Orphanet:100070"|efo:"Orphanet:100069"|reactome:R-HSA-9833482|reactome:R-HSA-9619483|reactome:R-HSA-264870|refseq:NP_058525.1|refseq:NP_058519.3|refseq:NP_058518.1|refseq:NP_005901.2|refseq:NP_001190181.1|refseq:NP_001116539.1|refseq:NP_001116538.2|dip:DIP-29753…	interpro:IPR002842|interpro:IPR038495|go:"GO:0001669"|go:"GO:0005829"|go:"GO:0016241"|go:"GO:0033178"|go:"GO:0046961"|ensembl:ENSG00000250565.7(gene)|ensembl:ENST00000306448.4(transcript)|ensembl:ENST00000522587.6(transcript)|ensembl:ENSP00000304891.4|ensembl:ENSP00000428141.1|mint:Q96A05|refseq:XP_011531450.1|refseq:XP_011531451.1|refseq:XP_011531452.1|refseq:XP_011531453.1|refseq:XP_011531454.1…		-	comment:mint	comment:Brain from non--demented patients|figure legend:Table 2, table 3|full coverage:Only protein-protein interactions	taxid:9606(human-brain)|taxid:9606(Homo sapiens brain)	-	2018/09/18	2024/01/27	crc64:D46C66CDBCD196E8	crc64:40546707D944ED20	-	-	-	-	0	0	psi-mi:"MI:0102"(sequence tag identification)	psi-mi:"MI:0102"(sequence tag identification)
uniprotkb:P10636	uniprotkb:O94973	uniprotkb:P18518|uniprotkb:Q14799|uniprotkb:Q15549|uniprotkb:Q15550|uniprotkb:Q15551|uniprotkb:Q1RMF6|uniprotkb:Q53YB1|uniprotkb:Q5CZI7|uniprotkb:Q5XWF0|uniprotkb:Q6QT54|uniprotkb:Q9UDJ3|uniprotkb:Q9UMH0|uniprotkb:Q9UQ96|ensembl:ENSP00000458742.1|intact:EBI-366182|uniprotkb:P10636	uniprotkb:O75403|uniprotkb:Q96SI8|uniprotkb:Q53ET1|ensembl:ENSP00000413234.3|intact:EBI-1642835|uniprotkb:O94973	psi-mi:tau_human(display_short)|psi-mi:Microtubule-associated protein tau(display_long)|uniprotkb:MAPT(gene name)|uniprotkb:MAPTL(gene name synonym)|uniprotkb:Paired helical filament-tau(gene name synonym)|uniprotkb:Neurofibrillary tangle protein(gene name synonym)|uniprotkb:TAU(gene name synonym)|uniprotkb:MTBT1(gene name synonym)	psi-mi:ap2a2_human(display_short)|psi-mi:AP-2 complex subunit alpha-2(display_long)|uniprotkb:Ap2a2(gene name)|uniprotkb:Adaptor-related protein complex 2 subunit alpha-2(gene name synonym)|uniprotkb:Huntingtin-interacting protein 9(gene name synonym)|uniprotkb:HIP9(gene name synonym)|uniprotkb:Huntingtin yeast partner J(gene name synonym)|uniprotkb:Huntingtin-interacting protein J(gene name syno…	psi-mi:"MI:0006"(anti bait coimmunoprecipitation)	Meier S. et al.(2014)	intact:EBI-20748692|pubmed:26402096|imex:IM-26535	taxid:9606(human)|taxid:9606(Homo sapiens)	taxid:9606(human)|taxid:9606(Homo sapiens)	psi-mi:"MI:0914"(association)	psi-mi:"MI:0486"(UniProt)	intact:EBI-20749724|imex:IM-26535-3	intact-miscore:0.35	psi-mi:"MI:1060"(spoke expansion)	psi-mi:"MI:0499"(unspecified role)	psi-mi:"MI:0499"(unspecified role)	psi-mi:"MI:0496"(bait)	psi-mi:"MI:0498"(prey)	psi-mi:"MI:0326"(protein)	psi-mi:"MI:0326"(protein)	efo:"Orphanet:275864"|efo:"Orphanet:240112"|efo:"Orphanet:240103"|efo:"Orphanet:240094"|efo:"Orphanet:240085"|efo:"Orphanet:240071"|efo:"Orphanet:100070"|efo:"Orphanet:100069"|reactome:R-HSA-9833482|reactome:R-HSA-9619483|reactome:R-HSA-264870|refseq:NP_058525.1|refseq:NP_058519.3|refseq:NP_058518.1|refseq:NP_005901.2|refseq:NP_001190181.1|refseq:NP_001116539.1|refseq:NP_001116538.2|dip:DIP-29753…	reactome:R-HSA-9679191|reactome:R-HSA-8964038|reactome:R-HSA-8866427|reactome:R-HSA-8856828|reactome:R-HSA-8856825|reactome:R-HSA-6798695|reactome:R-HSA-5140745|reactome:R-HSA-5099900|reactome:R-HSA-437239|reactome:R-HSA-416993|reactome:R-HSA-3928665|reactome:R-HSA-2132295|reactome:R-HSA-182218|reactome:R-HSA-177504|interpro:IPR002553|interpro:IPR003164|interpro:IPR008152|interpro:IPR009028|inter…		-	-	comment:Brain from non--demented patients|figure legend:Table 2, table 3|full coverage:Only protein-protein interactions	taxid:9606(human-brain)|taxid:9606(Homo sapiens brain)	-	2018/09/18	2024/01/27	crc64:D46C66CDBCD196E8	crc64:A8D3CC1B15B8C6BF	-	-	-	-	0	0	psi-mi:"MI:0102"(sequence tag identification)	psi-mi:"MI:0102"(sequence tag identification)
uniprotkb:P10636	uniprotkb:Q9NZT1	uniprotkb:P18518|uniprotkb:Q14799|uniprotkb:Q15549|uniprotkb:Q15550|uniprotkb:Q15551|uniprotkb:Q1RMF6|uniprotkb:Q53YB1|uniprotkb:Q5CZI7|uniprotkb:Q5XWF0|uniprotkb:Q6QT54|uniprotkb:Q9UDJ3|uniprotkb:Q9UMH0|uniprotkb:Q9UQ96|ensembl:ENSP00000458742.1|intact:EBI-366182|uniprotkb:P10636	uniprotkb:Q8IXU8|uniprotkb:Q5SQI3|ensembl:ENSP00000369689.3|intact:EBI-1051681|uniprotkb:Q9NZT1	psi-mi:tau_human(display_short)|psi-mi:Microtubule-associated protein tau(display_long)|uniprotkb:MAPT(gene name)|uniprotkb:MAPTL(gene name synonym)|uniprotkb:Paired helical filament-tau(gene name synonym)|uniprotkb:Neurofibrillary tangle protein(gene name synonym)|uniprotkb:TAU(gene name synonym)|uniprotkb:MTBT1(gene name synonym)	psi-mi:call5_human(display_short)|psi-mi:Calmodulin-like protein 5(display_long)|uniprotkb:Calmodulin-like skin protein(gene name synonym)|uniprotkb:CLSP(gene name synonym)|uniprotkb:CALML5(gene name)	psi-mi:"MI:0006"(anti bait coimmunoprecipitation)	Meier S. et al.(2014)	intact:EBI-20748692|pubmed:26402096|imex:IM-26535	taxid:9606(human)|taxid:9606(Homo sapiens)	taxid:9606(human)|taxid:9606(Homo sapiens)	psi-mi:"MI:0914"(association)	psi-mi:"MI:0486"(UniProt)	intact:EBI-20749724|imex:IM-26535-3	intact-miscore:0.35	psi-mi:"MI:1060"(spoke expansion)	psi-mi:"MI:0499"(unspecified role)	psi-mi:"MI:0499"(unspecified role)	psi-mi:"MI:0496"(bait)	psi-mi:"MI:0498"(prey)	psi-mi:"MI:0326"(protein)	psi-mi:"MI:0326"(protein)	efo:"Orphanet:275864"|efo:"Orphanet:240112"|efo:"Orphanet:240103"|efo:"Orphanet:240094"|efo:"Orphanet:240085"|efo:"Orphanet:240071"|efo:"Orphanet:100070"|efo:"Orphanet:100069"|reactome:R-HSA-9833482|reactome:R-HSA-9619483|reactome:R-HSA-264870|refseq:NP_058525.1|refseq:NP_058519.3|refseq:NP_058518.1|refseq:NP_005901.2|refseq:NP_001190181.1|refseq:NP_001116539.1|refseq:NP_001116538.2|dip:DIP-29753…	interpro:IPR002048|interpro:IPR011992|interpro:IPR018247|rcsb pdb:2B1U|go:"GO:0005509"|go:"GO:0005576"|go:"GO:0007165"|go:"GO:0008544"|go:"GO:0030234"|go:"GO:1904813"|ensembl:ENSG00000178372.8(gene)|ensembl:ENST00000380332.5(transcript)|ensembl:ENSP00000369689.3|mint:Q9NZT1|refseq:NP_059118.2|reactome:R-HSA-6798695		-	-	comment:Brain from non--demented patients|figure legend:Table 2, table 3|full coverage:Only protein-protein interactions	taxid:9606(human-brain)|taxid:9606(Homo sapiens brain)	-	2018/09/18	2024/01/27	crc64:D46C66CDBCD196E8	crc64:70746291268494CC	-	-	-	-	0	0	psi-mi:"MI:0102"(sequence tag identification)	psi-mi:"MI:0102"(sequence tag identification)
uniprotkb:P10636	uniprotkb:P17600	uniprotkb:P18518|uniprotkb:Q14799|uniprotkb:Q15549|uniprotkb:Q15550|uniprotkb:Q15551|uniprotkb:Q1RMF6|uniprotkb:Q53YB1|uniprotkb:Q5CZI7|uniprotkb:Q5XWF0|uniprotkb:Q6QT54|uniprotkb:Q9UDJ3|uniprotkb:Q9UMH0|uniprotkb:Q9UQ96|ensembl:ENSP00000458742.1|intact:EBI-366182|uniprotkb:P10636	uniprotkb:B1AJQ1|uniprotkb:O75825|uniprotkb:Q5H9A9|ensembl:ENSP00000295987.7|intact:EBI-717274|uniprotkb:P17600	psi-mi:tau_human(display_short)|psi-mi:Microtubule-associated protein tau(display_long)|uniprotkb:MAPT(gene name)|uniprotkb:MAPTL(gene name synonym)|uniprotkb:Paired helical filament-tau(gene name synonym)|uniprotkb:Neurofibrillary tangle protein(gene name synonym)|uniprotkb:TAU(gene name synonym)|uniprotkb:MTBT1(gene name synonym)	psi-mi:syn1_human(display_short)|psi-mi:Synapsin-1(display_long)|uniprotkb:SYN1(gene name)|uniprotkb:Brain protein 4.1(gene name synonym)|uniprotkb:Synapsin I(gene name synonym)	psi-mi:"MI:0006"(anti bait coimmunoprecipitation)	Meier S. et al.(2014)	intact:EBI-20748692|pubmed:26402096|imex:IM-26535	taxid:9606(human)|taxid:9606(Homo sapiens)	taxid:9606(human)|taxid:9606(Homo sapiens)	psi-mi:"MI:0914"(association)	psi-mi:"MI:0486"(UniProt)	intact:EBI-20749724|imex:IM-26535-3	intact-miscore:0.35	psi-mi:"MI:1060"(spoke expansion)	psi-mi:"MI:0499"(unspecified role)	psi-mi:"MI:0499"(unspecified role)	psi-mi:"MI:0496"(bait)	psi-mi:"MI:0498"(prey)	psi-mi:"MI:0326"(protein)	psi-mi:"MI:0326"(protein)	efo:"Orphanet:275864"|efo:"Orphanet:240112"|efo:"Orphanet:240103"|efo:"Orphanet:240094"|efo:"Orphanet:240085"|efo:"Orphanet:240071"|efo:"Orphanet:100070"|efo:"Orphanet:100069"|reactome:R-HSA-9833482|reactome:R-HSA-9619483|reactome:R-HSA-264870|refseq:NP_058525.1|refseq:NP_058519.3|refseq:NP_058518.1|refseq:NP_005901.2|refseq:NP_001190181.1|refseq:NP_001116539.1|refseq:NP_001116538.2|dip:DIP-29753…	efo:"Orphanet:85294"|reactome:R-HSA-9662360|reactome:R-HSA-212676|reactome:R-HSA-181429|refseq:NP_598006.1|refseq:NP_008881.2|interpro:IPR001359|interpro:IPR013815|interpro:IPR016185|interpro:IPR019735|interpro:IPR019736|interpro:IPR020897|interpro:IPR020898|go:"GO:0000795"|go:"GO:0003779"|go:"GO:0005524"|go:"GO:0005794"|go:"GO:0005856"|go:"GO:0007268"|go:"GO:0007269"|go:"GO:0008021"|go:"GO:00140…		-	-	comment:Brain from non--demented patients|figure legend:Table 2, table 3|full coverage:Only protein-protein interactions	taxid:9606(human-brain)|taxid:9606(Homo sapiens brain)	-	2018/09/18	2024/01/27	crc64:D46C66CDBCD196E8	crc64:BE4CE46C942300B0	-	-	-	-	0	0	psi-mi:"MI:0102"(sequence tag identification)	psi-mi:"MI:0102"(sequence tag identification)
uniprotkb:P10636	uniprotkb:Q12888	uniprotkb:P18518|uniprotkb:Q14799|uniprotkb:Q15549|uniprotkb:Q15550|uniprotkb:Q15551|uniprotkb:Q1RMF6|uniprotkb:Q53YB1|uniprotkb:Q5CZI7|uniprotkb:Q5XWF0|uniprotkb:Q6QT54|uniprotkb:Q9UDJ3|uniprotkb:Q9UMH0|uniprotkb:Q9UQ96|ensembl:ENSP00000458742.1|intact:EBI-366182|uniprotkb:P10636	uniprotkb:F8VY86|uniprotkb:Q2M1Z7|uniprotkb:Q4LE46|uniprotkb:Q5FWZ3|uniprotkb:Q7Z3U4|ensembl:ENSP00000263801.3|intact:EBI-396540|uniprotkb:Q12888	psi-mi:tau_human(display_short)|psi-mi:Microtubule-associated protein tau(display_long)|uniprotkb:MAPT(gene name)|uniprotkb:MAPTL(gene name synonym)|uniprotkb:Paired helical filament-tau(gene name synonym)|uniprotkb:Neurofibrillary tangle protein(gene name synonym)|uniprotkb:TAU(gene name synonym)|uniprotkb:MTBT1(gene name synonym)	psi-mi:tp53b_human(display_short)|psi-mi:TP53-binding protein 1(display_long)|uniprotkb:TP53BP1(gene name)	psi-mi:"MI:0006"(anti bait coimmunoprecipitation)	Meier S. et al.(2014)	intact:EBI-20748692|pubmed:26402096|imex:IM-26535	taxid:9606(human)|taxid:9606(Homo sapiens)	taxid:9606(human)|taxid:9606(Homo sapiens)	psi-mi:"MI:0914"(association)	psi-mi:"MI:0486"(UniProt)	intact:EBI-20749724|imex:IM-26535-3	intact-miscore:0.35	psi-mi:"MI:1060"(spoke expansion)	psi-mi:"MI:0499"(unspecified role)	psi-mi:"MI:0499"(unspecified role)	psi-mi:"MI:0496"(bait)	psi-mi:"MI:0498"(prey)	psi-mi:"MI:0326"(protein)	psi-mi:"MI:0326"(protein)	efo:"Orphanet:275864"|efo:"Orphanet:240112"|efo:"Orphanet:240103"|efo:"Orphanet:240094"|efo:"Orphanet:240085"|efo:"Orphanet:240071"|efo:"Orphanet:100070"|efo:"Orphanet:100069"|reactome:R-HSA-9833482|reactome:R-HSA-9619483|reactome:R-HSA-264870|refseq:NP_058525.1|refseq:NP_058519.3|refseq:NP_058518.1|refseq:NP_005901.2|refseq:NP_001190181.1|refseq:NP_001116539.1|refseq:NP_001116538.2|dip:DIP-29753…	reactome:R-HSA-69473|reactome:R-HSA-5693607|reactome:R-HSA-5693571|reactome:R-HSA-5693565|reactome:R-HSA-3232118|refseq:NP_005648.1|refseq:NP_001135452.1|refseq:NP_001135451.1|dip:DIP-5978N|mint:Q12888|ensembl:ENSP00000393497.2|ensembl:ENST00000450115.6|ensembl:ENSP00000371475.5|ensembl:ENST00000382044.9|ensembl:ENSP00000263801.3|ensembl:ENST00000263801.7(transcript)|ensembl:ENSG00000067369.14(ge…		-	-	comment:Brain from non--demented patients|figure legend:Table 2, table 3|full coverage:Only protein-protein interactions	taxid:9606(human-brain)|taxid:9606(Homo sapiens brain)	-	2018/09/18	2024/01/27	crc64:D46C66CDBCD196E8	crc64:13E2CC8A265F9D2A	-	-	-	-	0	0	psi-mi:"MI:0102"(sequence tag identification)	psi-mi:"MI:0102"(sequence tag identification)
uniprotkb:P10636	uniprotkb:Q6ZP68	uniprotkb:P18518|uniprotkb:Q14799|uniprotkb:Q15549|uniprotkb:Q15550|uniprotkb:Q15551|uniprotkb:Q1RMF6|uniprotkb:Q53YB1|uniprotkb:Q5CZI7|uniprotkb:Q5XWF0|uniprotkb:Q6QT54|uniprotkb:Q9UDJ3|uniprotkb:Q9UMH0|uniprotkb:Q9UQ96|ensembl:ENSP00000458742.1|intact:EBI-366182|uniprotkb:P10636	uniprotkb:Q6ZP68|intact:EBI-20749861	psi-mi:tau_human(display_short)|psi-mi:Microtubule-associated protein tau(display_long)|uniprotkb:MAPT(gene name)|uniprotkb:MAPTL(gene name synonym)|uniprotkb:Paired helical filament-tau(gene name synonym)|uniprotkb:Neurofibrillary tangle protein(gene name synonym)|uniprotkb:TAU(gene name synonym)|uniprotkb:MTBT1(gene name synonym)	psi-mi:atpun_human(display_short)|psi-mi:Putative protein ATP11AUN(display_long)|uniprotkb:ATP11AUN(gene name)|uniprotkb:Putative ATP11A upstream neighbor protein(gene name synonym)|uniprotkb:C13orf35(gene name synonym)	psi-mi:"MI:0006"(anti bait coimmunoprecipitation)	Meier S. et al.(2014)	intact:EBI-20748692|pubmed:26402096|imex:IM-26535	taxid:9606(human)|taxid:9606(Homo sapiens)	taxid:9606(human)|taxid:9606(Homo sapiens)	psi-mi:"MI:0914"(association)	psi-mi:"MI:0486"(UniProt)	intact:EBI-20749724|imex:IM-26535-3	intact-miscore:0.35	psi-mi:"MI:1060"(spoke expansion)	psi-mi:"MI:0499"(unspecified role)	psi-mi:"MI:0499"(unspecified role)	psi-mi:"MI:0496"(bait)	psi-mi:"MI:0498"(prey)	psi-mi:"MI:0326"(protein)	psi-mi:"MI:0326"(protein)	efo:"Orphanet:275864"|efo:"Orphanet:240112"|efo:"Orphanet:240103"|efo:"Orphanet:240094"|efo:"Orphanet:240085"|efo:"Orphanet:240071"|efo:"Orphanet:100070"|efo:"Orphanet:100069"|reactome:R-HSA-9833482|reactome:R-HSA-9619483|reactome:R-HSA-264870|refseq:NP_058525.1|refseq:NP_058519.3|refseq:NP_058518.1|refseq:NP_005901.2|refseq:NP_001190181.1|refseq:NP_001116539.1|refseq:NP_001116538.2|dip:DIP-29753…	refseq:NP_997323.1		-	-	comment:Brain from non--demented patients|figure legend:Table 2, table 3|full coverage:Only protein-protein interactions	taxid:9606(human-brain)|taxid:9606(Homo sapiens brain)	-	2018/09/18	2024/01/27	crc64:D46C66CDBCD196E8	crc64:6B39D33A551B6DB5	-	-	-	-	0	0	psi-mi:"MI:0102"(sequence tag identification)	psi-mi:"MI:0102"(sequence tag identification)
uniprotkb:P10636	uniprotkb:P20930	uniprotkb:P18518|uniprotkb:Q14799|uniprotkb:Q15549|uniprotkb:Q15550|uniprotkb:Q15551|uniprotkb:Q1RMF6|uniprotkb:Q53YB1|uniprotkb:Q5CZI7|uniprotkb:Q5XWF0|uniprotkb:Q6QT54|uniprotkb:Q9UDJ3|uniprotkb:Q9UMH0|uniprotkb:Q9UQ96|ensembl:ENSP00000458742.1|intact:EBI-366182|uniprotkb:P10636	uniprotkb:Q01720|uniprotkb:Q5T583|uniprotkb:Q9UC71|ensembl:ENSP00000357789.1|intact:EBI-1058782|uniprotkb:P20930	psi-mi:tau_human(display_short)|psi-mi:Microtubule-associated protein tau(display_long)|uniprotkb:MAPT(gene name)|uniprotkb:MAPTL(gene name synonym)|uniprotkb:Paired helical filament-tau(gene name synonym)|uniprotkb:Neurofibrillary tangle protein(gene name synonym)|uniprotkb:TAU(gene name synonym)|uniprotkb:MTBT1(gene name synonym)	psi-mi:fila_human(display_short)|psi-mi:Filaggrin(display_long)|uniprotkb:FLG(gene name)	psi-mi:"MI:0006"(anti bait coimmunoprecipitation)	Meier S. et al.(2014)	intact:EBI-20748692|pubmed:26402096|imex:IM-26535	taxid:9606(human)|taxid:9606(Homo sapiens)	taxid:9606(human)|taxid:9606(Homo sapiens)	psi-mi:"MI:0914"(association)	psi-mi:"MI:0486"(UniProt)	intact:EBI-20749724|imex:IM-26535-3	intact-miscore:0.35	psi-mi:"MI:1060"(spoke expansion)	psi-mi:"MI:0499"(unspecified role)	psi-mi:"MI:0499"(unspecified role)	psi-mi:"MI:0496"(bait)	psi-mi:"MI:0498"(prey)	psi-mi:"MI:0326"(protein)	psi-mi:"MI:0326"(protein)	efo:"Orphanet:275864"|efo:"Orphanet:240112"|efo:"Orphanet:240103"|efo:"Orphanet:240094"|efo:"Orphanet:240085"|efo:"Orphanet:240071"|efo:"Orphanet:100070"|efo:"Orphanet:100069"|reactome:R-HSA-9833482|reactome:R-HSA-9619483|reactome:R-HSA-264870|refseq:NP_058525.1|refseq:NP_058519.3|refseq:NP_058518.1|refseq:NP_005901.2|refseq:NP_001190181.1|refseq:NP_001116539.1|refseq:NP_001116538.2|dip:DIP-29753…	interpro:IPR001751|interpro:IPR002048|interpro:IPR003303|interpro:IPR011992|interpro:IPR013787|interpro:IPR018247|interpro:IPR034325|rcsb pdb:4PCW|go:"GO:0001533"|go:"GO:0005509"|go:"GO:0005634"|go:"GO:0005829"|go:"GO:0018149"|go:"GO:0030216"|go:"GO:0030280"|go:"GO:0036457"|go:"GO:0036464"|go:"GO:0046914"|go:"GO:0061436"|go:"GO:0062023"|ensembl:ENSG00000143631.11(gene)|ensembl:ENST00000368799.2(t…		-	-	comment:Brain from non--demented patients|figure legend:Table 2, table 3|full coverage:Only protein-protein interactions	taxid:9606(human-brain)|taxid:9606(Homo sapiens brain)	-	2018/09/18	2024/01/27	crc64:D46C66CDBCD196E8	crc64:3F4B1181F04AD9C0	-	-	-	-	0	0	psi-mi:"MI:0102"(sequence tag identification)	psi-mi:"MI:0102"(sequence tag identification)
uniprotkb:P10636	uniprotkb:O14594	uniprotkb:P18518|uniprotkb:Q14799|uniprotkb:Q15549|uniprotkb:Q15550|uniprotkb:Q15551|uniprotkb:Q1RMF6|uniprotkb:Q53YB1|uniprotkb:Q5CZI7|uniprotkb:Q5XWF0|uniprotkb:Q6QT54|uniprotkb:Q9UDJ3|uniprotkb:Q9UMH0|uniprotkb:Q9UQ96|ensembl:ENSP00000458742.1|intact:EBI-366182|uniprotkb:P10636	uniprotkb:Q9UPK6|ensembl:ENSP00000252575.4|intact:EBI-9050190|uniprotkb:O14594	psi-mi:tau_human(display_short)|psi-mi:Microtubule-associated protein tau(display_long)|uniprotkb:MAPT(gene name)|uniprotkb:MAPTL(gene name synonym)|uniprotkb:Paired helical filament-tau(gene name synonym)|uniprotkb:Neurofibrillary tangle protein(gene name synonym)|uniprotkb:TAU(gene name synonym)|uniprotkb:MTBT1(gene name synonym)	psi-mi:ncan_human(display_short)|psi-mi:Neurocan core protein(display_long)|uniprotkb:Ncan(gene name)|uniprotkb:Chondroitin sulfate proteoglycan 3(gene name synonym)|uniprotkb:NEUR(gene name synonym)|uniprotkb:Cspg3(gene name synonym)	psi-mi:"MI:0006"(anti bait coimmunoprecipitation)	Meier S. et al.(2014)	intact:EBI-20748692|pubmed:26402096|imex:IM-26535	taxid:9606(human)|taxid:9606(Homo sapiens)	taxid:9606(human)|taxid:9606(Homo sapiens)	psi-mi:"MI:0914"(association)	psi-mi:"MI:0486"(UniProt)	intact:EBI-20749724|imex:IM-26535-3	intact-miscore:0.35	psi-mi:"MI:1060"(spoke expansion)	psi-mi:"MI:0499"(unspecified role)	psi-mi:"MI:0499"(unspecified role)	psi-mi:"MI:0496"(bait)	psi-mi:"MI:0498"(prey)	psi-mi:"MI:0326"(protein)	psi-mi:"MI:0326"(protein)	efo:"Orphanet:275864"|efo:"Orphanet:240112"|efo:"Orphanet:240103"|efo:"Orphanet:240094"|efo:"Orphanet:240085"|efo:"Orphanet:240071"|efo:"Orphanet:100070"|efo:"Orphanet:100069"|reactome:R-HSA-9833482|reactome:R-HSA-9619483|reactome:R-HSA-264870|refseq:NP_058525.1|refseq:NP_058519.3|refseq:NP_058518.1|refseq:NP_005901.2|refseq:NP_001190181.1|refseq:NP_001116539.1|refseq:NP_001116538.2|dip:DIP-29753…	reactome:R-HSA-4420332|reactome:R-HSA-419037|reactome:R-HSA-373760|reactome:R-HSA-3595177|interpro:IPR000152|interpro:IPR000436|interpro:IPR000538|interpro:IPR000742|interpro:IPR001304|interpro:IPR001881|interpro:IPR003599|interpro:IPR007110|interpro:IPR013106|interpro:IPR013783|interpro:IPR016186|interpro:IPR016187|interpro:IPR018097|interpro:IPR018378|interpro:IPR035976|interpro:IPR036179|go:"G…		-	-	comment:Brain from non--demented patients|figure legend:Table 2, table 3|full coverage:Only protein-protein interactions	taxid:9606(human-brain)|taxid:9606(Homo sapiens brain)	-	2018/09/18	2024/01/27	crc64:D46C66CDBCD196E8	crc64:22E21FFA24CE9FB2	-	-	-	-	0	0	psi-mi:"MI:0102"(sequence tag identification)	psi-mi:"MI:0102"(sequence tag identification)
uniprotkb:P10636	uniprotkb:Q6PJG9	uniprotkb:P18518|uniprotkb:Q14799|uniprotkb:Q15549|uniprotkb:Q15550|uniprotkb:Q15551|uniprotkb:Q1RMF6|uniprotkb:Q53YB1|uniprotkb:Q5CZI7|uniprotkb:Q5XWF0|uniprotkb:Q6QT54|uniprotkb:Q9UDJ3|uniprotkb:Q9UMH0|uniprotkb:Q9UQ96|ensembl:ENSP00000458742.1|intact:EBI-366182|uniprotkb:P10636	intact:MINT-8379462|uniprotkb:Q4VBZ3|uniprotkb:Q59GV4|uniprotkb:Q8N644|uniprotkb:Q9BWJ0|ensembl:ENSP00000312535.4|intact:EBI-7910762|uniprotkb:Q6PJG9	psi-mi:tau_human(display_short)|psi-mi:Microtubule-associated protein tau(display_long)|uniprotkb:MAPT(gene name)|uniprotkb:MAPTL(gene name synonym)|uniprotkb:Paired helical filament-tau(gene name synonym)|uniprotkb:Neurofibrillary tangle protein(gene name synonym)|uniprotkb:TAU(gene name synonym)|uniprotkb:MTBT1(gene name synonym)	psi-mi:lrfn4_human(display_short)|psi-mi:Leucine-rich repeat and fibronectin type-III domain-containing protein 4(display_long)|uniprotkb:SALM3(gene name synonym)|uniprotkb:LRFN4(gene name)	psi-mi:"MI:0006"(anti bait coimmunoprecipitation)	Meier S. et al.(2014)	intact:EBI-20748692|pubmed:26402096|imex:IM-26535	taxid:9606(human)|taxid:9606(Homo sapiens)	taxid:9606(human)|taxid:9606(Homo sapiens)	psi-mi:"MI:0914"(association)	psi-mi:"MI:0486"(UniProt)	intact:EBI-20749724|imex:IM-26535-3	intact-miscore:0.35	psi-mi:"MI:1060"(spoke expansion)	psi-mi:"MI:0499"(unspecified role)	psi-mi:"MI:0499"(unspecified role)	psi-mi:"MI:0496"(bait)	psi-mi:"MI:0498"(prey)	psi-mi:"MI:0326"(protein)	psi-mi:"MI:0326"(protein)	efo:"Orphanet:275864"|efo:"Orphanet:240112"|efo:"Orphanet:240103"|efo:"Orphanet:240094"|efo:"Orphanet:240085"|efo:"Orphanet:240071"|efo:"Orphanet:100070"|efo:"Orphanet:100069"|reactome:R-HSA-9833482|reactome:R-HSA-9619483|reactome:R-HSA-264870|refseq:NP_058525.1|refseq:NP_058519.3|refseq:NP_058518.1|refseq:NP_005901.2|refseq:NP_001190181.1|refseq:NP_001116539.1|refseq:NP_001116538.2|dip:DIP-29753…	interpro:IPR000483|interpro:IPR001611|interpro:IPR003591|interpro:IPR003598|interpro:IPR003599|interpro:IPR003961|interpro:IPR007110|interpro:IPR013098|interpro:IPR013783|interpro:IPR032675|interpro:IPR036116|interpro:IPR036179|go:"GO:0005886"|go:"GO:0009986"|go:"GO:0098839"|go:"GO:0098978"|go:"GO:0098982"|go:"GO:0099151"|go:"GO:0099560"|go:"GO:1905606"|ensembl:ENSG00000173621.9(gene)|ensembl:ENS…		-	comment:mint|comment:homomint	comment:Brain from non--demented patients|figure legend:Table 2, table 3|full coverage:Only protein-protein interactions	taxid:9606(human-brain)|taxid:9606(Homo sapiens brain)	-	2018/09/18	2024/01/27	crc64:D46C66CDBCD196E8	crc64:13E66645A17A92EE	-	-	-	-	0	0	psi-mi:"MI:0102"(sequence tag identification)	psi-mi:"MI:0102"(sequence tag identification)
uniprotkb:P10636	uniprotkb:P36957	uniprotkb:P18518|uniprotkb:Q14799|uniprotkb:Q15549|uniprotkb:Q15550|uniprotkb:Q15551|uniprotkb:Q1RMF6|uniprotkb:Q53YB1|uniprotkb:Q5CZI7|uniprotkb:Q5XWF0|uniprotkb:Q6QT54|uniprotkb:Q9UDJ3|uniprotkb:Q9UMH0|uniprotkb:Q9UQ96|ensembl:ENSP00000458742.1|intact:EBI-366182|uniprotkb:P10636	intact:EBI-2511564|uniprotkb:B7Z5W8|uniprotkb:E7ESY5|uniprotkb:Q9BQ32|uniprotkb:Q7LDY7|ensembl:ENSP00000335304.4|intact:EBI-351007|uniprotkb:P36957	psi-mi:tau_human(display_short)|psi-mi:Microtubule-associated protein tau(display_long)|uniprotkb:MAPT(gene name)|uniprotkb:MAPTL(gene name synonym)|uniprotkb:Paired helical filament-tau(gene name synonym)|uniprotkb:Neurofibrillary tangle protein(gene name synonym)|uniprotkb:TAU(gene name synonym)|uniprotkb:MTBT1(gene name synonym)	psi-mi:odo2_human(display_short)|psi-mi:Dihydrolipoyllysine-residue succinyltransferase component of 2-oxoglutarate dehydrogenase complex, mitochondrial(display_long)|uniprotkb:DLTS(gene name synonym)|uniprotkb:Dihydrolipoamide succinyltransferase component of 2-oxoglutarate dehydrogenase complex(gene name synonym)|uniprotkb:E2K(gene name synonym)|uniprotkb:2-oxoglutarate dehydrogenase complex co…	psi-mi:"MI:0006"(anti bait coimmunoprecipitation)	Meier S. et al.(2014)	intact:EBI-20748692|pubmed:26402096|imex:IM-26535	taxid:9606(human)|taxid:9606(Homo sapiens)	taxid:9606(human)|taxid:9606(Homo sapiens)	psi-mi:"MI:0914"(association)	psi-mi:"MI:0486"(UniProt)	intact:EBI-20749724|imex:IM-26535-3	intact-miscore:0.35	psi-mi:"MI:1060"(spoke expansion)	psi-mi:"MI:0499"(unspecified role)	psi-mi:"MI:0499"(unspecified role)	psi-mi:"MI:0496"(bait)	psi-mi:"MI:0498"(prey)	psi-mi:"MI:0326"(protein)	psi-mi:"MI:0326"(protein)	efo:"Orphanet:275864"|efo:"Orphanet:240112"|efo:"Orphanet:240103"|efo:"Orphanet:240094"|efo:"Orphanet:240085"|efo:"Orphanet:240071"|efo:"Orphanet:100070"|efo:"Orphanet:100069"|reactome:R-HSA-9833482|reactome:R-HSA-9619483|reactome:R-HSA-264870|refseq:NP_058525.1|refseq:NP_058519.3|refseq:NP_058518.1|refseq:NP_005901.2|refseq:NP_001190181.1|refseq:NP_001116539.1|refseq:NP_001116538.2|dip:DIP-29753…	interpro:IPR000089|interpro:IPR001078|interpro:IPR003016|interpro:IPR006255|interpro:IPR011053|interpro:IPR023213|rcsb pdb:6H05|go:"GO:0004149"|go:"GO:0005634"|go:"GO:0005654"|go:"GO:0005739"|go:"GO:0005759"|go:"GO:0005829"|go:"GO:0006091"|go:"GO:0006099"|go:"GO:0006103"|go:"GO:0006104"|go:"GO:0016020"|go:"GO:0016746"|go:"GO:0033512"|go:"GO:0045252"|go:"GO:0106077"|ensembl:ENSG00000119689.15(gene…		-	-	comment:Brain from non--demented patients|figure legend:Table 2, table 3|full coverage:Only protein-protein interactions	taxid:9606(human-brain)|taxid:9606(Homo sapiens brain)	-	2018/09/18	2024/01/27	crc64:D46C66CDBCD196E8	crc64:A30E8CC959106B8F	-	-	-	-	0	0	psi-mi:"MI:0102"(sequence tag identification)	psi-mi:"MI:0102"(sequence tag identification)
uniprotkb:P10636	uniprotkb:P10915	uniprotkb:P18518|uniprotkb:Q14799|uniprotkb:Q15549|uniprotkb:Q15550|uniprotkb:Q15551|uniprotkb:Q1RMF6|uniprotkb:Q53YB1|uniprotkb:Q5CZI7|uniprotkb:Q5XWF0|uniprotkb:Q6QT54|uniprotkb:Q9UDJ3|uniprotkb:Q9UMH0|uniprotkb:Q9UQ96|ensembl:ENSP00000458742.1|intact:EBI-366182|uniprotkb:P10636	uniprotkb:P10915|intact:EBI-20749867|ensembl:ENSP00000274341.4|uniprotkb:B2R9A9	psi-mi:tau_human(display_short)|psi-mi:Microtubule-associated protein tau(display_long)|uniprotkb:MAPT(gene name)|uniprotkb:MAPTL(gene name synonym)|uniprotkb:Paired helical filament-tau(gene name synonym)|uniprotkb:Neurofibrillary tangle protein(gene name synonym)|uniprotkb:TAU(gene name synonym)|uniprotkb:MTBT1(gene name synonym)	psi-mi:hpln1_human(display_short)|psi-mi:Hyaluronan and proteoglycan link protein 1(display_long)|uniprotkb:HAPLN1(gene name)|uniprotkb:Proteoglycan link protein(gene name synonym)|uniprotkb:Cartilage-linking protein 1(gene name synonym)|uniprotkb:crtl1(gene name synonym)	psi-mi:"MI:0006"(anti bait coimmunoprecipitation)	Meier S. et al.(2014)	intact:EBI-20748692|pubmed:26402096|imex:IM-26535	taxid:9606(human)|taxid:9606(Homo sapiens)	taxid:9606(human)|taxid:9606(Homo sapiens)	psi-mi:"MI:0914"(association)	psi-mi:"MI:0486"(UniProt)	intact:EBI-20749724|imex:IM-26535-3	intact-miscore:0.35	psi-mi:"MI:1060"(spoke expansion)	psi-mi:"MI:0499"(unspecified role)	psi-mi:"MI:0499"(unspecified role)	psi-mi:"MI:0496"(bait)	psi-mi:"MI:0498"(prey)	psi-mi:"MI:0326"(protein)	psi-mi:"MI:0326"(protein)	efo:"Orphanet:275864"|efo:"Orphanet:240112"|efo:"Orphanet:240103"|efo:"Orphanet:240094"|efo:"Orphanet:240085"|efo:"Orphanet:240071"|efo:"Orphanet:100070"|efo:"Orphanet:100069"|reactome:R-HSA-9833482|reactome:R-HSA-9619483|reactome:R-HSA-264870|refseq:NP_058525.1|refseq:NP_058519.3|refseq:NP_058518.1|refseq:NP_005901.2|refseq:NP_001190181.1|refseq:NP_001116539.1|refseq:NP_001116538.2|dip:DIP-29753…	reactome:R-HSA-3000178|refseq:XP_016864541.1|refseq:XP_016864540.1|refseq:XP_011541470.1|refseq:NP_001875.1|ensembl:ENST00000274341.9(transcript)|ensembl:ENSG00000145681.11(gene)|go:"GO:0072534"|go:"GO:0062023"|go:"GO:0045202"|go:"GO:0031012"|go:"GO:0010001"|go:"GO:0007417"|go:"GO:0007155"|go:"GO:0005615"|go:"GO:0005576"|go:"GO:0005540"|go:"GO:0002052"|go:"GO:0001501"|interpro:IPR036179|interpro:…		-	-	comment:Brain from non--demented patients|figure legend:Table 2, table 3|full coverage:Only protein-protein interactions	taxid:9606(human-brain)|taxid:9606(Homo sapiens brain)	-	2018/09/18	2024/01/27	crc64:D46C66CDBCD196E8	crc64:315C96EC3AC2626A	-	-	-	-	0	0	psi-mi:"MI:0102"(sequence tag identification)	psi-mi:"MI:0102"(sequence tag identification)
uniprotkb:P10636	uniprotkb:Q92598	uniprotkb:P18518|uniprotkb:Q14799|uniprotkb:Q15549|uniprotkb:Q15550|uniprotkb:Q15551|uniprotkb:Q1RMF6|uniprotkb:Q53YB1|uniprotkb:Q5CZI7|uniprotkb:Q5XWF0|uniprotkb:Q6QT54|uniprotkb:Q9UDJ3|uniprotkb:Q9UMH0|uniprotkb:Q9UQ96|ensembl:ENSP00000458742.1|intact:EBI-366182|uniprotkb:P10636	intact:EBI-25629146|intact:EBI-21353685|intact:EBI-2859494|uniprotkb:B4DYH1|uniprotkb:O95739|uniprotkb:Q5TBM6|uniprotkb:Q5TBM8|uniprotkb:Q9UPC4|uniprotkb:Q5TBM7|ensembl:ENSP00000318687.5|intact:EBI-356829|uniprotkb:Q92598	psi-mi:tau_human(display_short)|psi-mi:Microtubule-associated protein tau(display_long)|uniprotkb:MAPT(gene name)|uniprotkb:MAPTL(gene name synonym)|uniprotkb:Paired helical filament-tau(gene name synonym)|uniprotkb:Neurofibrillary tangle protein(gene name synonym)|uniprotkb:TAU(gene name synonym)|uniprotkb:MTBT1(gene name synonym)	psi-mi:hs105_human(display_short)|psi-mi:Heat shock protein 105 kDa(display_long)|uniprotkb:HSPH1(gene name)|uniprotkb:Antigen NY-CO-25(gene name synonym)|uniprotkb:Heat shock 110 kDa protein(gene name synonym)|uniprotkb:KIAA0201(gene name synonym)|uniprotkb:HSP110(gene name synonym)|uniprotkb:HSP105(gene name synonym)	psi-mi:"MI:0006"(anti bait coimmunoprecipitation)	Meier S. et al.(2014)	intact:EBI-20748692|pubmed:26402096|imex:IM-26535	taxid:9606(human)|taxid:9606(Homo sapiens)	taxid:9606(human)|taxid:9606(Homo sapiens)	psi-mi:"MI:0914"(association)	psi-mi:"MI:0486"(UniProt)	intact:EBI-20749724|imex:IM-26535-3	intact-miscore:0.35	psi-mi:"MI:1060"(spoke expansion)	psi-mi:"MI:0499"(unspecified role)	psi-mi:"MI:0499"(unspecified role)	psi-mi:"MI:0496"(bait)	psi-mi:"MI:0498"(prey)	psi-mi:"MI:0326"(protein)	psi-mi:"MI:0326"(protein)	efo:"Orphanet:275864"|efo:"Orphanet:240112"|efo:"Orphanet:240103"|efo:"Orphanet:240094"|efo:"Orphanet:240085"|efo:"Orphanet:240071"|efo:"Orphanet:100070"|efo:"Orphanet:100069"|reactome:R-HSA-9833482|reactome:R-HSA-9619483|reactome:R-HSA-264870|refseq:NP_058525.1|refseq:NP_058519.3|refseq:NP_058518.1|refseq:NP_005901.2|refseq:NP_001190181.1|refseq:NP_001116539.1|refseq:NP_001116538.2|dip:DIP-29753…	reactome:R-HSA-3371453|reactome:R-HSA-3000484|refseq:NP_006635.2|refseq:NP_001273434.1|refseq:NP_001273433.1|interpro:IPR013126|interpro:IPR018181|interpro:IPR029047|interpro:IPR029048|interpro:IPR042053|interpro:IPR043129|rcsb pdb:6GFA|go:"GO:0000774"|go:"GO:0005524"|go:"GO:0005576"|go:"GO:0005634"|go:"GO:0005654"|go:"GO:0005737"|go:"GO:0005829"|go:"GO:0005874"|go:"GO:0006457"|go:"GO:0006986"|go…		-	-	comment:Brain from non--demented patients|figure legend:Table 2, table 3|full coverage:Only protein-protein interactions	taxid:9606(human-brain)|taxid:9606(Homo sapiens brain)	-	2018/09/18	2024/01/27	crc64:D46C66CDBCD196E8	crc64:D0E757970E340B56	-	-	-	-	0	0	psi-mi:"MI:0102"(sequence tag identification)	psi-mi:"MI:0102"(sequence tag identification)
uniprotkb:P10636	uniprotkb:Q16658	uniprotkb:P18518|uniprotkb:Q14799|uniprotkb:Q15549|uniprotkb:Q15550|uniprotkb:Q15551|uniprotkb:Q1RMF6|uniprotkb:Q53YB1|uniprotkb:Q5CZI7|uniprotkb:Q5XWF0|uniprotkb:Q6QT54|uniprotkb:Q9UDJ3|uniprotkb:Q9UMH0|uniprotkb:Q9UQ96|ensembl:ENSP00000458742.1|intact:EBI-366182|uniprotkb:P10636	uniprotkb:Q96IH1|uniprotkb:A6NI89|uniprotkb:Q96IC5|uniprotkb:Q9BRF1|uniprotkb:B2RE97|ensembl:ENSP00000371798.3|intact:EBI-351076|uniprotkb:Q16658	psi-mi:tau_human(display_short)|psi-mi:Microtubule-associated protein tau(display_long)|uniprotkb:MAPT(gene name)|uniprotkb:MAPTL(gene name synonym)|uniprotkb:Paired helical filament-tau(gene name synonym)|uniprotkb:Neurofibrillary tangle protein(gene name synonym)|uniprotkb:TAU(gene name synonym)|uniprotkb:MTBT1(gene name synonym)	psi-mi:fscn1_human(display_short)|psi-mi:Fascin(display_long)|uniprotkb:FSCN1(gene name)|uniprotkb:p55(gene name synonym)|uniprotkb:55 kDa actin-bundling protein(gene name synonym)|uniprotkb:Singed-like protein(gene name synonym)|uniprotkb:SNL(gene name synonym)|uniprotkb:HSN(gene name synonym)|uniprotkb:FAN1(gene name synonym)	psi-mi:"MI:0006"(anti bait coimmunoprecipitation)	Meier S. et al.(2014)	intact:EBI-20748692|pubmed:26402096|imex:IM-26535	taxid:9606(human)|taxid:9606(Homo sapiens)	taxid:9606(human)|taxid:9606(Homo sapiens)	psi-mi:"MI:0914"(association)	psi-mi:"MI:0486"(UniProt)	intact:EBI-20749724|imex:IM-26535-3	intact-miscore:0.35	psi-mi:"MI:1060"(spoke expansion)	psi-mi:"MI:0499"(unspecified role)	psi-mi:"MI:0499"(unspecified role)	psi-mi:"MI:0496"(bait)	psi-mi:"MI:0498"(prey)	psi-mi:"MI:0326"(protein)	psi-mi:"MI:0326"(protein)	efo:"Orphanet:275864"|efo:"Orphanet:240112"|efo:"Orphanet:240103"|efo:"Orphanet:240094"|efo:"Orphanet:240085"|efo:"Orphanet:240071"|efo:"Orphanet:100070"|efo:"Orphanet:100069"|reactome:R-HSA-9833482|reactome:R-HSA-9619483|reactome:R-HSA-264870|refseq:NP_058525.1|refseq:NP_058519.3|refseq:NP_058518.1|refseq:NP_005901.2|refseq:NP_001190181.1|refseq:NP_001116539.1|refseq:NP_001116538.2|dip:DIP-29753…	reactome:R-HSA-6785807|refseq:NP_003079.1|dip:DIP-33171N|mint:Q16658|ensembl:ENSP00000371798.3|ensembl:ENST00000382361.8(transcript)|ensembl:ENSG00000075618.18(gene)|go:"GO:0090091"|go:"GO:0071803"|go:"GO:0070062"|go:"GO:0051491"|go:"GO:0051017"|go:"GO:0051015"|go:"GO:0048870"|go:"GO:0045296"|go:"GO:0044393"|go:"GO:0035089"|go:"GO:0032956"|go:"GO:0032534"|go:"GO:0031253"|go:"GO:0030674"|go:"GO:00…		-	-	comment:Brain from non--demented patients|figure legend:Table 2, table 3|full coverage:Only protein-protein interactions	taxid:9606(human-brain)|taxid:9606(Homo sapiens brain)	-	2018/09/18	2024/01/27	crc64:D46C66CDBCD196E8	crc64:C1453714BED6109A	-	-	-	-	0	0	psi-mi:"MI:0102"(sequence tag identification)	psi-mi:"MI:0102"(sequence tag identification)
uniprotkb:P10636	uniprotkb:P51674	uniprotkb:P18518|uniprotkb:Q14799|uniprotkb:Q15549|uniprotkb:Q15550|uniprotkb:Q15551|uniprotkb:Q1RMF6|uniprotkb:Q53YB1|uniprotkb:Q5CZI7|uniprotkb:Q5XWF0|uniprotkb:Q6QT54|uniprotkb:Q9UDJ3|uniprotkb:Q9UMH0|uniprotkb:Q9UQ96|ensembl:ENSP00000458742.1|intact:EBI-366182|uniprotkb:P10636	intact:UNK-5379643|uniprotkb:Q92602|uniprotkb:E9PHI5|uniprotkb:B7Z642|ensembl:ENSP00000280187.7|ensembl:ENSP00000377268.2|intact:EBI-7187133|uniprotkb:P51674	psi-mi:tau_human(display_short)|psi-mi:Microtubule-associated protein tau(display_long)|uniprotkb:MAPT(gene name)|uniprotkb:MAPTL(gene name synonym)|uniprotkb:Paired helical filament-tau(gene name synonym)|uniprotkb:Neurofibrillary tangle protein(gene name synonym)|uniprotkb:TAU(gene name synonym)|uniprotkb:MTBT1(gene name synonym)	psi-mi:gpm6a_human(display_short)|psi-mi:Neuronal membrane glycoprotein M6-a(display_long)|uniprotkb:Gpm6a(gene name)|uniprotkb:M6a(gene name synonym)	psi-mi:"MI:0006"(anti bait coimmunoprecipitation)	Meier S. et al.(2014)	intact:EBI-20748692|pubmed:26402096|imex:IM-26535	taxid:9606(human)|taxid:9606(Homo sapiens)	taxid:9606(human)|taxid:9606(Homo sapiens)	psi-mi:"MI:0914"(association)	psi-mi:"MI:0486"(UniProt)	intact:EBI-20749724|imex:IM-26535-3	intact-miscore:0.53	psi-mi:"MI:1060"(spoke expansion)	psi-mi:"MI:0499"(unspecified role)	psi-mi:"MI:0499"(unspecified role)	psi-mi:"MI:0496"(bait)	psi-mi:"MI:0498"(prey)	psi-mi:"MI:0326"(protein)	psi-mi:"MI:0326"(protein)	efo:"Orphanet:275864"|efo:"Orphanet:240112"|efo:"Orphanet:240103"|efo:"Orphanet:240094"|efo:"Orphanet:240085"|efo:"Orphanet:240071"|efo:"Orphanet:100070"|efo:"Orphanet:100069"|reactome:R-HSA-9833482|reactome:R-HSA-9619483|reactome:R-HSA-264870|refseq:NP_058525.1|refseq:NP_058519.3|refseq:NP_058518.1|refseq:NP_005901.2|refseq:NP_001190181.1|refseq:NP_001116539.1|refseq:NP_001116538.2|dip:DIP-29753…	interpro:IPR001614|interpro:IPR018237|go:"GO:0001764"|go:"GO:0003407"|go:"GO:0005262"|go:"GO:0005886"|go:"GO:0007416"|go:"GO:0009617"|go:"GO:0030175"|go:"GO:0031175"|go:"GO:0043005"|go:"GO:0043025"|go:"GO:0043197"|go:"GO:0044295"|go:"GO:0048787"|go:"GO:0048812"|go:"GO:0048863"|go:"GO:0050807"|go:"GO:0051491"|go:"GO:0070062"|go:"GO:0098688"|go:"GO:0098978"|go:"GO:1903561"|ensembl:ENSG00000150625.1…		-	comment:homomint|comment:mint	comment:Brain from non--demented patients|figure legend:Table 2, table 3|full coverage:Only protein-protein interactions	taxid:9606(human-brain)|taxid:9606(Homo sapiens brain)	-	2018/09/18	2024/01/27	crc64:D46C66CDBCD196E8	crc64:DD0DB598C0E86B5D	-	-	-	-	0	0	psi-mi:"MI:0102"(sequence tag identification)	psi-mi:"MI:0102"(sequence tag identification)
uniprotkb:P10636	uniprotkb:Q9HCE3	uniprotkb:P18518|uniprotkb:Q14799|uniprotkb:Q15549|uniprotkb:Q15550|uniprotkb:Q15551|uniprotkb:Q1RMF6|uniprotkb:Q53YB1|uniprotkb:Q5CZI7|uniprotkb:Q5XWF0|uniprotkb:Q6QT54|uniprotkb:Q9UDJ3|uniprotkb:Q9UMH0|uniprotkb:Q9UQ96|ensembl:ENSP00000458742.1|intact:EBI-366182|uniprotkb:P10636	intact:EBI-28972886|uniprotkb:Q4G0V6|uniprotkb:Q7L7Z7|uniprotkb:Q96QR7|uniprotkb:Q9NVJ6|ensembl:ENSP00000338217.4|ensembl:ENSP00000465709.1|ensembl:ENSP00000466007.1|ensembl:ENSP00000468238.1|ensembl:ENSP00000468532.1|intact:EBI-9691987|uniprotkb:Q9HCE3	psi-mi:tau_human(display_short)|psi-mi:Microtubule-associated protein tau(display_long)|uniprotkb:MAPT(gene name)|uniprotkb:MAPTL(gene name synonym)|uniprotkb:Paired helical filament-tau(gene name synonym)|uniprotkb:Neurofibrillary tangle protein(gene name synonym)|uniprotkb:TAU(gene name synonym)|uniprotkb:MTBT1(gene name synonym)	psi-mi:zn532_human(display_short)|psi-mi:Zinc finger protein 532(display_long)|uniprotkb:KIAA1629(gene name synonym)|uniprotkb:ZNF532(gene name)	psi-mi:"MI:0006"(anti bait coimmunoprecipitation)	Meier S. et al.(2014)	intact:EBI-20748692|pubmed:26402096|imex:IM-26535	taxid:9606(human)|taxid:9606(Homo sapiens)	taxid:9606(human)|taxid:9606(Homo sapiens)	psi-mi:"MI:0914"(association)	psi-mi:"MI:0486"(UniProt)	intact:EBI-20749724|imex:IM-26535-3	intact-miscore:0.35	psi-mi:"MI:1060"(spoke expansion)	psi-mi:"MI:0499"(unspecified role)	psi-mi:"MI:0499"(unspecified role)	psi-mi:"MI:0496"(bait)	psi-mi:"MI:0498"(prey)	psi-mi:"MI:0326"(protein)	psi-mi:"MI:0326"(protein)	efo:"Orphanet:275864"|efo:"Orphanet:240112"|efo:"Orphanet:240103"|efo:"Orphanet:240094"|efo:"Orphanet:240085"|efo:"Orphanet:240071"|efo:"Orphanet:100070"|efo:"Orphanet:100069"|reactome:R-HSA-9833482|reactome:R-HSA-9619483|reactome:R-HSA-264870|refseq:NP_058525.1|refseq:NP_058519.3|refseq:NP_058518.1|refseq:NP_005901.2|refseq:NP_001190181.1|refseq:NP_001116539.1|refseq:NP_001116538.2|dip:DIP-29753…	interpro:IPR013087|interpro:IPR036236|interpro:IPR041697|interpro:IPR045914|go:"GO:0003677"|go:"GO:0003700"|go:"GO:0005634"|go:"GO:0046872"|ensembl:ENSG00000074657.14(gene)|ensembl:ENST00000336078.8(transcript)|ensembl:ENST00000589288.5(transcript)|ensembl:ENST00000591083.5(transcript)|ensembl:ENST00000591230.5(transcript)|ensembl:ENST00000591808.6(transcript)|mint:Q9HCE3|refseq:NP_060651.2|refse…		-	-	comment:Brain from non--demented patients|figure legend:Table 2, table 3|full coverage:Only protein-protein interactions	taxid:9606(human-brain)|taxid:9606(Homo sapiens brain)	-	2018/09/18	2024/01/27	crc64:D46C66CDBCD196E8	crc64:434E9519D144904A	-	-	-	-	0	0	psi-mi:"MI:0102"(sequence tag identification)	psi-mi:"MI:0102"(sequence tag identification)
uniprotkb:P10636	uniprotkb:P55774	uniprotkb:P18518|uniprotkb:Q14799|uniprotkb:Q15549|uniprotkb:Q15550|uniprotkb:Q15551|uniprotkb:Q1RMF6|uniprotkb:Q53YB1|uniprotkb:Q5CZI7|uniprotkb:Q5XWF0|uniprotkb:Q6QT54|uniprotkb:Q9UDJ3|uniprotkb:Q9UMH0|uniprotkb:Q9UQ96|ensembl:ENSP00000458742.1|intact:EBI-366182|uniprotkb:P10636	uniprotkb:B5BUM2|uniprotkb:Q53X71|ensembl:ENSP00000479955.1|ensembl:ENSP00000483144.1|ensembl:ENSP00000483347.1|intact:EBI-711240|uniprotkb:P55774	psi-mi:tau_human(display_short)|psi-mi:Microtubule-associated protein tau(display_long)|uniprotkb:MAPT(gene name)|uniprotkb:MAPTL(gene name synonym)|uniprotkb:Paired helical filament-tau(gene name synonym)|uniprotkb:Neurofibrillary tangle protein(gene name synonym)|uniprotkb:TAU(gene name synonym)|uniprotkb:MTBT1(gene name synonym)	psi-mi:ccl18_human(display_short)|psi-mi:C-C motif chemokine 18(display_long)|uniprotkb:CCL18(gene name)|uniprotkb:Alternative macrophage activation-associated CC chemokine 1(gene name synonym)|uniprotkb:CC chemokine PARC(gene name synonym)|uniprotkb:Pulmonary and activation-regulated chemokine(gene name synonym)|uniprotkb:Macrophage inflammatory protein 4(gene name synonym)|uniprotkb:Small-induc…	psi-mi:"MI:0006"(anti bait coimmunoprecipitation)	Meier S. et al.(2014)	intact:EBI-20748692|pubmed:26402096|imex:IM-26535	taxid:9606(human)|taxid:9606(Homo sapiens)	taxid:9606(human)|taxid:9606(Homo sapiens)	psi-mi:"MI:0914"(association)	psi-mi:"MI:0486"(UniProt)	intact:EBI-20749724|imex:IM-26535-3	intact-miscore:0.35	psi-mi:"MI:1060"(spoke expansion)	psi-mi:"MI:0499"(unspecified role)	psi-mi:"MI:0499"(unspecified role)	psi-mi:"MI:0496"(bait)	psi-mi:"MI:0498"(prey)	psi-mi:"MI:0326"(protein)	psi-mi:"MI:0326"(protein)	efo:"Orphanet:275864"|efo:"Orphanet:240112"|efo:"Orphanet:240103"|efo:"Orphanet:240094"|efo:"Orphanet:240085"|efo:"Orphanet:240071"|efo:"Orphanet:100070"|efo:"Orphanet:100069"|reactome:R-HSA-9833482|reactome:R-HSA-9619483|reactome:R-HSA-264870|refseq:NP_058525.1|refseq:NP_058519.3|refseq:NP_058518.1|refseq:NP_005901.2|refseq:NP_001190181.1|refseq:NP_001116539.1|refseq:NP_001116538.2|dip:DIP-29753…	interpro:IPR000827|interpro:IPR001811|interpro:IPR036048|interpro:IPR039809|rcsb pdb:4MHE|go:"GO:0002548"|go:"GO:0005615"|go:"GO:0006935"|go:"GO:0006954"|go:"GO:0006955"|go:"GO:0007154"|go:"GO:0007165"|go:"GO:0007186"|go:"GO:0007267"|go:"GO:0008009"|go:"GO:0030593"|go:"GO:0048020"|go:"GO:0048245"|go:"GO:0048247"|go:"GO:0070098"|go:"GO:0070374"|go:"GO:0071346"|go:"GO:0071347"|go:"GO:0071356"|ensem…		-	-	comment:Brain from non--demented patients|figure legend:Table 2, table 3|full coverage:Only protein-protein interactions	taxid:9606(human-brain)|taxid:9606(Homo sapiens brain)	-	2018/09/18	2024/01/27	crc64:D46C66CDBCD196E8	crc64:C287B94B9C0518E4	-	-	-	-	0	0	psi-mi:"MI:0102"(sequence tag identification)	psi-mi:"MI:0102"(sequence tag identification)
uniprotkb:P10636	uniprotkb:Q15334	uniprotkb:P18518|uniprotkb:Q14799|uniprotkb:Q15549|uniprotkb:Q15550|uniprotkb:Q15551|uniprotkb:Q1RMF6|uniprotkb:Q53YB1|uniprotkb:Q5CZI7|uniprotkb:Q5XWF0|uniprotkb:Q6QT54|uniprotkb:Q9UDJ3|uniprotkb:Q9UMH0|uniprotkb:Q9UQ96|ensembl:ENSP00000458742.1|intact:EBI-366182|uniprotkb:P10636	uniprotkb:O00188|uniprotkb:Q58F11|uniprotkb:Q86UK6|uniprotkb:A7MBM7|ensembl:ENSP00000321537.4|intact:EBI-299979|uniprotkb:Q15334	psi-mi:tau_human(display_short)|psi-mi:Microtubule-associated protein tau(display_long)|uniprotkb:MAPT(gene name)|uniprotkb:MAPTL(gene name synonym)|uniprotkb:Paired helical filament-tau(gene name synonym)|uniprotkb:Neurofibrillary tangle protein(gene name synonym)|uniprotkb:TAU(gene name synonym)|uniprotkb:MTBT1(gene name synonym)	psi-mi:l2gl1_human(display_short)|psi-mi:"Lethal(2) giant larvae protein homolog 1"(display_long)|uniprotkb:LLGL1(gene name)|uniprotkb:DLG4(gene name synonym)|uniprotkb:Human homolog to the D-lgl gene protein(gene name synonym)|uniprotkb:Hugl-1(gene name synonym)|uniprotkb:HUGL(gene name synonym)|uniprotkb:HUGL1(gene name synonym)	psi-mi:"MI:0006"(anti bait coimmunoprecipitation)	Meier S. et al.(2014)	intact:EBI-20748692|pubmed:26402096|imex:IM-26535	taxid:9606(human)|taxid:9606(Homo sapiens)	taxid:9606(human)|taxid:9606(Homo sapiens)	psi-mi:"MI:0914"(association)	psi-mi:"MI:0486"(UniProt)	intact:EBI-20749724|imex:IM-26535-3	intact-miscore:0.35	psi-mi:"MI:1060"(spoke expansion)	psi-mi:"MI:0499"(unspecified role)	psi-mi:"MI:0499"(unspecified role)	psi-mi:"MI:0496"(bait)	psi-mi:"MI:0498"(prey)	psi-mi:"MI:0326"(protein)	psi-mi:"MI:0326"(protein)	efo:"Orphanet:275864"|efo:"Orphanet:240112"|efo:"Orphanet:240103"|efo:"Orphanet:240094"|efo:"Orphanet:240085"|efo:"Orphanet:240071"|efo:"Orphanet:100070"|efo:"Orphanet:100069"|reactome:R-HSA-9833482|reactome:R-HSA-9619483|reactome:R-HSA-264870|refseq:NP_058525.1|refseq:NP_058519.3|refseq:NP_058518.1|refseq:NP_005901.2|refseq:NP_001190181.1|refseq:NP_001116539.1|refseq:NP_001116538.2|dip:DIP-29753…	interpro:IPR000664|interpro:IPR001680|interpro:IPR013577|interpro:IPR015943|interpro:IPR036322|go:"GO:0000137"|go:"GO:0000139"|go:"GO:0005096"|go:"GO:0005198"|go:"GO:0005737"|go:"GO:0005856"|go:"GO:0005886"|go:"GO:0005912"|go:"GO:0006887"|go:"GO:0006893"|go:"GO:0007409"|go:"GO:0008593"|go:"GO:0019901"|go:"GO:0030424"|go:"GO:0030864"|go:"GO:0030866"|go:"GO:0031901"|go:"GO:0032588"|go:"GO:0032878"|…		-	-	comment:Brain from non--demented patients|figure legend:Table 2, table 3|full coverage:Only protein-protein interactions	taxid:9606(human-brain)|taxid:9606(Homo sapiens brain)	-	2018/09/18	2024/01/27	crc64:D46C66CDBCD196E8	crc64:9318D6736934E4D5	-	-	-	-	0	0	psi-mi:"MI:0102"(sequence tag identification)	psi-mi:"MI:0102"(sequence tag identification)
uniprotkb:P10636	uniprotkb:Q96BH1	uniprotkb:P18518|uniprotkb:Q14799|uniprotkb:Q15549|uniprotkb:Q15550|uniprotkb:Q15551|uniprotkb:Q1RMF6|uniprotkb:Q53YB1|uniprotkb:Q5CZI7|uniprotkb:Q5XWF0|uniprotkb:Q6QT54|uniprotkb:Q9UDJ3|uniprotkb:Q9UMH0|uniprotkb:Q9UQ96|ensembl:ENSP00000458742.1|intact:EBI-366182|uniprotkb:P10636	uniprotkb:Q53HQ5|uniprotkb:A8K0D6|uniprotkb:Q9H874|ensembl:ENSP00000295704.2|intact:EBI-2129220|uniprotkb:Q96BH1	psi-mi:tau_human(display_short)|psi-mi:Microtubule-associated protein tau(display_long)|uniprotkb:MAPT(gene name)|uniprotkb:MAPTL(gene name synonym)|uniprotkb:Paired helical filament-tau(gene name synonym)|uniprotkb:Neurofibrillary tangle protein(gene name synonym)|uniprotkb:TAU(gene name synonym)|uniprotkb:MTBT1(gene name synonym)	psi-mi:rnf25_human(display_short)|psi-mi:E3 ubiquitin-protein ligase RNF25(display_long)|uniprotkb:RING finger protein 25(gene name synonym)|uniprotkb:RING finger protein AO7(gene name synonym)|uniprotkb:RNF25(gene name)	psi-mi:"MI:0006"(anti bait coimmunoprecipitation)	Meier S. et al.(2014)	intact:EBI-20748692|pubmed:26402096|imex:IM-26535	taxid:9606(human)|taxid:9606(Homo sapiens)	taxid:9606(human)|taxid:9606(Homo sapiens)	psi-mi:"MI:0914"(association)	psi-mi:"MI:0486"(UniProt)	intact:EBI-20749724|imex:IM-26535-3	intact-miscore:0.35	psi-mi:"MI:1060"(spoke expansion)	psi-mi:"MI:0499"(unspecified role)	psi-mi:"MI:0499"(unspecified role)	psi-mi:"MI:0496"(bait)	psi-mi:"MI:0498"(prey)	psi-mi:"MI:0326"(protein)	psi-mi:"MI:0326"(protein)	efo:"Orphanet:275864"|efo:"Orphanet:240112"|efo:"Orphanet:240103"|efo:"Orphanet:240094"|efo:"Orphanet:240085"|efo:"Orphanet:240071"|efo:"Orphanet:100070"|efo:"Orphanet:100069"|reactome:R-HSA-9833482|reactome:R-HSA-9619483|reactome:R-HSA-264870|refseq:NP_058525.1|refseq:NP_058519.3|refseq:NP_058518.1|refseq:NP_005901.2|refseq:NP_001190181.1|refseq:NP_001116539.1|refseq:NP_001116538.2|dip:DIP-29753…	interpro:IPR001841|interpro:IPR006575|interpro:IPR013083|interpro:IPR016135|interpro:IPR039133|rcsb pdb:2DAY|rcsb pdb:2DMF|rcsb pdb:5D1K|rcsb pdb:5D1L|rcsb pdb:5D1M|go:"GO:0004842"|go:"GO:0005634"|go:"GO:0005829"|go:"GO:0006511"|go:"GO:0016567"|go:"GO:0022626"|go:"GO:0046872"|go:"GO:0051059"|go:"GO:0051092"|go:"GO:0061630"|go:"GO:0072344"|go:"GO:0085020"|ensembl:ENSG00000163481.8(gene)|ensembl:EN…		-	-	comment:Brain from non--demented patients|figure legend:Table 2, table 3|full coverage:Only protein-protein interactions	taxid:9606(human-brain)|taxid:9606(Homo sapiens brain)	-	2018/09/18	2024/01/27	crc64:D46C66CDBCD196E8	crc64:CE7C66EF2E988917	-	-	-	-	0	0	psi-mi:"MI:0102"(sequence tag identification)	psi-mi:"MI:0102"(sequence tag identification)
uniprotkb:P10636	uniprotkb:Q9Y2K2	uniprotkb:P18518|uniprotkb:Q14799|uniprotkb:Q15549|uniprotkb:Q15550|uniprotkb:Q15551|uniprotkb:Q1RMF6|uniprotkb:Q53YB1|uniprotkb:Q5CZI7|uniprotkb:Q5XWF0|uniprotkb:Q6QT54|uniprotkb:Q9UDJ3|uniprotkb:Q9UMH0|uniprotkb:Q9UQ96|ensembl:ENSP00000458742.1|intact:EBI-366182|uniprotkb:P10636	intact:EBI-1384133|uniprotkb:H0Y494|uniprotkb:J3KPC8|uniprotkb:A1A5A8|uniprotkb:Q59FY2|uniprotkb:Q5M9N1|uniprotkb:Q6P3R6|uniprotkb:Q8IYM8|uniprotkb:Q9HA50|ensembl:ENSP00000364449.1|intact:EBI-1181460|uniprotkb:Q9Y2K2	psi-mi:tau_human(display_short)|psi-mi:Microtubule-associated protein tau(display_long)|uniprotkb:MAPT(gene name)|uniprotkb:MAPTL(gene name synonym)|uniprotkb:Paired helical filament-tau(gene name synonym)|uniprotkb:Neurofibrillary tangle protein(gene name synonym)|uniprotkb:TAU(gene name synonym)|uniprotkb:MTBT1(gene name synonym)	psi-mi:sik3_human(display_short)|psi-mi:Serine/threonine-protein kinase SIK3(display_long)|uniprotkb:QSK(gene name synonym)|uniprotkb:KIAA0999(gene name synonym)|uniprotkb:Salt-inducible kinase 3(gene name synonym)|uniprotkb:L19(orf name)|uniprotkb:Serine/threonine-protein kinase QSK(gene name synonym)|uniprotkb:SIK3(gene name)	psi-mi:"MI:0006"(anti bait coimmunoprecipitation)	Meier S. et al.(2014)	intact:EBI-20748692|pubmed:26402096|imex:IM-26535	taxid:9606(human)|taxid:9606(Homo sapiens)	taxid:9606(human)|taxid:9606(Homo sapiens)	psi-mi:"MI:0914"(association)	psi-mi:"MI:0486"(UniProt)	intact:EBI-20749724|imex:IM-26535-3	intact-miscore:0.35	psi-mi:"MI:1060"(spoke expansion)	psi-mi:"MI:0499"(unspecified role)	psi-mi:"MI:0499"(unspecified role)	psi-mi:"MI:0496"(bait)	psi-mi:"MI:0498"(prey)	psi-mi:"MI:0326"(protein)	psi-mi:"MI:0326"(protein)	efo:"Orphanet:275864"|efo:"Orphanet:240112"|efo:"Orphanet:240103"|efo:"Orphanet:240094"|efo:"Orphanet:240085"|efo:"Orphanet:240071"|efo:"Orphanet:100070"|efo:"Orphanet:100069"|reactome:R-HSA-9833482|reactome:R-HSA-9619483|reactome:R-HSA-264870|refseq:NP_058525.1|refseq:NP_058519.3|refseq:NP_058518.1|refseq:NP_005901.2|refseq:NP_001190181.1|refseq:NP_001116539.1|refseq:NP_001116538.2|dip:DIP-29753…	interpro:IPR000719|interpro:IPR008271|interpro:IPR011009|interpro:IPR015940|interpro:IPR017441|interpro:IPR034672|go:"GO:0000226"|go:"GO:0000287"|go:"GO:0004674"|go:"GO:0005524"|go:"GO:0005737"|go:"GO:0006468"|go:"GO:0035556"|go:"GO:0050321"|go:"GO:0106310"|go:"GO:1904263"|go:"GO:1904515"|ensembl:ENSG00000160584.17(gene)|ensembl:ENST00000375300.6(transcript)|ensembl:ENSP00000364449.1|ensembl:ENST…		-	-	comment:Brain from non--demented patients|figure legend:Table 2, table 3|full coverage:Only protein-protein interactions	taxid:9606(human-brain)|taxid:9606(Homo sapiens brain)	-	2018/09/18	2024/01/27	crc64:D46C66CDBCD196E8	crc64:84FA57F6BB5505DA	-	-	-	-	0	0	psi-mi:"MI:0102"(sequence tag identification)	psi-mi:"MI:0102"(sequence tag identification)
uniprotkb:P10636	uniprotkb:Q6SJ93	uniprotkb:P18518|uniprotkb:Q14799|uniprotkb:Q15549|uniprotkb:Q15550|uniprotkb:Q15551|uniprotkb:Q1RMF6|uniprotkb:Q53YB1|uniprotkb:Q5CZI7|uniprotkb:Q5XWF0|uniprotkb:Q6QT54|uniprotkb:Q9UDJ3|uniprotkb:Q9UMH0|uniprotkb:Q9UQ96|ensembl:ENSP00000458742.1|intact:EBI-366182|uniprotkb:P10636	uniprotkb:B4E2G2|uniprotkb:Q6P661|ensembl:ENSP00000341565.3|ensembl:ENSP00000483456.1|intact:EBI-6309082|uniprotkb:Q6SJ93	psi-mi:tau_human(display_short)|psi-mi:Microtubule-associated protein tau(display_long)|uniprotkb:MAPT(gene name)|uniprotkb:MAPTL(gene name synonym)|uniprotkb:Paired helical filament-tau(gene name synonym)|uniprotkb:Neurofibrillary tangle protein(gene name synonym)|uniprotkb:TAU(gene name synonym)|uniprotkb:MTBT1(gene name synonym)	psi-mi:f111b_human(display_short)|psi-mi:Serine protease FAM111B(display_long)|uniprotkb:CANP(gene name synonym)|uniprotkb:Cancer-associated nucleoprotein(gene name synonym)|uniprotkb:FAM111B(gene name)	psi-mi:"MI:0006"(anti bait coimmunoprecipitation)	Meier S. et al.(2014)	intact:EBI-20748692|pubmed:26402096|imex:IM-26535	taxid:9606(human)|taxid:9606(Homo sapiens)	taxid:9606(human)|taxid:9606(Homo sapiens)	psi-mi:"MI:0914"(association)	psi-mi:"MI:0486"(UniProt)	intact:EBI-20749724|imex:IM-26535-3	intact-miscore:0.35	psi-mi:"MI:1060"(spoke expansion)	psi-mi:"MI:0499"(unspecified role)	psi-mi:"MI:0499"(unspecified role)	psi-mi:"MI:0496"(bait)	psi-mi:"MI:0498"(prey)	psi-mi:"MI:0326"(protein)	psi-mi:"MI:0326"(protein)	efo:"Orphanet:275864"|efo:"Orphanet:240112"|efo:"Orphanet:240103"|efo:"Orphanet:240094"|efo:"Orphanet:240085"|efo:"Orphanet:240071"|efo:"Orphanet:100070"|efo:"Orphanet:100069"|reactome:R-HSA-9833482|reactome:R-HSA-9619483|reactome:R-HSA-264870|refseq:NP_058525.1|refseq:NP_058519.3|refseq:NP_058518.1|refseq:NP_005901.2|refseq:NP_001190181.1|refseq:NP_001116539.1|refseq:NP_001116538.2|dip:DIP-29753…	interpro:IPR009003|interpro:IPR043504|go:"GO:0000785"|go:"GO:0005634"|go:"GO:0006260"|go:"GO:0006508"|go:"GO:0008233"|ensembl:ENSG00000189057.11(gene)|ensembl:ENST00000343597.4(transcript)|ensembl:ENST00000620384.1(transcript)|ensembl:ENSP00000341565.3|ensembl:ENST00000411426.1|ensembl:ENSP00000393855.1|ensembl:ENST00000529618.5|ensembl:ENSP00000432875.1|ensembl:ENSP00000483456.1|mint:Q6SJ93|refs…		-	-	comment:Brain from non--demented patients|figure legend:Table 2, table 3|full coverage:Only protein-protein interactions	taxid:9606(human-brain)|taxid:9606(Homo sapiens brain)	-	2018/09/18	2024/01/27	crc64:D46C66CDBCD196E8	crc64:5CDDF963849CE433	-	-	-	-	0	0	psi-mi:"MI:0102"(sequence tag identification)	psi-mi:"MI:0102"(sequence tag identification)
uniprotkb:P10636	uniprotkb:O43264	uniprotkb:P18518|uniprotkb:Q14799|uniprotkb:Q15549|uniprotkb:Q15550|uniprotkb:Q15551|uniprotkb:Q1RMF6|uniprotkb:Q53YB1|uniprotkb:Q5CZI7|uniprotkb:Q5XWF0|uniprotkb:Q6QT54|uniprotkb:Q9UDJ3|uniprotkb:Q9UMH0|uniprotkb:Q9UQ96|ensembl:ENSP00000458742.1|intact:EBI-366182|uniprotkb:P10636	uniprotkb:A1A528|ensembl:ENSP00000200135.3|intact:EBI-1001217|uniprotkb:O43264	psi-mi:tau_human(display_short)|psi-mi:Microtubule-associated protein tau(display_long)|uniprotkb:MAPT(gene name)|uniprotkb:MAPTL(gene name synonym)|uniprotkb:Paired helical filament-tau(gene name synonym)|uniprotkb:Neurofibrillary tangle protein(gene name synonym)|uniprotkb:TAU(gene name synonym)|uniprotkb:MTBT1(gene name synonym)	psi-mi:zw10_human(display_short)|psi-mi:Centromere/kinetochore protein zw10 homolog(display_long)|uniprotkb:ZW10(gene name)	psi-mi:"MI:0006"(anti bait coimmunoprecipitation)	Meier S. et al.(2014)	intact:EBI-20748692|pubmed:26402096|imex:IM-26535	taxid:9606(human)|taxid:9606(Homo sapiens)	taxid:9606(human)|taxid:9606(Homo sapiens)	psi-mi:"MI:0914"(association)	psi-mi:"MI:0486"(UniProt)	intact:EBI-20749724|imex:IM-26535-3	intact-miscore:0.35	psi-mi:"MI:1060"(spoke expansion)	psi-mi:"MI:0499"(unspecified role)	psi-mi:"MI:0499"(unspecified role)	psi-mi:"MI:0496"(bait)	psi-mi:"MI:0498"(prey)	psi-mi:"MI:0326"(protein)	psi-mi:"MI:0326"(protein)	efo:"Orphanet:275864"|efo:"Orphanet:240112"|efo:"Orphanet:240103"|efo:"Orphanet:240094"|efo:"Orphanet:240085"|efo:"Orphanet:240071"|efo:"Orphanet:100070"|efo:"Orphanet:100069"|reactome:R-HSA-9833482|reactome:R-HSA-9619483|reactome:R-HSA-264870|refseq:NP_058525.1|refseq:NP_058519.3|refseq:NP_058518.1|refseq:NP_005901.2|refseq:NP_001190181.1|refseq:NP_001116539.1|refseq:NP_001116538.2|dip:DIP-29753…	reactome:R-HSA-9648025|reactome:R-HSA-68877|reactome:R-HSA-6811434|reactome:R-HSA-5663220|interpro:IPR009361|interpro:IPR046362|interpro:IPR048343|interpro:IPR048344|rcsb pdb:7QPG|go:"GO:0000070"|go:"GO:0000132"|go:"GO:0000776"|go:"GO:0000922"|go:"GO:0005634"|go:"GO:0005783"|go:"GO:0005789"|go:"GO:0005811"|go:"GO:0005828"|go:"GO:0005829"|go:"GO:0006888"|go:"GO:0006890"|go:"GO:0007030"|go:"GO:0007…		-	-	comment:Brain from non--demented patients|figure legend:Table 2, table 3|full coverage:Only protein-protein interactions	taxid:9606(human-brain)|taxid:9606(Homo sapiens brain)	-	2018/09/18	2024/01/27	crc64:D46C66CDBCD196E8	crc64:9C38186153886481	-	-	-	-	0	0	psi-mi:"MI:0102"(sequence tag identification)	psi-mi:"MI:0102"(sequence tag identification)
uniprotkb:P10636	uniprotkb:Q9H254	uniprotkb:P18518|uniprotkb:Q14799|uniprotkb:Q15549|uniprotkb:Q15550|uniprotkb:Q15551|uniprotkb:Q1RMF6|uniprotkb:Q53YB1|uniprotkb:Q5CZI7|uniprotkb:Q5XWF0|uniprotkb:Q6QT54|uniprotkb:Q9UDJ3|uniprotkb:Q9UMH0|uniprotkb:Q9UQ96|ensembl:ENSP00000458742.1|intact:EBI-366182|uniprotkb:P10636	uniprotkb:Q9H253|uniprotkb:Q9H1K7|uniprotkb:Q9H1K8|uniprotkb:Q9H1K9|uniprotkb:Q9H3G8|uniprotkb:Q9HCD0|uniprotkb:E9PGQ5|ensembl:ENSP00000263373.2|ensembl:ENSP00000469242.1|intact:EBI-308543|uniprotkb:Q9H254	psi-mi:tau_human(display_short)|psi-mi:Microtubule-associated protein tau(display_long)|uniprotkb:MAPT(gene name)|uniprotkb:MAPTL(gene name synonym)|uniprotkb:Paired helical filament-tau(gene name synonym)|uniprotkb:Neurofibrillary tangle protein(gene name synonym)|uniprotkb:TAU(gene name synonym)|uniprotkb:MTBT1(gene name synonym)	psi-mi:sptn4_human(display_short)|psi-mi:Spectrin beta chain, non-erythrocytic 4(display_long)|uniprotkb:Sptbn4(gene name)|uniprotkb:Beta-IV spectrin(gene name synonym)|uniprotkb:Spectrin, non-erythroid beta chain 3(gene name synonym)|uniprotkb:SPTBN3(gene name synonym)|uniprotkb:KIAA1642(gene name synonym)	psi-mi:"MI:0006"(anti bait coimmunoprecipitation)	Meier S. et al.(2014)	intact:EBI-20748692|pubmed:26402096|imex:IM-26535	taxid:9606(human)|taxid:9606(Homo sapiens)	taxid:9606(human)|taxid:9606(Homo sapiens)	psi-mi:"MI:0914"(association)	psi-mi:"MI:0486"(UniProt)	intact:EBI-20749724|imex:IM-26535-3	intact-miscore:0.35	psi-mi:"MI:1060"(spoke expansion)	psi-mi:"MI:0499"(unspecified role)	psi-mi:"MI:0499"(unspecified role)	psi-mi:"MI:0496"(bait)	psi-mi:"MI:0498"(prey)	psi-mi:"MI:0326"(protein)	psi-mi:"MI:0326"(protein)	efo:"Orphanet:275864"|efo:"Orphanet:240112"|efo:"Orphanet:240103"|efo:"Orphanet:240094"|efo:"Orphanet:240085"|efo:"Orphanet:240071"|efo:"Orphanet:100070"|efo:"Orphanet:100069"|reactome:R-HSA-9833482|reactome:R-HSA-9619483|reactome:R-HSA-264870|refseq:NP_058525.1|refseq:NP_058519.3|refseq:NP_058518.1|refseq:NP_005901.2|refseq:NP_001190181.1|refseq:NP_001116539.1|refseq:NP_001116538.2|dip:DIP-29753…	reactome:R-HSA-6807878|reactome:R-HSA-5673001|reactome:R-HSA-445095|reactome:R-HSA-375165|refseq:NP_066022.2|refseq:XP_016882538.1|refseq:NP_079489.2|mint:Q9H254|ensembl:ENSP00000469242.1|ensembl:ENSP00000375877.1|ensembl:ENST00000392023.1|ensembl:ENSP00000263373.2|ensembl:ENST00000598249.6(transcript)|ensembl:ENST00000352632.7(transcript)|ensembl:ENSG00000160460.17(gene)|go:"GO:0106006"|go:"GO:0…		-	-	comment:Brain from non--demented patients|figure legend:Table 2, table 3|full coverage:Only protein-protein interactions	taxid:9606(human-brain)|taxid:9606(Homo sapiens brain)	-	2018/09/18	2024/01/27	crc64:D46C66CDBCD196E8	crc64:52CDE7D11D601ECC	-	-	-	-	0	0	psi-mi:"MI:0102"(sequence tag identification)	psi-mi:"MI:0102"(sequence tag identification)
uniprotkb:P10636	uniprotkb:Q6N021	uniprotkb:P18518|uniprotkb:Q14799|uniprotkb:Q15549|uniprotkb:Q15550|uniprotkb:Q15551|uniprotkb:Q1RMF6|uniprotkb:Q53YB1|uniprotkb:Q5CZI7|uniprotkb:Q5XWF0|uniprotkb:Q6QT54|uniprotkb:Q9UDJ3|uniprotkb:Q9UMH0|uniprotkb:Q9UQ96|ensembl:ENSP00000458742.1|intact:EBI-366182|uniprotkb:P10636	intact:EBI-2824636|uniprotkb:B5MDU0|uniprotkb:Q2TB88|uniprotkb:Q3LIB8|uniprotkb:Q96JX5|uniprotkb:Q9NXW0|uniprotkb:Q9HCM6|ensembl:ENSP00000369351.4|ensembl:ENSP00000442788.1|intact:EBI-310727|uniprotkb:Q6N021	psi-mi:tau_human(display_short)|psi-mi:Microtubule-associated protein tau(display_long)|uniprotkb:MAPT(gene name)|uniprotkb:MAPTL(gene name synonym)|uniprotkb:Paired helical filament-tau(gene name synonym)|uniprotkb:Neurofibrillary tangle protein(gene name synonym)|uniprotkb:TAU(gene name synonym)|uniprotkb:MTBT1(gene name synonym)	psi-mi:tet2_human(display_short)|psi-mi:Methylcytosine dioxygenase TET2(display_long)|uniprotkb:TET2(gene name)|uniprotkb:Nbla00191(orf name)|uniprotkb:Kiaa1546(gene name synonym)	psi-mi:"MI:0006"(anti bait coimmunoprecipitation)	Meier S. et al.(2014)	intact:EBI-20748692|pubmed:26402096|imex:IM-26535	taxid:9606(human)|taxid:9606(Homo sapiens)	taxid:9606(human)|taxid:9606(Homo sapiens)	psi-mi:"MI:0914"(association)	psi-mi:"MI:0486"(UniProt)	intact:EBI-20749724|imex:IM-26535-3	intact-miscore:0.35	psi-mi:"MI:1060"(spoke expansion)	psi-mi:"MI:0499"(unspecified role)	psi-mi:"MI:0499"(unspecified role)	psi-mi:"MI:0496"(bait)	psi-mi:"MI:0498"(prey)	psi-mi:"MI:0326"(protein)	psi-mi:"MI:0326"(protein)	efo:"Orphanet:275864"|efo:"Orphanet:240112"|efo:"Orphanet:240103"|efo:"Orphanet:240094"|efo:"Orphanet:240085"|efo:"Orphanet:240071"|efo:"Orphanet:100070"|efo:"Orphanet:100069"|reactome:R-HSA-9833482|reactome:R-HSA-9619483|reactome:R-HSA-264870|refseq:NP_058525.1|refseq:NP_058519.3|refseq:NP_058518.1|refseq:NP_005901.2|refseq:NP_001190181.1|refseq:NP_001116539.1|refseq:NP_001116538.2|dip:DIP-29753…	efo:"Orphanet:98850"|efo:"Orphanet:98849"|efo:"Orphanet:98826"|efo:"Orphanet:86845"|efo:"Orphanet:824"|efo:"Orphanet:75564"|efo:"Orphanet:729"|efo:"Orphanet:3318"|efo:"Orphanet:100020"|efo:"Orphanet:100019"|reactome:R-HSA-9827857|reactome:R-HSA-5221030|refseq:XP_005263139.1|refseq:NP_060098.3|interpro:IPR024779|interpro:IPR040175|interpro:IPR046942|rcsb pdb:4NM6|rcsb pdb:5D9Y|rcsb pdb:5DEU|rcsb p…		-	-	comment:Brain from non--demented patients|figure legend:Table 2, table 3|full coverage:Only protein-protein interactions	taxid:9606(human-brain)|taxid:9606(Homo sapiens brain)	-	2018/09/18	2024/01/27	crc64:D46C66CDBCD196E8	crc64:6D740305EE2A8D46	-	-	-	-	0	0	psi-mi:"MI:0102"(sequence tag identification)	psi-mi:"MI:0102"(sequence tag identification)
uniprotkb:P10636	uniprotkb:Q9NU22	uniprotkb:P18518|uniprotkb:Q14799|uniprotkb:Q15549|uniprotkb:Q15550|uniprotkb:Q15551|uniprotkb:Q1RMF6|uniprotkb:Q53YB1|uniprotkb:Q5CZI7|uniprotkb:Q5XWF0|uniprotkb:Q6QT54|uniprotkb:Q9UDJ3|uniprotkb:Q9UMH0|uniprotkb:Q9UQ96|ensembl:ENSP00000458742.1|intact:EBI-366182|uniprotkb:P10636	uniprotkb:O15019|uniprotkb:Q5T794|ensembl:ENSP00000358400.3|intact:EBI-1050480|uniprotkb:Q9NU22	psi-mi:tau_human(display_short)|psi-mi:Microtubule-associated protein tau(display_long)|uniprotkb:MAPT(gene name)|uniprotkb:MAPTL(gene name synonym)|uniprotkb:Paired helical filament-tau(gene name synonym)|uniprotkb:Neurofibrillary tangle protein(gene name synonym)|uniprotkb:TAU(gene name synonym)|uniprotkb:MTBT1(gene name synonym)	psi-mi:mdn1_human(display_short)|psi-mi:Midasin(display_long)|uniprotkb:MIDAS-containing protein(gene name synonym)|uniprotkb:Dynein-related AAA-ATPase MDN1(gene name synonym)|uniprotkb:KIAA0301(gene name synonym)|uniprotkb:MDN1(gene name)	psi-mi:"MI:0006"(anti bait coimmunoprecipitation)	Meier S. et al.(2014)	intact:EBI-20748692|pubmed:26402096|imex:IM-26535	taxid:9606(human)|taxid:9606(Homo sapiens)	taxid:9606(human)|taxid:9606(Homo sapiens)	psi-mi:"MI:0914"(association)	psi-mi:"MI:0486"(UniProt)	intact:EBI-20749724|imex:IM-26535-3	intact-miscore:0.35	psi-mi:"MI:1060"(spoke expansion)	psi-mi:"MI:0499"(unspecified role)	psi-mi:"MI:0499"(unspecified role)	psi-mi:"MI:0496"(bait)	psi-mi:"MI:0498"(prey)	psi-mi:"MI:0326"(protein)	psi-mi:"MI:0326"(protein)	efo:"Orphanet:275864"|efo:"Orphanet:240112"|efo:"Orphanet:240103"|efo:"Orphanet:240094"|efo:"Orphanet:240085"|efo:"Orphanet:240071"|efo:"Orphanet:100070"|efo:"Orphanet:100069"|reactome:R-HSA-9833482|reactome:R-HSA-9619483|reactome:R-HSA-264870|refseq:NP_058525.1|refseq:NP_058519.3|refseq:NP_058518.1|refseq:NP_005901.2|refseq:NP_001190181.1|refseq:NP_001116539.1|refseq:NP_001116538.2|dip:DIP-29753…	interpro:IPR002035|interpro:IPR003593|interpro:IPR011704|interpro:IPR012099|interpro:IPR027417|interpro:IPR036465|interpro:IPR040848|interpro:IPR041190|interpro:IPR048617|go:"GO:0000027"|go:"GO:0000055"|go:"GO:0005524"|go:"GO:0005634"|go:"GO:0005654"|go:"GO:0005730"|go:"GO:0005829"|go:"GO:0016020"|go:"GO:0016887"|go:"GO:0030687"|go:"GO:0045111"|ensembl:ENSG00000112159.13(gene)|ensembl:ENST0000036…		-	-	comment:Brain from non--demented patients|figure legend:Table 2, table 3|full coverage:Only protein-protein interactions	taxid:9606(human-brain)|taxid:9606(Homo sapiens brain)	-	2018/09/18	2024/01/27	crc64:D46C66CDBCD196E8	crc64:586C62616A1F96D4	-	-	-	-	0	0	psi-mi:"MI:0102"(sequence tag identification)	psi-mi:"MI:0102"(sequence tag identification)
uniprotkb:Q14254	uniprotkb:Q92542	ensembl:ENSP00000378368.3|intact:EBI-348613|uniprotkb:Q14254	uniprotkb:Q5T207|uniprotkb:Q5T208|uniprotkb:Q86VV5|ensembl:ENSP00000294785.5|intact:EBI-998440|uniprotkb:Q92542	psi-mi:flot2_human(display_short)|psi-mi:Flotillin-2(display_long)|uniprotkb:FLOT2(gene name)|uniprotkb:Membrane component chromosome 17 surface marker 1(gene name synonym)|uniprotkb:Epidermal surface antigen(gene name synonym)|uniprotkb:M17S1(gene name synonym)|uniprotkb:ESA1(gene name synonym)	psi-mi:nica_human(display_short)|psi-mi:Nicastrin(display_long)|uniprotkb:Ncstn(gene name)|uniprotkb:UNQ1874/PRO4317(orf name)|uniprotkb:KIAA0253(gene name synonym)	psi-mi:"MI:0006"(anti bait coimmunoprecipitation)	Inoue M. et al.(2015)	intact:EBI-21139661|pubmed:25893612|imex:IM-27136	taxid:9606(human)|taxid:9606(Homo sapiens)	taxid:9606(human)|taxid:9606(Homo sapiens)	psi-mi:"MI:0914"(association)	psi-mi:"MI:0486"(UniProt)	intact:EBI-21139678|imex:IM-27136-21	intact-miscore:0.35	psi-mi:"MI:1060"(spoke expansion)	psi-mi:"MI:0499"(unspecified role)	psi-mi:"MI:0499"(unspecified role)	psi-mi:"MI:0496"(bait)	psi-mi:"MI:0498"(prey)	psi-mi:"MI:0326"(protein)	psi-mi:"MI:0326"(protein)	reactome:R-HSA-9696273|reactome:R-HSA-9696264|reactome:R-HSA-9013106|reactome:R-HSA-9013026|reactome:R-HSA-8980692|reactome:R-HSA-8849932|reactome:R-HSA-5675482|interpro:IPR001107|interpro:IPR027705|interpro:IPR036013|go:"GO:0001931"|go:"GO:0002080"|go:"GO:0005768"|go:"GO:0005886"|go:"GO:0005901"|go:"GO:0005912"|go:"GO:0005925"|go:"GO:0007155"|go:"GO:0008544"|go:"GO:0010629"|go:"GO:0016020"|go:"G…	efo:"Orphanet:387"|reactome:R-HSA-977225|reactome:R-HSA-9017802|reactome:R-HSA-9013700|reactome:R-HSA-9013507|reactome:R-HSA-6798695|reactome:R-HSA-3928665|reactome:R-HSA-2979096|reactome:R-HSA-2894862|reactome:R-HSA-2644606|reactome:R-HSA-2122948|reactome:R-HSA-205043|reactome:R-HSA-193692|reactome:R-HSA-1474228|reactome:R-HSA-1251985|refseq:NP_056146.1|refseq:NP_001277115.1|refseq:NP_001277113.…	go:"GO:0016020"(component)	-	-	figure legend:Fig. 2|full coverage:Only protein-protein interactions	taxid:9606(human-brain)|taxid:9606(Homo sapiens brain)	-	2019/01/29	2019/01/29	crc64:F690BFE0151D3BD7	crc64:C8C0EAEAD89E976A	-	-	-	-	0	0	psi-mi:"MI:0113"(western blot)	psi-mi:"MI:0113"(western blot)
uniprotkb:Q14254	uniprotkb:P49768	ensembl:ENSP00000378368.3|intact:EBI-348613|uniprotkb:Q14254	uniprotkb:O95465|uniprotkb:Q14762|uniprotkb:Q15719|uniprotkb:Q15720|uniprotkb:Q96P33|uniprotkb:Q9UIF0|uniprotkb:B2R6D3|ensembl:ENSP00000326366.5|ensembl:ENSP00000451915.2|ensembl:ENSP00000514903.1|ensembl:ENSP00000514904.1|ensembl:ENSP00000514905.1|ensembl:ENSP00000514933.1|ensembl:ENSP00000514944.1|ensembl:ENSP00000514948.1|ensembl:ENSP00000514950.1|ensembl:ENSP00000514966.1|ensembl:ENSP00000514…	psi-mi:flot2_human(display_short)|psi-mi:Flotillin-2(display_long)|uniprotkb:FLOT2(gene name)|uniprotkb:Membrane component chromosome 17 surface marker 1(gene name synonym)|uniprotkb:Epidermal surface antigen(gene name synonym)|uniprotkb:M17S1(gene name synonym)|uniprotkb:ESA1(gene name synonym)	psi-mi:psn1_human(display_short)|psi-mi:Presenilin-1(display_long)|uniprotkb:Psen1(gene name)|uniprotkb:Protein S182(gene name synonym)|uniprotkb:Psnl1(gene name synonym)|uniprotkb:PS1(gene name synonym)|uniprotkb:AD3(gene name synonym)	psi-mi:"MI:0006"(anti bait coimmunoprecipitation)	Inoue M. et al.(2015)	intact:EBI-21139661|pubmed:25893612|imex:IM-27136	taxid:9606(human)|taxid:9606(Homo sapiens)	taxid:9606(human)|taxid:9606(Homo sapiens)	psi-mi:"MI:0914"(association)	psi-mi:"MI:0486"(UniProt)	intact:EBI-21139678|imex:IM-27136-21	intact-miscore:0.42	psi-mi:"MI:1060"(spoke expansion)	psi-mi:"MI:0499"(unspecified role)	psi-mi:"MI:0499"(unspecified role)	psi-mi:"MI:0496"(bait)	psi-mi:"MI:0498"(prey)	psi-mi:"MI:0326"(protein)	psi-mi:"MI:0326"(protein)	reactome:R-HSA-9696273|reactome:R-HSA-9696264|reactome:R-HSA-9013106|reactome:R-HSA-9013026|reactome:R-HSA-8980692|reactome:R-HSA-8849932|reactome:R-HSA-5675482|interpro:IPR001107|interpro:IPR027705|interpro:IPR036013|go:"GO:0001931"|go:"GO:0002080"|go:"GO:0005768"|go:"GO:0005886"|go:"GO:0005901"|go:"GO:0005912"|go:"GO:0005925"|go:"GO:0007155"|go:"GO:0008544"|go:"GO:0010629"|go:"GO:0016020"|go:"G…	efo:"Orphanet:387"|efo:"Orphanet:275864"|efo:"Orphanet:154"|efo:"Orphanet:1020"|efo:"Orphanet:100070"|efo:"Orphanet:100069"|reactome:R-HSA-9017802|reactome:R-HSA-9013700|reactome:R-HSA-9013507|reactome:R-HSA-6798695|reactome:R-HSA-3928665|reactome:R-HSA-2979096|reactome:R-HSA-2894862|reactome:R-HSA-2644606|reactome:R-HSA-2122948|reactome:R-HSA-205043|reactome:R-HSA-193692|reactome:R-HSA-1474228|r…	go:"GO:0016020"(component)	-	-	figure legend:Fig. 2|full coverage:Only protein-protein interactions	taxid:9606(human-brain)|taxid:9606(Homo sapiens brain)	-	2019/01/29	2019/01/29	crc64:F690BFE0151D3BD7	crc64:5E0F451EF82BCF20	-	-	-	-	0	0	psi-mi:"MI:0113"(western blot)	psi-mi:"MI:0113"(western blot)
uniprotkb:P61764	uniprotkb:Q92542	uniprotkb:B1AM97|uniprotkb:Q68CM6|uniprotkb:Q28208|uniprotkb:Q62759|uniprotkb:Q64320|uniprotkb:Q96TG8|ensembl:ENSP00000362396.2|intact:EBI-960169|uniprotkb:P61764	uniprotkb:Q5T207|uniprotkb:Q5T208|uniprotkb:Q86VV5|ensembl:ENSP00000294785.5|intact:EBI-998440|uniprotkb:Q92542	psi-mi:stxb1_human(display_short)|psi-mi:Syntaxin-binding protein 1(display_long)|uniprotkb:STXBP1(gene name)|uniprotkb:MUNC18-1(gene name synonym)|uniprotkb:p67(gene name synonym)|uniprotkb:N-Sec1(gene name synonym)|uniprotkb:Protein unc-18 homolog A(gene name synonym)|uniprotkb:Protein unc-18 homolog 1(gene name synonym)|uniprotkb:UNC18A(gene name synonym)	psi-mi:nica_human(display_short)|psi-mi:Nicastrin(display_long)|uniprotkb:Ncstn(gene name)|uniprotkb:UNQ1874/PRO4317(orf name)|uniprotkb:KIAA0253(gene name synonym)	psi-mi:"MI:0006"(anti bait coimmunoprecipitation)	Inoue M. et al.(2015)	intact:EBI-21139661|pubmed:25893612|imex:IM-27136	taxid:9606(human)|taxid:9606(Homo sapiens)	taxid:9606(human)|taxid:9606(Homo sapiens)	psi-mi:"MI:0914"(association)	psi-mi:"MI:0486"(UniProt)	intact:EBI-21139683|imex:IM-27136-1	intact-miscore:0.35	psi-mi:"MI:1060"(spoke expansion)	psi-mi:"MI:0499"(unspecified role)	psi-mi:"MI:0499"(unspecified role)	psi-mi:"MI:0496"(bait)	psi-mi:"MI:0498"(prey)	psi-mi:"MI:0326"(protein)	psi-mi:"MI:0326"(protein)	efo:"Orphanet:599373"|efo:"Orphanet:495818"|reactome:R-HSA-888590|reactome:R-HSA-6794361|reactome:R-HSA-422356|reactome:R-HSA-264642|reactome:R-HSA-212676|reactome:R-HSA-210500|reactome:R-HSA-181430|reactome:R-HSA-181429|refseq:NP_003156.1|refseq:NP_001027392.1|mint:P61764|ensembl:ENSP00000362399.3|ensembl:ENST00000373302.8|ensembl:ENSP00000362396.2|ensembl:ENST00000373299.5(transcript)|ensembl:E…	efo:"Orphanet:387"|reactome:R-HSA-977225|reactome:R-HSA-9017802|reactome:R-HSA-9013700|reactome:R-HSA-9013507|reactome:R-HSA-6798695|reactome:R-HSA-3928665|reactome:R-HSA-2979096|reactome:R-HSA-2894862|reactome:R-HSA-2644606|reactome:R-HSA-2122948|reactome:R-HSA-205043|reactome:R-HSA-193692|reactome:R-HSA-1474228|reactome:R-HSA-1251985|refseq:NP_056146.1|refseq:NP_001277115.1|refseq:NP_001277113.…	go:"GO:0016020"(component)	-	-	figure legend:Fig. 2|full coverage:Only protein-protein interactions	taxid:9606(human-brain)|taxid:9606(Homo sapiens brain)	-	2019/01/29	2019/01/29	crc64:2DD0715F875CE0F3	crc64:C8C0EAEAD89E976A	-	-	-	-	0	0	psi-mi:"MI:0113"(western blot)	psi-mi:"MI:0113"(western blot)
uniprotkb:P61764	uniprotkb:P49768	uniprotkb:B1AM97|uniprotkb:Q68CM6|uniprotkb:Q28208|uniprotkb:Q62759|uniprotkb:Q64320|uniprotkb:Q96TG8|ensembl:ENSP00000362396.2|intact:EBI-960169|uniprotkb:P61764	uniprotkb:O95465|uniprotkb:Q14762|uniprotkb:Q15719|uniprotkb:Q15720|uniprotkb:Q96P33|uniprotkb:Q9UIF0|uniprotkb:B2R6D3|ensembl:ENSP00000326366.5|ensembl:ENSP00000451915.2|ensembl:ENSP00000514903.1|ensembl:ENSP00000514904.1|ensembl:ENSP00000514905.1|ensembl:ENSP00000514933.1|ensembl:ENSP00000514944.1|ensembl:ENSP00000514948.1|ensembl:ENSP00000514950.1|ensembl:ENSP00000514966.1|ensembl:ENSP00000514…	psi-mi:stxb1_human(display_short)|psi-mi:Syntaxin-binding protein 1(display_long)|uniprotkb:STXBP1(gene name)|uniprotkb:MUNC18-1(gene name synonym)|uniprotkb:p67(gene name synonym)|uniprotkb:N-Sec1(gene name synonym)|uniprotkb:Protein unc-18 homolog A(gene name synonym)|uniprotkb:Protein unc-18 homolog 1(gene name synonym)|uniprotkb:UNC18A(gene name synonym)	psi-mi:psn1_human(display_short)|psi-mi:Presenilin-1(display_long)|uniprotkb:Psen1(gene name)|uniprotkb:Protein S182(gene name synonym)|uniprotkb:Psnl1(gene name synonym)|uniprotkb:PS1(gene name synonym)|uniprotkb:AD3(gene name synonym)	psi-mi:"MI:0006"(anti bait coimmunoprecipitation)	Inoue M. et al.(2015)	intact:EBI-21139661|pubmed:25893612|imex:IM-27136	taxid:9606(human)|taxid:9606(Homo sapiens)	taxid:9606(human)|taxid:9606(Homo sapiens)	psi-mi:"MI:0914"(association)	psi-mi:"MI:0486"(UniProt)	intact:EBI-21139683|imex:IM-27136-1	intact-miscore:0.42	psi-mi:"MI:1060"(spoke expansion)	psi-mi:"MI:0499"(unspecified role)	psi-mi:"MI:0499"(unspecified role)	psi-mi:"MI:0496"(bait)	psi-mi:"MI:0498"(prey)	psi-mi:"MI:0326"(protein)	psi-mi:"MI:0326"(protein)	efo:"Orphanet:599373"|efo:"Orphanet:495818"|reactome:R-HSA-888590|reactome:R-HSA-6794361|reactome:R-HSA-422356|reactome:R-HSA-264642|reactome:R-HSA-212676|reactome:R-HSA-210500|reactome:R-HSA-181430|reactome:R-HSA-181429|refseq:NP_003156.1|refseq:NP_001027392.1|mint:P61764|ensembl:ENSP00000362399.3|ensembl:ENST00000373302.8|ensembl:ENSP00000362396.2|ensembl:ENST00000373299.5(transcript)|ensembl:E…	efo:"Orphanet:387"|efo:"Orphanet:275864"|efo:"Orphanet:154"|efo:"Orphanet:1020"|efo:"Orphanet:100070"|efo:"Orphanet:100069"|reactome:R-HSA-9017802|reactome:R-HSA-9013700|reactome:R-HSA-9013507|reactome:R-HSA-6798695|reactome:R-HSA-3928665|reactome:R-HSA-2979096|reactome:R-HSA-2894862|reactome:R-HSA-2644606|reactome:R-HSA-2122948|reactome:R-HSA-205043|reactome:R-HSA-193692|reactome:R-HSA-1474228|r…	go:"GO:0016020"(component)	-	-	figure legend:Fig. 2|full coverage:Only protein-protein interactions	taxid:9606(human-brain)|taxid:9606(Homo sapiens brain)	-	2019/01/29	2019/01/29	crc64:2DD0715F875CE0F3	crc64:5E0F451EF82BCF20	-	-	-	-	0	0	psi-mi:"MI:0113"(western blot)	psi-mi:"MI:0113"(western blot)
uniprotkb:P17677	uniprotkb:Q92542	uniprotkb:A8K0Y4|ensembl:ENSP00000305010.7|intact:EBI-1267511|uniprotkb:P17677	uniprotkb:Q5T207|uniprotkb:Q5T208|uniprotkb:Q86VV5|ensembl:ENSP00000294785.5|intact:EBI-998440|uniprotkb:Q92542	psi-mi:neum_human(display_short)|psi-mi:Neuromodulin(display_long)|uniprotkb:GAP43(gene name)|uniprotkb:Neural phosphoprotein B-50(gene name synonym)|uniprotkb:pp46(gene name synonym)|uniprotkb:Axonal membrane protein GAP-43(gene name synonym)|uniprotkb:Growth-associated protein 43(gene name synonym)	psi-mi:nica_human(display_short)|psi-mi:Nicastrin(display_long)|uniprotkb:Ncstn(gene name)|uniprotkb:UNQ1874/PRO4317(orf name)|uniprotkb:KIAA0253(gene name synonym)	psi-mi:"MI:0006"(anti bait coimmunoprecipitation)	Inoue M. et al.(2015)	intact:EBI-21139661|pubmed:25893612|imex:IM-27136	taxid:9606(human)|taxid:9606(Homo sapiens)	taxid:9606(human)|taxid:9606(Homo sapiens)	psi-mi:"MI:0914"(association)	psi-mi:"MI:0486"(UniProt)	intact:EBI-21139690|imex:IM-27136-3	intact-miscore:0.35	psi-mi:"MI:1060"(spoke expansion)	psi-mi:"MI:0499"(unspecified role)	psi-mi:"MI:0499"(unspecified role)	psi-mi:"MI:0496"(bait)	psi-mi:"MI:0498"(prey)	psi-mi:"MI:0326"(protein)	psi-mi:"MI:0326"(protein)	interpro:IPR000048|interpro:IPR001422|interpro:IPR017454|interpro:IPR018243|interpro:IPR018947|interpro:IPR033137|go:"GO:0001786"|go:"GO:0005516"|go:"GO:0005737"|go:"GO:0005886"|go:"GO:0007205"|go:"GO:0009611"|go:"GO:0014069"|go:"GO:0016198"|go:"GO:0030425"|go:"GO:0031103"|go:"GO:0031527"|go:"GO:0032584"|go:"GO:0035727"|go:"GO:0040008"|go:"GO:0042246"|go:"GO:0043204"|go:"GO:0045165"|go:"GO:004870…	efo:"Orphanet:387"|reactome:R-HSA-977225|reactome:R-HSA-9017802|reactome:R-HSA-9013700|reactome:R-HSA-9013507|reactome:R-HSA-6798695|reactome:R-HSA-3928665|reactome:R-HSA-2979096|reactome:R-HSA-2894862|reactome:R-HSA-2644606|reactome:R-HSA-2122948|reactome:R-HSA-205043|reactome:R-HSA-193692|reactome:R-HSA-1474228|reactome:R-HSA-1251985|refseq:NP_056146.1|refseq:NP_001277115.1|refseq:NP_001277113.…	go:"GO:0016020"(component)	-	-	figure legend:Fig. 2|full coverage:Only protein-protein interactions	taxid:9606(human-brain)|taxid:9606(Homo sapiens brain)	-	2019/01/29	2019/01/29	crc64:B3536D012A127CC8	crc64:C8C0EAEAD89E976A	-	-	-	-	0	0	psi-mi:"MI:0113"(western blot)	psi-mi:"MI:0113"(western blot)
uniprotkb:P17677	uniprotkb:P49768	uniprotkb:A8K0Y4|ensembl:ENSP00000305010.7|intact:EBI-1267511|uniprotkb:P17677	uniprotkb:O95465|uniprotkb:Q14762|uniprotkb:Q15719|uniprotkb:Q15720|uniprotkb:Q96P33|uniprotkb:Q9UIF0|uniprotkb:B2R6D3|ensembl:ENSP00000326366.5|ensembl:ENSP00000451915.2|ensembl:ENSP00000514903.1|ensembl:ENSP00000514904.1|ensembl:ENSP00000514905.1|ensembl:ENSP00000514933.1|ensembl:ENSP00000514944.1|ensembl:ENSP00000514948.1|ensembl:ENSP00000514950.1|ensembl:ENSP00000514966.1|ensembl:ENSP00000514…	psi-mi:neum_human(display_short)|psi-mi:Neuromodulin(display_long)|uniprotkb:GAP43(gene name)|uniprotkb:Neural phosphoprotein B-50(gene name synonym)|uniprotkb:pp46(gene name synonym)|uniprotkb:Axonal membrane protein GAP-43(gene name synonym)|uniprotkb:Growth-associated protein 43(gene name synonym)	psi-mi:psn1_human(display_short)|psi-mi:Presenilin-1(display_long)|uniprotkb:Psen1(gene name)|uniprotkb:Protein S182(gene name synonym)|uniprotkb:Psnl1(gene name synonym)|uniprotkb:PS1(gene name synonym)|uniprotkb:AD3(gene name synonym)	psi-mi:"MI:0006"(anti bait coimmunoprecipitation)	Inoue M. et al.(2015)	intact:EBI-21139661|pubmed:25893612|imex:IM-27136	taxid:9606(human)|taxid:9606(Homo sapiens)	taxid:9606(human)|taxid:9606(Homo sapiens)	psi-mi:"MI:0914"(association)	psi-mi:"MI:0486"(UniProt)	intact:EBI-21139690|imex:IM-27136-3	intact-miscore:0.42	psi-mi:"MI:1060"(spoke expansion)	psi-mi:"MI:0499"(unspecified role)	psi-mi:"MI:0499"(unspecified role)	psi-mi:"MI:0496"(bait)	psi-mi:"MI:0498"(prey)	psi-mi:"MI:0326"(protein)	psi-mi:"MI:0326"(protein)	interpro:IPR000048|interpro:IPR001422|interpro:IPR017454|interpro:IPR018243|interpro:IPR018947|interpro:IPR033137|go:"GO:0001786"|go:"GO:0005516"|go:"GO:0005737"|go:"GO:0005886"|go:"GO:0007205"|go:"GO:0009611"|go:"GO:0014069"|go:"GO:0016198"|go:"GO:0030425"|go:"GO:0031103"|go:"GO:0031527"|go:"GO:0032584"|go:"GO:0035727"|go:"GO:0040008"|go:"GO:0042246"|go:"GO:0043204"|go:"GO:0045165"|go:"GO:004870…	efo:"Orphanet:387"|efo:"Orphanet:275864"|efo:"Orphanet:154"|efo:"Orphanet:1020"|efo:"Orphanet:100070"|efo:"Orphanet:100069"|reactome:R-HSA-9017802|reactome:R-HSA-9013700|reactome:R-HSA-9013507|reactome:R-HSA-6798695|reactome:R-HSA-3928665|reactome:R-HSA-2979096|reactome:R-HSA-2894862|reactome:R-HSA-2644606|reactome:R-HSA-2122948|reactome:R-HSA-205043|reactome:R-HSA-193692|reactome:R-HSA-1474228|r…	go:"GO:0016020"(component)	-	-	figure legend:Fig. 2|full coverage:Only protein-protein interactions	taxid:9606(human-brain)|taxid:9606(Homo sapiens brain)	-	2019/01/29	2019/01/29	crc64:B3536D012A127CC8	crc64:5E0F451EF82BCF20	-	-	-	-	0	0	psi-mi:"MI:0113"(western blot)	psi-mi:"MI:0113"(western blot)
uniprotkb:Q08752	uniprotkb:P05067-PRO_0000000093	uniprotkb:B2R9V2|ensembl:ENSP00000303754.3|intact:EBI-716596|uniprotkb:Q08752	intact:EBI-20772365|intact:EBI-2431589|uniprotkb:P05067-PRO_0000000093	psi-mi:ppid_human(display_short)|psi-mi:Peptidyl-prolyl cis-trans isomerase D(display_long)|uniprotkb:ppiD(gene name)|uniprotkb:40 kDa peptidyl-prolyl cis-trans isomerase(gene name synonym)|uniprotkb:Cyclophilin-40(gene name synonym)|uniprotkb:Cyclophilin-related protein(gene name synonym)|uniprotkb:CYP40(gene name synonym)|uniprotkb:CYPD(gene name synonym)|uniprotkb:Rotamase D(gene name synonym)	psi-mi:p05067-pro_0000000093(display_short)|psi-mi:Amyloid-beta protein 40(display_long)|uniprotkb:A4(gene name synonym)|uniprotkb:AD1(gene name synonym)|uniprotkb:ABPP(gene name synonym)|uniprotkb:Alzheimer disease amyloid protein(gene name synonym)|uniprotkb:Cerebral vascular amyloid peptide(gene name synonym)|uniprotkb:PreA4(gene name synonym)|uniprotkb:Protease nexin-II(gene name synonym)|uni…	psi-mi:"MI:0006"(anti bait coimmunoprecipitation)	Du H. et al.(2008)	intact:EBI-21196346|pubmed:18806802|imex:IM-27169	taxid:9606(human)|taxid:9606(Homo sapiens)	taxid:9606(human)|taxid:9606(Homo sapiens)	psi-mi:"MI:0914"(association)	psi-mi:"MI:0486"(UniProt)	intact:EBI-21196420|imex:IM-27169-9	intact-miscore:0.52	psi-mi:"MI:1060"(spoke expansion)	psi-mi:"MI:0499"(unspecified role)	psi-mi:"MI:0499"(unspecified role)	psi-mi:"MI:0496"(bait)	psi-mi:"MI:0498"(prey)	psi-mi:"MI:0326"(protein)	psi-mi:"MI:0326"(protein)	interpro:IPR002130|interpro:IPR011990|interpro:IPR019734|interpro:IPR020892|interpro:IPR029000|go:"GO:0000122"|go:"GO:0000413"|go:"GO:0003755"|go:"GO:0005634"|go:"GO:0005654"|go:"GO:0005730"|go:"GO:0005737"|go:"GO:0005829"|go:"GO:0006457"|go:"GO:0006915"|go:"GO:0008134"|go:"GO:0015031"|go:"GO:0016018"|go:"GO:0019076"|go:"GO:0030331"|go:"GO:0030544"|go:"GO:0031072"|go:"GO:0034389"|go:"GO:0043065"|…	intact:EBI-77613(chain-parent)	go:"GO:0005739"(component)	-	Start position of the feature chain:672|End position of the feature chain:711	comment:To determine whether CypD and Aβ actually interact in pathophysiologically relevant settings, we subjected mitochondrial proteins to immunoprecipitation with an antibody to CypD followed by immunoblotting with an antibody to Aβ.|figure legend:Fig. 1g|full coverage:Only protein-protein interactions	taxid:9606(human-brain-cortex)|taxid:9606(Homo sapiens brain cortex)	-	2019/02/08	2019/02/08	crc64:39D4100748B35D48	crc64:D563D7858C3768F1	-	-	-	-	0	0	psi-mi:"MI:0113"(western blot)	psi-mi:"MI:0113"(western blot)
uniprotkb:Q08752	uniprotkb:P05067-PRO_0000000092	uniprotkb:B2R9V2|ensembl:ENSP00000303754.3|intact:EBI-716596|uniprotkb:Q08752	intact:EBI-821758|uniprotkb:P05067-PRO_0000000092	psi-mi:ppid_human(display_short)|psi-mi:Peptidyl-prolyl cis-trans isomerase D(display_long)|uniprotkb:ppiD(gene name)|uniprotkb:40 kDa peptidyl-prolyl cis-trans isomerase(gene name synonym)|uniprotkb:Cyclophilin-40(gene name synonym)|uniprotkb:Cyclophilin-related protein(gene name synonym)|uniprotkb:CYP40(gene name synonym)|uniprotkb:CYPD(gene name synonym)|uniprotkb:Rotamase D(gene name synonym)	psi-mi:p05067-pro_0000000092(display_short)|psi-mi:Amyloid-beta protein 42(display_long)|uniprotkb:Alzheimer disease amyloid protein(gene name synonym)|uniprotkb:Cerebral vascular amyloid peptide(gene name synonym)|uniprotkb:A4(gene name synonym)|uniprotkb:AD1(gene name synonym)|uniprotkb:ABPP(gene name synonym)|uniprotkb:PreA4(gene name synonym)|uniprotkb:Protease nexin-II(gene name synonym)|uni…	psi-mi:"MI:0006"(anti bait coimmunoprecipitation)	Du H. et al.(2008)	intact:EBI-21196346|pubmed:18806802|imex:IM-27169	taxid:9606(human)|taxid:9606(Homo sapiens)	taxid:9606(human)|taxid:9606(Homo sapiens)	psi-mi:"MI:0914"(association)	psi-mi:"MI:0486"(UniProt)	intact:EBI-21196420|imex:IM-27169-9	intact-miscore:0.58	psi-mi:"MI:1060"(spoke expansion)	psi-mi:"MI:0499"(unspecified role)	psi-mi:"MI:0499"(unspecified role)	psi-mi:"MI:0496"(bait)	psi-mi:"MI:0498"(prey)	psi-mi:"MI:0326"(protein)	psi-mi:"MI:0326"(protein)	interpro:IPR002130|interpro:IPR011990|interpro:IPR019734|interpro:IPR020892|interpro:IPR029000|go:"GO:0000122"|go:"GO:0000413"|go:"GO:0003755"|go:"GO:0005634"|go:"GO:0005654"|go:"GO:0005730"|go:"GO:0005737"|go:"GO:0005829"|go:"GO:0006457"|go:"GO:0006915"|go:"GO:0008134"|go:"GO:0015031"|go:"GO:0016018"|go:"GO:0019076"|go:"GO:0030331"|go:"GO:0030544"|go:"GO:0031072"|go:"GO:0034389"|go:"GO:0043065"|…	intact:EBI-77613(chain-parent)	go:"GO:0005739"(component)	-	Start position of the feature chain:672|End position of the feature chain:713	comment:To determine whether CypD and Aβ actually interact in pathophysiologically relevant settings, we subjected mitochondrial proteins to immunoprecipitation with an antibody to CypD followed by immunoblotting with an antibody to Aβ.|figure legend:Fig. 1g|full coverage:Only protein-protein interactions	taxid:9606(human-brain-cortex)|taxid:9606(Homo sapiens brain cortex)	-	2019/02/08	2019/02/08	crc64:39D4100748B35D48	crc64:3AC85563D7858C37	-	-	-	-	0	0	psi-mi:"MI:0113"(western blot)	psi-mi:"MI:0113"(western blot)
uniprotkb:P11169	uniprotkb:Q92542	uniprotkb:B2R606|uniprotkb:Q6I9U2|uniprotkb:Q9UG15|uniprotkb:D3DUU6|ensembl:ENSP00000075120.7|ensembl:ENSP00000516774.1|intact:EBI-725116|uniprotkb:P11169	uniprotkb:Q5T207|uniprotkb:Q5T208|uniprotkb:Q86VV5|ensembl:ENSP00000294785.5|intact:EBI-998440|uniprotkb:Q92542	psi-mi:gtr3_human(display_short)|psi-mi:Solute carrier family 2, facilitated glucose transporter member 3(display_long)|uniprotkb:SLC2A3(gene name)|uniprotkb:GLUT3(gene name synonym)|uniprotkb:Glucose transporter type 3, brain(gene name synonym)	psi-mi:nica_human(display_short)|psi-mi:Nicastrin(display_long)|uniprotkb:Ncstn(gene name)|uniprotkb:UNQ1874/PRO4317(orf name)|uniprotkb:KIAA0253(gene name synonym)	psi-mi:"MI:0006"(anti bait coimmunoprecipitation)	Inoue M. et al.(2015)	intact:EBI-21139661|pubmed:25893612|imex:IM-27136	taxid:9606(human)|taxid:9606(Homo sapiens)	taxid:9606(human)|taxid:9606(Homo sapiens)	psi-mi:"MI:0914"(association)	psi-mi:"MI:0486"(UniProt)	intact:EBI-21462167|imex:IM-27136-53	intact-miscore:0.35	psi-mi:"MI:1060"(spoke expansion)	psi-mi:"MI:0499"(unspecified role)	psi-mi:"MI:0499"(unspecified role)	psi-mi:"MI:0496"(bait)	psi-mi:"MI:0498"(prey)	psi-mi:"MI:0326"(protein)	psi-mi:"MI:0326"(protein)	efo:"Orphanet:399"|reactome:R-HSA-9022699|reactome:R-HSA-6798695|reactome:R-HSA-196836|reactome:R-HSA-189200|refseq:NP_008862.1|mint:P11169|ensembl:ENSP00000516774.1|ensembl:ENSP00000075120.7|ensembl:ENST00000707174.1(transcript)|ensembl:ENST00000075120.12(transcript)|interpro:IPR002945|interpro:IPR003663|interpro:IPR005828|interpro:IPR005829|interpro:IPR020846|interpro:IPR036259|interpro:IPR0452…	efo:"Orphanet:387"|reactome:R-HSA-977225|reactome:R-HSA-9017802|reactome:R-HSA-9013700|reactome:R-HSA-9013507|reactome:R-HSA-6798695|reactome:R-HSA-3928665|reactome:R-HSA-2979096|reactome:R-HSA-2894862|reactome:R-HSA-2644606|reactome:R-HSA-2122948|reactome:R-HSA-205043|reactome:R-HSA-193692|reactome:R-HSA-1474228|reactome:R-HSA-1251985|refseq:NP_056146.1|refseq:NP_001277115.1|refseq:NP_001277113.…	go:"GO:0016020"(component)	-	-	figure legend:Fig. 2|full coverage:Only protein-protein interactions	taxid:9606(human-brain)|taxid:9606(Homo sapiens brain)	-	2019/07/02	2019/07/02	crc64:F601CD6892F16516	crc64:C8C0EAEAD89E976A	-	-	-	-	0	0	psi-mi:"MI:0113"(western blot)	psi-mi:"MI:0113"(western blot)
uniprotkb:P11169	uniprotkb:P49768	uniprotkb:B2R606|uniprotkb:Q6I9U2|uniprotkb:Q9UG15|uniprotkb:D3DUU6|ensembl:ENSP00000075120.7|ensembl:ENSP00000516774.1|intact:EBI-725116|uniprotkb:P11169	uniprotkb:O95465|uniprotkb:Q14762|uniprotkb:Q15719|uniprotkb:Q15720|uniprotkb:Q96P33|uniprotkb:Q9UIF0|uniprotkb:B2R6D3|ensembl:ENSP00000326366.5|ensembl:ENSP00000451915.2|ensembl:ENSP00000514903.1|ensembl:ENSP00000514904.1|ensembl:ENSP00000514905.1|ensembl:ENSP00000514933.1|ensembl:ENSP00000514944.1|ensembl:ENSP00000514948.1|ensembl:ENSP00000514950.1|ensembl:ENSP00000514966.1|ensembl:ENSP00000514…	psi-mi:gtr3_human(display_short)|psi-mi:Solute carrier family 2, facilitated glucose transporter member 3(display_long)|uniprotkb:SLC2A3(gene name)|uniprotkb:GLUT3(gene name synonym)|uniprotkb:Glucose transporter type 3, brain(gene name synonym)	psi-mi:psn1_human(display_short)|psi-mi:Presenilin-1(display_long)|uniprotkb:Psen1(gene name)|uniprotkb:Protein S182(gene name synonym)|uniprotkb:Psnl1(gene name synonym)|uniprotkb:PS1(gene name synonym)|uniprotkb:AD3(gene name synonym)	psi-mi:"MI:0006"(anti bait coimmunoprecipitation)	Inoue M. et al.(2015)	intact:EBI-21139661|pubmed:25893612|imex:IM-27136	taxid:9606(human)|taxid:9606(Homo sapiens)	taxid:9606(human)|taxid:9606(Homo sapiens)	psi-mi:"MI:0914"(association)	psi-mi:"MI:0486"(UniProt)	intact:EBI-21462167|imex:IM-27136-53	intact-miscore:0.42	psi-mi:"MI:1060"(spoke expansion)	psi-mi:"MI:0499"(unspecified role)	psi-mi:"MI:0499"(unspecified role)	psi-mi:"MI:0496"(bait)	psi-mi:"MI:0498"(prey)	psi-mi:"MI:0326"(protein)	psi-mi:"MI:0326"(protein)	efo:"Orphanet:399"|reactome:R-HSA-9022699|reactome:R-HSA-6798695|reactome:R-HSA-196836|reactome:R-HSA-189200|refseq:NP_008862.1|mint:P11169|ensembl:ENSP00000516774.1|ensembl:ENSP00000075120.7|ensembl:ENST00000707174.1(transcript)|ensembl:ENST00000075120.12(transcript)|interpro:IPR002945|interpro:IPR003663|interpro:IPR005828|interpro:IPR005829|interpro:IPR020846|interpro:IPR036259|interpro:IPR0452…	efo:"Orphanet:387"|efo:"Orphanet:275864"|efo:"Orphanet:154"|efo:"Orphanet:1020"|efo:"Orphanet:100070"|efo:"Orphanet:100069"|reactome:R-HSA-9017802|reactome:R-HSA-9013700|reactome:R-HSA-9013507|reactome:R-HSA-6798695|reactome:R-HSA-3928665|reactome:R-HSA-2979096|reactome:R-HSA-2894862|reactome:R-HSA-2644606|reactome:R-HSA-2122948|reactome:R-HSA-205043|reactome:R-HSA-193692|reactome:R-HSA-1474228|r…	go:"GO:0016020"(component)	-	-	figure legend:Fig. 2|full coverage:Only protein-protein interactions	taxid:9606(human-brain)|taxid:9606(Homo sapiens brain)	-	2019/07/02	2019/07/02	crc64:F601CD6892F16516	crc64:5E0F451EF82BCF20	-	-	-	-	0	0	psi-mi:"MI:0113"(western blot)	psi-mi:"MI:0113"(western blot)
uniprotkb:P10636-8	uniprotkb:Q13501	intact:EBI-7470331|intact:MINT-134477|intact:EBI-7470384|intact:EBI-7638179|intact:EBI-7638125|intact:EBI-7638230|intact:EBI-7638364|intact:EBI-7961077|intact:EBI-7470086|intact:EBI-7637965|intact:EBI-7638329|intact:EBI-7470156|intact:EBI-7470185|intact:EBI-7470243|intact:EBI-7638049|intact:EBI-7470111|intact:EBI-7637861|ensembl:ENSP00000303214.7|ensembl:ENSP00000460965.1|ensembl:ENSP00000477703.…	intact:EBI-28976133|uniprotkb:Q13446|uniprotkb:Q9BUV7|uniprotkb:Q9BVS6|uniprotkb:Q9UEU1|uniprotkb:A6NFN7|uniprotkb:B2R661|uniprotkb:B3KUW5|ensembl:ENSP00000374455.4|ensembl:ENSP00000491834.2|ensembl:ENSP00000495843.2|intact:EBI-307104|uniprotkb:Q13501	psi-mi:p10636-8(display_short)|psi-mi:Microtubule-associated protein tau(display_long)|uniprotkb:Tau-4(isoform synonym)|uniprotkb:MAPTL(gene name synonym)|uniprotkb:MTBT1(gene name synonym)|uniprotkb:TAU(gene name synonym)|uniprotkb:Neurofibrillary tangle protein(gene name synonym)|uniprotkb:Paired helical filament-tau(gene name synonym)|uniprotkb:2N4R(isoform synonym)|uniprotkb:MAPT(gene name)	psi-mi:sqstm_human(display_short)|psi-mi:Sequestosome-1(display_long)|uniprotkb:Sqstm1(gene name)|uniprotkb:EBI3-associated protein of 60 kDa(gene name synonym)|uniprotkb:Ubiquitin-binding protein p62(gene name synonym)|uniprotkb:Phosphotyrosine-independent ligand for the Lck SH2 domain of 62 kDa(gene name synonym)|uniprotkb:OSIL(gene name synonym)|uniprotkb:ORCA(gene name synonym)	psi-mi:"MI:0006"(anti bait coimmunoprecipitation)	Drummond E. et al.(2020)	intact:EBI-43436253|pubmed:32812023|imex:IM-29755	taxid:9606(human)|taxid:9606(Homo sapiens)	taxid:9606(human)|taxid:9606(Homo sapiens)	psi-mi:"MI:0914"(association)	psi-mi:"MI:0469"(European Bioinformatics Institute)	intact:EBI-43450064|imex:IM-29755-1	intact-miscore:0.35	psi-mi:"MI:1060"(spoke expansion)	psi-mi:"MI:0499"(unspecified role)	psi-mi:"MI:0499"(unspecified role)	psi-mi:"MI:0496"(bait)	psi-mi:"MI:0498"(prey)	psi-mi:"MI:0326"(protein)	psi-mi:"MI:0326"(protein)	intact:EBI-366182(isoform-parent)|ensembl:ENSG00000186868.18(gene)|ensembl:ENSG00000276155.4(gene)|ensembl:ENSG00000277956.4(gene)|ensembl:ENST00000351559.10(transcript)|ensembl:ENST00000574436.5(transcript)|ensembl:ENST00000620070.4(transcript)|ensembl:ENST00000621329.4(transcript)|ensembl:ENST00000634049.1(transcript)|ensembl:ENST00000703978.1(transcript)	efo:"Orphanet:803"|efo:"Orphanet:603"|efo:"Orphanet:280110"|efo:"Orphanet:275872"|efo:"Orphanet:275864"|reactome:R-HSA-9759194|reactome:R-HSA-9755511|reactome:R-HSA-9725370|reactome:R-HSA-9664873|reactome:R-HSA-9020702|reactome:R-HSA-8951664|reactome:R-HSA-5205685|reactome:R-HSA-209560|reactome:R-HSA-209543|reactome:R-HSA-205043|refseq:XP_016865499.1|refseq:NP_003891.1|refseq:NP_001135771.1|refse…		-	-	figure legend:ST 2a|full coverage:Only protein-protein interactions	taxid:9606(human-brain-cortex)|taxid:9606(Homo sapiens brain cortex)	-	2023/05/11	2023/05/11	crc64:835A8706D847A8CC	crc64:462D94C171F337CD	-	-	O-phospho-L-serine:396-396,404-404	-	0	0	psi-mi:"MI:0102"(sequence tag identification)	psi-mi:"MI:0102"(sequence tag identification)
uniprotkb:P10636-8	uniprotkb:Q13367-3	intact:EBI-7470331|intact:MINT-134477|intact:EBI-7470384|intact:EBI-7638179|intact:EBI-7638125|intact:EBI-7638230|intact:EBI-7638364|intact:EBI-7961077|intact:EBI-7470086|intact:EBI-7637965|intact:EBI-7638329|intact:EBI-7470156|intact:EBI-7470185|intact:EBI-7470243|intact:EBI-7638049|intact:EBI-7470111|intact:EBI-7637861|ensembl:ENSP00000303214.7|ensembl:ENSP00000460965.1|ensembl:ENSP00000477703.…	uniprotkb:Q13367-3|intact:EBI-43451605	psi-mi:p10636-8(display_short)|psi-mi:Microtubule-associated protein tau(display_long)|uniprotkb:Tau-4(isoform synonym)|uniprotkb:MAPTL(gene name synonym)|uniprotkb:MTBT1(gene name synonym)|uniprotkb:TAU(gene name synonym)|uniprotkb:Neurofibrillary tangle protein(gene name synonym)|uniprotkb:Paired helical filament-tau(gene name synonym)|uniprotkb:2N4R(isoform synonym)|uniprotkb:MAPT(gene name)	psi-mi:q13367-3(display_short)|psi-mi:Isoform 3 of AP-3 complex subunit beta-2(display_long)|uniprotkb:Ap3b2(gene name)	psi-mi:"MI:0006"(anti bait coimmunoprecipitation)	Drummond E. et al.(2020)	intact:EBI-43436253|pubmed:32812023|imex:IM-29755	taxid:9606(human)|taxid:9606(Homo sapiens)	taxid:9606(human)|taxid:9606(Homo sapiens)	psi-mi:"MI:0914"(association)	psi-mi:"MI:0469"(European Bioinformatics Institute)	intact:EBI-43450064|imex:IM-29755-1	intact-miscore:0.35	psi-mi:"MI:1060"(spoke expansion)	psi-mi:"MI:0499"(unspecified role)	psi-mi:"MI:0499"(unspecified role)	psi-mi:"MI:0496"(bait)	psi-mi:"MI:0498"(prey)	psi-mi:"MI:0326"(protein)	psi-mi:"MI:0326"(protein)	intact:EBI-366182(isoform-parent)|ensembl:ENSG00000186868.18(gene)|ensembl:ENSG00000276155.4(gene)|ensembl:ENSG00000277956.4(gene)|ensembl:ENST00000351559.10(transcript)|ensembl:ENST00000574436.5(transcript)|ensembl:ENST00000620070.4(transcript)|ensembl:ENST00000621329.4(transcript)|ensembl:ENST00000634049.1(transcript)|ensembl:ENST00000703978.1(transcript)	uniprotkb:Q13367-3(isoform-parent)		-	-	figure legend:ST 2a|full coverage:Only protein-protein interactions	taxid:9606(human-brain-cortex)|taxid:9606(Homo sapiens brain cortex)	-	2023/05/11	2023/05/11	crc64:835A8706D847A8CC	crc64:F6364F9B117BB4EC	-	-	O-phospho-L-serine:396-396,404-404	-	0	0	psi-mi:"MI:0102"(sequence tag identification)	psi-mi:"MI:0102"(sequence tag identification)
uniprotkb:P10636-8	uniprotkb:P02765	intact:EBI-7470331|intact:MINT-134477|intact:EBI-7470384|intact:EBI-7638179|intact:EBI-7638125|intact:EBI-7638230|intact:EBI-7638364|intact:EBI-7961077|intact:EBI-7470086|intact:EBI-7637965|intact:EBI-7638329|intact:EBI-7470156|intact:EBI-7470185|intact:EBI-7470243|intact:EBI-7638049|intact:EBI-7470111|intact:EBI-7637861|ensembl:ENSP00000303214.7|ensembl:ENSP00000460965.1|ensembl:ENSP00000477703.…	uniprotkb:B2R7G1|uniprotkb:O14961|uniprotkb:O14962|uniprotkb:Q9P152|uniprotkb:A8K9N6|ensembl:ENSP00000393887.2|intact:EBI-1223374|uniprotkb:P02765	psi-mi:p10636-8(display_short)|psi-mi:Microtubule-associated protein tau(display_long)|uniprotkb:Tau-4(isoform synonym)|uniprotkb:MAPTL(gene name synonym)|uniprotkb:MTBT1(gene name synonym)|uniprotkb:TAU(gene name synonym)|uniprotkb:Neurofibrillary tangle protein(gene name synonym)|uniprotkb:Paired helical filament-tau(gene name synonym)|uniprotkb:2N4R(isoform synonym)|uniprotkb:MAPT(gene name)	psi-mi:fetua_human(display_short)|psi-mi:Alpha-2-HS-glycoprotein(display_long)|uniprotkb:Ahsg(gene name)|uniprotkb:Fetuin-A(gene name synonym)|uniprotkb:Alpha-2-Z-globulin(gene name synonym)|uniprotkb:Ba-alpha-2-glycoprotein(gene name synonym)|uniprotkb:Fetua(gene name synonym)|uniprotkb:PRO2743(orf name)	psi-mi:"MI:0006"(anti bait coimmunoprecipitation)	Drummond E. et al.(2020)	intact:EBI-43436253|pubmed:32812023|imex:IM-29755	taxid:9606(human)|taxid:9606(Homo sapiens)	taxid:9606(human)|taxid:9606(Homo sapiens)	psi-mi:"MI:0914"(association)	psi-mi:"MI:0469"(European Bioinformatics Institute)	intact:EBI-43450064|imex:IM-29755-1	intact-miscore:0.53	psi-mi:"MI:1060"(spoke expansion)	psi-mi:"MI:0499"(unspecified role)	psi-mi:"MI:0499"(unspecified role)	psi-mi:"MI:0496"(bait)	psi-mi:"MI:0498"(prey)	psi-mi:"MI:0326"(protein)	psi-mi:"MI:0326"(protein)	intact:EBI-366182(isoform-parent)|ensembl:ENSG00000186868.18(gene)|ensembl:ENSG00000276155.4(gene)|ensembl:ENSG00000277956.4(gene)|ensembl:ENST00000351559.10(transcript)|ensembl:ENST00000574436.5(transcript)|ensembl:ENST00000620070.4(transcript)|ensembl:ENST00000621329.4(transcript)|ensembl:ENST00000634049.1(transcript)|ensembl:ENST00000703978.1(transcript)	interpro:IPR000010|interpro:IPR001363|interpro:IPR025760|interpro:IPR046350|go:"GO:0001501"|go:"GO:0001503"|go:"GO:0004866"|go:"GO:0004869"|go:"GO:0005576"|go:"GO:0005615"|go:"GO:0005788"|go:"GO:0005794"|go:"GO:0006907"|go:"GO:0006953"|go:"GO:0019210"|go:"GO:0030500"|go:"GO:0030502"|go:"GO:0031012"|go:"GO:0031093"|go:"GO:0034774"|go:"GO:0046627"|go:"GO:0050727"|go:"GO:0050766"|go:"GO:0062023"|go:…		-	-	figure legend:ST 2a|full coverage:Only protein-protein interactions	taxid:9606(human-brain-cortex)|taxid:9606(Homo sapiens brain cortex)	-	2023/05/11	2023/05/11	crc64:835A8706D847A8CC	crc64:3FE60C8D6B6272D5	-	-	O-phospho-L-serine:396-396,404-404	-	0	0	psi-mi:"MI:0102"(sequence tag identification)	psi-mi:"MI:0102"(sequence tag identification)
[truncated: 6,168 more rows]
