# Supplementary material for: Mining Alzheimer's Interactomes, Macromolecular Complexes and Pathways for Drug Discovery
Source: Proteomics. 2025 Aug 25;25(21-22):102–50. doi: 10.1002/pmic.70018 (PMC12645816; doi:10.1002/pmic.70018)
Supplement: Supplementary file 3 — Supporting File 3: pmic70018‐sup‐0001‐tableS3.txt. [file PMIC-25--s001.txt]

# ID(s) interactor A	ID(s) interactor B	Alt. ID(s) interactor A	Alt. ID(s) interactor B	Alias(es) interactor A	Alias(es) interactor B	Interaction detection method(s)	Publication 1st author(s)	Publication Identifier(s)	Taxid interactor A	Taxid interactor B	Interaction type(s)	Source database(s)	Interaction identifier(s)	Confidence value(s)	Expansion method(s)	Biological role(s) interactor A	Biological role(s) interactor B	Experimental role(s) interactor A	Experimental role(s) interactor B	Type(s) interactor A	Type(s) interactor B	Xref(s) interactor A	Xref(s) interactor B	Interaction Xref(s)	Annotation(s) interactor A	Annotation(s) interactor B	Interaction annotation(s)	Host organism(s)	Interaction parameter(s)	Creation date	Update date	Checksum(s) interactor A	Checksum(s) interactor B	Interaction Checksum(s)	Negative	Feature(s) interactor A	Feature(s) interactor B	Stoichiometry(s) interactor A	Stoichiometry(s) interactor B	Identification method participant A	Identification method participant B
uniprotkb:P10636-8	uniprotkb:O60502	intact:EBI-7470331|intact:MINT-134477|intact:EBI-7470384|intact:EBI-7638179|intact:EBI-7638125|intact:EBI-7638230|intact:EBI-7638364|intact:EBI-7961077|intact:EBI-7470086|intact:EBI-7637965|intact:EBI-7638329|intact:EBI-7470156|intact:EBI-7470185|intact:EBI-7470243|intact:EBI-7638049|intact:EBI-7470111|intact:EBI-7637861|ensembl:ENSP00000303214.7|ensembl:ENSP00000460965.1|ensembl:ENSP00000477703.…	uniprotkb:B7WPB9|uniprotkb:D3DR79|uniprotkb:E9PGF9|uniprotkb:O75166|uniprotkb:Q86WV0|uniprotkb:Q8IV98|uniprotkb:Q9BVA5|uniprotkb:Q9HAR0|ensembl:ENSP00000354850.3|intact:EBI-715814|uniprotkb:O60502	psi-mi:p10636-8(display_short)|psi-mi:Microtubule-associated protein tau(display_long)|uniprotkb:Tau-4(isoform synonym)|uniprotkb:MAPTL(gene name synonym)|uniprotkb:MTBT1(gene name synonym)|uniprotkb:TAU(gene name synonym)|uniprotkb:Neurofibrillary tangle protein(gene name synonym)|uniprotkb:Paired helical filament-tau(gene name synonym)|uniprotkb:2N4R(isoform synonym)|uniprotkb:MAPT(gene name)	psi-mi:oga_human(display_short)|psi-mi:Protein O-GlcNAcase(display_long)|uniprotkb:OGA(gene name)|uniprotkb:Nuclear cytoplasmic O-GlcNAcase and acetyltransferase(gene name synonym)|uniprotkb:N-acetyl-beta-glucosaminidase(gene name synonym)|uniprotkb:N-acetyl-beta-D-glucosaminidase(gene name synonym)|uniprotkb:Meningioma-expressed antigen 5(gene name synonym)|uniprotkb:MGEA5(gene name synonym)|uni…	psi-mi:"MI:0007"(anti tag coimmunoprecipitation)	Tracy TE. et al.(2022)	intact:EBI-44433253|pubmed:35063084|imex:IM-29773	taxid:9606(human)|taxid:9606(Homo sapiens)	taxid:9606(human)|taxid:9606(Homo sapiens)	psi-mi:"MI:0914"(association)	psi-mi:"MI:0469"(European Bioinformatics Institute)	intact:EBI-46421644|imex:IM-29773-23	intact-miscore:0.35	psi-mi:"MI:1060"(spoke expansion)	psi-mi:"MI:0499"(unspecified role)	psi-mi:"MI:0499"(unspecified role)	psi-mi:"MI:0496"(bait)	psi-mi:"MI:0498"(prey)	psi-mi:"MI:0326"(protein)	psi-mi:"MI:0326"(protein)	intact:EBI-366182(isoform-parent)|ensembl:ENSG00000186868.18(gene)|ensembl:ENSG00000276155.4(gene)|ensembl:ENSG00000277956.4(gene)|ensembl:ENST00000351559.10(transcript)|ensembl:ENST00000574436.5(transcript)|ensembl:ENST00000620070.4(transcript)|ensembl:ENST00000621329.4(transcript)|ensembl:ENST00000634049.1(transcript)|ensembl:ENST00000703978.1(transcript)	refseq:NP_036347.1|refseq:NP_001135906.1|mint:O60502|ensembl:ENSP00000359112.3|ensembl:ENSP00000409973.1|ensembl:ENST00000439817.5|ensembl:ENST00000370094.7|ensembl:ENSP00000354850.3|ensembl:ENSP00000350445.4|ensembl:ENST00000357797.9|ensembl:ENST00000361464.8(transcript)|ensembl:ENSG00000198408.14(gene)|go:"GO:0102571"|go:"GO:0102167"|go:"GO:0102166"|go:"GO:0042802"|interpro:IPR011496|interpro:I…		-	-	figure legend:Table S4, Fig. 5|full coverage:Only protein-protein interactions	taxid:9606(human-neuron)|taxid:9606(Homo sapiens neuron)	-	2023/07/26	2024/01/27	crc64:835A8706D847A8CC	crc64:01F8A64A9B1475C6	-	-	flag tag:n-n|mutation:301-301	-	0	0	psi-mi:"MI:0102"(sequence tag identification)	psi-mi:"MI:0102"(sequence tag identification)
uniprotkb:P10636-8	uniprotkb:O60506	intact:EBI-7470331|intact:MINT-134477|intact:EBI-7470384|intact:EBI-7638179|intact:EBI-7638125|intact:EBI-7638230|intact:EBI-7638364|intact:EBI-7961077|intact:EBI-7470086|intact:EBI-7637965|intact:EBI-7638329|intact:EBI-7470156|intact:EBI-7470185|intact:EBI-7470243|intact:EBI-7638049|intact:EBI-7470111|intact:EBI-7637861|ensembl:ENSP00000303214.7|ensembl:ENSP00000460965.1|ensembl:ENSP00000477703.…	uniprotkb:Q5TCG3|uniprotkb:E1P501|uniprotkb:E1P502|uniprotkb:Q53H05|uniprotkb:Q5TCG2|uniprotkb:Q8IW78|uniprotkb:Q8N599|uniprotkb:Q96LC1|uniprotkb:Q96LC2|uniprotkb:Q9Y583|ensembl:ENSP00000358635.3|ensembl:ENSP00000503783.1|ensembl:ENSP00000504706.1|intact:EBI-1024357|uniprotkb:O60506	psi-mi:p10636-8(display_short)|psi-mi:Microtubule-associated protein tau(display_long)|uniprotkb:Tau-4(isoform synonym)|uniprotkb:MAPTL(gene name synonym)|uniprotkb:MTBT1(gene name synonym)|uniprotkb:TAU(gene name synonym)|uniprotkb:Neurofibrillary tangle protein(gene name synonym)|uniprotkb:Paired helical filament-tau(gene name synonym)|uniprotkb:2N4R(isoform synonym)|uniprotkb:MAPT(gene name)	psi-mi:hnrpq_human(display_short)|psi-mi:Heterogeneous nuclear ribonucleoprotein Q(display_long)|uniprotkb:SYNCRIP(gene name)|uniprotkb:NSAP1(gene name synonym)|uniprotkb:HNRPQ(gene name synonym)|uniprotkb:NS1-associated protein 1(gene name synonym)|uniprotkb:Glycine- and tyrosine-rich RNA-binding protein(gene name synonym)|uniprotkb:Synaptotagmin-binding, cytoplasmic RNA-interacting protein(gene…	psi-mi:"MI:0007"(anti tag coimmunoprecipitation)	Tracy TE. et al.(2022)	intact:EBI-44433253|pubmed:35063084|imex:IM-29773	taxid:9606(human)|taxid:9606(Homo sapiens)	taxid:9606(human)|taxid:9606(Homo sapiens)	psi-mi:"MI:0914"(association)	psi-mi:"MI:0469"(European Bioinformatics Institute)	intact:EBI-46421644|imex:IM-29773-23	intact-miscore:0.53	psi-mi:"MI:1060"(spoke expansion)	psi-mi:"MI:0499"(unspecified role)	psi-mi:"MI:0499"(unspecified role)	psi-mi:"MI:0496"(bait)	psi-mi:"MI:0498"(prey)	psi-mi:"MI:0326"(protein)	psi-mi:"MI:0326"(protein)	intact:EBI-366182(isoform-parent)|ensembl:ENSG00000186868.18(gene)|ensembl:ENSG00000276155.4(gene)|ensembl:ENSG00000277956.4(gene)|ensembl:ENST00000351559.10(transcript)|ensembl:ENST00000574436.5(transcript)|ensembl:ENST00000620070.4(transcript)|ensembl:ENST00000621329.4(transcript)|ensembl:ENST00000634049.1(transcript)|ensembl:ENST00000703978.1(transcript)	efo:"Orphanet:528084"|refseq:XP_016865667.1|refseq:XP_005248694.1|refseq:NP_006363.4|refseq:NP_001240700.1|refseq:NP_001153149.1|refseq:NP_001153148.1|refseq:NP_001153147.1|refseq:NP_001153146.1|refseq:NP_001153145.1|dip:DIP-35540N|mint:O60506|ensembl:ENSP00000504120.1|ensembl:ENST00000678930.1|ensembl:ENSP00000503246.1|ensembl:ENST00000678528.1|ensembl:ENSP00000503783.1|ensembl:ENSP00000504706.1…		-	-	figure legend:Table S4, Fig. 5|full coverage:Only protein-protein interactions	taxid:9606(human-neuron)|taxid:9606(Homo sapiens neuron)	-	2023/07/26	2024/01/27	crc64:835A8706D847A8CC	crc64:0669FA604E8FBBDF	-	-	flag tag:n-n|mutation:301-301	-	0	0	psi-mi:"MI:0102"(sequence tag identification)	psi-mi:"MI:0102"(sequence tag identification)
uniprotkb:P10636-8	uniprotkb:O60641	intact:EBI-7470331|intact:MINT-134477|intact:EBI-7470384|intact:EBI-7638179|intact:EBI-7638125|intact:EBI-7638230|intact:EBI-7638364|intact:EBI-7961077|intact:EBI-7470086|intact:EBI-7637965|intact:EBI-7638329|intact:EBI-7470156|intact:EBI-7470185|intact:EBI-7470243|intact:EBI-7638049|intact:EBI-7470111|intact:EBI-7637861|ensembl:ENSP00000303214.7|ensembl:ENSP00000460965.1|ensembl:ENSP00000477703.…	uniprotkb:E5RI02|uniprotkb:Q5JX13|uniprotkb:Q68DL9|uniprotkb:Q6P9D3|uniprotkb:Q9NTY7|uniprotkb:A8K0L7|ensembl:ENSP00000358708.2|ensembl:ENSP00000400459.2|ensembl:ENSP00000428215.1|intact:EBI-1105187|uniprotkb:O60641	psi-mi:p10636-8(display_short)|psi-mi:Microtubule-associated protein tau(display_long)|uniprotkb:Tau-4(isoform synonym)|uniprotkb:MAPTL(gene name synonym)|uniprotkb:MTBT1(gene name synonym)|uniprotkb:TAU(gene name synonym)|uniprotkb:Neurofibrillary tangle protein(gene name synonym)|uniprotkb:Paired helical filament-tau(gene name synonym)|uniprotkb:2N4R(isoform synonym)|uniprotkb:MAPT(gene name)	psi-mi:ap180_human(display_short)|psi-mi:Clathrin coat assembly protein AP180(display_long)|uniprotkb:SNAP91(gene name)|uniprotkb:Phosphoprotein F1-20(gene name synonym)|uniprotkb:91 kDa synaptosomal-associated protein(gene name synonym)|uniprotkb:Clathrin coat-associated protein AP180(gene name synonym)|uniprotkb:KIAA0656(gene name synonym)	psi-mi:"MI:0007"(anti tag coimmunoprecipitation)	Tracy TE. et al.(2022)	intact:EBI-44433253|pubmed:35063084|imex:IM-29773	taxid:9606(human)|taxid:9606(Homo sapiens)	taxid:9606(human)|taxid:9606(Homo sapiens)	psi-mi:"MI:0914"(association)	psi-mi:"MI:0469"(European Bioinformatics Institute)	intact:EBI-46421644|imex:IM-29773-23	intact-miscore:0.42	psi-mi:"MI:1060"(spoke expansion)	psi-mi:"MI:0499"(unspecified role)	psi-mi:"MI:0499"(unspecified role)	psi-mi:"MI:0496"(bait)	psi-mi:"MI:0498"(prey)	psi-mi:"MI:0326"(protein)	psi-mi:"MI:0326"(protein)	intact:EBI-366182(isoform-parent)|ensembl:ENSG00000186868.18(gene)|ensembl:ENSG00000276155.4(gene)|ensembl:ENSG00000277956.4(gene)|ensembl:ENST00000351559.10(transcript)|ensembl:ENST00000574436.5(transcript)|ensembl:ENST00000620070.4(transcript)|ensembl:ENST00000621329.4(transcript)|ensembl:ENST00000634049.1(transcript)|ensembl:ENST00000703978.1(transcript)	reactome:R-HSA-8856828|reactome:R-HSA-8856825|refseq:XP_011534568.1|refseq:XP_011534567.1|refseq:NP_001243646.1|refseq:XP_005248827.1|refseq:XP_006715678.1|refseq:NP_001243647.1|interpro:IPR008942|interpro:IPR011417|interpro:IPR013809|interpro:IPR014712|interpro:IPR045192|go:"GO:0098894"|go:"GO:2000369"|go:"GO:0072583"|go:"GO:0000149"|go:"GO:0005545"|go:"GO:0005546"|go:"GO:0005905"|go:"GO:0008021…		-	-	figure legend:Table S4, Fig. 5|full coverage:Only protein-protein interactions	taxid:9606(human-neuron)|taxid:9606(Homo sapiens neuron)	-	2023/07/26	2024/01/27	crc64:835A8706D847A8CC	crc64:23959C2B54F5EBF1	-	-	flag tag:n-n|mutation:301-301	-	0	0	psi-mi:"MI:0102"(sequence tag identification)	psi-mi:"MI:0102"(sequence tag identification)
uniprotkb:P10636-8	uniprotkb:O60825	intact:EBI-7470331|intact:MINT-134477|intact:EBI-7470384|intact:EBI-7638179|intact:EBI-7638125|intact:EBI-7638230|intact:EBI-7638364|intact:EBI-7961077|intact:EBI-7470086|intact:EBI-7637965|intact:EBI-7638329|intact:EBI-7470156|intact:EBI-7470185|intact:EBI-7470243|intact:EBI-7638049|intact:EBI-7470111|intact:EBI-7637861|ensembl:ENSP00000303214.7|ensembl:ENSP00000460965.1|ensembl:ENSP00000477703.…	uniprotkb:Q5VVQ3|uniprotkb:O60824|uniprotkb:Q5VVQ4|uniprotkb:Q9H3P1|ensembl:ENSP00000356047.3|intact:EBI-764425|uniprotkb:O60825	psi-mi:p10636-8(display_short)|psi-mi:Microtubule-associated protein tau(display_long)|uniprotkb:Tau-4(isoform synonym)|uniprotkb:MAPTL(gene name synonym)|uniprotkb:MTBT1(gene name synonym)|uniprotkb:TAU(gene name synonym)|uniprotkb:Neurofibrillary tangle protein(gene name synonym)|uniprotkb:Paired helical filament-tau(gene name synonym)|uniprotkb:2N4R(isoform synonym)|uniprotkb:MAPT(gene name)	psi-mi:f262_human(display_short)|psi-mi:6-phosphofructo-2-kinase/fructose-2,6-bisphosphatase 2(display_long)|uniprotkb:6PF-2-K/Fru-2,6-P2ase heart-type isozyme(gene name synonym)|uniprotkb:PFKFB2(gene name)	psi-mi:"MI:0007"(anti tag coimmunoprecipitation)	Tracy TE. et al.(2022)	intact:EBI-44433253|pubmed:35063084|imex:IM-29773	taxid:9606(human)|taxid:9606(Homo sapiens)	taxid:9606(human)|taxid:9606(Homo sapiens)	psi-mi:"MI:0914"(association)	psi-mi:"MI:0469"(European Bioinformatics Institute)	intact:EBI-46421644|imex:IM-29773-23	intact-miscore:0.35	psi-mi:"MI:1060"(spoke expansion)	psi-mi:"MI:0499"(unspecified role)	psi-mi:"MI:0499"(unspecified role)	psi-mi:"MI:0496"(bait)	psi-mi:"MI:0498"(prey)	psi-mi:"MI:0326"(protein)	psi-mi:"MI:0326"(protein)	intact:EBI-366182(isoform-parent)|ensembl:ENSG00000186868.18(gene)|ensembl:ENSG00000276155.4(gene)|ensembl:ENSG00000277956.4(gene)|ensembl:ENST00000351559.10(transcript)|ensembl:ENST00000574436.5(transcript)|ensembl:ENST00000620070.4(transcript)|ensembl:ENST00000621329.4(transcript)|ensembl:ENST00000634049.1(transcript)|ensembl:ENST00000703978.1(transcript)	interpro:IPR001345|interpro:IPR003094|interpro:IPR013078|interpro:IPR013079|interpro:IPR027417|interpro:IPR029033|rcsb pdb:5HTK|go:"GO:0003873"|go:"GO:0004331"|go:"GO:0005524"|go:"GO:0005654"|go:"GO:0005829"|go:"GO:0006000"|go:"GO:0006003"|go:"GO:0006007"|go:"GO:0006089"|go:"GO:0006096"|go:"GO:0009749"|go:"GO:0019901"|go:"GO:0032024"|ensembl:ENSG00000123836.15(gene)|ensembl:ENST00000367080.8(tran…		-	-	figure legend:Table S4, Fig. 5|full coverage:Only protein-protein interactions	taxid:9606(human-neuron)|taxid:9606(Homo sapiens neuron)	-	2023/07/26	2024/01/27	crc64:835A8706D847A8CC	crc64:5CD6A933A7EBF604	-	-	flag tag:n-n|mutation:301-301	-	0	0	psi-mi:"MI:0102"(sequence tag identification)	psi-mi:"MI:0102"(sequence tag identification)
uniprotkb:P10636-8	uniprotkb:O60831	intact:EBI-7470331|intact:MINT-134477|intact:EBI-7470384|intact:EBI-7638179|intact:EBI-7638125|intact:EBI-7638230|intact:EBI-7638364|intact:EBI-7961077|intact:EBI-7470086|intact:EBI-7637965|intact:EBI-7638329|intact:EBI-7470156|intact:EBI-7470185|intact:EBI-7470243|intact:EBI-7638049|intact:EBI-7470111|intact:EBI-7637861|ensembl:ENSP00000303214.7|ensembl:ENSP00000460965.1|ensembl:ENSP00000477703.…	uniprotkb:B2RD20|ensembl:ENSP00000451962.2|ensembl:ENSP00000518158.1|intact:EBI-2506064|uniprotkb:O60831	psi-mi:p10636-8(display_short)|psi-mi:Microtubule-associated protein tau(display_long)|uniprotkb:Tau-4(isoform synonym)|uniprotkb:MAPTL(gene name synonym)|uniprotkb:MTBT1(gene name synonym)|uniprotkb:TAU(gene name synonym)|uniprotkb:Neurofibrillary tangle protein(gene name synonym)|uniprotkb:Paired helical filament-tau(gene name synonym)|uniprotkb:2N4R(isoform synonym)|uniprotkb:MAPT(gene name)	psi-mi:praf2_human(display_short)|psi-mi:PRA1 family protein 2(display_long)|uniprotkb:JM4(orf name)|uniprotkb:PRAF2(gene name)	psi-mi:"MI:0007"(anti tag coimmunoprecipitation)	Tracy TE. et al.(2022)	intact:EBI-44433253|pubmed:35063084|imex:IM-29773	taxid:9606(human)|taxid:9606(Homo sapiens)	taxid:9606(human)|taxid:9606(Homo sapiens)	psi-mi:"MI:0914"(association)	psi-mi:"MI:0469"(European Bioinformatics Institute)	intact:EBI-46421644|imex:IM-29773-23	intact-miscore:0.35	psi-mi:"MI:1060"(spoke expansion)	psi-mi:"MI:0499"(unspecified role)	psi-mi:"MI:0499"(unspecified role)	psi-mi:"MI:0496"(bait)	psi-mi:"MI:0498"(prey)	psi-mi:"MI:0326"(protein)	psi-mi:"MI:0326"(protein)	intact:EBI-366182(isoform-parent)|ensembl:ENSG00000186868.18(gene)|ensembl:ENSG00000276155.4(gene)|ensembl:ENSG00000277956.4(gene)|ensembl:ENST00000351559.10(transcript)|ensembl:ENST00000574436.5(transcript)|ensembl:ENST00000620070.4(transcript)|ensembl:ENST00000621329.4(transcript)|ensembl:ENST00000634049.1(transcript)|ensembl:ENST00000703978.1(transcript)	interpro:IPR004895|go:"GO:0010008"|go:"GO:0015031"|go:"GO:0015813"|go:"GO:0016020"|ensembl:ENSG00000243279.4(gene)|ensembl:ENSG00000292222.1(gene)|ensembl:ENST00000553851.3(transcript)|ensembl:ENST00000710261.1(transcript)|ensembl:ENSP00000451962.2|ensembl:ENSP00000518158.1|mint:O60831|refseq:NP_009144.1		-	-	figure legend:Table S4, Fig. 5|full coverage:Only protein-protein interactions	taxid:9606(human-neuron)|taxid:9606(Homo sapiens neuron)	-	2023/07/26	2024/01/27	crc64:835A8706D847A8CC	crc64:E62695D7DC40550A	-	-	flag tag:n-n|mutation:301-301	-	0	0	psi-mi:"MI:0102"(sequence tag identification)	psi-mi:"MI:0102"(sequence tag identification)
uniprotkb:P10636-8	uniprotkb:O60841	intact:EBI-7470331|intact:MINT-134477|intact:EBI-7470384|intact:EBI-7638179|intact:EBI-7638125|intact:EBI-7638230|intact:EBI-7638364|intact:EBI-7961077|intact:EBI-7470086|intact:EBI-7637965|intact:EBI-7638329|intact:EBI-7470156|intact:EBI-7470185|intact:EBI-7470243|intact:EBI-7638049|intact:EBI-7470111|intact:EBI-7637861|ensembl:ENSP00000303214.7|ensembl:ENSP00000460965.1|ensembl:ENSP00000477703.…	uniprotkb:Q53RV7|uniprotkb:Q53SI8|uniprotkb:O95805|uniprotkb:Q9UF81|uniprotkb:Q9UMN7|ensembl:ENSP00000289371.5|intact:EBI-928530|uniprotkb:O60841	psi-mi:p10636-8(display_short)|psi-mi:Microtubule-associated protein tau(display_long)|uniprotkb:Tau-4(isoform synonym)|uniprotkb:MAPTL(gene name synonym)|uniprotkb:MTBT1(gene name synonym)|uniprotkb:TAU(gene name synonym)|uniprotkb:Neurofibrillary tangle protein(gene name synonym)|uniprotkb:Paired helical filament-tau(gene name synonym)|uniprotkb:2N4R(isoform synonym)|uniprotkb:MAPT(gene name)	psi-mi:if2p_human(display_short)|psi-mi:Eukaryotic translation initiation factor 5B(display_long)|uniprotkb:IF2(gene name synonym)|uniprotkb:KIAA0741(gene name synonym)|uniprotkb:Translation initiation factor IF-2(gene name synonym)|uniprotkb:EIF5B(gene name)	psi-mi:"MI:0007"(anti tag coimmunoprecipitation)	Tracy TE. et al.(2022)	intact:EBI-44433253|pubmed:35063084|imex:IM-29773	taxid:9606(human)|taxid:9606(Homo sapiens)	taxid:9606(human)|taxid:9606(Homo sapiens)	psi-mi:"MI:0914"(association)	psi-mi:"MI:0469"(European Bioinformatics Institute)	intact:EBI-46421644|imex:IM-29773-23	intact-miscore:0.35	psi-mi:"MI:1060"(spoke expansion)	psi-mi:"MI:0499"(unspecified role)	psi-mi:"MI:0499"(unspecified role)	psi-mi:"MI:0496"(bait)	psi-mi:"MI:0498"(prey)	psi-mi:"MI:0326"(protein)	psi-mi:"MI:0326"(protein)	intact:EBI-366182(isoform-parent)|ensembl:ENSG00000186868.18(gene)|ensembl:ENSG00000276155.4(gene)|ensembl:ENSG00000277956.4(gene)|ensembl:ENST00000351559.10(transcript)|ensembl:ENST00000574436.5(transcript)|ensembl:ENST00000620070.4(transcript)|ensembl:ENST00000621329.4(transcript)|ensembl:ENST00000634049.1(transcript)|ensembl:ENST00000703978.1(transcript)	interpro:IPR000795|interpro:IPR005225|interpro:IPR009000|interpro:IPR015760|interpro:IPR023115|interpro:IPR027417|interpro:IPR029459|interpro:IPR036925|rcsb pdb:7TQL|go:"GO:0000049"|go:"GO:0003723"|go:"GO:0003743"|go:"GO:0003924"|go:"GO:0005525"|go:"GO:0005737"|go:"GO:0005829"|go:"GO:0006413"|go:"GO:0006446"|go:"GO:0042255"|go:"GO:0045202"|go:"GO:0046872"|ensembl:ENSG00000158417.11(gene)|ensembl:…		-	-	figure legend:Table S4, Fig. 5|full coverage:Only protein-protein interactions	taxid:9606(human-neuron)|taxid:9606(Homo sapiens neuron)	-	2023/07/26	2024/01/27	crc64:835A8706D847A8CC	crc64:454C29FB90AA768E	-	-	flag tag:n-n|mutation:301-301	-	0	0	psi-mi:"MI:0102"(sequence tag identification)	psi-mi:"MI:0102"(sequence tag identification)
uniprotkb:P10636-8	uniprotkb:O60869	intact:EBI-7470331|intact:MINT-134477|intact:EBI-7470384|intact:EBI-7638179|intact:EBI-7638125|intact:EBI-7638230|intact:EBI-7638364|intact:EBI-7961077|intact:EBI-7470086|intact:EBI-7637965|intact:EBI-7638329|intact:EBI-7470156|intact:EBI-7470185|intact:EBI-7470243|intact:EBI-7638049|intact:EBI-7470111|intact:EBI-7637861|ensembl:ENSP00000303214.7|ensembl:ENSP00000460965.1|ensembl:ENSP00000477703.…	uniprotkb:Q5T5T2|uniprotkb:Q9UIM1|ensembl:ENSP00000224073.1|intact:EBI-781301|uniprotkb:O60869	psi-mi:p10636-8(display_short)|psi-mi:Microtubule-associated protein tau(display_long)|uniprotkb:Tau-4(isoform synonym)|uniprotkb:MAPTL(gene name synonym)|uniprotkb:MTBT1(gene name synonym)|uniprotkb:TAU(gene name synonym)|uniprotkb:Neurofibrillary tangle protein(gene name synonym)|uniprotkb:Paired helical filament-tau(gene name synonym)|uniprotkb:2N4R(isoform synonym)|uniprotkb:MAPT(gene name)	psi-mi:edf1_human(display_short)|psi-mi:Endothelial differentiation-related factor 1(display_long)|uniprotkb:Multiprotein-bridging factor 1(gene name synonym)|uniprotkb:EDF1(gene name)	psi-mi:"MI:0007"(anti tag coimmunoprecipitation)	Tracy TE. et al.(2022)	intact:EBI-44433253|pubmed:35063084|imex:IM-29773	taxid:9606(human)|taxid:9606(Homo sapiens)	taxid:9606(human)|taxid:9606(Homo sapiens)	psi-mi:"MI:0914"(association)	psi-mi:"MI:0469"(European Bioinformatics Institute)	intact:EBI-46421644|imex:IM-29773-23	intact-miscore:0.53	psi-mi:"MI:1060"(spoke expansion)	psi-mi:"MI:0499"(unspecified role)	psi-mi:"MI:0499"(unspecified role)	psi-mi:"MI:0496"(bait)	psi-mi:"MI:0498"(prey)	psi-mi:"MI:0326"(protein)	psi-mi:"MI:0326"(protein)	intact:EBI-366182(isoform-parent)|ensembl:ENSG00000186868.18(gene)|ensembl:ENSG00000276155.4(gene)|ensembl:ENSG00000277956.4(gene)|ensembl:ENST00000351559.10(transcript)|ensembl:ENST00000574436.5(transcript)|ensembl:ENST00000620070.4(transcript)|ensembl:ENST00000621329.4(transcript)|ensembl:ENST00000634049.1(transcript)|ensembl:ENST00000703978.1(transcript)	interpro:IPR001387|interpro:IPR010982|interpro:IPR013729|rcsb pdb:1X57|rcsb pdb:6ZVH|go:"GO:0001094"|go:"GO:0003677"|go:"GO:0003713"|go:"GO:0003723"|go:"GO:0005516"|go:"GO:0005634"|go:"GO:0005654"|go:"GO:0005730"|go:"GO:0005737"|go:"GO:0005829"|go:"GO:0006355"|go:"GO:0019216"|go:"GO:0043388"|go:"GO:0045446"|go:"GO:0045893"|ensembl:ENSG00000107223.13(gene)|ensembl:ENST00000224073.6(transcript)|ens…		-	-	figure legend:Table S4, Fig. 5|full coverage:Only protein-protein interactions	taxid:9606(human-neuron)|taxid:9606(Homo sapiens neuron)	-	2023/07/26	2024/01/27	crc64:835A8706D847A8CC	crc64:ADC2C5384BF85C11	-	-	flag tag:n-n|mutation:301-301	-	0	0	psi-mi:"MI:0102"(sequence tag identification)	psi-mi:"MI:0102"(sequence tag identification)
uniprotkb:P10636-8	uniprotkb:O60884	intact:EBI-7470331|intact:MINT-134477|intact:EBI-7470384|intact:EBI-7638179|intact:EBI-7638125|intact:EBI-7638230|intact:EBI-7638364|intact:EBI-7961077|intact:EBI-7470086|intact:EBI-7637965|intact:EBI-7638329|intact:EBI-7470156|intact:EBI-7470185|intact:EBI-7470243|intact:EBI-7638049|intact:EBI-7470111|intact:EBI-7637861|ensembl:ENSP00000303214.7|ensembl:ENSP00000460965.1|ensembl:ENSP00000477703.…	intact:EBI-21358170|uniprotkb:B2R7L7|uniprotkb:O14711|ensembl:ENSP00000314030.5|intact:EBI-352957|uniprotkb:O60884	psi-mi:p10636-8(display_short)|psi-mi:Microtubule-associated protein tau(display_long)|uniprotkb:Tau-4(isoform synonym)|uniprotkb:MAPTL(gene name synonym)|uniprotkb:MTBT1(gene name synonym)|uniprotkb:TAU(gene name synonym)|uniprotkb:Neurofibrillary tangle protein(gene name synonym)|uniprotkb:Paired helical filament-tau(gene name synonym)|uniprotkb:2N4R(isoform synonym)|uniprotkb:MAPT(gene name)	psi-mi:dnja2_human(display_short)|psi-mi:DnaJ homolog subfamily A member 2(display_long)|uniprotkb:HIRIP4(gene name synonym)|uniprotkb:CPR3(gene name synonym)|uniprotkb:HIRA-interacting protein 4(gene name synonym)|uniprotkb:Cell cycle progression restoration gene 3 protein(gene name synonym)|uniprotkb:Dnj3(gene name synonym)|uniprotkb:Renal carcinoma antigen NY-REN-14(gene name synonym)|uniprotk…	psi-mi:"MI:0007"(anti tag coimmunoprecipitation)	Tracy TE. et al.(2022)	intact:EBI-44433253|pubmed:35063084|imex:IM-29773	taxid:9606(human)|taxid:9606(Homo sapiens)	taxid:9606(human)|taxid:9606(Homo sapiens)	psi-mi:"MI:0914"(association)	psi-mi:"MI:0469"(European Bioinformatics Institute)	intact:EBI-46421644|imex:IM-29773-23	intact-miscore:0.53	psi-mi:"MI:1060"(spoke expansion)	psi-mi:"MI:0499"(unspecified role)	psi-mi:"MI:0499"(unspecified role)	psi-mi:"MI:0496"(bait)	psi-mi:"MI:0498"(prey)	psi-mi:"MI:0326"(protein)	psi-mi:"MI:0326"(protein)	intact:EBI-366182(isoform-parent)|ensembl:ENSG00000186868.18(gene)|ensembl:ENSG00000276155.4(gene)|ensembl:ENSG00000277956.4(gene)|ensembl:ENST00000351559.10(transcript)|ensembl:ENST00000574436.5(transcript)|ensembl:ENST00000620070.4(transcript)|ensembl:ENST00000621329.4(transcript)|ensembl:ENST00000634049.1(transcript)|ensembl:ENST00000703978.1(transcript)	interpro:IPR001305|interpro:IPR001623|interpro:IPR002939|interpro:IPR008971|interpro:IPR012724|interpro:IPR018253|interpro:IPR036410|interpro:IPR036869|interpro:IPR044713|rcsb pdb:7ZHS|go:"GO:0001671"|go:"GO:0005524"|go:"GO:0005737"|go:"GO:0005829"|go:"GO:0008284"|go:"GO:0009408"|go:"GO:0016020"|go:"GO:0030544"|go:"GO:0042026"|go:"GO:0046872"|go:"GO:0051082"|go:"GO:0051087"|go:"GO:0070062"|ensemb…		-	-	figure legend:Table S4, Fig. 5|full coverage:Only protein-protein interactions	taxid:9606(human-neuron)|taxid:9606(Homo sapiens neuron)	-	2023/07/26	2024/01/27	crc64:835A8706D847A8CC	crc64:8F1BC367425CB428	-	-	flag tag:n-n|mutation:301-301	-	0	0	psi-mi:"MI:0102"(sequence tag identification)	psi-mi:"MI:0102"(sequence tag identification)
uniprotkb:P10636-8	uniprotkb:O75061	intact:EBI-7470331|intact:MINT-134477|intact:EBI-7470384|intact:EBI-7638179|intact:EBI-7638125|intact:EBI-7638230|intact:EBI-7638364|intact:EBI-7961077|intact:EBI-7470086|intact:EBI-7637965|intact:EBI-7638329|intact:EBI-7470156|intact:EBI-7470185|intact:EBI-7470243|intact:EBI-7638049|intact:EBI-7470111|intact:EBI-7637861|ensembl:ENSP00000303214.7|ensembl:ENSP00000460965.1|ensembl:ENSP00000477703.…	intact:MINT-2797206|uniprotkb:B7Z3V8|uniprotkb:Q32M66|uniprotkb:D3DQ65|uniprotkb:D3DQ66|uniprotkb:Q5T615|uniprotkb:Q5T614|uniprotkb:Q4G0K1|ensembl:ENSP00000378735.3|intact:EBI-7756307|uniprotkb:O75061	psi-mi:p10636-8(display_short)|psi-mi:Microtubule-associated protein tau(display_long)|uniprotkb:Tau-4(isoform synonym)|uniprotkb:MAPTL(gene name synonym)|uniprotkb:MTBT1(gene name synonym)|uniprotkb:TAU(gene name synonym)|uniprotkb:Neurofibrillary tangle protein(gene name synonym)|uniprotkb:Paired helical filament-tau(gene name synonym)|uniprotkb:2N4R(isoform synonym)|uniprotkb:MAPT(gene name)	psi-mi:auxi_human(display_short)|psi-mi:Auxilin(display_long)|uniprotkb:DNAJC6(gene name)|uniprotkb:DnaJ homolog subfamily C member 6(gene name synonym)|uniprotkb:KIAA0473(gene name synonym)	psi-mi:"MI:0007"(anti tag coimmunoprecipitation)	Tracy TE. et al.(2022)	intact:EBI-44433253|pubmed:35063084|imex:IM-29773	taxid:9606(human)|taxid:9606(Homo sapiens)	taxid:9606(human)|taxid:9606(Homo sapiens)	psi-mi:"MI:0914"(association)	psi-mi:"MI:0469"(European Bioinformatics Institute)	intact:EBI-46421644|imex:IM-29773-23	intact-miscore:0.53	psi-mi:"MI:1060"(spoke expansion)	psi-mi:"MI:0499"(unspecified role)	psi-mi:"MI:0499"(unspecified role)	psi-mi:"MI:0496"(bait)	psi-mi:"MI:0498"(prey)	psi-mi:"MI:0326"(protein)	psi-mi:"MI:0326"(protein)	intact:EBI-366182(isoform-parent)|ensembl:ENSG00000186868.18(gene)|ensembl:ENSG00000276155.4(gene)|ensembl:ENSG00000277956.4(gene)|ensembl:ENST00000351559.10(transcript)|ensembl:ENST00000574436.5(transcript)|ensembl:ENST00000620070.4(transcript)|ensembl:ENST00000621329.4(transcript)|ensembl:ENST00000634049.1(transcript)|ensembl:ENST00000703978.1(transcript)	efo:"Orphanet:391411"|efo:"Orphanet:2828"|reactome:R-HSA-8856828|reactome:R-HSA-432722|reactome:R-HSA-432720|refseq:NP_055602.1|refseq:NP_001243794.1|refseq:NP_001243793.1|interpro:IPR000387|interpro:IPR001623|interpro:IPR014020|interpro:IPR029021|interpro:IPR029023|interpro:IPR035892|interpro:IPR036869|go:"GO:0004725"|go:"GO:0005737"|go:"GO:0005829"|go:"GO:0031072"|go:"GO:0031982"|go:"GO:0032050…		-	function:Recruits HSPA8/HSC70 to clathrin-coated vesicles and promotes uncoating of clathrin-coated vesicles|comment:homomint|comment:mint	figure legend:Table S4, Fig. 5|full coverage:Only protein-protein interactions	taxid:9606(human-neuron)|taxid:9606(Homo sapiens neuron)	-	2023/07/26	2024/01/27	crc64:835A8706D847A8CC	crc64:7B7187AAC8ADF2E4	-	-	flag tag:n-n|mutation:301-301	-	0	0	psi-mi:"MI:0102"(sequence tag identification)	psi-mi:"MI:0102"(sequence tag identification)
uniprotkb:P10636-8	uniprotkb:O75083	intact:EBI-7470331|intact:MINT-134477|intact:EBI-7470384|intact:EBI-7638179|intact:EBI-7638125|intact:EBI-7638230|intact:EBI-7638364|intact:EBI-7961077|intact:EBI-7470086|intact:EBI-7637965|intact:EBI-7638329|intact:EBI-7470156|intact:EBI-7470185|intact:EBI-7470243|intact:EBI-7638049|intact:EBI-7470111|intact:EBI-7637861|ensembl:ENSP00000303214.7|ensembl:ENSP00000460965.1|ensembl:ENSP00000477703.…	uniprotkb:O75313|uniprotkb:Q8N6E5|uniprotkb:Q9UG05|uniprotkb:Q9UG78|uniprotkb:A8MPU4|uniprotkb:Q9UQE0|uniprotkb:A8K6E9|ensembl:ENSP00000427687.1|ensembl:ENSP00000514593.1|intact:EBI-351917|uniprotkb:O75083	psi-mi:p10636-8(display_short)|psi-mi:Microtubule-associated protein tau(display_long)|uniprotkb:Tau-4(isoform synonym)|uniprotkb:MAPTL(gene name synonym)|uniprotkb:MTBT1(gene name synonym)|uniprotkb:TAU(gene name synonym)|uniprotkb:Neurofibrillary tangle protein(gene name synonym)|uniprotkb:Paired helical filament-tau(gene name synonym)|uniprotkb:2N4R(isoform synonym)|uniprotkb:MAPT(gene name)	psi-mi:wdr1_human(display_short)|psi-mi:WD repeat-containing protein 1(display_long)|uniprotkb:WDR1(gene name)|uniprotkb:NORI-1(gene name synonym)|uniprotkb:Actin-interacting protein 1(gene name synonym)	psi-mi:"MI:0007"(anti tag coimmunoprecipitation)	Tracy TE. et al.(2022)	intact:EBI-44433253|pubmed:35063084|imex:IM-29773	taxid:9606(human)|taxid:9606(Homo sapiens)	taxid:9606(human)|taxid:9606(Homo sapiens)	psi-mi:"MI:0914"(association)	psi-mi:"MI:0469"(European Bioinformatics Institute)	intact:EBI-46421644|imex:IM-29773-23	intact-miscore:0.53	psi-mi:"MI:1060"(spoke expansion)	psi-mi:"MI:0499"(unspecified role)	psi-mi:"MI:0499"(unspecified role)	psi-mi:"MI:0496"(bait)	psi-mi:"MI:0498"(prey)	psi-mi:"MI:0326"(protein)	psi-mi:"MI:0326"(protein)	intact:EBI-366182(isoform-parent)|ensembl:ENSG00000186868.18(gene)|ensembl:ENSG00000276155.4(gene)|ensembl:ENSG00000277956.4(gene)|ensembl:ENST00000351559.10(transcript)|ensembl:ENST00000574436.5(transcript)|ensembl:ENST00000620070.4(transcript)|ensembl:ENST00000621329.4(transcript)|ensembl:ENST00000634049.1(transcript)|ensembl:ENST00000703978.1(transcript)	efo:"Orphanet:652522"|reactome:R-HSA-114608|refseq:NP_059830.1|refseq:NP_005103.2|mint:O75083|ensembl:ENSP00000514595.1|ensembl:ENST00000699790.1|ensembl:ENSP00000514594.1|ensembl:ENST00000699788.1|ensembl:ENSP00000514593.1|ensembl:ENSP00000426725.1|ensembl:ENST00000502702.6|ensembl:ENSP00000427687.1|ensembl:ENST00000699787.1(transcript)|interpro:IPR020472|interpro:IPR036322|interpro:IPR001680|in…		-	-	figure legend:Table S4, Fig. 5|full coverage:Only protein-protein interactions	taxid:9606(human-neuron)|taxid:9606(Homo sapiens neuron)	-	2023/07/26	2024/01/27	crc64:835A8706D847A8CC	crc64:8C08C31D5CD097F1	-	-	flag tag:n-n|mutation:301-301	-	0	0	psi-mi:"MI:0102"(sequence tag identification)	psi-mi:"MI:0102"(sequence tag identification)
uniprotkb:P10636-8	uniprotkb:O75122	intact:EBI-7470331|intact:MINT-134477|intact:EBI-7470384|intact:EBI-7638179|intact:EBI-7638125|intact:EBI-7638230|intact:EBI-7638364|intact:EBI-7961077|intact:EBI-7470086|intact:EBI-7637965|intact:EBI-7638329|intact:EBI-7470156|intact:EBI-7470185|intact:EBI-7470243|intact:EBI-7638049|intact:EBI-7470111|intact:EBI-7637861|ensembl:ENSP00000303214.7|ensembl:ENSP00000460965.1|ensembl:ENSP00000477703.…	intact:EBI-2514712|intact:EBI-10967478|uniprotkb:B2RTR1|uniprotkb:F5H604|uniprotkb:Q7L8F6|uniprotkb:Q8N6R6|uniprotkb:Q9BQT3|uniprotkb:Q9BQT4|uniprotkb:Q9H7A3|uniprotkb:Q9NSZ2|ensembl:ENSP00000417518.2|intact:EBI-913524|uniprotkb:O75122	psi-mi:p10636-8(display_short)|psi-mi:Microtubule-associated protein tau(display_long)|uniprotkb:Tau-4(isoform synonym)|uniprotkb:MAPTL(gene name synonym)|uniprotkb:MTBT1(gene name synonym)|uniprotkb:TAU(gene name synonym)|uniprotkb:Neurofibrillary tangle protein(gene name synonym)|uniprotkb:Paired helical filament-tau(gene name synonym)|uniprotkb:2N4R(isoform synonym)|uniprotkb:MAPT(gene name)	psi-mi:clap2_human(display_short)|psi-mi:CLIP-associating protein 2(display_long)|uniprotkb:CLASP2(gene name)|uniprotkb:Protein Orbit homolog 2(gene name synonym)|uniprotkb:Cytoplasmic linker-associated protein 2(gene name synonym)|uniprotkb:KIAA0627(gene name synonym)	psi-mi:"MI:0007"(anti tag coimmunoprecipitation)	Tracy TE. et al.(2022)	intact:EBI-44433253|pubmed:35063084|imex:IM-29773	taxid:9606(human)|taxid:9606(Homo sapiens)	taxid:9606(human)|taxid:9606(Homo sapiens)	psi-mi:"MI:0914"(association)	psi-mi:"MI:0469"(European Bioinformatics Institute)	intact:EBI-46421644|imex:IM-29773-23	intact-miscore:0.42	psi-mi:"MI:1060"(spoke expansion)	psi-mi:"MI:0499"(unspecified role)	psi-mi:"MI:0499"(unspecified role)	psi-mi:"MI:0496"(bait)	psi-mi:"MI:0498"(prey)	psi-mi:"MI:0326"(protein)	psi-mi:"MI:0326"(protein)	intact:EBI-366182(isoform-parent)|ensembl:ENSG00000186868.18(gene)|ensembl:ENSG00000276155.4(gene)|ensembl:ENSG00000277956.4(gene)|ensembl:ENST00000351559.10(transcript)|ensembl:ENST00000574436.5(transcript)|ensembl:ENST00000620070.4(transcript)|ensembl:ENST00000621329.4(transcript)|ensembl:ENST00000634049.1(transcript)|ensembl:ENST00000703978.1(transcript)	reactome:R-HSA-9648025|reactome:R-HSA-68877|reactome:R-HSA-5663220|reactome:R-HSA-428890|reactome:R-HSA-2500257|reactome:R-HSA-2467813|reactome:R-HSA-141444|refseq:NP_055912.2|refseq:NP_001193973.1|dip:DIP-36804N|mint:O75122|ensembl:ENSP00000417518.2|ensembl:ENSP00000352581.6|ensembl:ENST00000359576.9|ensembl:ENSP00000324364.6|ensembl:ENST00000313350.10|ensembl:ENST00000480013.6(transcript)|ensem…		-	-	figure legend:Table S4, Fig. 5|full coverage:Only protein-protein interactions	taxid:9606(human-neuron)|taxid:9606(Homo sapiens neuron)	-	2023/07/26	2024/01/27	crc64:835A8706D847A8CC	crc64:EAD31F728BC63B4B	-	-	flag tag:n-n|mutation:301-301	-	0	0	psi-mi:"MI:0102"(sequence tag identification)	psi-mi:"MI:0102"(sequence tag identification)
uniprotkb:P10636-8	uniprotkb:O75390	intact:EBI-7470331|intact:MINT-134477|intact:EBI-7470384|intact:EBI-7638179|intact:EBI-7638125|intact:EBI-7638230|intact:EBI-7638364|intact:EBI-7961077|intact:EBI-7470086|intact:EBI-7637965|intact:EBI-7638329|intact:EBI-7470156|intact:EBI-7470185|intact:EBI-7470243|intact:EBI-7638049|intact:EBI-7470111|intact:EBI-7637861|ensembl:ENSP00000303214.7|ensembl:ENSP00000460965.1|ensembl:ENSP00000477703.…	uniprotkb:Q71UT9|uniprotkb:Q7KZH0|uniprotkb:Q96FZ8|uniprotkb:Q9BWN8|ensembl:ENSP00000342056.3|intact:EBI-487493|uniprotkb:O75390	psi-mi:p10636-8(display_short)|psi-mi:Microtubule-associated protein tau(display_long)|uniprotkb:Tau-4(isoform synonym)|uniprotkb:MAPTL(gene name synonym)|uniprotkb:MTBT1(gene name synonym)|uniprotkb:TAU(gene name synonym)|uniprotkb:Neurofibrillary tangle protein(gene name synonym)|uniprotkb:Paired helical filament-tau(gene name synonym)|uniprotkb:2N4R(isoform synonym)|uniprotkb:MAPT(gene name)	psi-mi:cisy_human(display_short)|psi-mi:Citrate synthase, mitochondrial(display_long)|uniprotkb:"Citrate (Si)-synthase"(gene name synonym)|uniprotkb:CS(gene name)	psi-mi:"MI:0007"(anti tag coimmunoprecipitation)	Tracy TE. et al.(2022)	intact:EBI-44433253|pubmed:35063084|imex:IM-29773	taxid:9606(human)|taxid:9606(Homo sapiens)	taxid:9606(human)|taxid:9606(Homo sapiens)	psi-mi:"MI:0914"(association)	psi-mi:"MI:0469"(European Bioinformatics Institute)	intact:EBI-46421644|imex:IM-29773-23	intact-miscore:0.35	psi-mi:"MI:1060"(spoke expansion)	psi-mi:"MI:0499"(unspecified role)	psi-mi:"MI:0499"(unspecified role)	psi-mi:"MI:0496"(bait)	psi-mi:"MI:0498"(prey)	psi-mi:"MI:0326"(protein)	psi-mi:"MI:0326"(protein)	intact:EBI-366182(isoform-parent)|ensembl:ENSG00000186868.18(gene)|ensembl:ENSG00000276155.4(gene)|ensembl:ENSG00000277956.4(gene)|ensembl:ENST00000351559.10(transcript)|ensembl:ENST00000574436.5(transcript)|ensembl:ENST00000620070.4(transcript)|ensembl:ENST00000621329.4(transcript)|ensembl:ENST00000634049.1(transcript)|ensembl:ENST00000703978.1(transcript)	interpro:IPR002020|interpro:IPR010109|interpro:IPR016142|interpro:IPR016143|interpro:IPR019810|interpro:IPR036969|rcsb pdb:5UZP|rcsb pdb:5UZQ|rcsb pdb:5UZR|go:"GO:0003723"|go:"GO:0004108"|go:"GO:0005634"|go:"GO:0005739"|go:"GO:0005759"|go:"GO:0005975"|go:"GO:0006099"|go:"GO:0006101"|go:"GO:0070062"|ensembl:ENSG00000062485.19(gene)|ensembl:ENST00000351328.8(transcript)|ensembl:ENSP00000342056.3|mi…		-	-	figure legend:Table S4, Fig. 5|full coverage:Only protein-protein interactions	taxid:9606(human-neuron)|taxid:9606(Homo sapiens neuron)	-	2023/07/26	2024/01/27	crc64:835A8706D847A8CC	crc64:459CB29C0BA06997	-	-	flag tag:n-n|mutation:301-301	-	0	0	psi-mi:"MI:0102"(sequence tag identification)	psi-mi:"MI:0102"(sequence tag identification)
uniprotkb:P10636-8	uniprotkb:O75475	intact:EBI-7470331|intact:MINT-134477|intact:EBI-7470384|intact:EBI-7638179|intact:EBI-7638125|intact:EBI-7638230|intact:EBI-7638364|intact:EBI-7961077|intact:EBI-7470086|intact:EBI-7637965|intact:EBI-7638329|intact:EBI-7470156|intact:EBI-7470185|intact:EBI-7470243|intact:EBI-7638049|intact:EBI-7470111|intact:EBI-7637861|ensembl:ENSP00000303214.7|ensembl:ENSP00000460965.1|ensembl:ENSP00000477703.…	uniprotkb:D3DRI9|uniprotkb:O00256|uniprotkb:O95368|uniprotkb:Q6P391|uniprotkb:Q86YB9|uniprotkb:Q9NZI3|uniprotkb:Q9UER6|ensembl:ENSP00000370109.4|ensembl:ENSP00000370114.4|intact:EBI-1801773|uniprotkb:O75475	psi-mi:p10636-8(display_short)|psi-mi:Microtubule-associated protein tau(display_long)|uniprotkb:Tau-4(isoform synonym)|uniprotkb:MAPTL(gene name synonym)|uniprotkb:MTBT1(gene name synonym)|uniprotkb:TAU(gene name synonym)|uniprotkb:Neurofibrillary tangle protein(gene name synonym)|uniprotkb:Paired helical filament-tau(gene name synonym)|uniprotkb:2N4R(isoform synonym)|uniprotkb:MAPT(gene name)	psi-mi:psip1_human(display_short)|psi-mi:PC4 and SFRS1-interacting protein(display_long)|uniprotkb:PSIP1(gene name)|uniprotkb:CLL-associated antigen KW-7(gene name synonym)|uniprotkb:Dense fine speckles 70 kDa protein(gene name synonym)|uniprotkb:Transcriptional coactivator p75/p52(gene name synonym)|uniprotkb:Lens epithelium-derived growth factor(gene name synonym)|uniprotkb:PSIP2(gene name syno…	psi-mi:"MI:0007"(anti tag coimmunoprecipitation)	Tracy TE. et al.(2022)	intact:EBI-44433253|pubmed:35063084|imex:IM-29773	taxid:9606(human)|taxid:9606(Homo sapiens)	taxid:9606(human)|taxid:9606(Homo sapiens)	psi-mi:"MI:0914"(association)	psi-mi:"MI:0469"(European Bioinformatics Institute)	intact:EBI-46421644|imex:IM-29773-23	intact-miscore:0.35	psi-mi:"MI:1060"(spoke expansion)	psi-mi:"MI:0499"(unspecified role)	psi-mi:"MI:0499"(unspecified role)	psi-mi:"MI:0496"(bait)	psi-mi:"MI:0498"(prey)	psi-mi:"MI:0326"(protein)	psi-mi:"MI:0326"(protein)	intact:EBI-366182(isoform-parent)|ensembl:ENSG00000186868.18(gene)|ensembl:ENSG00000276155.4(gene)|ensembl:ENSG00000277956.4(gene)|ensembl:ENST00000351559.10(transcript)|ensembl:ENST00000574436.5(transcript)|ensembl:ENST00000620070.4(transcript)|ensembl:ENST00000621329.4(transcript)|ensembl:ENST00000634049.1(transcript)|ensembl:ENST00000703978.1(transcript)	reactome:R-HSA-9772755|reactome:R-HSA-180910|reactome:R-HSA-180689|reactome:R-HSA-177539|reactome:R-HSA-175567|reactome:R-HSA-164843|reactome:R-HSA-162592|refseq:NP_001304829.1|refseq:NP_001304827.1|refseq:NP_150091.2|refseq:NP_066967.3|refseq:NP_001121689.1|dip:DIP-46656N|mint:O75475|ensembl:ENSP00000380653.2|ensembl:ENST00000397519.6|ensembl:ENSP00000370114.4|ensembl:ENSP00000370109.4|ensembl:E…		-	-	figure legend:Table S4, Fig. 5|full coverage:Only protein-protein interactions	taxid:9606(human-neuron)|taxid:9606(Homo sapiens neuron)	-	2023/07/26	2024/01/27	crc64:835A8706D847A8CC	crc64:4B653D02B1D0E174	-	-	flag tag:n-n|mutation:301-301	-	0	0	psi-mi:"MI:0102"(sequence tag identification)	psi-mi:"MI:0102"(sequence tag identification)
uniprotkb:P10636-8	uniprotkb:O75688	intact:EBI-7470331|intact:MINT-134477|intact:EBI-7470384|intact:EBI-7638179|intact:EBI-7638125|intact:EBI-7638230|intact:EBI-7638364|intact:EBI-7961077|intact:EBI-7470086|intact:EBI-7637965|intact:EBI-7638329|intact:EBI-7470156|intact:EBI-7470185|intact:EBI-7470243|intact:EBI-7638049|intact:EBI-7470111|intact:EBI-7637861|ensembl:ENSP00000303214.7|ensembl:ENSP00000460965.1|ensembl:ENSP00000477703.…	uniprotkb:Q658R4|uniprotkb:Q96ER6|uniprotkb:Q4J6C1|uniprotkb:Q4J6C2|uniprotkb:Q9HAY8|uniprotkb:Q461Q2|ensembl:ENSP00000282412.4|intact:EBI-1047039|uniprotkb:O75688	psi-mi:p10636-8(display_short)|psi-mi:Microtubule-associated protein tau(display_long)|uniprotkb:Tau-4(isoform synonym)|uniprotkb:MAPTL(gene name synonym)|uniprotkb:MTBT1(gene name synonym)|uniprotkb:TAU(gene name synonym)|uniprotkb:Neurofibrillary tangle protein(gene name synonym)|uniprotkb:Paired helical filament-tau(gene name synonym)|uniprotkb:2N4R(isoform synonym)|uniprotkb:MAPT(gene name)	psi-mi:ppm1b_human(display_short)|psi-mi:Protein phosphatase 1B(display_long)|uniprotkb:PPM1B(gene name)|uniprotkb:PP2CB(gene name synonym)|uniprotkb:Protein phosphatase 2C isoform beta(gene name synonym)	psi-mi:"MI:0007"(anti tag coimmunoprecipitation)	Tracy TE. et al.(2022)	intact:EBI-44433253|pubmed:35063084|imex:IM-29773	taxid:9606(human)|taxid:9606(Homo sapiens)	taxid:9606(human)|taxid:9606(Homo sapiens)	psi-mi:"MI:0914"(association)	psi-mi:"MI:0469"(European Bioinformatics Institute)	intact:EBI-46421644|imex:IM-29773-23	intact-miscore:0.35	psi-mi:"MI:1060"(spoke expansion)	psi-mi:"MI:0499"(unspecified role)	psi-mi:"MI:0499"(unspecified role)	psi-mi:"MI:0496"(bait)	psi-mi:"MI:0498"(prey)	psi-mi:"MI:0326"(protein)	psi-mi:"MI:0326"(protein)	intact:EBI-366182(isoform-parent)|ensembl:ENSG00000186868.18(gene)|ensembl:ENSG00000276155.4(gene)|ensembl:ENSG00000277956.4(gene)|ensembl:ENST00000351559.10(transcript)|ensembl:ENST00000574436.5(transcript)|ensembl:ENST00000620070.4(transcript)|ensembl:ENST00000621329.4(transcript)|ensembl:ENST00000634049.1(transcript)|ensembl:ENST00000703978.1(transcript)	efo:"Orphanet:163693"|reactome:R-HSA-9700645|reactome:R-HSA-1169408|reactome:R-HSA-9725370|interpro:IPR036580|interpro:IPR000222|interpro:IPR001932|interpro:IPR036457|interpro:IPR012911|interpro:IPR015655|rcsb pdb:2P8E|go:"GO:0000287"|go:"GO:0004722"|go:"GO:0005634"|go:"GO:0005730"|go:"GO:0005829"|go:"GO:0006470"|go:"GO:0006499"|go:"GO:0016020"|go:"GO:0017018"|go:"GO:0030145"|go:"GO:0032688"|go:"…		-	-	figure legend:Table S4, Fig. 5|full coverage:Only protein-protein interactions	taxid:9606(human-neuron)|taxid:9606(Homo sapiens neuron)	-	2023/07/26	2024/01/27	crc64:835A8706D847A8CC	crc64:A3A5797AD263DFBD	-	-	flag tag:n-n|mutation:301-301	-	0	0	psi-mi:"MI:0102"(sequence tag identification)	psi-mi:"MI:0102"(sequence tag identification)
uniprotkb:P10636-8	uniprotkb:O75746	intact:EBI-7470331|intact:MINT-134477|intact:EBI-7470384|intact:EBI-7638179|intact:EBI-7638125|intact:EBI-7638230|intact:EBI-7638364|intact:EBI-7961077|intact:EBI-7470086|intact:EBI-7637965|intact:EBI-7638329|intact:EBI-7470156|intact:EBI-7470185|intact:EBI-7470243|intact:EBI-7638049|intact:EBI-7470111|intact:EBI-7637861|ensembl:ENSP00000303214.7|ensembl:ENSP00000460965.1|ensembl:ENSP00000477703.…	intact:EBI-2802067|uniprotkb:B3KR64|uniprotkb:Q96AM8|ensembl:ENSP00000388658.2|ensembl:ENSP00000517838.1|intact:EBI-1047585|uniprotkb:O75746	psi-mi:p10636-8(display_short)|psi-mi:Microtubule-associated protein tau(display_long)|uniprotkb:Tau-4(isoform synonym)|uniprotkb:MAPTL(gene name synonym)|uniprotkb:MTBT1(gene name synonym)|uniprotkb:TAU(gene name synonym)|uniprotkb:Neurofibrillary tangle protein(gene name synonym)|uniprotkb:Paired helical filament-tau(gene name synonym)|uniprotkb:2N4R(isoform synonym)|uniprotkb:MAPT(gene name)	psi-mi:s2512_human(display_short)|psi-mi:Electrogenic aspartate/glutamate antiporter SLC25A12, mitochondrial(display_long)|uniprotkb:SLC25A12(gene name)|uniprotkb:Araceli hiperlarga(gene name synonym)|uniprotkb:AGC1(gene name synonym)|uniprotkb:ARALAR1(gene name synonym)|uniprotkb:Mitochondrial aspartate glutamate carrier 1(gene name synonym)|uniprotkb:Solute carrier family 25 member 12(gene name…	psi-mi:"MI:0007"(anti tag coimmunoprecipitation)	Tracy TE. et al.(2022)	intact:EBI-44433253|pubmed:35063084|imex:IM-29773	taxid:9606(human)|taxid:9606(Homo sapiens)	taxid:9606(human)|taxid:9606(Homo sapiens)	psi-mi:"MI:0914"(association)	psi-mi:"MI:0469"(European Bioinformatics Institute)	intact:EBI-46421644|imex:IM-29773-23	intact-miscore:0.35	psi-mi:"MI:1060"(spoke expansion)	psi-mi:"MI:0499"(unspecified role)	psi-mi:"MI:0499"(unspecified role)	psi-mi:"MI:0496"(bait)	psi-mi:"MI:0498"(prey)	psi-mi:"MI:0326"(protein)	psi-mi:"MI:0326"(protein)	intact:EBI-366182(isoform-parent)|ensembl:ENSG00000186868.18(gene)|ensembl:ENSG00000276155.4(gene)|ensembl:ENSG00000277956.4(gene)|ensembl:ENST00000351559.10(transcript)|ensembl:ENST00000574436.5(transcript)|ensembl:ENST00000620070.4(transcript)|ensembl:ENST00000621329.4(transcript)|ensembl:ENST00000634049.1(transcript)|ensembl:ENST00000703978.1(transcript)	interpro:IPR002048|interpro:IPR002067|interpro:IPR011992|interpro:IPR018108|interpro:IPR018247|interpro:IPR023395|rcsb pdb:4P5X|rcsb pdb:4P60|go:"GO:0000514"|go:"GO:0000515"|go:"GO:0005313"|go:"GO:0005509"|go:"GO:0005739"|go:"GO:0005743"|go:"GO:0006094"|go:"GO:0009066"|go:"GO:0015172"|go:"GO:0015183"|go:"GO:0015810"|go:"GO:0015813"|go:"GO:0016020"|go:"GO:0042802"|go:"GO:0043490"|go:"GO:0051592"|e…		-	-	figure legend:Table S4, Fig. 5|full coverage:Only protein-protein interactions	taxid:9606(human-neuron)|taxid:9606(Homo sapiens neuron)	-	2023/07/26	2024/01/27	crc64:835A8706D847A8CC	crc64:D00A7D3D4244539F	-	-	flag tag:n-n|mutation:301-301	-	0	0	psi-mi:"MI:0102"(sequence tag identification)	psi-mi:"MI:0102"(sequence tag identification)
uniprotkb:P10636-8	uniprotkb:O75781	intact:EBI-7470331|intact:MINT-134477|intact:EBI-7470384|intact:EBI-7638179|intact:EBI-7638125|intact:EBI-7638230|intact:EBI-7638364|intact:EBI-7961077|intact:EBI-7470086|intact:EBI-7637965|intact:EBI-7638329|intact:EBI-7470156|intact:EBI-7470185|intact:EBI-7470243|intact:EBI-7638049|intact:EBI-7470111|intact:EBI-7637861|ensembl:ENSP00000303214.7|ensembl:ENSP00000460965.1|ensembl:ENSP00000477703.…	intact:EBI-28976029|uniprotkb:O43359|uniprotkb:O95673|uniprotkb:Q92559|uniprotkb:Q9UQS3|uniprotkb:Q9UPJ4|uniprotkb:Q9UQS2|ensembl:ENSP00000341911.4|intact:EBI-6448827|uniprotkb:O75781	psi-mi:p10636-8(display_short)|psi-mi:Microtubule-associated protein tau(display_long)|uniprotkb:Tau-4(isoform synonym)|uniprotkb:MAPTL(gene name synonym)|uniprotkb:MTBT1(gene name synonym)|uniprotkb:TAU(gene name synonym)|uniprotkb:Neurofibrillary tangle protein(gene name synonym)|uniprotkb:Paired helical filament-tau(gene name synonym)|uniprotkb:2N4R(isoform synonym)|uniprotkb:MAPT(gene name)	psi-mi:palm_human(display_short)|psi-mi:Paralemmin-1(display_long)|uniprotkb:KIAA0270(gene name synonym)|uniprotkb:Paralemmin(gene name synonym)|uniprotkb:PALM(gene name)	psi-mi:"MI:0007"(anti tag coimmunoprecipitation)	Tracy TE. et al.(2022)	intact:EBI-44433253|pubmed:35063084|imex:IM-29773	taxid:9606(human)|taxid:9606(Homo sapiens)	taxid:9606(human)|taxid:9606(Homo sapiens)	psi-mi:"MI:0914"(association)	psi-mi:"MI:0469"(European Bioinformatics Institute)	intact:EBI-46421644|imex:IM-29773-23	intact-miscore:0.35	psi-mi:"MI:1060"(spoke expansion)	psi-mi:"MI:0499"(unspecified role)	psi-mi:"MI:0499"(unspecified role)	psi-mi:"MI:0496"(bait)	psi-mi:"MI:0498"(prey)	psi-mi:"MI:0326"(protein)	psi-mi:"MI:0326"(protein)	intact:EBI-366182(isoform-parent)|ensembl:ENSG00000186868.18(gene)|ensembl:ENSG00000276155.4(gene)|ensembl:ENSG00000277956.4(gene)|ensembl:ENST00000351559.10(transcript)|ensembl:ENST00000574436.5(transcript)|ensembl:ENST00000620070.4(transcript)|ensembl:ENST00000621329.4(transcript)|ensembl:ENST00000634049.1(transcript)|ensembl:ENST00000703978.1(transcript)	interpro:IPR004965|go:"GO:0005654"|go:"GO:0005886"|go:"GO:0007010"|go:"GO:0007193"|go:"GO:0008360"|go:"GO:0009898"|go:"GO:0014069"|go:"GO:0016323"|go:"GO:0016327"|go:"GO:0030424"|go:"GO:0031410"|go:"GO:0031527"|go:"GO:0031750"|go:"GO:0043197"|go:"GO:0051491"|go:"GO:0060074"|go:"GO:0060160"|go:"GO:0071257"|go:"GO:0072659"|ensembl:ENSG00000099864.18(gene)|ensembl:ENST00000338448.10(transcript)|ense…		-	-	figure legend:Table S4, Fig. 5|full coverage:Only protein-protein interactions	taxid:9606(human-neuron)|taxid:9606(Homo sapiens neuron)	-	2023/07/26	2024/01/27	crc64:835A8706D847A8CC	crc64:46D455D5D12C3135	-	-	flag tag:n-n|mutation:301-301	-	0	0	psi-mi:"MI:0102"(sequence tag identification)	psi-mi:"MI:0102"(sequence tag identification)
uniprotkb:P10636-8	uniprotkb:O75874	intact:EBI-7470331|intact:MINT-134477|intact:EBI-7470384|intact:EBI-7638179|intact:EBI-7638125|intact:EBI-7638230|intact:EBI-7638364|intact:EBI-7961077|intact:EBI-7470086|intact:EBI-7637965|intact:EBI-7638329|intact:EBI-7470156|intact:EBI-7470185|intact:EBI-7470243|intact:EBI-7638049|intact:EBI-7470111|intact:EBI-7637861|ensembl:ENSP00000303214.7|ensembl:ENSP00000460965.1|ensembl:ENSP00000477703.…	uniprotkb:Q567U4|uniprotkb:Q6FHQ6|uniprotkb:Q7Z3V0|uniprotkb:Q93090|uniprotkb:Q9NTJ9|uniprotkb:Q9UKW8|ensembl:ENSP00000260985.2|ensembl:ENSP00000390265.1|ensembl:ENSP00000410513.1|intact:EBI-715695|uniprotkb:O75874	psi-mi:p10636-8(display_short)|psi-mi:Microtubule-associated protein tau(display_long)|uniprotkb:Tau-4(isoform synonym)|uniprotkb:MAPTL(gene name synonym)|uniprotkb:MTBT1(gene name synonym)|uniprotkb:TAU(gene name synonym)|uniprotkb:Neurofibrillary tangle protein(gene name synonym)|uniprotkb:Paired helical filament-tau(gene name synonym)|uniprotkb:2N4R(isoform synonym)|uniprotkb:MAPT(gene name)	psi-mi:idhc_human(display_short)|psi-mi:Isocitrate dehydrogenase [NADP] cytoplasmic(display_long)|uniprotkb:IDH1(gene name)|uniprotkb:IDPc(gene name synonym)|uniprotkb:PICD(gene name synonym)|uniprotkb:"NADP(+)-specific ICDH"(gene name synonym)|uniprotkb:Oxalosuccinate decarboxylase(gene name synonym)|uniprotkb:Cytosolic NADP-isocitrate dehydrogenase(gene name synonym)	psi-mi:"MI:0007"(anti tag coimmunoprecipitation)	Tracy TE. et al.(2022)	intact:EBI-44433253|pubmed:35063084|imex:IM-29773	taxid:9606(human)|taxid:9606(Homo sapiens)	taxid:9606(human)|taxid:9606(Homo sapiens)	psi-mi:"MI:0914"(association)	psi-mi:"MI:0469"(European Bioinformatics Institute)	intact:EBI-46421644|imex:IM-29773-23	intact-miscore:0.35	psi-mi:"MI:1060"(spoke expansion)	psi-mi:"MI:0499"(unspecified role)	psi-mi:"MI:0499"(unspecified role)	psi-mi:"MI:0496"(bait)	psi-mi:"MI:0498"(prey)	psi-mi:"MI:0326"(protein)	psi-mi:"MI:0326"(protein)	intact:EBI-366182(isoform-parent)|ensembl:ENSG00000186868.18(gene)|ensembl:ENSG00000276155.4(gene)|ensembl:ENSG00000277956.4(gene)|ensembl:ENST00000351559.10(transcript)|ensembl:ENST00000574436.5(transcript)|ensembl:ENST00000620070.4(transcript)|ensembl:ENST00000621329.4(transcript)|ensembl:ENST00000634049.1(transcript)|ensembl:ENST00000703978.1(transcript)	efo:"Orphanet:99646"|efo:"Orphanet:86845"|efo:"Orphanet:296"|efo:"Orphanet:251579"|efo:"Orphanet:251576"|efo:"Orphanet:163634"|reactome:R-HSA-9818025|reactome:R-HSA-9033241|reactome:R-HSA-6798695|reactome:R-HSA-389542|reactome:R-HSA-2978092|refseq:NP_005887.2|refseq:NP_001269316.1|refseq:NP_001269315.1|dip:DIP-59311N|mint:O75874|ensembl:ENSP00000410513.1|ensembl:ENSP00000390265.1|ensembl:ENSP0000…		-	-	figure legend:Table S4, Fig. 5|full coverage:Only protein-protein interactions	taxid:9606(human-neuron)|taxid:9606(Homo sapiens neuron)	-	2023/07/26	2024/01/27	crc64:835A8706D847A8CC	crc64:60428B0B6E5851DC	-	-	flag tag:n-n|mutation:301-301	-	0	0	psi-mi:"MI:0102"(sequence tag identification)	psi-mi:"MI:0102"(sequence tag identification)
uniprotkb:P10636-8	uniprotkb:O75891	intact:EBI-7470331|intact:MINT-134477|intact:EBI-7470384|intact:EBI-7638179|intact:EBI-7638125|intact:EBI-7638230|intact:EBI-7638364|intact:EBI-7961077|intact:EBI-7470086|intact:EBI-7637965|intact:EBI-7638329|intact:EBI-7470156|intact:EBI-7470185|intact:EBI-7470243|intact:EBI-7638049|intact:EBI-7470111|intact:EBI-7637861|ensembl:ENSP00000303214.7|ensembl:ENSP00000460965.1|ensembl:ENSP00000477703.…	uniprotkb:B4DG36|uniprotkb:E9PBX3|uniprotkb:Q68CS1|uniprotkb:Q8TBP8|ensembl:ENSP00000377083.3|ensembl:ENSP00000420293.1|intact:EBI-10714847|uniprotkb:O75891	psi-mi:p10636-8(display_short)|psi-mi:Microtubule-associated protein tau(display_long)|uniprotkb:Tau-4(isoform synonym)|uniprotkb:MAPTL(gene name synonym)|uniprotkb:MTBT1(gene name synonym)|uniprotkb:TAU(gene name synonym)|uniprotkb:Neurofibrillary tangle protein(gene name synonym)|uniprotkb:Paired helical filament-tau(gene name synonym)|uniprotkb:2N4R(isoform synonym)|uniprotkb:MAPT(gene name)	psi-mi:al1l1_human(display_short)|psi-mi:Cytosolic 10-formyltetrahydrofolate dehydrogenase(display_long)|uniprotkb:ALDH1L1(gene name)|uniprotkb:FTHFD(gene name synonym)|uniprotkb:Aldehyde dehydrogenase family 1 member L1(gene name synonym)	psi-mi:"MI:0007"(anti tag coimmunoprecipitation)	Tracy TE. et al.(2022)	intact:EBI-44433253|pubmed:35063084|imex:IM-29773	taxid:9606(human)|taxid:9606(Homo sapiens)	taxid:9606(human)|taxid:9606(Homo sapiens)	psi-mi:"MI:0914"(association)	psi-mi:"MI:0469"(European Bioinformatics Institute)	intact:EBI-46421644|imex:IM-29773-23	intact-miscore:0.35	psi-mi:"MI:1060"(spoke expansion)	psi-mi:"MI:0499"(unspecified role)	psi-mi:"MI:0499"(unspecified role)	psi-mi:"MI:0496"(bait)	psi-mi:"MI:0498"(prey)	psi-mi:"MI:0326"(protein)	psi-mi:"MI:0326"(protein)	intact:EBI-366182(isoform-parent)|ensembl:ENSG00000186868.18(gene)|ensembl:ENSG00000276155.4(gene)|ensembl:ENSG00000277956.4(gene)|ensembl:ENST00000351559.10(transcript)|ensembl:ENST00000574436.5(transcript)|ensembl:ENST00000620070.4(transcript)|ensembl:ENST00000621329.4(transcript)|ensembl:ENST00000634049.1(transcript)|ensembl:ENST00000703978.1(transcript)	reactome:R-HSA-196757|refseq:XP_006713544.1|refseq:NP_036322.2|refseq:NP_001257294.1|refseq:NP_001257293.1|refseq:XP_011510657.1|mint:O75891|ensembl:ENSP00000420293.1|ensembl:ENSP00000414126.3|interpro:IPR001555|interpro:IPR002376|interpro:IPR005793|interpro:IPR009081|interpro:IPR011034|interpro:IPR011407|interpro:IPR015590|interpro:IPR016160|interpro:IPR016161|interpro:IPR016162|interpro:IPR0161…		-	-	figure legend:Table S4, Fig. 5|full coverage:Only protein-protein interactions	taxid:9606(human-neuron)|taxid:9606(Homo sapiens neuron)	-	2023/07/26	2024/01/27	crc64:835A8706D847A8CC	crc64:D92CB2930617F7CF	-	-	flag tag:n-n|mutation:301-301	-	0	0	psi-mi:"MI:0102"(sequence tag identification)	psi-mi:"MI:0102"(sequence tag identification)
uniprotkb:P10636-8	uniprotkb:O75915	intact:EBI-7470331|intact:MINT-134477|intact:EBI-7470384|intact:EBI-7638179|intact:EBI-7638125|intact:EBI-7638230|intact:EBI-7638364|intact:EBI-7961077|intact:EBI-7470086|intact:EBI-7637965|intact:EBI-7638329|intact:EBI-7470156|intact:EBI-7470185|intact:EBI-7470243|intact:EBI-7638049|intact:EBI-7470111|intact:EBI-7637861|ensembl:ENSP00000303214.7|ensembl:ENSP00000460965.1|ensembl:ENSP00000477703.…	uniprotkb:B2R6V5|uniprotkb:Q53ES3|uniprotkb:Q5KU08|ensembl:ENSP00000273258.3|intact:EBI-2860752|uniprotkb:O75915	psi-mi:p10636-8(display_short)|psi-mi:Microtubule-associated protein tau(display_long)|uniprotkb:Tau-4(isoform synonym)|uniprotkb:MAPTL(gene name synonym)|uniprotkb:MTBT1(gene name synonym)|uniprotkb:TAU(gene name synonym)|uniprotkb:Neurofibrillary tangle protein(gene name synonym)|uniprotkb:Paired helical filament-tau(gene name synonym)|uniprotkb:2N4R(isoform synonym)|uniprotkb:MAPT(gene name)	psi-mi:praf3_human(display_short)|psi-mi:PRA1 family protein 3(display_long)|uniprotkb:ARL6IP5(gene name)|uniprotkb:HSPC127(orf name)|uniprotkb:DERP11(gene name synonym)|uniprotkb:JWA(gene name synonym)|uniprotkb:PRA2(gene name synonym)|uniprotkb:PRAF3(gene name synonym)|uniprotkb:ADP-ribosylation factor-like protein 6-interacting protein 5(gene name synonym)|uniprotkb:Cytoskeleton-related vitami…	psi-mi:"MI:0007"(anti tag coimmunoprecipitation)	Tracy TE. et al.(2022)	intact:EBI-44433253|pubmed:35063084|imex:IM-29773	taxid:9606(human)|taxid:9606(Homo sapiens)	taxid:9606(human)|taxid:9606(Homo sapiens)	psi-mi:"MI:0914"(association)	psi-mi:"MI:0469"(European Bioinformatics Institute)	intact:EBI-46421644|imex:IM-29773-23	intact-miscore:0.42	psi-mi:"MI:1060"(spoke expansion)	psi-mi:"MI:0499"(unspecified role)	psi-mi:"MI:0499"(unspecified role)	psi-mi:"MI:0496"(bait)	psi-mi:"MI:0498"(prey)	psi-mi:"MI:0326"(protein)	psi-mi:"MI:0326"(protein)	intact:EBI-366182(isoform-parent)|ensembl:ENSG00000186868.18(gene)|ensembl:ENSG00000276155.4(gene)|ensembl:ENSG00000277956.4(gene)|ensembl:ENST00000351559.10(transcript)|ensembl:ENST00000574436.5(transcript)|ensembl:ENST00000620070.4(transcript)|ensembl:ENST00000621329.4(transcript)|ensembl:ENST00000634049.1(transcript)|ensembl:ENST00000703978.1(transcript)	interpro:IPR004895|go:"GO:0002037"|go:"GO:0005789"|go:"GO:0005856"|go:"GO:0005886"|go:"GO:0006749"|go:"GO:0007611"|go:"GO:0008631"|go:"GO:0010917"|go:"GO:0015031"|go:"GO:0015813"|go:"GO:0016020"|go:"GO:0032874"|go:"GO:0034599"|go:"GO:0043065"|go:"GO:0043280"|go:"GO:0051051"|go:"GO:0071407"|go:"GO:0072659"|go:"GO:0098712"|go:"GO:0099523"|ensembl:ENSG00000144746.7(gene)|ensembl:ENST00000273258.4(tr…		-	-	figure legend:Table S4, Fig. 5|full coverage:Only protein-protein interactions	taxid:9606(human-neuron)|taxid:9606(Homo sapiens neuron)	-	2023/07/26	2024/01/27	crc64:835A8706D847A8CC	crc64:3AA708C6D0901B44	-	-	flag tag:n-n|mutation:301-301	-	0	0	psi-mi:"MI:0102"(sequence tag identification)	psi-mi:"MI:0102"(sequence tag identification)
uniprotkb:P10636-8	uniprotkb:O75947	intact:EBI-7470331|intact:MINT-134477|intact:EBI-7470384|intact:EBI-7638179|intact:EBI-7638125|intact:EBI-7638230|intact:EBI-7638364|intact:EBI-7961077|intact:EBI-7470086|intact:EBI-7637965|intact:EBI-7638329|intact:EBI-7470156|intact:EBI-7470185|intact:EBI-7470243|intact:EBI-7638049|intact:EBI-7470111|intact:EBI-7637861|ensembl:ENSP00000303214.7|ensembl:ENSP00000460965.1|ensembl:ENSP00000477703.…	uniprotkb:B2R5L6|uniprotkb:Q9H3J4|ensembl:ENSP00000301587.4|intact:EBI-724024|uniprotkb:O75947	psi-mi:p10636-8(display_short)|psi-mi:Microtubule-associated protein tau(display_long)|uniprotkb:Tau-4(isoform synonym)|uniprotkb:MAPTL(gene name synonym)|uniprotkb:MTBT1(gene name synonym)|uniprotkb:TAU(gene name synonym)|uniprotkb:Neurofibrillary tangle protein(gene name synonym)|uniprotkb:Paired helical filament-tau(gene name synonym)|uniprotkb:2N4R(isoform synonym)|uniprotkb:MAPT(gene name)	psi-mi:atp5h_human(display_short)|psi-mi:ATP synthase subunit d, mitochondrial(display_long)|uniprotkb:ATP synthase peripheral stalk subunit d(gene name synonym)|uniprotkb:ATP5H(gene name synonym)|uniprotkb:My032(orf name)|uniprotkb:ATP5PD(gene name)	psi-mi:"MI:0007"(anti tag coimmunoprecipitation)	Tracy TE. et al.(2022)	intact:EBI-44433253|pubmed:35063084|imex:IM-29773	taxid:9606(human)|taxid:9606(Homo sapiens)	taxid:9606(human)|taxid:9606(Homo sapiens)	psi-mi:"MI:0914"(association)	psi-mi:"MI:0469"(European Bioinformatics Institute)	intact:EBI-46421644|imex:IM-29773-23	intact-miscore:0.35	psi-mi:"MI:1060"(spoke expansion)	psi-mi:"MI:0499"(unspecified role)	psi-mi:"MI:0499"(unspecified role)	psi-mi:"MI:0496"(bait)	psi-mi:"MI:0498"(prey)	psi-mi:"MI:0326"(protein)	psi-mi:"MI:0326"(protein)	intact:EBI-366182(isoform-parent)|ensembl:ENSG00000186868.18(gene)|ensembl:ENSG00000276155.4(gene)|ensembl:ENSG00000277956.4(gene)|ensembl:ENST00000351559.10(transcript)|ensembl:ENST00000574436.5(transcript)|ensembl:ENST00000620070.4(transcript)|ensembl:ENST00000621329.4(transcript)|ensembl:ENST00000634049.1(transcript)|ensembl:ENST00000703978.1(transcript)	interpro:IPR008689|interpro:IPR036228|rcsb pdb:8H9F|rcsb pdb:8H9G|rcsb pdb:8H9J|rcsb pdb:8H9K|rcsb pdb:8H9M|rcsb pdb:8H9N|rcsb pdb:8H9Q|rcsb pdb:8H9R|rcsb pdb:8H9S|rcsb pdb:8H9T|rcsb pdb:8H9U|rcsb pdb:8H9V|go:"GO:0000274"|go:"GO:0005739"|go:"GO:0005743"|go:"GO:0005753"|go:"GO:0015078"|go:"GO:0015986"|go:"GO:0042776"|ensembl:ENSG00000167863.12(gene)|ensembl:ENST00000301587.9(transcript)|ensembl:EN…		-	-	figure legend:Table S4, Fig. 5|full coverage:Only protein-protein interactions	taxid:9606(human-neuron)|taxid:9606(Homo sapiens neuron)	-	2023/07/26	2024/01/27	crc64:835A8706D847A8CC	crc64:E93020ADA1BA1694	-	-	flag tag:n-n|mutation:301-301	-	0	0	psi-mi:"MI:0102"(sequence tag identification)	psi-mi:"MI:0102"(sequence tag identification)
uniprotkb:P10636-8	uniprotkb:O76003	intact:EBI-7470331|intact:MINT-134477|intact:EBI-7470384|intact:EBI-7638179|intact:EBI-7638125|intact:EBI-7638230|intact:EBI-7638364|intact:EBI-7961077|intact:EBI-7470086|intact:EBI-7637965|intact:EBI-7638329|intact:EBI-7470156|intact:EBI-7470185|intact:EBI-7470243|intact:EBI-7638049|intact:EBI-7470111|intact:EBI-7637861|ensembl:ENSP00000303214.7|ensembl:ENSP00000460965.1|ensembl:ENSP00000477703.…	uniprotkb:D3DRG2|uniprotkb:Q96CE0|uniprotkb:Q9P1B0|uniprotkb:Q9P1B1|uniprotkb:B3KMP7|uniprotkb:B3KMQ5|uniprotkb:Q5JV01|ensembl:ENSP00000330836.5|ensembl:ENSP00000357633.1|ensembl:ENSP00000435445.1|intact:EBI-374781|uniprotkb:O76003	psi-mi:p10636-8(display_short)|psi-mi:Microtubule-associated protein tau(display_long)|uniprotkb:Tau-4(isoform synonym)|uniprotkb:MAPTL(gene name synonym)|uniprotkb:MTBT1(gene name synonym)|uniprotkb:TAU(gene name synonym)|uniprotkb:Neurofibrillary tangle protein(gene name synonym)|uniprotkb:Paired helical filament-tau(gene name synonym)|uniprotkb:2N4R(isoform synonym)|uniprotkb:MAPT(gene name)	psi-mi:glrx3_human(display_short)|psi-mi:Glutaredoxin-3(display_long)|uniprotkb:GLRX3(gene name)|uniprotkb:TXNL2(gene name synonym)|uniprotkb:HUSSY-22(orf name)|uniprotkb:PICOT(gene name synonym)|uniprotkb:PKC-theta-interacting protein(gene name synonym)|uniprotkb:PKC-interacting cousin of thioredoxin(gene name synonym)|uniprotkb:Thioredoxin-like protein 2(gene name synonym)	psi-mi:"MI:0007"(anti tag coimmunoprecipitation)	Tracy TE. et al.(2022)	intact:EBI-44433253|pubmed:35063084|imex:IM-29773	taxid:9606(human)|taxid:9606(Homo sapiens)	taxid:9606(human)|taxid:9606(Homo sapiens)	psi-mi:"MI:0914"(association)	psi-mi:"MI:0469"(European Bioinformatics Institute)	intact:EBI-46421644|imex:IM-29773-23	intact-miscore:0.35	psi-mi:"MI:1060"(spoke expansion)	psi-mi:"MI:0499"(unspecified role)	psi-mi:"MI:0499"(unspecified role)	psi-mi:"MI:0496"(bait)	psi-mi:"MI:0498"(prey)	psi-mi:"MI:0326"(protein)	psi-mi:"MI:0326"(protein)	intact:EBI-366182(isoform-parent)|ensembl:ENSG00000186868.18(gene)|ensembl:ENSG00000276155.4(gene)|ensembl:ENSG00000277956.4(gene)|ensembl:ENST00000351559.10(transcript)|ensembl:ENST00000574436.5(transcript)|ensembl:ENST00000620070.4(transcript)|ensembl:ENST00000621329.4(transcript)|ensembl:ENST00000634049.1(transcript)|ensembl:ENST00000703978.1(transcript)	reactome:R-HSA-917937|refseq:NP_006532.2|refseq:NP_001186797.1|dip:DIP-31306N|mint:O76003|ensembl:ENSP00000435445.1|interpro:IPR002109|interpro:IPR004480|interpro:IPR013766|interpro:IPR033658|interpro:IPR036249|rcsb pdb:2DIY|rcsb pdb:2WZ9|rcsb pdb:2YAN|rcsb pdb:3ZYW|go:"GO:0002026"|go:"GO:0003723"|go:"GO:0005080"|go:"GO:0005634"|go:"GO:0005737"|go:"GO:0005829"|go:"GO:0005938"|go:"GO:0006879"|go:"…		-	-	figure legend:Table S4, Fig. 5|full coverage:Only protein-protein interactions	taxid:9606(human-neuron)|taxid:9606(Homo sapiens neuron)	-	2023/07/26	2024/01/27	crc64:835A8706D847A8CC	crc64:46D644413D9EDFDA	-	-	flag tag:n-n|mutation:301-301	-	0	0	psi-mi:"MI:0102"(sequence tag identification)	psi-mi:"MI:0102"(sequence tag identification)
uniprotkb:P10636-8	uniprotkb:O76070	intact:EBI-7470331|intact:MINT-134477|intact:EBI-7470384|intact:EBI-7638179|intact:EBI-7638125|intact:EBI-7638230|intact:EBI-7638364|intact:EBI-7961077|intact:EBI-7470086|intact:EBI-7637965|intact:EBI-7638329|intact:EBI-7470156|intact:EBI-7470185|intact:EBI-7470243|intact:EBI-7638049|intact:EBI-7470111|intact:EBI-7637861|ensembl:ENSP00000303214.7|ensembl:ENSP00000460965.1|ensembl:ENSP00000477703.…	uniprotkb:O15104|uniprotkb:Q96P61|ensembl:ENSP00000361087.3|intact:EBI-1053810|uniprotkb:O76070	psi-mi:p10636-8(display_short)|psi-mi:Microtubule-associated protein tau(display_long)|uniprotkb:Tau-4(isoform synonym)|uniprotkb:MAPTL(gene name synonym)|uniprotkb:MTBT1(gene name synonym)|uniprotkb:TAU(gene name synonym)|uniprotkb:Neurofibrillary tangle protein(gene name synonym)|uniprotkb:Paired helical filament-tau(gene name synonym)|uniprotkb:2N4R(isoform synonym)|uniprotkb:MAPT(gene name)	psi-mi:syug_human(display_short)|psi-mi:Gamma-synuclein(display_long)|uniprotkb:Persyn(gene name synonym)|uniprotkb:Breast cancer-specific gene 1 protein(gene name synonym)|uniprotkb:Synoretin(gene name synonym)|uniprotkb:BCSG1(gene name synonym)|uniprotkb:PRSN(gene name synonym)|uniprotkb:SNCG(gene name)	psi-mi:"MI:0007"(anti tag coimmunoprecipitation)	Tracy TE. et al.(2022)	intact:EBI-44433253|pubmed:35063084|imex:IM-29773	taxid:9606(human)|taxid:9606(Homo sapiens)	taxid:9606(human)|taxid:9606(Homo sapiens)	psi-mi:"MI:0914"(association)	psi-mi:"MI:0469"(European Bioinformatics Institute)	intact:EBI-46421644|imex:IM-29773-23	intact-miscore:0.42	psi-mi:"MI:1060"(spoke expansion)	psi-mi:"MI:0499"(unspecified role)	psi-mi:"MI:0499"(unspecified role)	psi-mi:"MI:0496"(bait)	psi-mi:"MI:0498"(prey)	psi-mi:"MI:0326"(protein)	psi-mi:"MI:0326"(protein)	intact:EBI-366182(isoform-parent)|ensembl:ENSG00000186868.18(gene)|ensembl:ENSG00000276155.4(gene)|ensembl:ENSG00000277956.4(gene)|ensembl:ENST00000351559.10(transcript)|ensembl:ENST00000574436.5(transcript)|ensembl:ENST00000620070.4(transcript)|ensembl:ENST00000621329.4(transcript)|ensembl:ENST00000634049.1(transcript)|ensembl:ENST00000703978.1(transcript)	interpro:IPR001058|interpro:IPR002462|go:"GO:0005737"|go:"GO:0005813"|go:"GO:0005819"|go:"GO:0007268"|go:"GO:0008344"|go:"GO:0009306"|go:"GO:0014059"|go:"GO:0043025"|go:"GO:0043679"|go:"GO:0046928"|go:"GO:0048471"|go:"GO:0048488"|go:"GO:0050808"|go:"GO:0070062"|go:"GO:1903136"|ensembl:ENSG00000173267.14(gene)|ensembl:ENST00000372017.4(transcript)|ensembl:ENSP00000361087.3|refseq:NP_001317049.1|re…		-	-	figure legend:Table S4, Fig. 5|full coverage:Only protein-protein interactions	taxid:9606(human-neuron)|taxid:9606(Homo sapiens neuron)	-	2023/07/26	2024/01/27	crc64:835A8706D847A8CC	crc64:F183DEF302DBE688	-	-	flag tag:n-n|mutation:301-301	-	0	0	psi-mi:"MI:0102"(sequence tag identification)	psi-mi:"MI:0102"(sequence tag identification)
uniprotkb:P10636-8	uniprotkb:O94760	intact:EBI-7470331|intact:MINT-134477|intact:EBI-7470384|intact:EBI-7638179|intact:EBI-7638125|intact:EBI-7638230|intact:EBI-7638364|intact:EBI-7961077|intact:EBI-7470086|intact:EBI-7637965|intact:EBI-7638329|intact:EBI-7470156|intact:EBI-7470185|intact:EBI-7470243|intact:EBI-7638049|intact:EBI-7470111|intact:EBI-7637861|ensembl:ENSP00000303214.7|ensembl:ENSP00000460965.1|ensembl:ENSP00000477703.…	intact:EBI-4286999|uniprotkb:Q5HYC8|uniprotkb:Q86XK5|ensembl:ENSP00000284031.8|intact:EBI-2859658|uniprotkb:O94760	psi-mi:p10636-8(display_short)|psi-mi:Microtubule-associated protein tau(display_long)|uniprotkb:Tau-4(isoform synonym)|uniprotkb:MAPTL(gene name synonym)|uniprotkb:MTBT1(gene name synonym)|uniprotkb:TAU(gene name synonym)|uniprotkb:Neurofibrillary tangle protein(gene name synonym)|uniprotkb:Paired helical filament-tau(gene name synonym)|uniprotkb:2N4R(isoform synonym)|uniprotkb:MAPT(gene name)	psi-mi:ddah1_human(display_short)|psi-mi:"N(G),N(G)-dimethylarginine dimethylaminohydrolase 1"(display_long)|uniprotkb:DDAH1(gene name)|uniprotkb:Dimethylargininase-1(gene name synonym)|uniprotkb:DDAHI(gene name synonym)|uniprotkb:DDAH(gene name synonym)	psi-mi:"MI:0007"(anti tag coimmunoprecipitation)	Tracy TE. et al.(2022)	intact:EBI-44433253|pubmed:35063084|imex:IM-29773	taxid:9606(human)|taxid:9606(Homo sapiens)	taxid:9606(human)|taxid:9606(Homo sapiens)	psi-mi:"MI:0914"(association)	psi-mi:"MI:0469"(European Bioinformatics Institute)	intact:EBI-46421644|imex:IM-29773-23	intact-miscore:0.35	psi-mi:"MI:1060"(spoke expansion)	psi-mi:"MI:0499"(unspecified role)	psi-mi:"MI:0499"(unspecified role)	psi-mi:"MI:0496"(bait)	psi-mi:"MI:0498"(prey)	psi-mi:"MI:0326"(protein)	psi-mi:"MI:0326"(protein)	intact:EBI-366182(isoform-parent)|ensembl:ENSG00000186868.18(gene)|ensembl:ENSG00000276155.4(gene)|ensembl:ENSG00000277956.4(gene)|ensembl:ENST00000351559.10(transcript)|ensembl:ENST00000574436.5(transcript)|ensembl:ENST00000620070.4(transcript)|ensembl:ENST00000621329.4(transcript)|ensembl:ENST00000634049.1(transcript)|ensembl:ENST00000703978.1(transcript)	reactome:R-HSA-203615|refseq:XP_005270767.1|interpro:IPR033199|rcsb pdb:2JAI|rcsb pdb:2JAJ|rcsb pdb:3I2E|rcsb pdb:3I4A|rcsb pdb:3P8E|rcsb pdb:3P8P|rcsb pdb:6DGE|rcsb pdb:6SZP|rcsb pdb:6SZQ|rcsb pdb:7ULU|rcsb pdb:7ULV|rcsb pdb:7ULX|rcsb pdb:7USZ|rcsb pdb:7UT0|go:"GO:0003073"|go:"GO:0003824"|go:"GO:0005829"|go:"GO:0006525"|go:"GO:0006527"|go:"GO:0007263"|go:"GO:0008285"|go:"GO:0016403"|go:"GO:00165…		-	-	figure legend:Table S4, Fig. 5|full coverage:Only protein-protein interactions	taxid:9606(human-neuron)|taxid:9606(Homo sapiens neuron)	-	2023/07/26	2024/01/27	crc64:835A8706D847A8CC	crc64:CD8875DF267EF39B	-	-	flag tag:n-n|mutation:301-301	-	0	0	psi-mi:"MI:0102"(sequence tag identification)	psi-mi:"MI:0102"(sequence tag identification)
uniprotkb:P10636-8	uniprotkb:O94811	intact:EBI-7470331|intact:MINT-134477|intact:EBI-7470384|intact:EBI-7638179|intact:EBI-7638125|intact:EBI-7638230|intact:EBI-7638364|intact:EBI-7961077|intact:EBI-7470086|intact:EBI-7637965|intact:EBI-7638329|intact:EBI-7470156|intact:EBI-7470185|intact:EBI-7470243|intact:EBI-7638049|intact:EBI-7470111|intact:EBI-7637861|ensembl:ENSP00000303214.7|ensembl:ENSP00000460965.1|ensembl:ENSP00000477703.…	ensembl:ENSP00000353785.5|intact:EBI-3927802|uniprotkb:O94811	psi-mi:p10636-8(display_short)|psi-mi:Microtubule-associated protein tau(display_long)|uniprotkb:Tau-4(isoform synonym)|uniprotkb:MAPTL(gene name synonym)|uniprotkb:MTBT1(gene name synonym)|uniprotkb:TAU(gene name synonym)|uniprotkb:Neurofibrillary tangle protein(gene name synonym)|uniprotkb:Paired helical filament-tau(gene name synonym)|uniprotkb:2N4R(isoform synonym)|uniprotkb:MAPT(gene name)	psi-mi:tppp_human(display_short)|psi-mi:Tubulin polymerization-promoting protein(display_long)|uniprotkb:Tppp(gene name)|uniprotkb:p25-alpha(gene name synonym)|uniprotkb:TPPP1(gene name synonym)|uniprotkb:25 kDa brain-specific protein(gene name synonym)|uniprotkb:TPPP/p25(gene name synonym)|uniprotkb:p24(gene name synonym)	psi-mi:"MI:0007"(anti tag coimmunoprecipitation)	Tracy TE. et al.(2022)	intact:EBI-44433253|pubmed:35063084|imex:IM-29773	taxid:9606(human)|taxid:9606(Homo sapiens)	taxid:9606(human)|taxid:9606(Homo sapiens)	psi-mi:"MI:0914"(association)	psi-mi:"MI:0469"(European Bioinformatics Institute)	intact:EBI-46421644|imex:IM-29773-23	intact-miscore:0.42	psi-mi:"MI:1060"(spoke expansion)	psi-mi:"MI:0499"(unspecified role)	psi-mi:"MI:0499"(unspecified role)	psi-mi:"MI:0496"(bait)	psi-mi:"MI:0498"(prey)	psi-mi:"MI:0326"(protein)	psi-mi:"MI:0326"(protein)	intact:EBI-366182(isoform-parent)|ensembl:ENSG00000186868.18(gene)|ensembl:ENSG00000276155.4(gene)|ensembl:ENSG00000277956.4(gene)|ensembl:ENST00000351559.10(transcript)|ensembl:ENST00000574436.5(transcript)|ensembl:ENST00000620070.4(transcript)|ensembl:ENST00000621329.4(transcript)|ensembl:ENST00000634049.1(transcript)|ensembl:ENST00000703978.1(transcript)	interpro:IPR008907|interpro:IPR011992|go:"GO:0001578"|go:"GO:0003924"|go:"GO:0005634"|go:"GO:0005737"|go:"GO:0005739"|go:"GO:0005794"|go:"GO:0005815"|go:"GO:0005829"|go:"GO:0005874"|go:"GO:0008017"|go:"GO:0014003"|go:"GO:0015631"|go:"GO:0030953"|go:"GO:0031334"|go:"GO:0031643"|go:"GO:0032273"|go:"GO:0032288"|go:"GO:0042803"|go:"GO:0046785"|go:"GO:0046983"|go:"GO:0048471"|go:"GO:0048709"|go:"GO:00…		-	-	figure legend:Table S4, Fig. 5|full coverage:Only protein-protein interactions	taxid:9606(human-neuron)|taxid:9606(Homo sapiens neuron)	-	2023/07/26	2024/01/27	crc64:835A8706D847A8CC	crc64:F8B2C814EA59129A	-	-	flag tag:n-n|mutation:301-301	-	0	0	psi-mi:"MI:0102"(sequence tag identification)	psi-mi:"MI:0102"(sequence tag identification)
uniprotkb:P10636-8	uniprotkb:O94832	intact:EBI-7470331|intact:MINT-134477|intact:EBI-7470384|intact:EBI-7638179|intact:EBI-7638125|intact:EBI-7638230|intact:EBI-7638364|intact:EBI-7961077|intact:EBI-7470086|intact:EBI-7637965|intact:EBI-7638329|intact:EBI-7470156|intact:EBI-7470185|intact:EBI-7470243|intact:EBI-7638049|intact:EBI-7470111|intact:EBI-7637861|ensembl:ENSP00000303214.7|ensembl:ENSP00000460965.1|ensembl:ENSP00000477703.…	uniprotkb:Q8NHP9|uniprotkb:A6H8V3|ensembl:ENSP00000324527.5|intact:EBI-355634|uniprotkb:O94832	psi-mi:p10636-8(display_short)|psi-mi:Microtubule-associated protein tau(display_long)|uniprotkb:Tau-4(isoform synonym)|uniprotkb:MAPTL(gene name synonym)|uniprotkb:MTBT1(gene name synonym)|uniprotkb:TAU(gene name synonym)|uniprotkb:Neurofibrillary tangle protein(gene name synonym)|uniprotkb:Paired helical filament-tau(gene name synonym)|uniprotkb:2N4R(isoform synonym)|uniprotkb:MAPT(gene name)	psi-mi:myo1d_human(display_short)|psi-mi:Unconventional myosin-Id(display_long)|uniprotkb:MYO1D(gene name)|uniprotkb:KIAA0727(gene name synonym)	psi-mi:"MI:0007"(anti tag coimmunoprecipitation)	Tracy TE. et al.(2022)	intact:EBI-44433253|pubmed:35063084|imex:IM-29773	taxid:9606(human)|taxid:9606(Homo sapiens)	taxid:9606(human)|taxid:9606(Homo sapiens)	psi-mi:"MI:0914"(association)	psi-mi:"MI:0469"(European Bioinformatics Institute)	intact:EBI-46421644|imex:IM-29773-23	intact-miscore:0.35	psi-mi:"MI:1060"(spoke expansion)	psi-mi:"MI:0499"(unspecified role)	psi-mi:"MI:0499"(unspecified role)	psi-mi:"MI:0496"(bait)	psi-mi:"MI:0498"(prey)	psi-mi:"MI:0326"(protein)	psi-mi:"MI:0326"(protein)	intact:EBI-366182(isoform-parent)|ensembl:ENSG00000186868.18(gene)|ensembl:ENSG00000276155.4(gene)|ensembl:ENSG00000277956.4(gene)|ensembl:ENST00000351559.10(transcript)|ensembl:ENST00000574436.5(transcript)|ensembl:ENST00000620070.4(transcript)|ensembl:ENST00000621329.4(transcript)|ensembl:ENST00000634049.1(transcript)|ensembl:ENST00000703978.1(transcript)	refseq:NP_056009.1|refseq:NP_001290208.1|mint:O94832|ensembl:ENSP00000324527.5|interpro:IPR036961|interpro:IPR000048|interpro:IPR001609|interpro:IPR010926|interpro:IPR027417|interpro:IPR036072|go:"GO:0000146"|go:"GO:0005516"|go:"GO:0005524"|go:"GO:0005737"|go:"GO:0005768"|go:"GO:0005769"|go:"GO:0005790"|go:"GO:0005829"|go:"GO:0005886"|go:"GO:0005902"|go:"GO:0005903"|go:"GO:0005938"|go:"GO:0007015…		-	-	figure legend:Table S4, Fig. 5|full coverage:Only protein-protein interactions	taxid:9606(human-neuron)|taxid:9606(Homo sapiens neuron)	-	2023/07/26	2024/01/27	crc64:835A8706D847A8CC	crc64:A8BB08450887168E	-	-	flag tag:n-n|mutation:301-301	-	0	0	psi-mi:"MI:0102"(sequence tag identification)	psi-mi:"MI:0102"(sequence tag identification)
uniprotkb:P10636-8	uniprotkb:O94856	intact:EBI-7470331|intact:MINT-134477|intact:EBI-7470384|intact:EBI-7638179|intact:EBI-7638125|intact:EBI-7638230|intact:EBI-7638364|intact:EBI-7961077|intact:EBI-7470086|intact:EBI-7637965|intact:EBI-7638329|intact:EBI-7470156|intact:EBI-7470185|intact:EBI-7470243|intact:EBI-7638049|intact:EBI-7470111|intact:EBI-7637861|ensembl:ENSP00000303214.7|ensembl:ENSP00000460965.1|ensembl:ENSP00000477703.…	uniprotkb:B7ZMD8|uniprotkb:B5MDP6|uniprotkb:B5MDR6|uniprotkb:Q5T2F0|uniprotkb:Q5T2F1|uniprotkb:Q5T2F2|uniprotkb:Q5T2F3|uniprotkb:Q5T2F4|uniprotkb:Q5T2F5|uniprotkb:Q5T2F6|uniprotkb:Q5T2F7|uniprotkb:Q5T2F9|uniprotkb:Q5T2G0|uniprotkb:Q5W9F8|uniprotkb:Q68DH3|uniprotkb:Q6ZQV6|uniprotkb:Q7Z3K1|uniprotkb:Q96HT1|uniprotkb:Q96K50|uniprotkb:B2RNN8|uniprotkb:Q149P5|uniprotkb:B3KQZ1|intact:EBI-1751948|unipro…	psi-mi:p10636-8(display_short)|psi-mi:Microtubule-associated protein tau(display_long)|uniprotkb:Tau-4(isoform synonym)|uniprotkb:MAPTL(gene name synonym)|uniprotkb:MTBT1(gene name synonym)|uniprotkb:TAU(gene name synonym)|uniprotkb:Neurofibrillary tangle protein(gene name synonym)|uniprotkb:Paired helical filament-tau(gene name synonym)|uniprotkb:2N4R(isoform synonym)|uniprotkb:MAPT(gene name)	psi-mi:nfasc_human(display_short)|psi-mi:Neurofascin(display_long)|uniprotkb:Nfasc(gene name)|uniprotkb:KIAA0756(gene name synonym)	psi-mi:"MI:0007"(anti tag coimmunoprecipitation)	Tracy TE. et al.(2022)	intact:EBI-44433253|pubmed:35063084|imex:IM-29773	taxid:9606(human)|taxid:9606(Homo sapiens)	taxid:9606(human)|taxid:9606(Homo sapiens)	psi-mi:"MI:0914"(association)	psi-mi:"MI:0469"(European Bioinformatics Institute)	intact:EBI-46421644|imex:IM-29773-23	intact-miscore:0.35	psi-mi:"MI:1060"(spoke expansion)	psi-mi:"MI:0499"(unspecified role)	psi-mi:"MI:0499"(unspecified role)	psi-mi:"MI:0496"(bait)	psi-mi:"MI:0498"(prey)	psi-mi:"MI:0326"(protein)	psi-mi:"MI:0326"(protein)	intact:EBI-366182(isoform-parent)|ensembl:ENSG00000186868.18(gene)|ensembl:ENSG00000276155.4(gene)|ensembl:ENSG00000277956.4(gene)|ensembl:ENST00000351559.10(transcript)|ensembl:ENST00000574436.5(transcript)|ensembl:ENST00000620070.4(transcript)|ensembl:ENST00000621329.4(transcript)|ensembl:ENST00000634049.1(transcript)|ensembl:ENST00000703978.1(transcript)	reactome:R-HSA-6798695|reactome:R-HSA-447043|reactome:R-HSA-445095|refseq:XP_011507630.1|refseq:XP_011507621.1|refseq:NP_055905.2|refseq:NP_001153805.1|refseq:NP_001153804.1|refseq:NP_001153803.1|refseq:NP_001005389.2|refseq:NP_001005388.2|go:"GO:0101003"|go:"GO:0098632"|go:"GO:0098609"|go:"GO:0043194"|interpro:IPR026965|interpro:IPR026966|interpro:IPR013151|interpro:IPR036116|interpro:IPR036179|…		-	-	figure legend:Table S4, Fig. 5|full coverage:Only protein-protein interactions	taxid:9606(human-neuron)|taxid:9606(Homo sapiens neuron)	-	2023/07/26	2024/01/27	crc64:835A8706D847A8CC	crc64:4DC555E5AA06C223	-	-	flag tag:n-n|mutation:301-301	-	0	0	psi-mi:"MI:0102"(sequence tag identification)	psi-mi:"MI:0102"(sequence tag identification)
uniprotkb:P10636-8	uniprotkb:O94967	intact:EBI-7470331|intact:MINT-134477|intact:EBI-7470384|intact:EBI-7638179|intact:EBI-7638125|intact:EBI-7638230|intact:EBI-7638364|intact:EBI-7961077|intact:EBI-7470086|intact:EBI-7637965|intact:EBI-7638329|intact:EBI-7470156|intact:EBI-7470185|intact:EBI-7470243|intact:EBI-7638049|intact:EBI-7470111|intact:EBI-7637861|ensembl:ENSP00000303214.7|ensembl:ENSP00000460965.1|ensembl:ENSP00000477703.…	uniprotkb:A8MX09|uniprotkb:Q5TYV7|uniprotkb:Q5TYV8|uniprotkb:Q5TYV9|uniprotkb:Q8IXT7|uniprotkb:Q8IYU9|ensembl:ENSP00000358979.3|intact:EBI-723239|uniprotkb:O94967	psi-mi:p10636-8(display_short)|psi-mi:Microtubule-associated protein tau(display_long)|uniprotkb:Tau-4(isoform synonym)|uniprotkb:MAPTL(gene name synonym)|uniprotkb:MTBT1(gene name synonym)|uniprotkb:TAU(gene name synonym)|uniprotkb:Neurofibrillary tangle protein(gene name synonym)|uniprotkb:Paired helical filament-tau(gene name synonym)|uniprotkb:2N4R(isoform synonym)|uniprotkb:MAPT(gene name)	psi-mi:wdr47_human(display_short)|psi-mi:WD repeat-containing protein 47(display_long)|uniprotkb:WDR47(gene name)|uniprotkb:Neuronal enriched MAP-interacting protein(gene name synonym)|uniprotkb:KIAA0893(gene name synonym)	psi-mi:"MI:0007"(anti tag coimmunoprecipitation)	Tracy TE. et al.(2022)	intact:EBI-44433253|pubmed:35063084|imex:IM-29773	taxid:9606(human)|taxid:9606(Homo sapiens)	taxid:9606(human)|taxid:9606(Homo sapiens)	psi-mi:"MI:0914"(association)	psi-mi:"MI:0469"(European Bioinformatics Institute)	intact:EBI-46421644|imex:IM-29773-23	intact-miscore:0.42	psi-mi:"MI:1060"(spoke expansion)	psi-mi:"MI:0499"(unspecified role)	psi-mi:"MI:0499"(unspecified role)	psi-mi:"MI:0496"(bait)	psi-mi:"MI:0498"(prey)	psi-mi:"MI:0326"(protein)	psi-mi:"MI:0326"(protein)	intact:EBI-366182(isoform-parent)|ensembl:ENSG00000186868.18(gene)|ensembl:ENSG00000276155.4(gene)|ensembl:ENSG00000277956.4(gene)|ensembl:ENST00000351559.10(transcript)|ensembl:ENST00000574436.5(transcript)|ensembl:ENST00000620070.4(transcript)|ensembl:ENST00000621329.4(transcript)|ensembl:ENST00000634049.1(transcript)|ensembl:ENST00000703978.1(transcript)	interpro:IPR001680|interpro:IPR006594|interpro:IPR015943|interpro:IPR019775|interpro:IPR036322|interpro:IPR040067|interpro:IPR006595|go:"GO:0000226"|go:"GO:0005737"|go:"GO:0005874"|go:"GO:0006914"|go:"GO:0007026"|go:"GO:0008344"|go:"GO:0021801"|go:"GO:0021960"|go:"GO:0022038"|go:"GO:0030425"|go:"GO:0030426"|go:"GO:0043025"|go:"GO:0061351"|go:"GO:0061744"|go:"GO:0097150"|go:"GO:0120168"|ensembl:EN…		-	-	figure legend:Table S4, Fig. 5|full coverage:Only protein-protein interactions	taxid:9606(human-neuron)|taxid:9606(Homo sapiens neuron)	-	2023/07/26	2024/01/27	crc64:835A8706D847A8CC	crc64:2BC571E17DB67166	-	-	flag tag:n-n|mutation:301-301	-	0	0	psi-mi:"MI:0102"(sequence tag identification)	psi-mi:"MI:0102"(sequence tag identification)
uniprotkb:P10636-8	uniprotkb:O94973	intact:EBI-7470331|intact:MINT-134477|intact:EBI-7470384|intact:EBI-7638179|intact:EBI-7638125|intact:EBI-7638230|intact:EBI-7638364|intact:EBI-7961077|intact:EBI-7470086|intact:EBI-7637965|intact:EBI-7638329|intact:EBI-7470156|intact:EBI-7470185|intact:EBI-7470243|intact:EBI-7638049|intact:EBI-7470111|intact:EBI-7637861|ensembl:ENSP00000303214.7|ensembl:ENSP00000460965.1|ensembl:ENSP00000477703.…	uniprotkb:O75403|uniprotkb:Q96SI8|uniprotkb:Q53ET1|ensembl:ENSP00000413234.3|intact:EBI-1642835|uniprotkb:O94973	psi-mi:p10636-8(display_short)|psi-mi:Microtubule-associated protein tau(display_long)|uniprotkb:Tau-4(isoform synonym)|uniprotkb:MAPTL(gene name synonym)|uniprotkb:MTBT1(gene name synonym)|uniprotkb:TAU(gene name synonym)|uniprotkb:Neurofibrillary tangle protein(gene name synonym)|uniprotkb:Paired helical filament-tau(gene name synonym)|uniprotkb:2N4R(isoform synonym)|uniprotkb:MAPT(gene name)	psi-mi:ap2a2_human(display_short)|psi-mi:AP-2 complex subunit alpha-2(display_long)|uniprotkb:Ap2a2(gene name)|uniprotkb:Adaptor-related protein complex 2 subunit alpha-2(gene name synonym)|uniprotkb:Huntingtin-interacting protein 9(gene name synonym)|uniprotkb:HIP9(gene name synonym)|uniprotkb:Huntingtin yeast partner J(gene name synonym)|uniprotkb:Huntingtin-interacting protein J(gene name syno…	psi-mi:"MI:0007"(anti tag coimmunoprecipitation)	Tracy TE. et al.(2022)	intact:EBI-44433253|pubmed:35063084|imex:IM-29773	taxid:9606(human)|taxid:9606(Homo sapiens)	taxid:9606(human)|taxid:9606(Homo sapiens)	psi-mi:"MI:0914"(association)	psi-mi:"MI:0469"(European Bioinformatics Institute)	intact:EBI-46421644|imex:IM-29773-23	intact-miscore:0.35	psi-mi:"MI:1060"(spoke expansion)	psi-mi:"MI:0499"(unspecified role)	psi-mi:"MI:0499"(unspecified role)	psi-mi:"MI:0496"(bait)	psi-mi:"MI:0498"(prey)	psi-mi:"MI:0326"(protein)	psi-mi:"MI:0326"(protein)	intact:EBI-366182(isoform-parent)|ensembl:ENSG00000186868.18(gene)|ensembl:ENSG00000276155.4(gene)|ensembl:ENSG00000277956.4(gene)|ensembl:ENST00000351559.10(transcript)|ensembl:ENST00000574436.5(transcript)|ensembl:ENST00000620070.4(transcript)|ensembl:ENST00000621329.4(transcript)|ensembl:ENST00000634049.1(transcript)|ensembl:ENST00000703978.1(transcript)	reactome:R-HSA-9679191|reactome:R-HSA-8964038|reactome:R-HSA-8866427|reactome:R-HSA-8856828|reactome:R-HSA-8856825|reactome:R-HSA-6798695|reactome:R-HSA-5140745|reactome:R-HSA-5099900|reactome:R-HSA-437239|reactome:R-HSA-416993|reactome:R-HSA-3928665|reactome:R-HSA-2132295|reactome:R-HSA-182218|reactome:R-HSA-177504|interpro:IPR002553|interpro:IPR003164|interpro:IPR008152|interpro:IPR009028|inter…		-	-	figure legend:Table S4, Fig. 5|full coverage:Only protein-protein interactions	taxid:9606(human-neuron)|taxid:9606(Homo sapiens neuron)	-	2023/07/26	2024/01/27	crc64:835A8706D847A8CC	crc64:A8D3CC1B15B8C6BF	-	-	flag tag:n-n|mutation:301-301	-	0	0	psi-mi:"MI:0102"(sequence tag identification)	psi-mi:"MI:0102"(sequence tag identification)
uniprotkb:P10636-8	uniprotkb:O95202	intact:EBI-7470331|intact:MINT-134477|intact:EBI-7470384|intact:EBI-7638179|intact:EBI-7638125|intact:EBI-7638230|intact:EBI-7638364|intact:EBI-7961077|intact:EBI-7470086|intact:EBI-7637965|intact:EBI-7638329|intact:EBI-7470156|intact:EBI-7470185|intact:EBI-7470243|intact:EBI-7638049|intact:EBI-7470111|intact:EBI-7637861|ensembl:ENSP00000303214.7|ensembl:ENSP00000460965.1|ensembl:ENSP00000477703.…	uniprotkb:Q9UF65|uniprotkb:B4DED2|ensembl:ENSP00000305653.2|intact:EBI-1052895|uniprotkb:O95202	psi-mi:p10636-8(display_short)|psi-mi:Microtubule-associated protein tau(display_long)|uniprotkb:Tau-4(isoform synonym)|uniprotkb:MAPTL(gene name synonym)|uniprotkb:MTBT1(gene name synonym)|uniprotkb:TAU(gene name synonym)|uniprotkb:Neurofibrillary tangle protein(gene name synonym)|uniprotkb:Paired helical filament-tau(gene name synonym)|uniprotkb:2N4R(isoform synonym)|uniprotkb:MAPT(gene name)	psi-mi:letm1_human(display_short)|psi-mi:Mitochondrial proton/calcium exchanger protein(display_long)|uniprotkb:Leucine zipper-EF-hand-containing transmembrane protein 1(gene name synonym)|uniprotkb:"Electroneutral mitochondrial K(+)/H(+)exchanger"(gene name synonym)|uniprotkb:LETM1(gene name)	psi-mi:"MI:0007"(anti tag coimmunoprecipitation)	Tracy TE. et al.(2022)	intact:EBI-44433253|pubmed:35063084|imex:IM-29773	taxid:9606(human)|taxid:9606(Homo sapiens)	taxid:9606(human)|taxid:9606(Homo sapiens)	psi-mi:"MI:0914"(association)	psi-mi:"MI:0469"(European Bioinformatics Institute)	intact:EBI-46421644|imex:IM-29773-23	intact-miscore:0.35	psi-mi:"MI:1060"(spoke expansion)	psi-mi:"MI:0499"(unspecified role)	psi-mi:"MI:0499"(unspecified role)	psi-mi:"MI:0496"(bait)	psi-mi:"MI:0498"(prey)	psi-mi:"MI:0326"(protein)	psi-mi:"MI:0326"(protein)	intact:EBI-366182(isoform-parent)|ensembl:ENSG00000186868.18(gene)|ensembl:ENSG00000276155.4(gene)|ensembl:ENSG00000277956.4(gene)|ensembl:ENST00000351559.10(transcript)|ensembl:ENST00000574436.5(transcript)|ensembl:ENST00000620070.4(transcript)|ensembl:ENST00000621329.4(transcript)|ensembl:ENST00000634049.1(transcript)|ensembl:ENST00000703978.1(transcript)	interpro:IPR002048|interpro:IPR011992|interpro:IPR018247|interpro:IPR033122|interpro:IPR044202|go:"GO:0005509"|go:"GO:0005739"|go:"GO:0005743"|go:"GO:0006816"|go:"GO:0006851"|go:"GO:0007007"|go:"GO:0015369"|go:"GO:0034214"|go:"GO:0042407"|go:"GO:0043022"|go:"GO:0051260"|go:"GO:0051560"|go:"GO:0051562"|go:"GO:0099093"|go:"GO:0140141"|go:"GO:1900069"|ensembl:ENSG00000168924.15(gene)|ensembl:ENST000…		-	-	figure legend:Table S4, Fig. 5|full coverage:Only protein-protein interactions	taxid:9606(human-neuron)|taxid:9606(Homo sapiens neuron)	-	2023/07/26	2024/01/27	crc64:835A8706D847A8CC	crc64:942E9138F299D94F	-	-	flag tag:n-n|mutation:301-301	-	0	0	psi-mi:"MI:0102"(sequence tag identification)	psi-mi:"MI:0102"(sequence tag identification)
uniprotkb:P10636-8	uniprotkb:O95218	intact:EBI-7470331|intact:MINT-134477|intact:EBI-7470384|intact:EBI-7638179|intact:EBI-7638125|intact:EBI-7638230|intact:EBI-7638364|intact:EBI-7961077|intact:EBI-7470086|intact:EBI-7637965|intact:EBI-7638329|intact:EBI-7470156|intact:EBI-7470185|intact:EBI-7470243|intact:EBI-7638049|intact:EBI-7470111|intact:EBI-7637861|ensembl:ENSP00000303214.7|ensembl:ENSP00000460965.1|ensembl:ENSP00000477703.…	intact:EBI-1642120|intact:EBI-1163882|intact:EBI-1166395|uniprotkb:D3DQ75|uniprotkb:Q53GS3|uniprotkb:Q59F92|uniprotkb:Q5VV33|uniprotkb:Q8IXN6|uniprotkb:Q9UP63|uniprotkb:Q5VV34|ensembl:ENSP00000359958.3|intact:EBI-1051583|uniprotkb:O95218	psi-mi:p10636-8(display_short)|psi-mi:Microtubule-associated protein tau(display_long)|uniprotkb:Tau-4(isoform synonym)|uniprotkb:MAPTL(gene name synonym)|uniprotkb:MTBT1(gene name synonym)|uniprotkb:TAU(gene name synonym)|uniprotkb:Neurofibrillary tangle protein(gene name synonym)|uniprotkb:Paired helical filament-tau(gene name synonym)|uniprotkb:2N4R(isoform synonym)|uniprotkb:MAPT(gene name)	psi-mi:zrab2_human(display_short)|psi-mi:Zinc finger Ran-binding domain-containing protein 2(display_long)|uniprotkb:ZIS(gene name synonym)|uniprotkb:ZNF265(gene name synonym)|uniprotkb:Zinc finger protein 265(gene name synonym)|uniprotkb:Zinc finger, splicing(gene name synonym)|uniprotkb:ZRANB2(gene name)	psi-mi:"MI:0007"(anti tag coimmunoprecipitation)	Tracy TE. et al.(2022)	intact:EBI-44433253|pubmed:35063084|imex:IM-29773	taxid:9606(human)|taxid:9606(Homo sapiens)	taxid:9606(human)|taxid:9606(Homo sapiens)	psi-mi:"MI:0914"(association)	psi-mi:"MI:0469"(European Bioinformatics Institute)	intact:EBI-46421644|imex:IM-29773-23	intact-miscore:0.53	psi-mi:"MI:1060"(spoke expansion)	psi-mi:"MI:0499"(unspecified role)	psi-mi:"MI:0499"(unspecified role)	psi-mi:"MI:0496"(bait)	psi-mi:"MI:0498"(prey)	psi-mi:"MI:0326"(protein)	psi-mi:"MI:0326"(protein)	intact:EBI-366182(isoform-parent)|ensembl:ENSG00000186868.18(gene)|ensembl:ENSG00000276155.4(gene)|ensembl:ENSG00000277956.4(gene)|ensembl:ENST00000351559.10(transcript)|ensembl:ENST00000574436.5(transcript)|ensembl:ENST00000620070.4(transcript)|ensembl:ENST00000621329.4(transcript)|ensembl:ENST00000634049.1(transcript)|ensembl:ENST00000703978.1(transcript)	interpro:IPR001876|interpro:IPR017337|interpro:IPR036443|rcsb pdb:1N0Z|rcsb pdb:2K1P|rcsb pdb:3G9Y|go:"GO:0001530"|go:"GO:0003723"|go:"GO:0005654"|go:"GO:0006397"|go:"GO:0008380"|go:"GO:0046872"|ensembl:ENSG00000132485.14(gene)|ensembl:ENST00000370920.8(transcript)|ensembl:ENST00000254821.10|ensembl:ENSP00000254821.6|ensembl:ENSP00000359958.3|ensembl:ENST00000611683.1|ensembl:ENSP00000482026.1|mi…		-	-	figure legend:Table S4, Fig. 5|full coverage:Only protein-protein interactions	taxid:9606(human-neuron)|taxid:9606(Homo sapiens neuron)	-	2023/07/26	2024/01/27	crc64:835A8706D847A8CC	crc64:99BE2D12EBE0FF8E	-	-	flag tag:n-n|mutation:301-301	-	0	0	psi-mi:"MI:0102"(sequence tag identification)	psi-mi:"MI:0102"(sequence tag identification)
uniprotkb:P10636-8	uniprotkb:O95292	intact:EBI-7470331|intact:MINT-134477|intact:EBI-7470384|intact:EBI-7638179|intact:EBI-7638125|intact:EBI-7638230|intact:EBI-7638364|intact:EBI-7961077|intact:EBI-7470086|intact:EBI-7637965|intact:EBI-7638329|intact:EBI-7470156|intact:EBI-7470185|intact:EBI-7470243|intact:EBI-7638049|intact:EBI-7470111|intact:EBI-7637861|ensembl:ENSP00000303214.7|ensembl:ENSP00000460965.1|ensembl:ENSP00000477703.…	uniprotkb:O95293|uniprotkb:Q9P0H0|uniprotkb:A2A2F2|ensembl:ENSP00000417175.1|intact:EBI-1188298|uniprotkb:O95292	psi-mi:p10636-8(display_short)|psi-mi:Microtubule-associated protein tau(display_long)|uniprotkb:Tau-4(isoform synonym)|uniprotkb:MAPTL(gene name synonym)|uniprotkb:MTBT1(gene name synonym)|uniprotkb:TAU(gene name synonym)|uniprotkb:Neurofibrillary tangle protein(gene name synonym)|uniprotkb:Paired helical filament-tau(gene name synonym)|uniprotkb:2N4R(isoform synonym)|uniprotkb:MAPT(gene name)	psi-mi:vapb_human(display_short)|psi-mi:Vesicle-associated membrane protein-associated protein B/C(display_long)|uniprotkb:VAPB(gene name)|uniprotkb:UNQ484/PRO983(orf name)	psi-mi:"MI:0007"(anti tag coimmunoprecipitation)	Tracy TE. et al.(2022)	intact:EBI-44433253|pubmed:35063084|imex:IM-29773	taxid:9606(human)|taxid:9606(Homo sapiens)	taxid:9606(human)|taxid:9606(Homo sapiens)	psi-mi:"MI:0914"(association)	psi-mi:"MI:0469"(European Bioinformatics Institute)	intact:EBI-46421644|imex:IM-29773-23	intact-miscore:0.35	psi-mi:"MI:1060"(spoke expansion)	psi-mi:"MI:0499"(unspecified role)	psi-mi:"MI:0499"(unspecified role)	psi-mi:"MI:0496"(bait)	psi-mi:"MI:0498"(prey)	psi-mi:"MI:0326"(protein)	psi-mi:"MI:0326"(protein)	intact:EBI-366182(isoform-parent)|ensembl:ENSG00000186868.18(gene)|ensembl:ENSG00000276155.4(gene)|ensembl:ENSG00000277956.4(gene)|ensembl:ENST00000351559.10(transcript)|ensembl:ENST00000574436.5(transcript)|ensembl:ENST00000620070.4(transcript)|ensembl:ENST00000621329.4(transcript)|ensembl:ENST00000634049.1(transcript)|ensembl:ENST00000703978.1(transcript)	efo:"Orphanet:803"|efo:"Orphanet:209335"|reactome:R-HSA-9013405|reactome:R-HSA-9013404|reactome:R-HSA-9013106|reactome:R-HSA-8980692|reactome:R-HSA-1660661|reactome:R-HSA-9013408|refseq:NP_004729.1|refseq:NP_001182606.1|dip:DIP-39816N|interpro:IPR000535|interpro:IPR008962|interpro:IPR013783|interpro:IPR016763|rcsb pdb:2MDK|rcsb pdb:3IKK|go:"GO:0005737"|go:"GO:0005783"|go:"GO:0005789"|go:"GO:00057…		-	-	figure legend:Table S4, Fig. 5|full coverage:Only protein-protein interactions	taxid:9606(human-neuron)|taxid:9606(Homo sapiens neuron)	-	2023/07/26	2024/01/27	crc64:835A8706D847A8CC	crc64:22AEEF9EC7FC0B3F	-	-	flag tag:n-n|mutation:301-301	-	0	0	psi-mi:"MI:0102"(sequence tag identification)	psi-mi:"MI:0102"(sequence tag identification)
uniprotkb:P10636-8	uniprotkb:O95563	intact:EBI-7470331|intact:MINT-134477|intact:EBI-7470384|intact:EBI-7638179|intact:EBI-7638125|intact:EBI-7638230|intact:EBI-7638364|intact:EBI-7961077|intact:EBI-7470086|intact:EBI-7637965|intact:EBI-7638329|intact:EBI-7470156|intact:EBI-7470185|intact:EBI-7470243|intact:EBI-7638049|intact:EBI-7470111|intact:EBI-7637861|ensembl:ENSP00000303214.7|ensembl:ENSP00000460965.1|ensembl:ENSP00000477703.…	uniprotkb:Q3SXR6|uniprotkb:Q6FIF3|uniprotkb:A8K261|ensembl:ENSP00000271373.4|ensembl:ENSP00000356820.4|intact:EBI-719403|uniprotkb:O95563	psi-mi:p10636-8(display_short)|psi-mi:Microtubule-associated protein tau(display_long)|uniprotkb:Tau-4(isoform synonym)|uniprotkb:MAPTL(gene name synonym)|uniprotkb:MTBT1(gene name synonym)|uniprotkb:TAU(gene name synonym)|uniprotkb:Neurofibrillary tangle protein(gene name synonym)|uniprotkb:Paired helical filament-tau(gene name synonym)|uniprotkb:2N4R(isoform synonym)|uniprotkb:MAPT(gene name)	psi-mi:mpc2_human(display_short)|psi-mi:Mitochondrial pyruvate carrier 2(display_long)|uniprotkb:BRP44(gene name synonym)|uniprotkb:Brain protein 44(gene name synonym)|uniprotkb:MPC2(gene name)	psi-mi:"MI:0007"(anti tag coimmunoprecipitation)	Tracy TE. et al.(2022)	intact:EBI-44433253|pubmed:35063084|imex:IM-29773	taxid:9606(human)|taxid:9606(Homo sapiens)	taxid:9606(human)|taxid:9606(Homo sapiens)	psi-mi:"MI:0914"(association)	psi-mi:"MI:0469"(European Bioinformatics Institute)	intact:EBI-46421644|imex:IM-29773-23	intact-miscore:0.35	psi-mi:"MI:1060"(spoke expansion)	psi-mi:"MI:0499"(unspecified role)	psi-mi:"MI:0499"(unspecified role)	psi-mi:"MI:0496"(bait)	psi-mi:"MI:0498"(prey)	psi-mi:"MI:0326"(protein)	psi-mi:"MI:0326"(protein)	intact:EBI-366182(isoform-parent)|ensembl:ENSG00000186868.18(gene)|ensembl:ENSG00000276155.4(gene)|ensembl:ENSG00000277956.4(gene)|ensembl:ENST00000351559.10(transcript)|ensembl:ENST00000574436.5(transcript)|ensembl:ENST00000620070.4(transcript)|ensembl:ENST00000621329.4(transcript)|ensembl:ENST00000634049.1(transcript)|ensembl:ENST00000703978.1(transcript)	interpro:IPR005336|go:"GO:0005634"|go:"GO:0005739"|go:"GO:0005743"|go:"GO:0006086"|go:"GO:0006850"|go:"GO:0035774"|go:"GO:0042802"|go:"GO:0050833"|go:"GO:0098800"|ensembl:ENSG00000143158.11(gene)|ensembl:ENST00000271373.9(transcript)|ensembl:ENST00000367846.8(transcript)|ensembl:ENSP00000271373.4|ensembl:ENSP00000356820.4|mint:O95563|refseq:XP_006711329.1|refseq:NP_001137146.1|refseq:NP_056230.1|…		-	-	figure legend:Table S4, Fig. 5|full coverage:Only protein-protein interactions	taxid:9606(human-neuron)|taxid:9606(Homo sapiens neuron)	-	2023/07/26	2024/01/27	crc64:835A8706D847A8CC	crc64:D82E5879AB2EEA68	-	-	flag tag:n-n|mutation:301-301	-	0	0	psi-mi:"MI:0102"(sequence tag identification)	psi-mi:"MI:0102"(sequence tag identification)
uniprotkb:P10636-8	uniprotkb:O95716	intact:EBI-7470331|intact:MINT-134477|intact:EBI-7470384|intact:EBI-7638179|intact:EBI-7638125|intact:EBI-7638230|intact:EBI-7638364|intact:EBI-7961077|intact:EBI-7470086|intact:EBI-7637965|intact:EBI-7638329|intact:EBI-7470156|intact:EBI-7470185|intact:EBI-7470243|intact:EBI-7638049|intact:EBI-7470111|intact:EBI-7637861|ensembl:ENSP00000303214.7|ensembl:ENSP00000460965.1|ensembl:ENSP00000477703.…	ensembl:ENSP00000222120.2|ensembl:ENSP00000466000.1|intact:EBI-3386067|uniprotkb:O95716	psi-mi:p10636-8(display_short)|psi-mi:Microtubule-associated protein tau(display_long)|uniprotkb:Tau-4(isoform synonym)|uniprotkb:MAPTL(gene name synonym)|uniprotkb:MTBT1(gene name synonym)|uniprotkb:TAU(gene name synonym)|uniprotkb:Neurofibrillary tangle protein(gene name synonym)|uniprotkb:Paired helical filament-tau(gene name synonym)|uniprotkb:2N4R(isoform synonym)|uniprotkb:MAPT(gene name)	psi-mi:rab3d_human(display_short)|psi-mi:Ras-related protein Rab-3D(display_long)|uniprotkb:GOV(gene name synonym)|uniprotkb:RAB16(gene name synonym)|uniprotkb:Rab3d(gene name)	psi-mi:"MI:0007"(anti tag coimmunoprecipitation)	Tracy TE. et al.(2022)	intact:EBI-44433253|pubmed:35063084|imex:IM-29773	taxid:9606(human)|taxid:9606(Homo sapiens)	taxid:9606(human)|taxid:9606(Homo sapiens)	psi-mi:"MI:0914"(association)	psi-mi:"MI:0469"(European Bioinformatics Institute)	intact:EBI-46421644|imex:IM-29773-23	intact-miscore:0.42	psi-mi:"MI:1060"(spoke expansion)	psi-mi:"MI:0499"(unspecified role)	psi-mi:"MI:0499"(unspecified role)	psi-mi:"MI:0496"(bait)	psi-mi:"MI:0498"(prey)	psi-mi:"MI:0326"(protein)	psi-mi:"MI:0326"(protein)	intact:EBI-366182(isoform-parent)|ensembl:ENSG00000186868.18(gene)|ensembl:ENSG00000276155.4(gene)|ensembl:ENSG00000277956.4(gene)|ensembl:ENST00000351559.10(transcript)|ensembl:ENST00000574436.5(transcript)|ensembl:ENST00000620070.4(transcript)|ensembl:ENST00000621329.4(transcript)|ensembl:ENST00000634049.1(transcript)|ensembl:ENST00000703978.1(transcript)	interpro:IPR001806|interpro:IPR005225|interpro:IPR027417|interpro:IPR037872|rcsb pdb:2GF9|go:"GO:0003924"|go:"GO:0005525"|go:"GO:0005768"|go:"GO:0005881"|go:"GO:0005886"|go:"GO:0006904"|go:"GO:0008021"|go:"GO:0009306"|go:"GO:0017157"|go:"GO:0030742"|go:"GO:0031489"|go:"GO:0035577"|go:"GO:0042588"|go:"GO:0045453"|go:"GO:0070062"|go:"GO:0072659"|go:"GO:0099503"|go:"GO:1903307"|ensembl:ENSG000001055…		-	-	figure legend:Table S4, Fig. 5|full coverage:Only protein-protein interactions	taxid:9606(human-neuron)|taxid:9606(Homo sapiens neuron)	-	2023/07/26	2024/01/27	crc64:835A8706D847A8CC	crc64:714754826C405EA7	-	-	flag tag:n-n|mutation:301-301	-	0	0	psi-mi:"MI:0102"(sequence tag identification)	psi-mi:"MI:0102"(sequence tag identification)
uniprotkb:P10636-8	uniprotkb:O95782	intact:EBI-7470331|intact:MINT-134477|intact:EBI-7470384|intact:EBI-7638179|intact:EBI-7638125|intact:EBI-7638230|intact:EBI-7638364|intact:EBI-7961077|intact:EBI-7470086|intact:EBI-7637965|intact:EBI-7638329|intact:EBI-7470156|intact:EBI-7470185|intact:EBI-7470243|intact:EBI-7638049|intact:EBI-7470111|intact:EBI-7637861|ensembl:ENSP00000303214.7|ensembl:ENSP00000460965.1|ensembl:ENSP00000477703.…	intact:EBI-28973302|uniprotkb:Q96CI7|uniprotkb:Q96PP6|uniprotkb:Q96PP7|uniprotkb:Q9H070|ensembl:ENSP00000351926.4|intact:EBI-353552|uniprotkb:O95782	psi-mi:p10636-8(display_short)|psi-mi:Microtubule-associated protein tau(display_long)|uniprotkb:Tau-4(isoform synonym)|uniprotkb:MAPTL(gene name synonym)|uniprotkb:MTBT1(gene name synonym)|uniprotkb:TAU(gene name synonym)|uniprotkb:Neurofibrillary tangle protein(gene name synonym)|uniprotkb:Paired helical filament-tau(gene name synonym)|uniprotkb:2N4R(isoform synonym)|uniprotkb:MAPT(gene name)	psi-mi:ap2a1_human(display_short)|psi-mi:AP-2 complex subunit alpha-1(display_long)|uniprotkb:AP2A1(gene name)|uniprotkb:Adaptor-related protein complex 2 subunit alpha-1(gene name synonym)|uniprotkb:100 kDa coated vesicle protein A(gene name synonym)|uniprotkb:Clathrin assembly protein complex 2 alpha-A large chain(gene name synonym)|uniprotkb:Alpha-adaptin A(gene name synonym)|uniprotkb:Plasma …	psi-mi:"MI:0007"(anti tag coimmunoprecipitation)	Tracy TE. et al.(2022)	intact:EBI-44433253|pubmed:35063084|imex:IM-29773	taxid:9606(human)|taxid:9606(Homo sapiens)	taxid:9606(human)|taxid:9606(Homo sapiens)	psi-mi:"MI:0914"(association)	psi-mi:"MI:0469"(European Bioinformatics Institute)	intact:EBI-46421644|imex:IM-29773-23	intact-miscore:0.35	psi-mi:"MI:1060"(spoke expansion)	psi-mi:"MI:0499"(unspecified role)	psi-mi:"MI:0499"(unspecified role)	psi-mi:"MI:0496"(bait)	psi-mi:"MI:0498"(prey)	psi-mi:"MI:0326"(protein)	psi-mi:"MI:0326"(protein)	intact:EBI-366182(isoform-parent)|ensembl:ENSG00000186868.18(gene)|ensembl:ENSG00000276155.4(gene)|ensembl:ENSG00000277956.4(gene)|ensembl:ENST00000351559.10(transcript)|ensembl:ENST00000574436.5(transcript)|ensembl:ENST00000620070.4(transcript)|ensembl:ENST00000621329.4(transcript)|ensembl:ENST00000634049.1(transcript)|ensembl:ENST00000703978.1(transcript)	reactome:R-HSA-9679191|reactome:R-HSA-8964038|reactome:R-HSA-8866427|reactome:R-HSA-8856828|reactome:R-HSA-8856825|reactome:R-HSA-5140745|reactome:R-HSA-5099900|reactome:R-HSA-437239|reactome:R-HSA-416993|reactome:R-HSA-3928665|reactome:R-HSA-2132295|reactome:R-HSA-182218|reactome:R-HSA-177504|reactome:R-HSA-167590|refseq:NP_570603.2|refseq:NP_055018.2|dip:DIP-33164N|mint:O95782|ensembl:ENSP00000…		-	-	figure legend:Table S4, Fig. 5|full coverage:Only protein-protein interactions	taxid:9606(human-neuron)|taxid:9606(Homo sapiens neuron)	-	2023/07/26	2024/01/27	crc64:835A8706D847A8CC	crc64:D9FB569E7EDDF6ED	-	-	flag tag:n-n|mutation:301-301	-	0	0	psi-mi:"MI:0102"(sequence tag identification)	psi-mi:"MI:0102"(sequence tag identification)
uniprotkb:P10636-8	uniprotkb:O95819	intact:EBI-7470331|intact:MINT-134477|intact:EBI-7470384|intact:EBI-7638179|intact:EBI-7638125|intact:EBI-7638230|intact:EBI-7638364|intact:EBI-7961077|intact:EBI-7470086|intact:EBI-7637965|intact:EBI-7638329|intact:EBI-7470156|intact:EBI-7470185|intact:EBI-7470243|intact:EBI-7638049|intact:EBI-7470111|intact:EBI-7637861|ensembl:ENSP00000303214.7|ensembl:ENSP00000460965.1|ensembl:ENSP00000477703.…	intact:EBI-28985706|uniprotkb:Q9NST7|uniprotkb:O75172|uniprotkb:E7ESS2|ensembl:ENSP00000314363.6|intact:EBI-2511133|uniprotkb:O95819	psi-mi:p10636-8(display_short)|psi-mi:Microtubule-associated protein tau(display_long)|uniprotkb:Tau-4(isoform synonym)|uniprotkb:MAPTL(gene name synonym)|uniprotkb:MTBT1(gene name synonym)|uniprotkb:TAU(gene name synonym)|uniprotkb:Neurofibrillary tangle protein(gene name synonym)|uniprotkb:Paired helical filament-tau(gene name synonym)|uniprotkb:2N4R(isoform synonym)|uniprotkb:MAPT(gene name)	psi-mi:m4k4_human(display_short)|psi-mi:Mitogen-activated protein kinase kinase kinase kinase 4(display_long)|uniprotkb:MAP4K4(gene name)|uniprotkb:Nck-interacting kinase(gene name synonym)|uniprotkb:HPK/GCK-like kinase HGK(gene name synonym)|uniprotkb:MAPK/ERK kinase kinase kinase 4(gene name synonym)|uniprotkb:NIK(gene name synonym)|uniprotkb:KIAA0687(gene name synonym)|uniprotkb:HGK(gene name …	psi-mi:"MI:0007"(anti tag coimmunoprecipitation)	Tracy TE. et al.(2022)	intact:EBI-44433253|pubmed:35063084|imex:IM-29773	taxid:9606(human)|taxid:9606(Homo sapiens)	taxid:9606(human)|taxid:9606(Homo sapiens)	psi-mi:"MI:0914"(association)	psi-mi:"MI:0469"(European Bioinformatics Institute)	intact:EBI-46421644|imex:IM-29773-23	intact-miscore:0.42	psi-mi:"MI:1060"(spoke expansion)	psi-mi:"MI:0499"(unspecified role)	psi-mi:"MI:0499"(unspecified role)	psi-mi:"MI:0496"(bait)	psi-mi:"MI:0498"(prey)	psi-mi:"MI:0326"(protein)	psi-mi:"MI:0326"(protein)	intact:EBI-366182(isoform-parent)|ensembl:ENSG00000186868.18(gene)|ensembl:ENSG00000276155.4(gene)|ensembl:ENSG00000277956.4(gene)|ensembl:ENST00000351559.10(transcript)|ensembl:ENST00000574436.5(transcript)|ensembl:ENST00000620070.4(transcript)|ensembl:ENST00000621329.4(transcript)|ensembl:ENST00000634049.1(transcript)|ensembl:ENST00000703978.1(transcript)	reactome:R-HSA-2559580|refseq:NP_663719.2|refseq:NP_663720.1|refseq:NP_004825.3|refseq:NP_001229488.1|mint:O95819|ensembl:ENSP00000489579.1|ensembl:ENST00000634702.1|ensembl:ENSP00000486116.2|ensembl:ENST00000625522.3|ensembl:ENSP00000343658.5|ensembl:ENST00000350878.9|ensembl:ENSP00000314363.6|ensembl:ENST00000347699.8(transcript)|ensembl:ENSG00000071054.17(gene)|go:"GO:0120183"|go:"GO:0106310"|…		-	-	figure legend:Table S4, Fig. 5|full coverage:Only protein-protein interactions	taxid:9606(human-neuron)|taxid:9606(Homo sapiens neuron)	-	2023/07/26	2024/01/27	crc64:835A8706D847A8CC	crc64:8FBBE2F9ABEEC757	-	-	flag tag:n-n|mutation:301-301	-	0	0	psi-mi:"MI:0102"(sequence tag identification)	psi-mi:"MI:0102"(sequence tag identification)
uniprotkb:P10636-8	uniprotkb:O95865	intact:EBI-7470331|intact:MINT-134477|intact:EBI-7470384|intact:EBI-7638179|intact:EBI-7638125|intact:EBI-7638230|intact:EBI-7638364|intact:EBI-7961077|intact:EBI-7470086|intact:EBI-7637965|intact:EBI-7638329|intact:EBI-7470156|intact:EBI-7470185|intact:EBI-7470243|intact:EBI-7638049|intact:EBI-7470111|intact:EBI-7637861|ensembl:ENSP00000303214.7|ensembl:ENSP00000460965.1|ensembl:ENSP00000477703.…	uniprotkb:A2BEZ7|ensembl:ENSP00000364943.2|ensembl:ENSP00000364945.2|ensembl:ENSP00000364949.3|ensembl:ENSP00000372901.2|ensembl:ENSP00000382935.1|ensembl:ENSP00000382936.3|ensembl:ENSP00000389552.1|ensembl:ENSP00000391632.1|ensembl:ENSP00000391833.2|ensembl:ENSP00000395372.1|ensembl:ENSP00000395759.2|ensembl:ENSP00000397466.2|ensembl:ENSP00000399023.2|ensembl:ENSP00000399357.2|ensembl:ENSP000004…	psi-mi:p10636-8(display_short)|psi-mi:Microtubule-associated protein tau(display_long)|uniprotkb:Tau-4(isoform synonym)|uniprotkb:MAPTL(gene name synonym)|uniprotkb:MTBT1(gene name synonym)|uniprotkb:TAU(gene name synonym)|uniprotkb:Neurofibrillary tangle protein(gene name synonym)|uniprotkb:Paired helical filament-tau(gene name synonym)|uniprotkb:2N4R(isoform synonym)|uniprotkb:MAPT(gene name)	psi-mi:ddah2_human(display_short)|psi-mi:Putative hydrolase DDAH2(display_long)|uniprotkb:DDAH2(gene name)|uniprotkb:"Inactive N(G),N(G)-dimethylarginine dimethylaminohydrolase 2"(gene name synonym)|uniprotkb:NG30(gene name synonym)|uniprotkb:G6A(gene name synonym)|uniprotkb:DDAH(gene name synonym)|uniprotkb:Protein G6a(gene name synonym)|uniprotkb:S-phase protein(gene name synonym)|uniprotkb:DDA…	psi-mi:"MI:0007"(anti tag coimmunoprecipitation)	Tracy TE. et al.(2022)	intact:EBI-44433253|pubmed:35063084|imex:IM-29773	taxid:9606(human)|taxid:9606(Homo sapiens)	taxid:9606(human)|taxid:9606(Homo sapiens)	psi-mi:"MI:0914"(association)	psi-mi:"MI:0469"(European Bioinformatics Institute)	intact:EBI-46421644|imex:IM-29773-23	intact-miscore:0.35	psi-mi:"MI:1060"(spoke expansion)	psi-mi:"MI:0499"(unspecified role)	psi-mi:"MI:0499"(unspecified role)	psi-mi:"MI:0496"(bait)	psi-mi:"MI:0498"(prey)	psi-mi:"MI:0326"(protein)	psi-mi:"MI:0326"(protein)	intact:EBI-366182(isoform-parent)|ensembl:ENSG00000186868.18(gene)|ensembl:ENSG00000276155.4(gene)|ensembl:ENSG00000277956.4(gene)|ensembl:ENST00000351559.10(transcript)|ensembl:ENST00000574436.5(transcript)|ensembl:ENST00000620070.4(transcript)|ensembl:ENST00000621329.4(transcript)|ensembl:ENST00000634049.1(transcript)|ensembl:ENST00000703978.1(transcript)	refseq:NP_039268.1|refseq:XP_011512750.1|refseq:NP_001289937.1|refseq:NP_001289936.1|mint:O95865|ensembl:ENSP00000399357.2|ensembl:ENSP00000403154.1|ensembl:ENSP00000405515.2|ensembl:ENSP00000404851.1|ensembl:ENSP00000389552.1|ensembl:ENSP00000399023.2|ensembl:ENSP00000395759.2|ensembl:ENSP00000391833.2|ensembl:ENSP00000408148.1|ensembl:ENSP00000395372.1|ensembl:ENSP00000412327.1|ensembl:ENSP0000…		-	-	figure legend:Table S4, Fig. 5|full coverage:Only protein-protein interactions	taxid:9606(human-neuron)|taxid:9606(Homo sapiens neuron)	-	2023/07/26	2024/01/27	crc64:835A8706D847A8CC	crc64:B3D9B00F29492548	-	-	flag tag:n-n|mutation:301-301	-	0	0	psi-mi:"MI:0102"(sequence tag identification)	psi-mi:"MI:0102"(sequence tag identification)
uniprotkb:P10636-8	uniprotkb:O95881	intact:EBI-7470331|intact:MINT-134477|intact:EBI-7470384|intact:EBI-7638179|intact:EBI-7638125|intact:EBI-7638230|intact:EBI-7638364|intact:EBI-7961077|intact:EBI-7470086|intact:EBI-7637965|intact:EBI-7638329|intact:EBI-7470156|intact:EBI-7470185|intact:EBI-7470243|intact:EBI-7638049|intact:EBI-7470111|intact:EBI-7637861|ensembl:ENSP00000303214.7|ensembl:ENSP00000460965.1|ensembl:ENSP00000477703.…	uniprotkb:B3KQS0|uniprotkb:Q5T1T4|uniprotkb:Q96H50|ensembl:ENSP00000360688.4|intact:EBI-2564581|uniprotkb:O95881	psi-mi:p10636-8(display_short)|psi-mi:Microtubule-associated protein tau(display_long)|uniprotkb:Tau-4(isoform synonym)|uniprotkb:MAPTL(gene name synonym)|uniprotkb:MTBT1(gene name synonym)|uniprotkb:TAU(gene name synonym)|uniprotkb:Neurofibrillary tangle protein(gene name synonym)|uniprotkb:Paired helical filament-tau(gene name synonym)|uniprotkb:2N4R(isoform synonym)|uniprotkb:MAPT(gene name)	psi-mi:txd12_human(display_short)|psi-mi:Thioredoxin domain-containing protein 12(display_long)|uniprotkb:TLP19(gene name synonym)|uniprotkb:Thioredoxin-like protein p19(gene name synonym)|uniprotkb:Endoplasmic reticulum resident protein 19(gene name synonym)|uniprotkb:Endoplasmic reticulum resident protein 18(gene name synonym)|uniprotkb:hTLP19(gene name synonym)|uniprotkb:UNQ713/PRO1376(orf nam…	psi-mi:"MI:0007"(anti tag coimmunoprecipitation)	Tracy TE. et al.(2022)	intact:EBI-44433253|pubmed:35063084|imex:IM-29773	taxid:9606(human)|taxid:9606(Homo sapiens)	taxid:9606(human)|taxid:9606(Homo sapiens)	psi-mi:"MI:0914"(association)	psi-mi:"MI:0469"(European Bioinformatics Institute)	intact:EBI-46421644|imex:IM-29773-23	intact-miscore:0.35	psi-mi:"MI:1060"(spoke expansion)	psi-mi:"MI:0499"(unspecified role)	psi-mi:"MI:0499"(unspecified role)	psi-mi:"MI:0496"(bait)	psi-mi:"MI:0498"(prey)	psi-mi:"MI:0326"(protein)	psi-mi:"MI:0326"(protein)	intact:EBI-366182(isoform-parent)|ensembl:ENSG00000186868.18(gene)|ensembl:ENSG00000276155.4(gene)|ensembl:ENSG00000277956.4(gene)|ensembl:ENST00000351559.10(transcript)|ensembl:ENST00000574436.5(transcript)|ensembl:ENST00000620070.4(transcript)|ensembl:ENST00000621329.4(transcript)|ensembl:ENST00000634049.1(transcript)|ensembl:ENST00000703978.1(transcript)	interpro:IPR013766|interpro:IPR017937|interpro:IPR036249|interpro:IPR037462|rcsb pdb:1SEN|rcsb pdb:2K8V|go:"GO:0005783"|go:"GO:0005788"|go:"GO:0015035"|go:"GO:0019153"|go:"GO:1902236"|ensembl:ENSG00000117862.13(gene)|ensembl:ENST00000371626.9(transcript)|ensembl:ENSP00000360688.4|mint:O95881|refseq:NP_056997.1		-	-	figure legend:Table S4, Fig. 5|full coverage:Only protein-protein interactions	taxid:9606(human-neuron)|taxid:9606(Homo sapiens neuron)	-	2023/07/26	2024/01/27	crc64:835A8706D847A8CC	crc64:3092E9515A7C4094	-	-	flag tag:n-n|mutation:301-301	-	0	0	psi-mi:"MI:0102"(sequence tag identification)	psi-mi:"MI:0102"(sequence tag identification)
uniprotkb:P10636-8	uniprotkb:O96000	intact:EBI-7470331|intact:MINT-134477|intact:EBI-7470384|intact:EBI-7638179|intact:EBI-7638125|intact:EBI-7638230|intact:EBI-7638364|intact:EBI-7961077|intact:EBI-7470086|intact:EBI-7637965|intact:EBI-7638329|intact:EBI-7470156|intact:EBI-7470185|intact:EBI-7470243|intact:EBI-7638049|intact:EBI-7470111|intact:EBI-7637861|ensembl:ENSP00000303214.7|ensembl:ENSP00000460965.1|ensembl:ENSP00000477703.…	uniprotkb:Q96II6|ensembl:ENSP00000268668.6|ensembl:ENSP00000517571.1|intact:EBI-1246371|uniprotkb:O96000	psi-mi:p10636-8(display_short)|psi-mi:Microtubule-associated protein tau(display_long)|uniprotkb:Tau-4(isoform synonym)|uniprotkb:MAPTL(gene name synonym)|uniprotkb:MTBT1(gene name synonym)|uniprotkb:TAU(gene name synonym)|uniprotkb:Neurofibrillary tangle protein(gene name synonym)|uniprotkb:Paired helical filament-tau(gene name synonym)|uniprotkb:2N4R(isoform synonym)|uniprotkb:MAPT(gene name)	psi-mi:nduba_human(display_short)|psi-mi:NADH dehydrogenase [ubiquinone] 1 beta subcomplex subunit 10(display_long)|uniprotkb:NADH-ubiquinone oxidoreductase PDSW subunit(gene name synonym)|uniprotkb:Complex I-PDSW(gene name synonym)|uniprotkb:NDUFB10(gene name)	psi-mi:"MI:0007"(anti tag coimmunoprecipitation)	Tracy TE. et al.(2022)	intact:EBI-44433253|pubmed:35063084|imex:IM-29773	taxid:9606(human)|taxid:9606(Homo sapiens)	taxid:9606(human)|taxid:9606(Homo sapiens)	psi-mi:"MI:0914"(association)	psi-mi:"MI:0469"(European Bioinformatics Institute)	intact:EBI-46421644|imex:IM-29773-23	intact-miscore:0.53	psi-mi:"MI:1060"(spoke expansion)	psi-mi:"MI:0499"(unspecified role)	psi-mi:"MI:0499"(unspecified role)	psi-mi:"MI:0496"(bait)	psi-mi:"MI:0498"(prey)	psi-mi:"MI:0326"(protein)	psi-mi:"MI:0326"(protein)	intact:EBI-366182(isoform-parent)|ensembl:ENSG00000186868.18(gene)|ensembl:ENSG00000276155.4(gene)|ensembl:ENSG00000277956.4(gene)|ensembl:ENST00000351559.10(transcript)|ensembl:ENST00000574436.5(transcript)|ensembl:ENST00000620070.4(transcript)|ensembl:ENST00000621329.4(transcript)|ensembl:ENST00000634049.1(transcript)|ensembl:ENST00000703978.1(transcript)	interpro:IPR019377|interpro:IPR039993|rcsb pdb:5XTC|rcsb pdb:5XTD|rcsb pdb:5XTH|rcsb pdb:5XTI|go:"GO:0005743"|go:"GO:0005747"|go:"GO:0006120"|go:"GO:0008137"|go:"GO:0009060"|go:"GO:0032981"|go:"GO:0042776"|ensembl:ENSG00000140990.15(gene)|ensembl:ENSG00000291930.1(gene)|ensembl:ENST00000268668.11(transcript)|ensembl:ENST00000709233.1(transcript)|ensembl:ENSP00000268668.6|ensembl:ENST00000543683.6…		-	-	figure legend:Table S4, Fig. 5|full coverage:Only protein-protein interactions	taxid:9606(human-neuron)|taxid:9606(Homo sapiens neuron)	-	2023/07/26	2024/01/27	crc64:835A8706D847A8CC	crc64:A5E6561402F4486A	-	-	flag tag:n-n|mutation:301-301	-	0	0	psi-mi:"MI:0102"(sequence tag identification)	psi-mi:"MI:0102"(sequence tag identification)
uniprotkb:P10636-8	uniprotkb:P00338	intact:EBI-7470331|intact:MINT-134477|intact:EBI-7470384|intact:EBI-7638179|intact:EBI-7638125|intact:EBI-7638230|intact:EBI-7638364|intact:EBI-7961077|intact:EBI-7470086|intact:EBI-7637965|intact:EBI-7638329|intact:EBI-7470156|intact:EBI-7470185|intact:EBI-7470243|intact:EBI-7638049|intact:EBI-7470111|intact:EBI-7637861|ensembl:ENSP00000303214.7|ensembl:ENSP00000460965.1|ensembl:ENSP00000477703.…	uniprotkb:Q9UDE8|uniprotkb:Q9UDE9|uniprotkb:D3DQY3|uniprotkb:B7Z5E3|uniprotkb:B4DKQ2|uniprotkb:F8W819|uniprotkb:Q53G53|uniprotkb:Q6IBM7|uniprotkb:Q6ZNV1|ensembl:ENSP00000395337.3|ensembl:ENSP00000445331.1|ensembl:ENSP00000499898.1|ensembl:ENSP00000499977.1|ensembl:ENSP00000500953.1|intact:EBI-372327|uniprotkb:P00338	psi-mi:p10636-8(display_short)|psi-mi:Microtubule-associated protein tau(display_long)|uniprotkb:Tau-4(isoform synonym)|uniprotkb:MAPTL(gene name synonym)|uniprotkb:MTBT1(gene name synonym)|uniprotkb:TAU(gene name synonym)|uniprotkb:Neurofibrillary tangle protein(gene name synonym)|uniprotkb:Paired helical filament-tau(gene name synonym)|uniprotkb:2N4R(isoform synonym)|uniprotkb:MAPT(gene name)	psi-mi:ldha_human(display_short)|psi-mi:L-lactate dehydrogenase A chain(display_long)|uniprotkb:LDHA(gene name)|uniprotkb:PIG19(orf name)|uniprotkb:Cell proliferation-inducing gene 19 protein(gene name synonym)|uniprotkb:Renal carcinoma antigen NY-REN-59(gene name synonym)|uniprotkb:LDH muscle subunit(gene name synonym)	psi-mi:"MI:0007"(anti tag coimmunoprecipitation)	Tracy TE. et al.(2022)	intact:EBI-44433253|pubmed:35063084|imex:IM-29773	taxid:9606(human)|taxid:9606(Homo sapiens)	taxid:9606(human)|taxid:9606(Homo sapiens)	psi-mi:"MI:0914"(association)	psi-mi:"MI:0469"(European Bioinformatics Institute)	intact:EBI-46421644|imex:IM-29773-23	intact-miscore:0.57	psi-mi:"MI:1060"(spoke expansion)	psi-mi:"MI:0499"(unspecified role)	psi-mi:"MI:0499"(unspecified role)	psi-mi:"MI:0496"(bait)	psi-mi:"MI:0498"(prey)	psi-mi:"MI:0326"(protein)	psi-mi:"MI:0326"(protein)	intact:EBI-366182(isoform-parent)|ensembl:ENSG00000186868.18(gene)|ensembl:ENSG00000276155.4(gene)|ensembl:ENSG00000277956.4(gene)|ensembl:ENST00000351559.10(transcript)|ensembl:ENST00000574436.5(transcript)|ensembl:ENST00000620070.4(transcript)|ensembl:ENST00000621329.4(transcript)|ensembl:ENST00000634049.1(transcript)|ensembl:ENST00000703978.1(transcript)	efo:"Orphanet:284426"|reactome:R-HSA-70268|refseq:NP_005557.1|refseq:NP_001158888.1|refseq:NP_001158887.1|refseq:NP_001158886.1|refseq:NP_001128711.1|mint:P00338|ensembl:ENSP00000499977.1|ensembl:ENSP00000500168.1|ensembl:ENST00000673083.1|ensembl:ENSP00000500603.1|ensembl:ENST00000673007.1|ensembl:ENSP00000500284.1|ensembl:ENST00000672996.1|ensembl:ENSP00000500953.1|ensembl:ENSP00000500354.1|ens…		-	-	figure legend:Table S4, Fig. 5|full coverage:Only protein-protein interactions	taxid:9606(human-neuron)|taxid:9606(Homo sapiens neuron)	-	2023/07/26	2024/01/27	crc64:835A8706D847A8CC	crc64:401E8604CEB7F908	-	-	flag tag:n-n|mutation:301-301	-	0	0	psi-mi:"MI:0102"(sequence tag identification)	psi-mi:"MI:0102"(sequence tag identification)
uniprotkb:P10636-8	uniprotkb:P00352	intact:EBI-7470331|intact:MINT-134477|intact:EBI-7470384|intact:EBI-7638179|intact:EBI-7638125|intact:EBI-7638230|intact:EBI-7638364|intact:EBI-7961077|intact:EBI-7470086|intact:EBI-7637965|intact:EBI-7638329|intact:EBI-7470156|intact:EBI-7470185|intact:EBI-7470243|intact:EBI-7638049|intact:EBI-7470111|intact:EBI-7637861|ensembl:ENSP00000303214.7|ensembl:ENSP00000460965.1|ensembl:ENSP00000477703.…	uniprotkb:Q5SYR1|uniprotkb:O00768|ensembl:ENSP00000297785.3|intact:EBI-752170|uniprotkb:P00352	psi-mi:p10636-8(display_short)|psi-mi:Microtubule-associated protein tau(display_long)|uniprotkb:Tau-4(isoform synonym)|uniprotkb:MAPTL(gene name synonym)|uniprotkb:MTBT1(gene name synonym)|uniprotkb:TAU(gene name synonym)|uniprotkb:Neurofibrillary tangle protein(gene name synonym)|uniprotkb:Paired helical filament-tau(gene name synonym)|uniprotkb:2N4R(isoform synonym)|uniprotkb:MAPT(gene name)	psi-mi:al1a1_human(display_short)|psi-mi:Aldehyde dehydrogenase 1A1(display_long)|uniprotkb:ALDH1A1(gene name)|uniprotkb:Retinal dehydrogenase 1(gene name synonym)|uniprotkb:3-deoxyglucosone dehydrogenase(gene name synonym)|uniprotkb:PUMB1(gene name synonym)|uniprotkb:ALDH1(gene name synonym)|uniprotkb:ALDC(gene name synonym)|uniprotkb:ALDH-E1(gene name synonym)|uniprotkb:ALHDII(gene name synonym…	psi-mi:"MI:0007"(anti tag coimmunoprecipitation)	Tracy TE. et al.(2022)	intact:EBI-44433253|pubmed:35063084|imex:IM-29773	taxid:9606(human)|taxid:9606(Homo sapiens)	taxid:9606(human)|taxid:9606(Homo sapiens)	psi-mi:"MI:0914"(association)	psi-mi:"MI:0469"(European Bioinformatics Institute)	intact:EBI-46421644|imex:IM-29773-23	intact-miscore:0.35	psi-mi:"MI:1060"(spoke expansion)	psi-mi:"MI:0499"(unspecified role)	psi-mi:"MI:0499"(unspecified role)	psi-mi:"MI:0496"(bait)	psi-mi:"MI:0498"(prey)	psi-mi:"MI:0326"(protein)	psi-mi:"MI:0326"(protein)	intact:EBI-366182(isoform-parent)|ensembl:ENSG00000186868.18(gene)|ensembl:ENSG00000276155.4(gene)|ensembl:ENSG00000277956.4(gene)|ensembl:ENST00000351559.10(transcript)|ensembl:ENST00000574436.5(transcript)|ensembl:ENST00000620070.4(transcript)|ensembl:ENST00000621329.4(transcript)|ensembl:ENST00000634049.1(transcript)|ensembl:ENST00000703978.1(transcript)	reactome:R-HSA-71384|reactome:R-HSA-70350|reactome:R-HSA-5365859|refseq:NP_000680.2|ensembl:ENSP00000297785.3|ensembl:ENST00000297785.8(transcript)|ensembl:ENSG00000165092.13(gene)|go:"GO:0120163"|go:"GO:0110095"|go:"GO:0106373"|go:"GO:0070062"|go:"GO:0051287"|go:"GO:0045202"|go:"GO:0043878"|go:"GO:0042572"|go:"GO:0036438"|interpro:IPR015590|interpro:IPR016160|interpro:IPR016161|interpro:IPR01616…		-	-	figure legend:Table S4, Fig. 5|full coverage:Only protein-protein interactions	taxid:9606(human-neuron)|taxid:9606(Homo sapiens neuron)	-	2023/07/26	2024/01/27	crc64:835A8706D847A8CC	crc64:B26464DC7168348E	-	-	flag tag:n-n|mutation:301-301	-	0	0	psi-mi:"MI:0102"(sequence tag identification)	psi-mi:"MI:0102"(sequence tag identification)
uniprotkb:P10636-8	uniprotkb:P00367	intact:EBI-7470331|intact:MINT-134477|intact:EBI-7470384|intact:EBI-7638179|intact:EBI-7638125|intact:EBI-7638230|intact:EBI-7638364|intact:EBI-7961077|intact:EBI-7470086|intact:EBI-7637965|intact:EBI-7638329|intact:EBI-7470156|intact:EBI-7470185|intact:EBI-7470243|intact:EBI-7638049|intact:EBI-7470111|intact:EBI-7637861|ensembl:ENSP00000303214.7|ensembl:ENSP00000460965.1|ensembl:ENSP00000477703.…	uniprotkb:B3KV55|uniprotkb:B4DGN5|uniprotkb:Q5TBU3|ensembl:ENSP00000277865.4|intact:EBI-356544|uniprotkb:P00367	psi-mi:p10636-8(display_short)|psi-mi:Microtubule-associated protein tau(display_long)|uniprotkb:Tau-4(isoform synonym)|uniprotkb:MAPTL(gene name synonym)|uniprotkb:MTBT1(gene name synonym)|uniprotkb:TAU(gene name synonym)|uniprotkb:Neurofibrillary tangle protein(gene name synonym)|uniprotkb:Paired helical filament-tau(gene name synonym)|uniprotkb:2N4R(isoform synonym)|uniprotkb:MAPT(gene name)	psi-mi:dhe3_human(display_short)|psi-mi:Glutamate dehydrogenase 1, mitochondrial(display_long)|uniprotkb:GLUD1(gene name)|uniprotkb:GLUD(gene name synonym)	psi-mi:"MI:0007"(anti tag coimmunoprecipitation)	Tracy TE. et al.(2022)	intact:EBI-44433253|pubmed:35063084|imex:IM-29773	taxid:9606(human)|taxid:9606(Homo sapiens)	taxid:9606(human)|taxid:9606(Homo sapiens)	psi-mi:"MI:0914"(association)	psi-mi:"MI:0469"(European Bioinformatics Institute)	intact:EBI-46421644|imex:IM-29773-23	intact-miscore:0.35	psi-mi:"MI:1060"(spoke expansion)	psi-mi:"MI:0499"(unspecified role)	psi-mi:"MI:0499"(unspecified role)	psi-mi:"MI:0496"(bait)	psi-mi:"MI:0498"(prey)	psi-mi:"MI:0326"(protein)	psi-mi:"MI:0326"(protein)	intact:EBI-366182(isoform-parent)|ensembl:ENSG00000186868.18(gene)|ensembl:ENSG00000276155.4(gene)|ensembl:ENSG00000277956.4(gene)|ensembl:ENST00000351559.10(transcript)|ensembl:ENST00000574436.5(transcript)|ensembl:ENST00000620070.4(transcript)|ensembl:ENST00000621329.4(transcript)|ensembl:ENST00000634049.1(transcript)|ensembl:ENST00000703978.1(transcript)	efo:"Orphanet:35878"|reactome:R-HSA-8964539|reactome:R-HSA-2151201|refseq:NP_005262.1|refseq:NP_001305835.1|refseq:NP_001305834.1|refseq:NP_001305833.1|refseq:NP_001305831.1|refseq:NP_001305830.1|refseq:NP_001305829.1|mint:P00367|ensembl:ENSP00000507729.1|ensembl:ENST00000684546.1|ensembl:ENSP00000508244.1|ensembl:ENST00000684372.1|ensembl:ENSP00000507881.1|ensembl:ENST00000683783.1|ensembl:ENSP0…		-	-	figure legend:Table S4, Fig. 5|full coverage:Only protein-protein interactions	taxid:9606(human-neuron)|taxid:9606(Homo sapiens neuron)	-	2023/07/26	2024/01/27	crc64:835A8706D847A8CC	crc64:A7319A840F57FBB2	-	-	flag tag:n-n|mutation:301-301	-	0	0	psi-mi:"MI:0102"(sequence tag identification)	psi-mi:"MI:0102"(sequence tag identification)
uniprotkb:P10636-8	uniprotkb:P00387	intact:EBI-7470331|intact:MINT-134477|intact:EBI-7470384|intact:EBI-7638179|intact:EBI-7638125|intact:EBI-7638230|intact:EBI-7638364|intact:EBI-7961077|intact:EBI-7470086|intact:EBI-7637965|intact:EBI-7638329|intact:EBI-7470156|intact:EBI-7470185|intact:EBI-7470243|intact:EBI-7638049|intact:EBI-7470111|intact:EBI-7637861|ensembl:ENSP00000303214.7|ensembl:ENSP00000460965.1|ensembl:ENSP00000477703.…	uniprotkb:B7Z7L3|uniprotkb:O75675|uniprotkb:Q8TDL8|uniprotkb:Q8WTS8|uniprotkb:Q9UEN4|uniprotkb:Q9UEN5|uniprotkb:Q9UL55|uniprotkb:Q9UL56|uniprotkb:B1AHF2|ensembl:ENSP00000338461.6|intact:EBI-1046040|uniprotkb:P00387	psi-mi:p10636-8(display_short)|psi-mi:Microtubule-associated protein tau(display_long)|uniprotkb:Tau-4(isoform synonym)|uniprotkb:MAPTL(gene name synonym)|uniprotkb:MTBT1(gene name synonym)|uniprotkb:TAU(gene name synonym)|uniprotkb:Neurofibrillary tangle protein(gene name synonym)|uniprotkb:Paired helical filament-tau(gene name synonym)|uniprotkb:2N4R(isoform synonym)|uniprotkb:MAPT(gene name)	psi-mi:nb5r3_human(display_short)|psi-mi:NADH-cytochrome b5 reductase 3(display_long)|uniprotkb:CYB5R3(gene name)|uniprotkb:DIA1(gene name synonym)|uniprotkb:Diaphorase-1(gene name synonym)	psi-mi:"MI:0007"(anti tag coimmunoprecipitation)	Tracy TE. et al.(2022)	intact:EBI-44433253|pubmed:35063084|imex:IM-29773	taxid:9606(human)|taxid:9606(Homo sapiens)	taxid:9606(human)|taxid:9606(Homo sapiens)	psi-mi:"MI:0914"(association)	psi-mi:"MI:0469"(European Bioinformatics Institute)	intact:EBI-46421644|imex:IM-29773-23	intact-miscore:0.35	psi-mi:"MI:1060"(spoke expansion)	psi-mi:"MI:0499"(unspecified role)	psi-mi:"MI:0499"(unspecified role)	psi-mi:"MI:0496"(bait)	psi-mi:"MI:0498"(prey)	psi-mi:"MI:0326"(protein)	psi-mi:"MI:0326"(protein)	intact:EBI-366182(isoform-parent)|ensembl:ENSG00000186868.18(gene)|ensembl:ENSG00000276155.4(gene)|ensembl:ENSG00000277956.4(gene)|ensembl:ENST00000351559.10(transcript)|ensembl:ENST00000574436.5(transcript)|ensembl:ENST00000620070.4(transcript)|ensembl:ENST00000621329.4(transcript)|ensembl:ENST00000634049.1(transcript)|ensembl:ENST00000703978.1(transcript)	efo:"Orphanet:621"|reactome:R-HSA-6798695|reactome:R-HSA-211945|reactome:R-HSA-196836|refseq:NP_015565.1|refseq:NP_001165132.1|refseq:NP_001165131.1|refseq:NP_001123291.1|refseq:NP_000389.1|dip:DIP-50463N|mint:P00387|ensembl:ENSP00000509317.1|ensembl:ENST00000692152.1|ensembl:ENSP00000509015.1|ensembl:ENST00000688117.1|ensembl:ENSP00000508492.1|ensembl:ENST00000687198.1|ensembl:ENSP00000384834.3|…		-	-	figure legend:Table S4, Fig. 5|full coverage:Only protein-protein interactions	taxid:9606(human-neuron)|taxid:9606(Homo sapiens neuron)	-	2023/07/26	2024/01/27	crc64:835A8706D847A8CC	crc64:FDCDCDC4EC3570B4	-	-	flag tag:n-n|mutation:301-301	-	0	0	psi-mi:"MI:0102"(sequence tag identification)	psi-mi:"MI:0102"(sequence tag identification)
uniprotkb:P10636-8	uniprotkb:P00403	intact:EBI-7470331|intact:MINT-134477|intact:EBI-7470384|intact:EBI-7638179|intact:EBI-7638125|intact:EBI-7638230|intact:EBI-7638364|intact:EBI-7961077|intact:EBI-7470086|intact:EBI-7637965|intact:EBI-7638329|intact:EBI-7470156|intact:EBI-7470185|intact:EBI-7470243|intact:EBI-7638049|intact:EBI-7470111|intact:EBI-7637861|ensembl:ENSP00000303214.7|ensembl:ENSP00000460965.1|ensembl:ENSP00000477703.…	uniprotkb:Q37526|ensembl:ENSP00000354876.1|intact:EBI-2105756|uniprotkb:P00403	psi-mi:p10636-8(display_short)|psi-mi:Microtubule-associated protein tau(display_long)|uniprotkb:Tau-4(isoform synonym)|uniprotkb:MAPTL(gene name synonym)|uniprotkb:MTBT1(gene name synonym)|uniprotkb:TAU(gene name synonym)|uniprotkb:Neurofibrillary tangle protein(gene name synonym)|uniprotkb:Paired helical filament-tau(gene name synonym)|uniprotkb:2N4R(isoform synonym)|uniprotkb:MAPT(gene name)	psi-mi:cox2_human(display_short)|psi-mi:Cytochrome c oxidase subunit 2(display_long)|uniprotkb:COII(gene name synonym)|uniprotkb:coxII(gene name synonym)|uniprotkb:MTCO2(gene name synonym)|uniprotkb:Cytochrome c oxidase polypeptide II(gene name synonym)|uniprotkb:COX2(gene name synonym)|uniprotkb:MT-CO2(gene name)	psi-mi:"MI:0007"(anti tag coimmunoprecipitation)	Tracy TE. et al.(2022)	intact:EBI-44433253|pubmed:35063084|imex:IM-29773	taxid:9606(human)|taxid:9606(Homo sapiens)	taxid:9606(human)|taxid:9606(Homo sapiens)	psi-mi:"MI:0914"(association)	psi-mi:"MI:0469"(European Bioinformatics Institute)	intact:EBI-46421644|imex:IM-29773-23	intact-miscore:0.35	psi-mi:"MI:1060"(spoke expansion)	psi-mi:"MI:0499"(unspecified role)	psi-mi:"MI:0499"(unspecified role)	psi-mi:"MI:0496"(bait)	psi-mi:"MI:0498"(prey)	psi-mi:"MI:0326"(protein)	psi-mi:"MI:0326"(protein)	intact:EBI-366182(isoform-parent)|ensembl:ENSG00000186868.18(gene)|ensembl:ENSG00000276155.4(gene)|ensembl:ENSG00000277956.4(gene)|ensembl:ENST00000351559.10(transcript)|ensembl:ENST00000574436.5(transcript)|ensembl:ENST00000620070.4(transcript)|ensembl:ENST00000621329.4(transcript)|ensembl:ENST00000634049.1(transcript)|ensembl:ENST00000703978.1(transcript)	interpro:IPR001505|interpro:IPR002429|interpro:IPR008972|interpro:IPR011759|interpro:IPR014222|interpro:IPR034210|interpro:IPR036257|interpro:IPR045187|rcsb pdb:3VRJ|rcsb pdb:5Z62|go:"GO:0001666"|go:"GO:0004129"|go:"GO:0005507"|go:"GO:0005739"|go:"GO:0005743"|go:"GO:0005751"|go:"GO:0006123"|go:"GO:0007595"|go:"GO:0016020"|go:"GO:0031966"|go:"GO:0042773"|go:"GO:0045277"|go:"GO:0045333"|ensembl:ENS…		-	-	figure legend:Table S4, Fig. 5|full coverage:Only protein-protein interactions	taxid:9606(human-neuron)|taxid:9606(Homo sapiens neuron)	-	2023/07/26	2024/01/27	crc64:835A8706D847A8CC	crc64:402A3145241DDEE6	-	-	flag tag:n-n|mutation:301-301	-	0	0	psi-mi:"MI:0102"(sequence tag identification)	psi-mi:"MI:0102"(sequence tag identification)
uniprotkb:P10636-8	uniprotkb:P00491	intact:EBI-7470331|intact:MINT-134477|intact:EBI-7470384|intact:EBI-7638179|intact:EBI-7638125|intact:EBI-7638230|intact:EBI-7638364|intact:EBI-7961077|intact:EBI-7470086|intact:EBI-7637965|intact:EBI-7638329|intact:EBI-7470156|intact:EBI-7470185|intact:EBI-7470243|intact:EBI-7638049|intact:EBI-7470111|intact:EBI-7637861|ensembl:ENSP00000303214.7|ensembl:ENSP00000460965.1|ensembl:ENSP00000477703.…	uniprotkb:D3DS00|uniprotkb:Q15160|uniprotkb:Q5PZ03|uniprotkb:B2R8S5|ensembl:ENSP00000354532.6|ensembl:ENSP00000513359.1|ensembl:ENSP00000517384.1|ensembl:ENSP00000517386.1|intact:EBI-712238|uniprotkb:P00491	psi-mi:p10636-8(display_short)|psi-mi:Microtubule-associated protein tau(display_long)|uniprotkb:Tau-4(isoform synonym)|uniprotkb:MAPTL(gene name synonym)|uniprotkb:MTBT1(gene name synonym)|uniprotkb:TAU(gene name synonym)|uniprotkb:Neurofibrillary tangle protein(gene name synonym)|uniprotkb:Paired helical filament-tau(gene name synonym)|uniprotkb:2N4R(isoform synonym)|uniprotkb:MAPT(gene name)	psi-mi:pnph_human(display_short)|psi-mi:Purine nucleoside phosphorylase(display_long)|uniprotkb:pnp(gene name)|uniprotkb:Inosine-guanosine phosphorylase(gene name synonym)|uniprotkb:NP(gene name synonym)|uniprotkb:Inosine phosphorylase(gene name synonym)	psi-mi:"MI:0007"(anti tag coimmunoprecipitation)	Tracy TE. et al.(2022)	intact:EBI-44433253|pubmed:35063084|imex:IM-29773	taxid:9606(human)|taxid:9606(Homo sapiens)	taxid:9606(human)|taxid:9606(Homo sapiens)	psi-mi:"MI:0914"(association)	psi-mi:"MI:0469"(European Bioinformatics Institute)	intact:EBI-46421644|imex:IM-29773-23	intact-miscore:0.35	psi-mi:"MI:1060"(spoke expansion)	psi-mi:"MI:0499"(unspecified role)	psi-mi:"MI:0499"(unspecified role)	psi-mi:"MI:0496"(bait)	psi-mi:"MI:0498"(prey)	psi-mi:"MI:0326"(protein)	psi-mi:"MI:0326"(protein)	intact:EBI-366182(isoform-parent)|ensembl:ENSG00000186868.18(gene)|ensembl:ENSG00000276155.4(gene)|ensembl:ENSG00000277956.4(gene)|ensembl:ENST00000351559.10(transcript)|ensembl:ENST00000574436.5(transcript)|ensembl:ENST00000620070.4(transcript)|ensembl:ENST00000621329.4(transcript)|ensembl:ENST00000634049.1(transcript)|ensembl:ENST00000703978.1(transcript)	efo:"Orphanet:760"|reactome:R-HSA-9755088|reactome:R-HSA-9735763|reactome:R-HSA-74259|reactome:R-HSA-74217|reactome:R-HSA-6798695|refseq:NP_000261.2|dip:DIP-50406N|mint:P00491|ensembl:ENSP00000517386.1|ensembl:ENSP00000517384.1|ensembl:ENSP00000513359.1|ensembl:ENSP00000354532.6|ensembl:ENST00000708857.1(transcript)|ensembl:ENST00000708853.1(transcript)|ensembl:ENST00000697613.1(transcript)|ensem…		-	-	figure legend:Table S4, Fig. 5|full coverage:Only protein-protein interactions	taxid:9606(human-neuron)|taxid:9606(Homo sapiens neuron)	-	2023/07/26	2024/01/27	crc64:835A8706D847A8CC	crc64:91622FB1D26479D3	-	-	flag tag:n-n|mutation:301-301	-	0	0	psi-mi:"MI:0102"(sequence tag identification)	psi-mi:"MI:0102"(sequence tag identification)
uniprotkb:P10636-8	uniprotkb:P00505	intact:EBI-7470331|intact:MINT-134477|intact:EBI-7470384|intact:EBI-7638179|intact:EBI-7638125|intact:EBI-7638230|intact:EBI-7638364|intact:EBI-7961077|intact:EBI-7470086|intact:EBI-7637965|intact:EBI-7638329|intact:EBI-7470156|intact:EBI-7470185|intact:EBI-7470243|intact:EBI-7638049|intact:EBI-7470111|intact:EBI-7637861|ensembl:ENSP00000303214.7|ensembl:ENSP00000460965.1|ensembl:ENSP00000477703.…	intact:EBI-1058557|uniprotkb:B4DJA6|uniprotkb:E7ERW2|uniprotkb:Q9BWA3|uniprotkb:Q53FL3|ensembl:ENSP00000245206.5|intact:EBI-720214|uniprotkb:P00505	psi-mi:p10636-8(display_short)|psi-mi:Microtubule-associated protein tau(display_long)|uniprotkb:Tau-4(isoform synonym)|uniprotkb:MAPTL(gene name synonym)|uniprotkb:MTBT1(gene name synonym)|uniprotkb:TAU(gene name synonym)|uniprotkb:Neurofibrillary tangle protein(gene name synonym)|uniprotkb:Paired helical filament-tau(gene name synonym)|uniprotkb:2N4R(isoform synonym)|uniprotkb:MAPT(gene name)	psi-mi:aatm_human(display_short)|psi-mi:Aspartate aminotransferase, mitochondrial(display_long)|uniprotkb:GOT2(gene name)|uniprotkb:KYAT4(gene name synonym)|uniprotkb:Kynurenine--oxoglutarate transaminase IV(gene name synonym)|uniprotkb:Kynurenine--oxoglutarate transaminase 4(gene name synonym)|uniprotkb:Kynurenine aminotransferase IV(gene name synonym)|uniprotkb:Kynurenine aminotransferase 4(gen…	psi-mi:"MI:0007"(anti tag coimmunoprecipitation)	Tracy TE. et al.(2022)	intact:EBI-44433253|pubmed:35063084|imex:IM-29773	taxid:9606(human)|taxid:9606(Homo sapiens)	taxid:9606(human)|taxid:9606(Homo sapiens)	psi-mi:"MI:0914"(association)	psi-mi:"MI:0469"(European Bioinformatics Institute)	intact:EBI-46421644|imex:IM-29773-23	intact-miscore:0.35	psi-mi:"MI:1060"(spoke expansion)	psi-mi:"MI:0499"(unspecified role)	psi-mi:"MI:0499"(unspecified role)	psi-mi:"MI:0496"(bait)	psi-mi:"MI:0498"(prey)	psi-mi:"MI:0326"(protein)	psi-mi:"MI:0326"(protein)	intact:EBI-366182(isoform-parent)|ensembl:ENSG00000186868.18(gene)|ensembl:ENSG00000276155.4(gene)|ensembl:ENSG00000277956.4(gene)|ensembl:ENST00000351559.10(transcript)|ensembl:ENST00000574436.5(transcript)|ensembl:ENST00000620070.4(transcript)|ensembl:ENST00000621329.4(transcript)|ensembl:ENST00000634049.1(transcript)|ensembl:ENST00000703978.1(transcript)	interpro:IPR000796|interpro:IPR004838|interpro:IPR004839|interpro:IPR015421|interpro:IPR015422|interpro:IPR015424|rcsb pdb:5AX8|go:"GO:0003723"|go:"GO:0004069"|go:"GO:0005739"|go:"GO:0005759"|go:"GO:0005886"|go:"GO:0006103"|go:"GO:0006107"|go:"GO:0006531"|go:"GO:0006532"|go:"GO:0006533"|go:"GO:0006536"|go:"GO:0015908"|go:"GO:0016212"|go:"GO:0019470"|go:"GO:0019550"|go:"GO:0019551"|go:"GO:0030170"…		-	-	figure legend:Table S4, Fig. 5|full coverage:Only protein-protein interactions	taxid:9606(human-neuron)|taxid:9606(Homo sapiens neuron)	-	2023/07/26	2024/01/27	crc64:835A8706D847A8CC	crc64:F559567ABF2DB346	-	-	flag tag:n-n|mutation:301-301	-	0	0	psi-mi:"MI:0102"(sequence tag identification)	psi-mi:"MI:0102"(sequence tag identification)
uniprotkb:P10636-8	uniprotkb:P00558	intact:EBI-7470331|intact:MINT-134477|intact:EBI-7470384|intact:EBI-7638179|intact:EBI-7638125|intact:EBI-7638230|intact:EBI-7638364|intact:EBI-7961077|intact:EBI-7470086|intact:EBI-7637965|intact:EBI-7638329|intact:EBI-7470156|intact:EBI-7470185|intact:EBI-7470243|intact:EBI-7638049|intact:EBI-7470111|intact:EBI-7637861|ensembl:ENSP00000303214.7|ensembl:ENSP00000460965.1|ensembl:ENSP00000477703.…	uniprotkb:A8K4W6|uniprotkb:Q5J7W1|uniprotkb:Q6IBT6|uniprotkb:Q8NI87|uniprotkb:B7Z7A9|ensembl:ENSP00000362413.4|intact:EBI-709599|uniprotkb:P00558	psi-mi:p10636-8(display_short)|psi-mi:Microtubule-associated protein tau(display_long)|uniprotkb:Tau-4(isoform synonym)|uniprotkb:MAPTL(gene name synonym)|uniprotkb:MTBT1(gene name synonym)|uniprotkb:TAU(gene name synonym)|uniprotkb:Neurofibrillary tangle protein(gene name synonym)|uniprotkb:Paired helical filament-tau(gene name synonym)|uniprotkb:2N4R(isoform synonym)|uniprotkb:MAPT(gene name)	psi-mi:pgk1_human(display_short)|psi-mi:Phosphoglycerate kinase 1(display_long)|uniprotkb:PGK1(gene name)|uniprotkb:MIG10(orf name)|uniprotkb:OK/SW-cl.110(orf name)|uniprotkb:PGKA(gene name synonym)|uniprotkb:Cell migration-inducing gene 10 protein(gene name synonym)|uniprotkb:Primer recognition protein 2(gene name synonym)	psi-mi:"MI:0007"(anti tag coimmunoprecipitation)	Tracy TE. et al.(2022)	intact:EBI-44433253|pubmed:35063084|imex:IM-29773	taxid:9606(human)|taxid:9606(Homo sapiens)	taxid:9606(human)|taxid:9606(Homo sapiens)	psi-mi:"MI:0914"(association)	psi-mi:"MI:0469"(European Bioinformatics Institute)	intact:EBI-46421644|imex:IM-29773-23	intact-miscore:0.35	psi-mi:"MI:1060"(spoke expansion)	psi-mi:"MI:0499"(unspecified role)	psi-mi:"MI:0499"(unspecified role)	psi-mi:"MI:0496"(bait)	psi-mi:"MI:0498"(prey)	psi-mi:"MI:0326"(protein)	psi-mi:"MI:0326"(protein)	intact:EBI-366182(isoform-parent)|ensembl:ENSG00000186868.18(gene)|ensembl:ENSG00000276155.4(gene)|ensembl:ENSG00000277956.4(gene)|ensembl:ENST00000351559.10(transcript)|ensembl:ENST00000574436.5(transcript)|ensembl:ENST00000620070.4(transcript)|ensembl:ENST00000621329.4(transcript)|ensembl:ENST00000634049.1(transcript)|ensembl:ENST00000703978.1(transcript)	efo:"Orphanet:713"|reactome:R-HSA-9636667|reactome:R-HSA-70263|reactome:R-HSA-70171|refseq:NP_000282.1|dip:DIP-33679N|mint:P00558|ensembl:ENSP00000496140.1|ensembl:ENST00000644362.1|ensembl:ENSP00000362413.4|ensembl:ENST00000373316.5(transcript)|ensembl:ENSG00000102144.15(gene)|go:"GO:0071456"|go:"GO:0070062"|go:"GO:0061621"|go:"GO:0047134"|go:"GO:0045121"|go:"GO:0043531"|go:"GO:0031639"|go:"GO:0…		-	-	figure legend:Table S4, Fig. 5|full coverage:Only protein-protein interactions	taxid:9606(human-neuron)|taxid:9606(Homo sapiens neuron)	-	2023/07/26	2024/01/27	crc64:835A8706D847A8CC	crc64:B5DFC7B5FA01767C	-	-	flag tag:n-n|mutation:301-301	-	0	0	psi-mi:"MI:0102"(sequence tag identification)	psi-mi:"MI:0102"(sequence tag identification)
uniprotkb:P10636-8	uniprotkb:P00568	intact:EBI-7470331|intact:MINT-134477|intact:EBI-7470384|intact:EBI-7638179|intact:EBI-7638125|intact:EBI-7638230|intact:EBI-7638364|intact:EBI-7961077|intact:EBI-7470086|intact:EBI-7637965|intact:EBI-7638329|intact:EBI-7470156|intact:EBI-7470185|intact:EBI-7470243|intact:EBI-7638049|intact:EBI-7470111|intact:EBI-7637861|ensembl:ENSP00000303214.7|ensembl:ENSP00000460965.1|ensembl:ENSP00000477703.…	uniprotkb:Q9BVK9|uniprotkb:Q9UQC7|ensembl:ENSP00000362249.1|ensembl:ENSP00000494600.1|intact:EBI-1044943|uniprotkb:P00568	psi-mi:p10636-8(display_short)|psi-mi:Microtubule-associated protein tau(display_long)|uniprotkb:Tau-4(isoform synonym)|uniprotkb:MAPTL(gene name synonym)|uniprotkb:MTBT1(gene name synonym)|uniprotkb:TAU(gene name synonym)|uniprotkb:Neurofibrillary tangle protein(gene name synonym)|uniprotkb:Paired helical filament-tau(gene name synonym)|uniprotkb:2N4R(isoform synonym)|uniprotkb:MAPT(gene name)	psi-mi:kad1_human(display_short)|psi-mi:Adenylate kinase isoenzyme 1(display_long)|uniprotkb:ATP-AMP transphosphorylase 1(gene name synonym)|uniprotkb:Myokinase(gene name synonym)|uniprotkb:"ATP:AMP phosphotransferase"(gene name synonym)|uniprotkb:Adenylate monophosphate kinase(gene name synonym)|uniprotkb:AK1(gene name)	psi-mi:"MI:0007"(anti tag coimmunoprecipitation)	Tracy TE. et al.(2022)	intact:EBI-44433253|pubmed:35063084|imex:IM-29773	taxid:9606(human)|taxid:9606(Homo sapiens)	taxid:9606(human)|taxid:9606(Homo sapiens)	psi-mi:"MI:0914"(association)	psi-mi:"MI:0469"(European Bioinformatics Institute)	intact:EBI-46421644|imex:IM-29773-23	intact-miscore:0.53	psi-mi:"MI:1060"(spoke expansion)	psi-mi:"MI:0499"(unspecified role)	psi-mi:"MI:0499"(unspecified role)	psi-mi:"MI:0496"(bait)	psi-mi:"MI:0498"(prey)	psi-mi:"MI:0326"(protein)	psi-mi:"MI:0326"(protein)	intact:EBI-366182(isoform-parent)|ensembl:ENSG00000186868.18(gene)|ensembl:ENSG00000276155.4(gene)|ensembl:ENSG00000277956.4(gene)|ensembl:ENST00000351559.10(transcript)|ensembl:ENST00000574436.5(transcript)|ensembl:ENST00000620070.4(transcript)|ensembl:ENST00000621329.4(transcript)|ensembl:ENST00000634049.1(transcript)|ensembl:ENST00000703978.1(transcript)	interpro:IPR000850|interpro:IPR006267|interpro:IPR027417|interpro:IPR028582|interpro:IPR033690|rcsb pdb:1Z83|rcsb pdb:2C95|rcsb pdb:7DE3|rcsb pdb:7X7S|go:"GO:0001520"|go:"GO:0004017"|go:"GO:0004550"|go:"GO:0005524"|go:"GO:0005737"|go:"GO:0005829"|go:"GO:0006172"|go:"GO:0009142"|go:"GO:0015949"|go:"GO:0016310"|go:"GO:0046033"|go:"GO:0046034"|go:"GO:0046899"|go:"GO:0070062"|ensembl:ENSG00000106992.…		-	-	figure legend:Table S4, Fig. 5|full coverage:Only protein-protein interactions	taxid:9606(human-neuron)|taxid:9606(Homo sapiens neuron)	-	2023/07/26	2024/01/27	crc64:835A8706D847A8CC	crc64:95EC5AAA92D1F00F	-	-	flag tag:n-n|mutation:301-301	-	0	0	psi-mi:"MI:0102"(sequence tag identification)	psi-mi:"MI:0102"(sequence tag identification)
uniprotkb:P10636-8	uniprotkb:P01023	intact:EBI-7470331|intact:MINT-134477|intact:EBI-7470384|intact:EBI-7638179|intact:EBI-7638125|intact:EBI-7638230|intact:EBI-7638364|intact:EBI-7961077|intact:EBI-7470086|intact:EBI-7637965|intact:EBI-7638329|intact:EBI-7470156|intact:EBI-7470185|intact:EBI-7470243|intact:EBI-7638049|intact:EBI-7470111|intact:EBI-7637861|ensembl:ENSP00000303214.7|ensembl:ENSP00000460965.1|ensembl:ENSP00000477703.…	uniprotkb:Q13677|uniprotkb:Q59F47|uniprotkb:Q5QTS0|uniprotkb:Q68DN2|uniprotkb:Q6PIY3|uniprotkb:Q6PN97|ensembl:ENSP00000323929.8|intact:EBI-640741|uniprotkb:P01023	psi-mi:p10636-8(display_short)|psi-mi:Microtubule-associated protein tau(display_long)|uniprotkb:Tau-4(isoform synonym)|uniprotkb:MAPTL(gene name synonym)|uniprotkb:MTBT1(gene name synonym)|uniprotkb:TAU(gene name synonym)|uniprotkb:Neurofibrillary tangle protein(gene name synonym)|uniprotkb:Paired helical filament-tau(gene name synonym)|uniprotkb:2N4R(isoform synonym)|uniprotkb:MAPT(gene name)	psi-mi:a2mg_human(display_short)|psi-mi:Alpha-2-macroglobulin(display_long)|uniprotkb:A2M(gene name)|uniprotkb:FWP007(orf name)|uniprotkb:C3 and PZP-like alpha-2-macroglobulin domain-containing protein 5(gene name synonym)|uniprotkb:CPAMD5(gene name synonym)	psi-mi:"MI:0007"(anti tag coimmunoprecipitation)	Tracy TE. et al.(2022)	intact:EBI-44433253|pubmed:35063084|imex:IM-29773	taxid:9606(human)|taxid:9606(Homo sapiens)	taxid:9606(human)|taxid:9606(Homo sapiens)	psi-mi:"MI:0914"(association)	psi-mi:"MI:0469"(European Bioinformatics Institute)	intact:EBI-46421644|imex:IM-29773-23	intact-miscore:0.35	psi-mi:"MI:1060"(spoke expansion)	psi-mi:"MI:0499"(unspecified role)	psi-mi:"MI:0499"(unspecified role)	psi-mi:"MI:0496"(bait)	psi-mi:"MI:0498"(prey)	psi-mi:"MI:0326"(protein)	psi-mi:"MI:0326"(protein)	intact:EBI-366182(isoform-parent)|ensembl:ENSG00000186868.18(gene)|ensembl:ENSG00000276155.4(gene)|ensembl:ENSG00000277956.4(gene)|ensembl:ENST00000351559.10(transcript)|ensembl:ENST00000574436.5(transcript)|ensembl:ENST00000620070.4(transcript)|ensembl:ENST00000621329.4(transcript)|ensembl:ENST00000634049.1(transcript)|ensembl:ENST00000703978.1(transcript)	reactome:R-HSA-8963896|reactome:R-HSA-1474228|reactome:R-HSA-140837|reactome:R-HSA-114608|refseq:NP_001334354.1|refseq:NP_001334353.1|refseq:NP_001334352.1|refseq:NP_000005.2|dip:DIP-1118N|mint:P01023|ensembl:ENSP00000323929.8|ensembl:ENST00000318602.12(transcript)|ensembl:ENSG00000175899.15(gene)|go:"GO:1990402"|go:"GO:0072562"|go:"GO:0070062"|go:"GO:0062023"|go:"GO:0051384"|go:"GO:0048863"|go:"…		-	-	figure legend:Table S4, Fig. 5|full coverage:Only protein-protein interactions	taxid:9606(human-neuron)|taxid:9606(Homo sapiens neuron)	-	2023/07/26	2024/01/27	crc64:835A8706D847A8CC	crc64:0A46DF09EFD3CF40	-	-	flag tag:n-n|mutation:301-301	-	0	0	psi-mi:"MI:0102"(sequence tag identification)	psi-mi:"MI:0102"(sequence tag identification)
uniprotkb:P10636-8	uniprotkb:P01024	intact:EBI-7470331|intact:MINT-134477|intact:EBI-7470384|intact:EBI-7638179|intact:EBI-7638125|intact:EBI-7638230|intact:EBI-7638364|intact:EBI-7961077|intact:EBI-7470086|intact:EBI-7637965|intact:EBI-7638329|intact:EBI-7470156|intact:EBI-7470185|intact:EBI-7470243|intact:EBI-7638049|intact:EBI-7470111|intact:EBI-7637861|ensembl:ENSP00000303214.7|ensembl:ENSP00000460965.1|ensembl:ENSP00000477703.…	uniprotkb:A7E236|ensembl:ENSP00000245907.4|intact:EBI-905851|uniprotkb:P01024	psi-mi:p10636-8(display_short)|psi-mi:Microtubule-associated protein tau(display_long)|uniprotkb:Tau-4(isoform synonym)|uniprotkb:MAPTL(gene name synonym)|uniprotkb:MTBT1(gene name synonym)|uniprotkb:TAU(gene name synonym)|uniprotkb:Neurofibrillary tangle protein(gene name synonym)|uniprotkb:Paired helical filament-tau(gene name synonym)|uniprotkb:2N4R(isoform synonym)|uniprotkb:MAPT(gene name)	psi-mi:co3_human(display_short)|psi-mi:Complement C3(display_long)|uniprotkb:C3(gene name)|uniprotkb:C3 and PZP-like alpha-2-macroglobulin domain-containing protein 1(gene name synonym)|uniprotkb:CPAMD1(gene name synonym)	psi-mi:"MI:0007"(anti tag coimmunoprecipitation)	Tracy TE. et al.(2022)	intact:EBI-44433253|pubmed:35063084|imex:IM-29773	taxid:9606(human)|taxid:9606(Homo sapiens)	taxid:9606(human)|taxid:9606(Homo sapiens)	psi-mi:"MI:0914"(association)	psi-mi:"MI:0469"(European Bioinformatics Institute)	intact:EBI-46421644|imex:IM-29773-23	intact-miscore:0.35	psi-mi:"MI:1060"(spoke expansion)	psi-mi:"MI:0499"(unspecified role)	psi-mi:"MI:0499"(unspecified role)	psi-mi:"MI:0496"(bait)	psi-mi:"MI:0498"(prey)	psi-mi:"MI:0326"(protein)	psi-mi:"MI:0326"(protein)	intact:EBI-366182(isoform-parent)|ensembl:ENSG00000186868.18(gene)|ensembl:ENSG00000276155.4(gene)|ensembl:ENSG00000277956.4(gene)|ensembl:ENST00000351559.10(transcript)|ensembl:ENST00000574436.5(transcript)|ensembl:ENST00000620070.4(transcript)|ensembl:ENST00000621329.4(transcript)|ensembl:ENST00000634049.1(transcript)|ensembl:ENST00000703978.1(transcript)	efo:"Orphanet:544472"|efo:"Orphanet:280133"|efo:"Orphanet:279"|reactome:R-HSA-977606|reactome:R-HSA-9660826|reactome:R-HSA-8957275|reactome:R-HSA-6798695|reactome:R-HSA-418594|reactome:R-HSA-381426|reactome:R-HSA-375276|reactome:R-HSA-198933|reactome:R-HSA-174577|reactome:R-HSA-173736|refseq:NP_000055.2|dip:DIP-35180N|mint:P01024|ensembl:ENSP00000245907.4|ensembl:ENST00000245907.11(transcript)|en…		-	-	figure legend:Table S4, Fig. 5|full coverage:Only protein-protein interactions	taxid:9606(human-neuron)|taxid:9606(Homo sapiens neuron)	-	2023/07/26	2024/01/27	crc64:835A8706D847A8CC	crc64:30C2832A9E75FFC4	-	-	flag tag:n-n|mutation:301-301	-	0	0	psi-mi:"MI:0102"(sequence tag identification)	psi-mi:"MI:0102"(sequence tag identification)
uniprotkb:P10636-8	uniprotkb:P01112	intact:EBI-7470331|intact:MINT-134477|intact:EBI-7470384|intact:EBI-7638179|intact:EBI-7638125|intact:EBI-7638230|intact:EBI-7638364|intact:EBI-7961077|intact:EBI-7470086|intact:EBI-7637965|intact:EBI-7638329|intact:EBI-7470156|intact:EBI-7470185|intact:EBI-7470243|intact:EBI-7638049|intact:EBI-7470111|intact:EBI-7637861|ensembl:ENSP00000303214.7|ensembl:ENSP00000460965.1|ensembl:ENSP00000477703.…	uniprotkb:Q9BR65|uniprotkb:Q14080|uniprotkb:Q6FHV9|uniprotkb:B5BUA0|uniprotkb:Q9UCE2|ensembl:ENSP00000309845.7|ensembl:ENSP00000380723.2|ensembl:ENSP00000407586.1|ensembl:ENSP00000480686.1|ensembl:ENSP00000482366.1|ensembl:ENSP00000488757.1|intact:EBI-350145|uniprotkb:P01112	psi-mi:p10636-8(display_short)|psi-mi:Microtubule-associated protein tau(display_long)|uniprotkb:Tau-4(isoform synonym)|uniprotkb:MAPTL(gene name synonym)|uniprotkb:MTBT1(gene name synonym)|uniprotkb:TAU(gene name synonym)|uniprotkb:Neurofibrillary tangle protein(gene name synonym)|uniprotkb:Paired helical filament-tau(gene name synonym)|uniprotkb:2N4R(isoform synonym)|uniprotkb:MAPT(gene name)	psi-mi:rash_human(display_short)|psi-mi:GTPase HRas(display_long)|uniprotkb:HRAS(gene name)|uniprotkb:Ha-Ras(gene name synonym)|uniprotkb:c-H-ras(gene name synonym)|uniprotkb:H-Ras-1(gene name synonym)|uniprotkb:p21ras(gene name synonym)|uniprotkb:Transforming protein p21(gene name synonym)|uniprotkb:HRAS1(gene name synonym)	psi-mi:"MI:0007"(anti tag coimmunoprecipitation)	Tracy TE. et al.(2022)	intact:EBI-44433253|pubmed:35063084|imex:IM-29773	taxid:9606(human)|taxid:9606(Homo sapiens)	taxid:9606(human)|taxid:9606(Homo sapiens)	psi-mi:"MI:0914"(association)	psi-mi:"MI:0469"(European Bioinformatics Institute)	intact:EBI-46421644|imex:IM-29773-23	intact-miscore:0.35	psi-mi:"MI:1060"(spoke expansion)	psi-mi:"MI:0499"(unspecified role)	psi-mi:"MI:0499"(unspecified role)	psi-mi:"MI:0496"(bait)	psi-mi:"MI:0498"(prey)	psi-mi:"MI:0326"(protein)	psi-mi:"MI:0326"(protein)	intact:EBI-366182(isoform-parent)|ensembl:ENSG00000186868.18(gene)|ensembl:ENSG00000276155.4(gene)|ensembl:ENSG00000277956.4(gene)|ensembl:ENST00000351559.10(transcript)|ensembl:ENST00000574436.5(transcript)|ensembl:ENST00000620070.4(transcript)|ensembl:ENST00000621329.4(transcript)|ensembl:ENST00000634049.1(transcript)|ensembl:ENST00000703978.1(transcript)	efo:"Orphanet:79414"|efo:"Orphanet:3071"|efo:"Orphanet:2874"|efo:"Orphanet:2612"|efo:"Orphanet:146"|reactome:R-HSA-9028731|reactome:R-HSA-9027284|reactome:R-HSA-9026519|reactome:R-HSA-8851805|reactome:R-HSA-8849471|reactome:R-HSA-74751|reactome:R-HSA-6802955|reactome:R-HSA-6802953|reactome:R-HSA-6802952|reactome:R-HSA-6802948|reactome:R-HSA-6802946|reactome:R-HSA-5675221|reactome:R-HSA-5674135|re…		-	-	figure legend:Table S4, Fig. 5|full coverage:Only protein-protein interactions	taxid:9606(human-neuron)|taxid:9606(Homo sapiens neuron)	-	2023/07/26	2024/01/27	crc64:835A8706D847A8CC	crc64:EE6DC2D933E2856A	-	-	flag tag:n-n|mutation:301-301	-	0	0	psi-mi:"MI:0102"(sequence tag identification)	psi-mi:"MI:0102"(sequence tag identification)
uniprotkb:P10636-8	uniprotkb:P02686	intact:EBI-7470331|intact:MINT-134477|intact:EBI-7470384|intact:EBI-7638179|intact:EBI-7638125|intact:EBI-7638230|intact:EBI-7638364|intact:EBI-7961077|intact:EBI-7470086|intact:EBI-7637965|intact:EBI-7638329|intact:EBI-7470156|intact:EBI-7470185|intact:EBI-7470243|intact:EBI-7638049|intact:EBI-7470111|intact:EBI-7637861|ensembl:ENSP00000303214.7|ensembl:ENSP00000460965.1|ensembl:ENSP00000477703.…	uniprotkb:B7ZKS2|uniprotkb:B7ZKS4|uniprotkb:A4FU54|uniprotkb:Q15337|uniprotkb:Q15338|uniprotkb:Q15339|uniprotkb:A8MY86|uniprotkb:A8MYL4|uniprotkb:A6NI84|uniprotkb:Q15340|uniprotkb:Q59GX3|uniprotkb:Q65ZS4|uniprotkb:Q6AI64|uniprotkb:Q6FH37|uniprotkb:Q6FI04|uniprotkb:Q6PK23|uniprotkb:B3KY66|ensembl:ENSP00000348273.2|ensembl:ENSP00000462223.1|intact:EBI-947410|uniprotkb:P02686	psi-mi:p10636-8(display_short)|psi-mi:Microtubule-associated protein tau(display_long)|uniprotkb:Tau-4(isoform synonym)|uniprotkb:MAPTL(gene name synonym)|uniprotkb:MTBT1(gene name synonym)|uniprotkb:TAU(gene name synonym)|uniprotkb:Neurofibrillary tangle protein(gene name synonym)|uniprotkb:Paired helical filament-tau(gene name synonym)|uniprotkb:2N4R(isoform synonym)|uniprotkb:MAPT(gene name)	psi-mi:mbp_human(display_short)|psi-mi:Myelin basic protein(display_long)|uniprotkb:MBP(gene name)|uniprotkb:Myelin membrane encephalitogenic protein(gene name synonym)|uniprotkb:Myelin A1 protein(gene name synonym)	psi-mi:"MI:0007"(anti tag coimmunoprecipitation)	Tracy TE. et al.(2022)	intact:EBI-44433253|pubmed:35063084|imex:IM-29773	taxid:9606(human)|taxid:9606(Homo sapiens)	taxid:9606(human)|taxid:9606(Homo sapiens)	psi-mi:"MI:0914"(association)	psi-mi:"MI:0469"(European Bioinformatics Institute)	intact:EBI-46421644|imex:IM-29773-23	intact-miscore:0.35	psi-mi:"MI:1060"(spoke expansion)	psi-mi:"MI:0499"(unspecified role)	psi-mi:"MI:0499"(unspecified role)	psi-mi:"MI:0496"(bait)	psi-mi:"MI:0498"(prey)	psi-mi:"MI:0326"(protein)	psi-mi:"MI:0326"(protein)	intact:EBI-366182(isoform-parent)|ensembl:ENSG00000186868.18(gene)|ensembl:ENSG00000276155.4(gene)|ensembl:ENSG00000277956.4(gene)|ensembl:ENST00000351559.10(transcript)|ensembl:ENST00000574436.5(transcript)|ensembl:ENST00000620070.4(transcript)|ensembl:ENST00000621329.4(transcript)|ensembl:ENST00000634049.1(transcript)|ensembl:ENST00000703978.1(transcript)	reactome:R-HSA-9619665|refseq:NP_001020272.1|refseq:NP_001020271.1|refseq:NP_001020263.1|refseq:NP_001020261.1|refseq:NP_001020252.1|refseq:XP_016881269.1|refseq:NP_002376.1|dip:DIP-36624N|mint:P02686|ensembl:ENSP00000462223.1|ensembl:ENSP00000380964.4|ensembl:ENST00000397866.8|ensembl:ENSP00000380963.5|ensembl:ENST00000397865.9|ensembl:ENSP00000380961.1|ensembl:ENST00000397863.5|ensembl:ENSP0000…		-	-	figure legend:Table S4, Fig. 5|full coverage:Only protein-protein interactions	taxid:9606(human-neuron)|taxid:9606(Homo sapiens neuron)	-	2023/07/26	2024/01/27	crc64:835A8706D847A8CC	crc64:4AD7305C1D5434C4	-	-	flag tag:n-n|mutation:301-301	-	0	0	psi-mi:"MI:0102"(sequence tag identification)	psi-mi:"MI:0102"(sequence tag identification)
uniprotkb:P10636-8	uniprotkb:P02765	intact:EBI-7470331|intact:MINT-134477|intact:EBI-7470384|intact:EBI-7638179|intact:EBI-7638125|intact:EBI-7638230|intact:EBI-7638364|intact:EBI-7961077|intact:EBI-7470086|intact:EBI-7637965|intact:EBI-7638329|intact:EBI-7470156|intact:EBI-7470185|intact:EBI-7470243|intact:EBI-7638049|intact:EBI-7470111|intact:EBI-7637861|ensembl:ENSP00000303214.7|ensembl:ENSP00000460965.1|ensembl:ENSP00000477703.…	uniprotkb:B2R7G1|uniprotkb:O14961|uniprotkb:O14962|uniprotkb:Q9P152|uniprotkb:A8K9N6|ensembl:ENSP00000393887.2|intact:EBI-1223374|uniprotkb:P02765	psi-mi:p10636-8(display_short)|psi-mi:Microtubule-associated protein tau(display_long)|uniprotkb:Tau-4(isoform synonym)|uniprotkb:MAPTL(gene name synonym)|uniprotkb:MTBT1(gene name synonym)|uniprotkb:TAU(gene name synonym)|uniprotkb:Neurofibrillary tangle protein(gene name synonym)|uniprotkb:Paired helical filament-tau(gene name synonym)|uniprotkb:2N4R(isoform synonym)|uniprotkb:MAPT(gene name)	psi-mi:fetua_human(display_short)|psi-mi:Alpha-2-HS-glycoprotein(display_long)|uniprotkb:Ahsg(gene name)|uniprotkb:Fetuin-A(gene name synonym)|uniprotkb:Alpha-2-Z-globulin(gene name synonym)|uniprotkb:Ba-alpha-2-glycoprotein(gene name synonym)|uniprotkb:Fetua(gene name synonym)|uniprotkb:PRO2743(orf name)	psi-mi:"MI:0007"(anti tag coimmunoprecipitation)	Tracy TE. et al.(2022)	intact:EBI-44433253|pubmed:35063084|imex:IM-29773	taxid:9606(human)|taxid:9606(Homo sapiens)	taxid:9606(human)|taxid:9606(Homo sapiens)	psi-mi:"MI:0914"(association)	psi-mi:"MI:0469"(European Bioinformatics Institute)	intact:EBI-46421644|imex:IM-29773-23	intact-miscore:0.53	psi-mi:"MI:1060"(spoke expansion)	psi-mi:"MI:0499"(unspecified role)	psi-mi:"MI:0499"(unspecified role)	psi-mi:"MI:0496"(bait)	psi-mi:"MI:0498"(prey)	psi-mi:"MI:0326"(protein)	psi-mi:"MI:0326"(protein)	intact:EBI-366182(isoform-parent)|ensembl:ENSG00000186868.18(gene)|ensembl:ENSG00000276155.4(gene)|ensembl:ENSG00000277956.4(gene)|ensembl:ENST00000351559.10(transcript)|ensembl:ENST00000574436.5(transcript)|ensembl:ENST00000620070.4(transcript)|ensembl:ENST00000621329.4(transcript)|ensembl:ENST00000634049.1(transcript)|ensembl:ENST00000703978.1(transcript)	interpro:IPR000010|interpro:IPR001363|interpro:IPR025760|interpro:IPR046350|go:"GO:0001501"|go:"GO:0001503"|go:"GO:0004866"|go:"GO:0004869"|go:"GO:0005576"|go:"GO:0005615"|go:"GO:0005788"|go:"GO:0005794"|go:"GO:0006907"|go:"GO:0006953"|go:"GO:0019210"|go:"GO:0030500"|go:"GO:0030502"|go:"GO:0031012"|go:"GO:0031093"|go:"GO:0034774"|go:"GO:0046627"|go:"GO:0050727"|go:"GO:0050766"|go:"GO:0062023"|go:…		-	-	figure legend:Table S4, Fig. 5|full coverage:Only protein-protein interactions	taxid:9606(human-neuron)|taxid:9606(Homo sapiens neuron)	-	2023/07/26	2024/01/27	crc64:835A8706D847A8CC	crc64:3FE60C8D6B6272D5	-	-	flag tag:n-n|mutation:301-301	-	0	0	psi-mi:"MI:0102"(sequence tag identification)	psi-mi:"MI:0102"(sequence tag identification)
uniprotkb:P10636-8	uniprotkb:P02768	intact:EBI-7470331|intact:MINT-134477|intact:EBI-7470384|intact:EBI-7638179|intact:EBI-7638125|intact:EBI-7638230|intact:EBI-7638364|intact:EBI-7961077|intact:EBI-7470086|intact:EBI-7637965|intact:EBI-7638329|intact:EBI-7470156|intact:EBI-7470185|intact:EBI-7470243|intact:EBI-7638049|intact:EBI-7470111|intact:EBI-7637861|ensembl:ENSP00000303214.7|ensembl:ENSP00000460965.1|ensembl:ENSP00000477703.…	intact:EBI-7301844|intact:MINT-1161169|uniprotkb:E7ESS9|uniprotkb:Q8IUK7|uniprotkb:Q645G4|uniprotkb:O95574|uniprotkb:P04277|uniprotkb:Q13140|uniprotkb:Q68DN5|uniprotkb:Q6UXK4|uniprotkb:Q86YG0|uniprotkb:Q9P157|uniprotkb:Q9P1I7|uniprotkb:Q9UHS3|uniprotkb:Q9UJZ0|ensembl:ENSP00000295897.4|intact:EBI-714423|uniprotkb:P02768	psi-mi:p10636-8(display_short)|psi-mi:Microtubule-associated protein tau(display_long)|uniprotkb:Tau-4(isoform synonym)|uniprotkb:MAPTL(gene name synonym)|uniprotkb:MTBT1(gene name synonym)|uniprotkb:TAU(gene name synonym)|uniprotkb:Neurofibrillary tangle protein(gene name synonym)|uniprotkb:Paired helical filament-tau(gene name synonym)|uniprotkb:2N4R(isoform synonym)|uniprotkb:MAPT(gene name)	psi-mi:albu_human(display_short)|psi-mi:Albumin(display_long)|uniprotkb:ALB(gene name)|uniprotkb:GIG20(orf name)|uniprotkb:UNQ696/PRO1341(orf name)|uniprotkb:PRO2675(orf name)|uniprotkb:PRO2619(orf name)|uniprotkb:PRO2044(orf name)|uniprotkb:PRO1708(orf name)|uniprotkb:PRO0903(orf name)|uniprotkb:GIG42(orf name)	psi-mi:"MI:0007"(anti tag coimmunoprecipitation)	Tracy TE. et al.(2022)	intact:EBI-44433253|pubmed:35063084|imex:IM-29773	taxid:9606(human)|taxid:9606(Homo sapiens)	taxid:9606(human)|taxid:9606(Homo sapiens)	psi-mi:"MI:0914"(association)	psi-mi:"MI:0469"(European Bioinformatics Institute)	intact:EBI-46421644|imex:IM-29773-23	intact-miscore:0.35	psi-mi:"MI:1060"(spoke expansion)	psi-mi:"MI:0499"(unspecified role)	psi-mi:"MI:0499"(unspecified role)	psi-mi:"MI:0496"(bait)	psi-mi:"MI:0498"(prey)	psi-mi:"MI:0326"(protein)	psi-mi:"MI:0326"(protein)	intact:EBI-366182(isoform-parent)|ensembl:ENSG00000186868.18(gene)|ensembl:ENSG00000276155.4(gene)|ensembl:ENSG00000277956.4(gene)|ensembl:ENST00000351559.10(transcript)|ensembl:ENST00000574436.5(transcript)|ensembl:ENST00000620070.4(transcript)|ensembl:ENST00000621329.4(transcript)|ensembl:ENST00000634049.1(transcript)|ensembl:ENST00000703978.1(transcript)	efo:"Orphanet:86816"|efo:"Orphanet:276271"|reactome:R-HSA-114608|reactome:R-HSA-9793528|reactome:R-HSA-9757110|reactome:R-HSA-9749641|reactome:R-HSA-9707564|reactome:R-HSA-8964058|reactome:R-HSA-8957275|reactome:R-HSA-381426|reactome:R-HSA-2168880|reactome:R-HSA-189483|reactome:R-HSA-189451|reactome:R-HSA-159418|refseq:NP_000468.1|dip:DIP-29902N|mint:P02768|ensembl:ENSP00000295897.4|ensembl:ENST0…		-	-	figure legend:Table S4, Fig. 5|full coverage:Only protein-protein interactions	taxid:9606(human-neuron)|taxid:9606(Homo sapiens neuron)	-	2023/07/26	2024/01/27	crc64:835A8706D847A8CC	crc64:F88FF61DD242E818	-	-	flag tag:n-n|mutation:301-301	-	0	0	psi-mi:"MI:0102"(sequence tag identification)	psi-mi:"MI:0102"(sequence tag identification)
uniprotkb:P10636-8	uniprotkb:P02786	intact:EBI-7470331|intact:MINT-134477|intact:EBI-7470384|intact:EBI-7638179|intact:EBI-7638125|intact:EBI-7638230|intact:EBI-7638364|intact:EBI-7961077|intact:EBI-7470086|intact:EBI-7637965|intact:EBI-7638329|intact:EBI-7470156|intact:EBI-7470185|intact:EBI-7470243|intact:EBI-7638049|intact:EBI-7470111|intact:EBI-7637861|ensembl:ENSP00000303214.7|ensembl:ENSP00000460965.1|ensembl:ENSP00000477703.…	uniprotkb:Q1HE24|uniprotkb:D3DXB0|uniprotkb:Q59G55|uniprotkb:Q9UCN0|uniprotkb:Q9UCU5|uniprotkb:Q9UDF9|uniprotkb:Q9UK21|ensembl:ENSP00000353224.4|ensembl:ENSP00000376197.3|ensembl:ENSP00000513646.1|ensembl:ENSP00000513654.1|intact:EBI-355727|uniprotkb:P02786	psi-mi:p10636-8(display_short)|psi-mi:Microtubule-associated protein tau(display_long)|uniprotkb:Tau-4(isoform synonym)|uniprotkb:MAPTL(gene name synonym)|uniprotkb:MTBT1(gene name synonym)|uniprotkb:TAU(gene name synonym)|uniprotkb:Neurofibrillary tangle protein(gene name synonym)|uniprotkb:Paired helical filament-tau(gene name synonym)|uniprotkb:2N4R(isoform synonym)|uniprotkb:MAPT(gene name)	psi-mi:tfr1_human(display_short)|psi-mi:Transferrin receptor protein 1(display_long)|uniprotkb:TFRC(gene name)|uniprotkb:p90(gene name synonym)|uniprotkb:T9(gene name synonym)	psi-mi:"MI:0007"(anti tag coimmunoprecipitation)	Tracy TE. et al.(2022)	intact:EBI-44433253|pubmed:35063084|imex:IM-29773	taxid:9606(human)|taxid:9606(Homo sapiens)	taxid:9606(human)|taxid:9606(Homo sapiens)	psi-mi:"MI:0914"(association)	psi-mi:"MI:0469"(European Bioinformatics Institute)	intact:EBI-46421644|imex:IM-29773-23	intact-miscore:0.35	psi-mi:"MI:1060"(spoke expansion)	psi-mi:"MI:0499"(unspecified role)	psi-mi:"MI:0499"(unspecified role)	psi-mi:"MI:0496"(bait)	psi-mi:"MI:0498"(prey)	psi-mi:"MI:0326"(protein)	psi-mi:"MI:0326"(protein)	intact:EBI-366182(isoform-parent)|ensembl:ENSG00000186868.18(gene)|ensembl:ENSG00000276155.4(gene)|ensembl:ENSG00000277956.4(gene)|ensembl:ENST00000351559.10(transcript)|ensembl:ENST00000574436.5(transcript)|ensembl:ENST00000620070.4(transcript)|ensembl:ENST00000621329.4(transcript)|ensembl:ENST00000634049.1(transcript)|ensembl:ENST00000703978.1(transcript)	efo:"Orphanet:476113"|reactome:R-HSA-9696273|reactome:R-HSA-9696270|reactome:R-HSA-917977|reactome:R-HSA-9013423|reactome:R-HSA-9013409|reactome:R-HSA-9013408|reactome:R-HSA-9013407|reactome:R-HSA-9013406|reactome:R-HSA-9013404|reactome:R-HSA-9013149|reactome:R-HSA-9013148|reactome:R-HSA-9013106|reactome:R-HSA-9013026|reactome:R-HSA-8980692|reactome:R-HSA-8856828|reactome:R-HSA-8856825|reactome:R…		-	-	figure legend:Table S4, Fig. 5|full coverage:Only protein-protein interactions	taxid:9606(human-neuron)|taxid:9606(Homo sapiens neuron)	-	2023/07/26	2024/01/27	crc64:835A8706D847A8CC	crc64:C886F14000D90154	-	-	flag tag:n-n|mutation:301-301	-	0	0	psi-mi:"MI:0102"(sequence tag identification)	psi-mi:"MI:0102"(sequence tag identification)
uniprotkb:P10636-8	uniprotkb:P02788	intact:EBI-7470331|intact:MINT-134477|intact:EBI-7470384|intact:EBI-7638179|intact:EBI-7638125|intact:EBI-7638230|intact:EBI-7638364|intact:EBI-7961077|intact:EBI-7470086|intact:EBI-7637965|intact:EBI-7638329|intact:EBI-7470156|intact:EBI-7470185|intact:EBI-7470243|intact:EBI-7638049|intact:EBI-7470111|intact:EBI-7637861|ensembl:ENSP00000303214.7|ensembl:ENSP00000460965.1|ensembl:ENSP00000477703.…	uniprotkb:Q9UCY5|uniprotkb:B7Z4X2|uniprotkb:E7EQH5|uniprotkb:B2MV13|uniprotkb:Q5DSM0|uniprotkb:A8K9U8|uniprotkb:O00756|uniprotkb:Q16780|uniprotkb:Q16785|uniprotkb:Q16786|uniprotkb:Q16789|uniprotkb:Q8IU92|uniprotkb:Q8IZH6|uniprotkb:Q8TCD2|uniprotkb:Q96KZ4|uniprotkb:Q96KZ5|uniprotkb:Q9H1Z3|ensembl:ENSP00000231751.4|intact:EBI-1058602|uniprotkb:P02788	psi-mi:p10636-8(display_short)|psi-mi:Microtubule-associated protein tau(display_long)|uniprotkb:Tau-4(isoform synonym)|uniprotkb:MAPTL(gene name synonym)|uniprotkb:MTBT1(gene name synonym)|uniprotkb:TAU(gene name synonym)|uniprotkb:Neurofibrillary tangle protein(gene name synonym)|uniprotkb:Paired helical filament-tau(gene name synonym)|uniprotkb:2N4R(isoform synonym)|uniprotkb:MAPT(gene name)	psi-mi:trfl_human(display_short)|psi-mi:Lactotransferrin(display_long)|uniprotkb:LTF(gene name)|uniprotkb:Growth-inhibiting protein 12(gene name synonym)|uniprotkb:GIG12(gene name synonym)|uniprotkb:Talalactoferrin(gene name synonym)|uniprotkb:LF(gene name synonym)	psi-mi:"MI:0007"(anti tag coimmunoprecipitation)	Tracy TE. et al.(2022)	intact:EBI-44433253|pubmed:35063084|imex:IM-29773	taxid:9606(human)|taxid:9606(Homo sapiens)	taxid:9606(human)|taxid:9606(Homo sapiens)	psi-mi:"MI:0914"(association)	psi-mi:"MI:0469"(European Bioinformatics Institute)	intact:EBI-46421644|imex:IM-29773-23	intact-miscore:0.35	psi-mi:"MI:1060"(spoke expansion)	psi-mi:"MI:0499"(unspecified role)	psi-mi:"MI:0499"(unspecified role)	psi-mi:"MI:0496"(bait)	psi-mi:"MI:0498"(prey)	psi-mi:"MI:0326"(protein)	psi-mi:"MI:0326"(protein)	intact:EBI-366182(isoform-parent)|ensembl:ENSG00000186868.18(gene)|ensembl:ENSG00000276155.4(gene)|ensembl:ENSG00000277956.4(gene)|ensembl:ENST00000351559.10(transcript)|ensembl:ENST00000574436.5(transcript)|ensembl:ENST00000620070.4(transcript)|ensembl:ENST00000621329.4(transcript)|ensembl:ENST00000634049.1(transcript)|ensembl:ENST00000703978.1(transcript)	reactome:R-HSA-977225|reactome:R-HSA-6803157|reactome:R-HSA-6799990|reactome:R-HSA-6798695|reactome:R-HSA-1222449|refseq:NP_001308050.1|refseq:NP_001308051.1|refseq:NP_002334.2|refseq:NP_001186078.1|dip:DIP-41354N|mint:P02788|ensembl:ENSP00000405719.2|ensembl:ENST00000426532.6|ensembl:ENSP00000231751.4|ensembl:ENST00000231751.9(transcript)|ensembl:ENSG00000012223.13(gene)|go:"GO:2001205"|go:"GO:2…		-	-	figure legend:Table S4, Fig. 5|full coverage:Only protein-protein interactions	taxid:9606(human-neuron)|taxid:9606(Homo sapiens neuron)	-	2023/07/26	2024/01/27	crc64:835A8706D847A8CC	crc64:0489CABA6D13C098	-	-	flag tag:n-n|mutation:301-301	-	0	0	psi-mi:"MI:0102"(sequence tag identification)	psi-mi:"MI:0102"(sequence tag identification)
uniprotkb:P10636-8	uniprotkb:P04075	intact:EBI-7470331|intact:MINT-134477|intact:EBI-7470384|intact:EBI-7638179|intact:EBI-7638125|intact:EBI-7638230|intact:EBI-7638364|intact:EBI-7961077|intact:EBI-7470086|intact:EBI-7637965|intact:EBI-7638329|intact:EBI-7470156|intact:EBI-7470185|intact:EBI-7470243|intact:EBI-7638049|intact:EBI-7470111|intact:EBI-7637861|ensembl:ENSP00000303214.7|ensembl:ENSP00000460965.1|ensembl:ENSP00000477703.…	uniprotkb:Q6FH76|uniprotkb:Q96B15|uniprotkb:Q9BWD9|uniprotkb:B4DXI7|uniprotkb:Q6FI10|uniprotkb:Q9UCN2|ensembl:ENSP00000400452.2|ensembl:ENSP00000455700.1|ensembl:ENSP00000455800.2|ensembl:ENSP00000494188.2|intact:EBI-709613|uniprotkb:P04075	psi-mi:p10636-8(display_short)|psi-mi:Microtubule-associated protein tau(display_long)|uniprotkb:Tau-4(isoform synonym)|uniprotkb:MAPTL(gene name synonym)|uniprotkb:MTBT1(gene name synonym)|uniprotkb:TAU(gene name synonym)|uniprotkb:Neurofibrillary tangle protein(gene name synonym)|uniprotkb:Paired helical filament-tau(gene name synonym)|uniprotkb:2N4R(isoform synonym)|uniprotkb:MAPT(gene name)	psi-mi:aldoa_human(display_short)|psi-mi:Fructose-bisphosphate aldolase A(display_long)|uniprotkb:ALDOA(gene name)|uniprotkb:ALDA(gene name synonym)|uniprotkb:Lung cancer antigen NY-LU-1(gene name synonym)|uniprotkb:Muscle-type aldolase(gene name synonym)	psi-mi:"MI:0007"(anti tag coimmunoprecipitation)	Tracy TE. et al.(2022)	intact:EBI-44433253|pubmed:35063084|imex:IM-29773	taxid:9606(human)|taxid:9606(Homo sapiens)	taxid:9606(human)|taxid:9606(Homo sapiens)	psi-mi:"MI:0914"(association)	psi-mi:"MI:0469"(European Bioinformatics Institute)	intact:EBI-46421644|imex:IM-29773-23	intact-miscore:0.57	psi-mi:"MI:1060"(spoke expansion)	psi-mi:"MI:0499"(unspecified role)	psi-mi:"MI:0499"(unspecified role)	psi-mi:"MI:0496"(bait)	psi-mi:"MI:0498"(prey)	psi-mi:"MI:0326"(protein)	psi-mi:"MI:0326"(protein)	intact:EBI-366182(isoform-parent)|ensembl:ENSG00000186868.18(gene)|ensembl:ENSG00000276155.4(gene)|ensembl:ENSG00000277956.4(gene)|ensembl:ENST00000351559.10(transcript)|ensembl:ENST00000574436.5(transcript)|ensembl:ENST00000620070.4(transcript)|ensembl:ENST00000621329.4(transcript)|ensembl:ENST00000634049.1(transcript)|ensembl:ENST00000703978.1(transcript)	efo:"Orphanet:57"|reactome:R-HSA-70263|reactome:R-HSA-70171|reactome:R-HSA-6798695|reactome:R-HSA-114608|refseq:XP_011544070.1|refseq:NP_908932.1|refseq:NP_908930.1|refseq:NP_001230106.1|refseq:NP_001121089.1|refseq:NP_000025.1|mint:P04075|ensembl:ENSP00000494188.2|ensembl:ENSP00000496166.1|ensembl:ENST00000642816.3|ensembl:ENSP00000455700.1|ensembl:ENSP00000455800.2|ensembl:ENSP00000400452.2|ens…		-	-	figure legend:Table S4, Fig. 5|full coverage:Only protein-protein interactions	taxid:9606(human-neuron)|taxid:9606(Homo sapiens neuron)	-	2023/07/26	2024/01/27	crc64:835A8706D847A8CC	crc64:0AAED80F755A7BE8	-	-	flag tag:n-n|mutation:301-301	-	0	0	psi-mi:"MI:0102"(sequence tag identification)	psi-mi:"MI:0102"(sequence tag identification)
uniprotkb:P10636-8	uniprotkb:P04083	intact:EBI-7470331|intact:MINT-134477|intact:EBI-7470384|intact:EBI-7638179|intact:EBI-7638125|intact:EBI-7638230|intact:EBI-7638364|intact:EBI-7961077|intact:EBI-7470086|intact:EBI-7637965|intact:EBI-7638329|intact:EBI-7470156|intact:EBI-7470185|intact:EBI-7470243|intact:EBI-7638049|intact:EBI-7470111|intact:EBI-7637861|ensembl:ENSP00000303214.7|ensembl:ENSP00000460965.1|ensembl:ENSP00000477703.…	uniprotkb:B5BU38|ensembl:ENSP00000257497.6|ensembl:ENSP00000366109.1|intact:EBI-354007|uniprotkb:P04083	psi-mi:p10636-8(display_short)|psi-mi:Microtubule-associated protein tau(display_long)|uniprotkb:Tau-4(isoform synonym)|uniprotkb:MAPTL(gene name synonym)|uniprotkb:MTBT1(gene name synonym)|uniprotkb:TAU(gene name synonym)|uniprotkb:Neurofibrillary tangle protein(gene name synonym)|uniprotkb:Paired helical filament-tau(gene name synonym)|uniprotkb:2N4R(isoform synonym)|uniprotkb:MAPT(gene name)	psi-mi:anxa1_human(display_short)|psi-mi:Annexin A1(display_long)|uniprotkb:ANXA1(gene name)|uniprotkb:Calpactin-2(gene name synonym)|uniprotkb:Phospholipase A2 inhibitory protein(gene name synonym)|uniprotkb:p35(gene name synonym)|uniprotkb:Chromobindin-9(gene name synonym)|uniprotkb:Calpactin II(gene name synonym)|uniprotkb:Lipocortin I(gene name synonym)|uniprotkb:Annexin I(gene name synonym)|…	psi-mi:"MI:0007"(anti tag coimmunoprecipitation)	Tracy TE. et al.(2022)	intact:EBI-44433253|pubmed:35063084|imex:IM-29773	taxid:9606(human)|taxid:9606(Homo sapiens)	taxid:9606(human)|taxid:9606(Homo sapiens)	psi-mi:"MI:0914"(association)	psi-mi:"MI:0469"(European Bioinformatics Institute)	intact:EBI-46421644|imex:IM-29773-23	intact-miscore:0.35	psi-mi:"MI:1060"(spoke expansion)	psi-mi:"MI:0499"(unspecified role)	psi-mi:"MI:0499"(unspecified role)	psi-mi:"MI:0496"(bait)	psi-mi:"MI:0498"(prey)	psi-mi:"MI:0326"(protein)	psi-mi:"MI:0326"(protein)	intact:EBI-366182(isoform-parent)|ensembl:ENSG00000186868.18(gene)|ensembl:ENSG00000276155.4(gene)|ensembl:ENSG00000277956.4(gene)|ensembl:ENST00000351559.10(transcript)|ensembl:ENST00000574436.5(transcript)|ensembl:ENST00000620070.4(transcript)|ensembl:ENST00000621329.4(transcript)|ensembl:ENST00000634049.1(transcript)|ensembl:ENST00000703978.1(transcript)	reactome:R-HSA-6785807|reactome:R-HSA-445355|reactome:R-HSA-444473|reactome:R-HSA-418594|reactome:R-HSA-416476|refseq:NP_000691.1|refseq:XP_011516911.1|dip:DIP-32875N|mint:P04083|ensembl:ENSP00000366109.1|ensembl:ENSP00000257497.6|ensembl:ENST00000376911.1(transcript)|ensembl:ENST00000257497.11(transcript)|ensembl:ENSG00000135046.14(gene)|go:"GO:0045627"|go:"GO:0045087"|go:"GO:0043434"|go:"GO:004…		-	-	figure legend:Table S4, Fig. 5|full coverage:Only protein-protein interactions	taxid:9606(human-neuron)|taxid:9606(Homo sapiens neuron)	-	2023/07/26	2024/01/27	crc64:835A8706D847A8CC	crc64:14B42E1FA4178EC0	-	-	flag tag:n-n|mutation:301-301	-	0	0	psi-mi:"MI:0102"(sequence tag identification)	psi-mi:"MI:0102"(sequence tag identification)
uniprotkb:P10636-8	uniprotkb:P04085	intact:EBI-7470331|intact:MINT-134477|intact:EBI-7470384|intact:EBI-7638179|intact:EBI-7638125|intact:EBI-7638230|intact:EBI-7638364|intact:EBI-7961077|intact:EBI-7470086|intact:EBI-7637965|intact:EBI-7638329|intact:EBI-7470156|intact:EBI-7470185|intact:EBI-7470243|intact:EBI-7638049|intact:EBI-7470111|intact:EBI-7637861|ensembl:ENSP00000303214.7|ensembl:ENSP00000460965.1|ensembl:ENSP00000477703.…	uniprotkb:B5BU73|ensembl:ENSP00000346508.5|intact:EBI-2881386|uniprotkb:P04085	psi-mi:p10636-8(display_short)|psi-mi:Microtubule-associated protein tau(display_long)|uniprotkb:Tau-4(isoform synonym)|uniprotkb:MAPTL(gene name synonym)|uniprotkb:MTBT1(gene name synonym)|uniprotkb:TAU(gene name synonym)|uniprotkb:Neurofibrillary tangle protein(gene name synonym)|uniprotkb:Paired helical filament-tau(gene name synonym)|uniprotkb:2N4R(isoform synonym)|uniprotkb:MAPT(gene name)	psi-mi:pdgfa_human(display_short)|psi-mi:Platelet-derived growth factor subunit A(display_long)|uniprotkb:PDGFA(gene name)|uniprotkb:PDGF-1(gene name synonym)|uniprotkb:Platelet-derived growth factor alpha polypeptide(gene name synonym)|uniprotkb:Platelet-derived growth factor A chain(gene name synonym)|uniprotkb:PDGF1(gene name synonym)	psi-mi:"MI:0007"(anti tag coimmunoprecipitation)	Tracy TE. et al.(2022)	intact:EBI-44433253|pubmed:35063084|imex:IM-29773	taxid:9606(human)|taxid:9606(Homo sapiens)	taxid:9606(human)|taxid:9606(Homo sapiens)	psi-mi:"MI:0914"(association)	psi-mi:"MI:0469"(European Bioinformatics Institute)	intact:EBI-46421644|imex:IM-29773-23	intact-miscore:0.35	psi-mi:"MI:1060"(spoke expansion)	psi-mi:"MI:0499"(unspecified role)	psi-mi:"MI:0499"(unspecified role)	psi-mi:"MI:0496"(bait)	psi-mi:"MI:0498"(prey)	psi-mi:"MI:0326"(protein)	psi-mi:"MI:0326"(protein)	intact:EBI-366182(isoform-parent)|ensembl:ENSG00000186868.18(gene)|ensembl:ENSG00000276155.4(gene)|ensembl:ENSG00000277956.4(gene)|ensembl:ENST00000351559.10(transcript)|ensembl:ENST00000574436.5(transcript)|ensembl:ENST00000620070.4(transcript)|ensembl:ENST00000621329.4(transcript)|ensembl:ENST00000634049.1(transcript)|ensembl:ENST00000703978.1(transcript)	reactome:R-HSA-9818030|reactome:R-HSA-6811558|reactome:R-HSA-5673001|reactome:R-HSA-3000171|reactome:R-HSA-2219530|reactome:R-HSA-186797|reactome:R-HSA-186763|reactome:R-HSA-1257604|reactome:R-HSA-114608|refseq:NP_148983.1|refseq:NP_002598.4|dip:DIP-5735N|ensembl:ENSP00000383889.3|ensembl:ENST00000402802.8|ensembl:ENSP00000346508.5|ensembl:ENST00000354513.9(transcript)|ensembl:ENSG00000197461.13(…		-	-	figure legend:Table S4, Fig. 5|full coverage:Only protein-protein interactions	taxid:9606(human-neuron)|taxid:9606(Homo sapiens neuron)	-	2023/07/26	2024/01/27	crc64:835A8706D847A8CC	crc64:48633DDE558EFA43	-	-	flag tag:n-n|mutation:301-301	-	0	0	psi-mi:"MI:0102"(sequence tag identification)	psi-mi:"MI:0102"(sequence tag identification)
uniprotkb:P10636-8	uniprotkb:P04264	intact:EBI-7470331|intact:MINT-134477|intact:EBI-7470384|intact:EBI-7638179|intact:EBI-7638125|intact:EBI-7638230|intact:EBI-7638364|intact:EBI-7961077|intact:EBI-7470086|intact:EBI-7637965|intact:EBI-7638329|intact:EBI-7470156|intact:EBI-7470185|intact:EBI-7470243|intact:EBI-7638049|intact:EBI-7470111|intact:EBI-7637861|ensembl:ENSP00000303214.7|ensembl:ENSP00000460965.1|ensembl:ENSP00000477703.…	uniprotkb:P85925|uniprotkb:P86104|uniprotkb:Q14720|uniprotkb:Q6GSJ0|uniprotkb:B2RA01|uniprotkb:Q9H298|ensembl:ENSP00000252244.3|intact:EBI-298429|uniprotkb:P04264	psi-mi:p10636-8(display_short)|psi-mi:Microtubule-associated protein tau(display_long)|uniprotkb:Tau-4(isoform synonym)|uniprotkb:MAPTL(gene name synonym)|uniprotkb:MTBT1(gene name synonym)|uniprotkb:TAU(gene name synonym)|uniprotkb:Neurofibrillary tangle protein(gene name synonym)|uniprotkb:Paired helical filament-tau(gene name synonym)|uniprotkb:2N4R(isoform synonym)|uniprotkb:MAPT(gene name)	psi-mi:k2c1_human(display_short)|psi-mi:Keratin, type II cytoskeletal 1(display_long)|uniprotkb:KRT1(gene name)|uniprotkb:Type-II keratin Kb1(gene name synonym)|uniprotkb:Hair alpha protein(gene name synonym)|uniprotkb:67 kDa cytokeratin(gene name synonym)|uniprotkb:Cytokeratin-1(gene name synonym)|uniprotkb:Keratin-1(gene name synonym)|uniprotkb:KRTA(gene name synonym)	psi-mi:"MI:0007"(anti tag coimmunoprecipitation)	Tracy TE. et al.(2022)	intact:EBI-44433253|pubmed:35063084|imex:IM-29773	taxid:9606(human)|taxid:9606(Homo sapiens)	taxid:9606(human)|taxid:9606(Homo sapiens)	psi-mi:"MI:0914"(association)	psi-mi:"MI:0469"(European Bioinformatics Institute)	intact:EBI-46421644|imex:IM-29773-23	intact-miscore:0.35	psi-mi:"MI:1060"(spoke expansion)	psi-mi:"MI:0499"(unspecified role)	psi-mi:"MI:0499"(unspecified role)	psi-mi:"MI:0496"(bait)	psi-mi:"MI:0498"(prey)	psi-mi:"MI:0326"(protein)	psi-mi:"MI:0326"(protein)	intact:EBI-366182(isoform-parent)|ensembl:ENSG00000186868.18(gene)|ensembl:ENSG00000276155.4(gene)|ensembl:ENSG00000277956.4(gene)|ensembl:ENST00000351559.10(transcript)|ensembl:ENST00000574436.5(transcript)|ensembl:ENST00000620070.4(transcript)|ensembl:ENST00000621329.4(transcript)|ensembl:ENST00000634049.1(transcript)|ensembl:ENST00000703978.1(transcript)	efo:"Orphanet:79503"|efo:"Orphanet:538574"|efo:"Orphanet:530838"|efo:"Orphanet:50942"|efo:"Orphanet:312"|efo:"Orphanet:281190"|efo:"Orphanet:281139"|efo:"Orphanet:2199"|reactome:R-HSA-6809371|reactome:R-HSA-6805567|reactome:R-HSA-6798695|refseq:NP_006112.3|mint:P04264|ensembl:ENSP00000252244.3|interpro:IPR003054|interpro:IPR018039|interpro:IPR032444|interpro:IPR032449|interpro:IPR039008|rcsb pdb:…		-	-	figure legend:Table S4, Fig. 5|full coverage:Only protein-protein interactions	taxid:9606(human-neuron)|taxid:9606(Homo sapiens neuron)	-	2023/07/26	2024/01/27	crc64:835A8706D847A8CC	crc64:CE5DDE97388F5017	-	-	flag tag:n-n|mutation:301-301	-	0	0	psi-mi:"MI:0102"(sequence tag identification)	psi-mi:"MI:0102"(sequence tag identification)
uniprotkb:P10636-8	uniprotkb:P04350	intact:EBI-7470331|intact:MINT-134477|intact:EBI-7470384|intact:EBI-7638179|intact:EBI-7638125|intact:EBI-7638230|intact:EBI-7638364|intact:EBI-7961077|intact:EBI-7470086|intact:EBI-7637965|intact:EBI-7638329|intact:EBI-7470156|intact:EBI-7470185|intact:EBI-7470243|intact:EBI-7638049|intact:EBI-7470111|intact:EBI-7637861|ensembl:ENSP00000303214.7|ensembl:ENSP00000460965.1|ensembl:ENSP00000477703.…	uniprotkb:B3KQP4|uniprotkb:Q969E5|ensembl:ENSP00000264071.1|intact:EBI-355007|uniprotkb:P04350	psi-mi:p10636-8(display_short)|psi-mi:Microtubule-associated protein tau(display_long)|uniprotkb:Tau-4(isoform synonym)|uniprotkb:MAPTL(gene name synonym)|uniprotkb:MTBT1(gene name synonym)|uniprotkb:TAU(gene name synonym)|uniprotkb:Neurofibrillary tangle protein(gene name synonym)|uniprotkb:Paired helical filament-tau(gene name synonym)|uniprotkb:2N4R(isoform synonym)|uniprotkb:MAPT(gene name)	psi-mi:tbb4a_human(display_short)|psi-mi:Tubulin beta-4A chain(display_long)|uniprotkb:TUBB4A(gene name)|uniprotkb:Tubulin beta-4 chain(gene name synonym)|uniprotkb:Tubulin 5 beta(gene name synonym)|uniprotkb:TUBB5(gene name synonym)|uniprotkb:TUBB4(gene name synonym)	psi-mi:"MI:0007"(anti tag coimmunoprecipitation)	Tracy TE. et al.(2022)	intact:EBI-44433253|pubmed:35063084|imex:IM-29773	taxid:9606(human)|taxid:9606(Homo sapiens)	taxid:9606(human)|taxid:9606(Homo sapiens)	psi-mi:"MI:0914"(association)	psi-mi:"MI:0469"(European Bioinformatics Institute)	intact:EBI-46421644|imex:IM-29773-23	intact-miscore:0.57	psi-mi:"MI:1060"(spoke expansion)	psi-mi:"MI:0499"(unspecified role)	psi-mi:"MI:0499"(unspecified role)	psi-mi:"MI:0496"(bait)	psi-mi:"MI:0498"(prey)	psi-mi:"MI:0326"(protein)	psi-mi:"MI:0326"(protein)	intact:EBI-366182(isoform-parent)|ensembl:ENSG00000186868.18(gene)|ensembl:ENSG00000276155.4(gene)|ensembl:ENSG00000277956.4(gene)|ensembl:ENST00000351559.10(transcript)|ensembl:ENST00000574436.5(transcript)|ensembl:ENST00000620070.4(transcript)|ensembl:ENST00000621329.4(transcript)|ensembl:ENST00000634049.1(transcript)|ensembl:ENST00000703978.1(transcript)	efo:"Orphanet:98805"|efo:"Orphanet:139441"|reactome:R-HSA-9833482|reactome:R-HSA-983189|reactome:R-HSA-9668328|reactome:R-HSA-9648025|reactome:R-HSA-9646399|reactome:R-HSA-9619483|reactome:R-HSA-9609736|reactome:R-HSA-9609690|reactome:R-HSA-8955332|reactome:R-HSA-8854518|reactome:R-HSA-8852276|reactome:R-HSA-68877|reactome:R-HSA-6811436|reactome:R-HSA-6811434|reactome:R-HSA-6807878|reactome:R-HSA…		-	-	figure legend:Table S4, Fig. 5|full coverage:Only protein-protein interactions	taxid:9606(human-neuron)|taxid:9606(Homo sapiens neuron)	-	2023/07/26	2024/01/27	crc64:835A8706D847A8CC	crc64:F7429D057C11A3F5	-	-	flag tag:n-n|mutation:301-301	-	0	0	psi-mi:"MI:0102"(sequence tag identification)	psi-mi:"MI:0102"(sequence tag identification)
uniprotkb:P10636-8	uniprotkb:P04406	intact:EBI-7470331|intact:MINT-134477|intact:EBI-7470384|intact:EBI-7638179|intact:EBI-7638125|intact:EBI-7638230|intact:EBI-7638364|intact:EBI-7961077|intact:EBI-7470086|intact:EBI-7637965|intact:EBI-7638329|intact:EBI-7470156|intact:EBI-7470185|intact:EBI-7470243|intact:EBI-7638049|intact:EBI-7470111|intact:EBI-7637861|ensembl:ENSP00000303214.7|ensembl:ENSP00000460965.1|ensembl:ENSP00000477703.…	uniprotkb:E7EUT4|uniprotkb:P00354|uniprotkb:Q53X65|ensembl:ENSP00000229239.5|ensembl:ENSP00000380068.1|ensembl:ENSP00000380070.1|intact:EBI-354056|uniprotkb:P04406	psi-mi:p10636-8(display_short)|psi-mi:Microtubule-associated protein tau(display_long)|uniprotkb:Tau-4(isoform synonym)|uniprotkb:MAPTL(gene name synonym)|uniprotkb:MTBT1(gene name synonym)|uniprotkb:TAU(gene name synonym)|uniprotkb:Neurofibrillary tangle protein(gene name synonym)|uniprotkb:Paired helical filament-tau(gene name synonym)|uniprotkb:2N4R(isoform synonym)|uniprotkb:MAPT(gene name)	psi-mi:g3p_human(display_short)|psi-mi:Glyceraldehyde-3-phosphate dehydrogenase(display_long)|uniprotkb:GAPDH(gene name)|uniprotkb:Peptidyl-cysteine S-nitrosylase GAPDH(gene name synonym)|uniprotkb:GAPD(gene name synonym)|uniprotkb:CDABP0047(orf name)|uniprotkb:OK/SW-cl.12(orf name)	psi-mi:"MI:0007"(anti tag coimmunoprecipitation)	Tracy TE. et al.(2022)	intact:EBI-44433253|pubmed:35063084|imex:IM-29773	taxid:9606(human)|taxid:9606(Homo sapiens)	taxid:9606(human)|taxid:9606(Homo sapiens)	psi-mi:"MI:0914"(association)	psi-mi:"MI:0469"(European Bioinformatics Institute)	intact:EBI-46421644|imex:IM-29773-23	intact-miscore:0.53	psi-mi:"MI:1060"(spoke expansion)	psi-mi:"MI:0499"(unspecified role)	psi-mi:"MI:0499"(unspecified role)	psi-mi:"MI:0496"(bait)	psi-mi:"MI:0498"(prey)	psi-mi:"MI:0326"(protein)	psi-mi:"MI:0326"(protein)	intact:EBI-366182(isoform-parent)|ensembl:ENSG00000186868.18(gene)|ensembl:ENSG00000276155.4(gene)|ensembl:ENSG00000277956.4(gene)|ensembl:ENST00000351559.10(transcript)|ensembl:ENST00000574436.5(transcript)|ensembl:ENST00000620070.4(transcript)|ensembl:ENST00000621329.4(transcript)|ensembl:ENST00000634049.1(transcript)|ensembl:ENST00000703978.1(transcript)	reactome:R-HSA-70263|reactome:R-HSA-70171|refseq:NP_002037.2|refseq:NP_001276675.1|refseq:NP_001276674.1|refseq:NP_001243728.1|dip:DIP-32521N|mint:P04406|ensembl:ENSP00000478864.1|ensembl:ENST00000619601.1|ensembl:ENSP00000380070.1|ensembl:ENSP00000380068.1|ensembl:ENSP00000380067.1|ensembl:ENST00000396858.5|ensembl:ENSP00000229239.5|ensembl:ENST00000396861.5(transcript)|ensembl:ENST00000396859.5…		-	-	figure legend:Table S4, Fig. 5|full coverage:Only protein-protein interactions	taxid:9606(human-neuron)|taxid:9606(Homo sapiens neuron)	-	2023/07/26	2024/01/27	crc64:835A8706D847A8CC	crc64:C9C135E8AE3E8744	-	-	flag tag:n-n|mutation:301-301	-	0	0	psi-mi:"MI:0102"(sequence tag identification)	psi-mi:"MI:0102"(sequence tag identification)
uniprotkb:P10636-8	uniprotkb:P04843	intact:EBI-7470331|intact:MINT-134477|intact:EBI-7470384|intact:EBI-7638179|intact:EBI-7638125|intact:EBI-7638230|intact:EBI-7638364|intact:EBI-7961077|intact:EBI-7470086|intact:EBI-7637965|intact:EBI-7638329|intact:EBI-7470156|intact:EBI-7470185|intact:EBI-7470243|intact:EBI-7638049|intact:EBI-7470111|intact:EBI-7637861|ensembl:ENSP00000303214.7|ensembl:ENSP00000460965.1|ensembl:ENSP00000477703.…	uniprotkb:B2R5Z0|uniprotkb:D3DNB6|uniprotkb:Q68DT1|ensembl:ENSP00000296255.3|intact:EBI-355963|uniprotkb:P04843	psi-mi:p10636-8(display_short)|psi-mi:Microtubule-associated protein tau(display_long)|uniprotkb:Tau-4(isoform synonym)|uniprotkb:MAPTL(gene name synonym)|uniprotkb:MTBT1(gene name synonym)|uniprotkb:TAU(gene name synonym)|uniprotkb:Neurofibrillary tangle protein(gene name synonym)|uniprotkb:Paired helical filament-tau(gene name synonym)|uniprotkb:2N4R(isoform synonym)|uniprotkb:MAPT(gene name)	psi-mi:rpn1_human(display_short)|psi-mi:Dolichyl-diphosphooligosaccharide--protein glycosyltransferase subunit 1(display_long)|uniprotkb:Dolichyl-diphosphooligosaccharide--protein glycosyltransferase 67 kDa subunit(gene name synonym)|uniprotkb:Ribophorin-1(gene name synonym)|uniprotkb:Ribophorin I(gene name synonym)|uniprotkb:RPN1(gene name)	psi-mi:"MI:0007"(anti tag coimmunoprecipitation)	Tracy TE. et al.(2022)	intact:EBI-44433253|pubmed:35063084|imex:IM-29773	taxid:9606(human)|taxid:9606(Homo sapiens)	taxid:9606(human)|taxid:9606(Homo sapiens)	psi-mi:"MI:0914"(association)	psi-mi:"MI:0469"(European Bioinformatics Institute)	intact:EBI-46421644|imex:IM-29773-23	intact-miscore:0.35	psi-mi:"MI:1060"(spoke expansion)	psi-mi:"MI:0499"(unspecified role)	psi-mi:"MI:0499"(unspecified role)	psi-mi:"MI:0496"(bait)	psi-mi:"MI:0498"(prey)	psi-mi:"MI:0326"(protein)	psi-mi:"MI:0326"(protein)	intact:EBI-366182(isoform-parent)|ensembl:ENSG00000186868.18(gene)|ensembl:ENSG00000276155.4(gene)|ensembl:ENSG00000277956.4(gene)|ensembl:ENST00000351559.10(transcript)|ensembl:ENST00000574436.5(transcript)|ensembl:ENST00000620070.4(transcript)|ensembl:ENST00000621329.4(transcript)|ensembl:ENST00000634049.1(transcript)|ensembl:ENST00000703978.1(transcript)	interpro:IPR007676|rcsb pdb:6S7O|rcsb pdb:6S7T|rcsb pdb:8B6L|go:"GO:0003723"|go:"GO:0005783"|go:"GO:0005789"|go:"GO:0005791"|go:"GO:0005829"|go:"GO:0006487"|go:"GO:0008250"|go:"GO:0016020"|go:"GO:0018279"|go:"GO:0042470"|ensembl:ENSG00000163902.12(gene)|ensembl:ENST00000296255.8(transcript)|ensembl:ENSP00000296255.3|mint:P04843|dip:DIP-38152N|refseq:NP_002941.1|reactome:R-HSA-1799339|reactome:R-H…		-	-	figure legend:Table S4, Fig. 5|full coverage:Only protein-protein interactions	taxid:9606(human-neuron)|taxid:9606(Homo sapiens neuron)	-	2023/07/26	2024/01/27	crc64:835A8706D847A8CC	crc64:A2351A9CFABAEB6C	-	-	flag tag:n-n|mutation:301-301	-	0	0	psi-mi:"MI:0102"(sequence tag identification)	psi-mi:"MI:0102"(sequence tag identification)
uniprotkb:P10636-8	uniprotkb:P04844	intact:EBI-7470331|intact:MINT-134477|intact:EBI-7470384|intact:EBI-7638179|intact:EBI-7638125|intact:EBI-7638230|intact:EBI-7638364|intact:EBI-7961077|intact:EBI-7470086|intact:EBI-7637965|intact:EBI-7638329|intact:EBI-7470156|intact:EBI-7470185|intact:EBI-7470243|intact:EBI-7638049|intact:EBI-7470111|intact:EBI-7637861|ensembl:ENSP00000303214.7|ensembl:ENSP00000460965.1|ensembl:ENSP00000477703.…	uniprotkb:Q5JYR6|uniprotkb:Q9UBE1|uniprotkb:Q6IBA5|uniprotkb:Q96E21|uniprotkb:Q9BUQ3|ensembl:ENSP00000237530.6|ensembl:ENSP00000517679.1|intact:EBI-719731|uniprotkb:P04844	psi-mi:p10636-8(display_short)|psi-mi:Microtubule-associated protein tau(display_long)|uniprotkb:Tau-4(isoform synonym)|uniprotkb:MAPTL(gene name synonym)|uniprotkb:MTBT1(gene name synonym)|uniprotkb:TAU(gene name synonym)|uniprotkb:Neurofibrillary tangle protein(gene name synonym)|uniprotkb:Paired helical filament-tau(gene name synonym)|uniprotkb:2N4R(isoform synonym)|uniprotkb:MAPT(gene name)	psi-mi:rpn2_human(display_short)|psi-mi:Dolichyl-diphosphooligosaccharide--protein glycosyltransferase subunit 2(display_long)|uniprotkb:RPN2(gene name)|uniprotkb:RIBIIR(gene name synonym)|uniprotkb:Ribophorin II(gene name synonym)|uniprotkb:Dolichyl-diphosphooligosaccharide--protein glycosyltransferase 63 kDa subunit(gene name synonym)|uniprotkb:Ribophorin-2(gene name synonym)	psi-mi:"MI:0007"(anti tag coimmunoprecipitation)	Tracy TE. et al.(2022)	intact:EBI-44433253|pubmed:35063084|imex:IM-29773	taxid:9606(human)|taxid:9606(Homo sapiens)	taxid:9606(human)|taxid:9606(Homo sapiens)	psi-mi:"MI:0914"(association)	psi-mi:"MI:0469"(European Bioinformatics Institute)	intact:EBI-46421644|imex:IM-29773-23	intact-miscore:0.35	psi-mi:"MI:1060"(spoke expansion)	psi-mi:"MI:0499"(unspecified role)	psi-mi:"MI:0499"(unspecified role)	psi-mi:"MI:0496"(bait)	psi-mi:"MI:0498"(prey)	psi-mi:"MI:0326"(protein)	psi-mi:"MI:0326"(protein)	intact:EBI-366182(isoform-parent)|ensembl:ENSG00000186868.18(gene)|ensembl:ENSG00000276155.4(gene)|ensembl:ENSG00000277956.4(gene)|ensembl:ENST00000351559.10(transcript)|ensembl:ENST00000574436.5(transcript)|ensembl:ENST00000620070.4(transcript)|ensembl:ENST00000621329.4(transcript)|ensembl:ENST00000634049.1(transcript)|ensembl:ENST00000703978.1(transcript)	interpro:IPR008814|rcsb pdb:6S7O|rcsb pdb:6S7T|rcsb pdb:8B6L|go:"GO:0005783"|go:"GO:0005789"|go:"GO:0006487"|go:"GO:0008250"|go:"GO:0016020"|go:"GO:0016604"|go:"GO:0018279"|go:"GO:0036211"|ensembl:ENSG00000118705.18(gene)|ensembl:ENSG00000291973.1(gene)|ensembl:ENST00000237530.11(transcript)|ensembl:ENST00000709412.1(transcript)|ensembl:ENSP00000237530.6|ensembl:ENST00000373622.9|ensembl:ENSP0000…		-	-	figure legend:Table S4, Fig. 5|full coverage:Only protein-protein interactions	taxid:9606(human-neuron)|taxid:9606(Homo sapiens neuron)	-	2023/07/26	2024/01/27	crc64:835A8706D847A8CC	crc64:E24D7B3565141676	-	-	flag tag:n-n|mutation:301-301	-	0	0	psi-mi:"MI:0102"(sequence tag identification)	psi-mi:"MI:0102"(sequence tag identification)
uniprotkb:P10636-8	uniprotkb:P04899	intact:EBI-7470331|intact:MINT-134477|intact:EBI-7470384|intact:EBI-7638179|intact:EBI-7638125|intact:EBI-7638230|intact:EBI-7638364|intact:EBI-7961077|intact:EBI-7470086|intact:EBI-7637965|intact:EBI-7638329|intact:EBI-7470156|intact:EBI-7470185|intact:EBI-7470243|intact:EBI-7638049|intact:EBI-7470111|intact:EBI-7637861|ensembl:ENSP00000303214.7|ensembl:ENSP00000460965.1|ensembl:ENSP00000477703.…	intact:EBI-2563889|intact:EBI-4404691|uniprotkb:B4DYA0|uniprotkb:Q6B6N3|uniprotkb:B3KTZ0|uniprotkb:B4E2X5|uniprotkb:Q8IZ71|ensembl:ENSP00000312999.6|intact:EBI-353997|uniprotkb:P04899	psi-mi:p10636-8(display_short)|psi-mi:Microtubule-associated protein tau(display_long)|uniprotkb:Tau-4(isoform synonym)|uniprotkb:MAPTL(gene name synonym)|uniprotkb:MTBT1(gene name synonym)|uniprotkb:TAU(gene name synonym)|uniprotkb:Neurofibrillary tangle protein(gene name synonym)|uniprotkb:Paired helical filament-tau(gene name synonym)|uniprotkb:2N4R(isoform synonym)|uniprotkb:MAPT(gene name)	psi-mi:gnai2_human(display_short)|psi-mi:"Guanine nucleotide-binding protein G(i) subunit alpha-2"(display_long)|uniprotkb:GNAI2(gene name)|uniprotkb:Adenylate cyclase-inhibiting G alpha protein(gene name synonym)|uniprotkb:GNAI2B(gene name synonym)	psi-mi:"MI:0007"(anti tag coimmunoprecipitation)	Tracy TE. et al.(2022)	intact:EBI-44433253|pubmed:35063084|imex:IM-29773	taxid:9606(human)|taxid:9606(Homo sapiens)	taxid:9606(human)|taxid:9606(Homo sapiens)	psi-mi:"MI:0914"(association)	psi-mi:"MI:0469"(European Bioinformatics Institute)	intact:EBI-46421644|imex:IM-29773-23	intact-miscore:0.42	psi-mi:"MI:1060"(spoke expansion)	psi-mi:"MI:0499"(unspecified role)	psi-mi:"MI:0499"(unspecified role)	psi-mi:"MI:0496"(bait)	psi-mi:"MI:0498"(prey)	psi-mi:"MI:0326"(protein)	psi-mi:"MI:0326"(protein)	intact:EBI-366182(isoform-parent)|ensembl:ENSG00000186868.18(gene)|ensembl:ENSG00000276155.4(gene)|ensembl:ENSG00000277956.4(gene)|ensembl:ENST00000351559.10(transcript)|ensembl:ENST00000574436.5(transcript)|ensembl:ENST00000620070.4(transcript)|ensembl:ENST00000621329.4(transcript)|ensembl:ENST00000634049.1(transcript)|ensembl:ENST00000703978.1(transcript)	reactome:R-HSA-9660821|reactome:R-HSA-9634597|reactome:R-HSA-9009391|reactome:R-HSA-422356|reactome:R-HSA-418597|reactome:R-HSA-418594|reactome:R-HSA-418555|reactome:R-HSA-400042|reactome:R-HSA-392170|reactome:R-HSA-170670|refseq:NP_001269548.1|refseq:NP_001269547.1|refseq:NP_001269549.1|refseq:NP_001269546.1|refseq:NP_002061.1|refseq:NP_001159897.1|dip:DIP-602N|mint:P04899|ensembl:ENSP0000040636…		-	-	figure legend:Table S4, Fig. 5|full coverage:Only protein-protein interactions	taxid:9606(human-neuron)|taxid:9606(Homo sapiens neuron)	-	2023/07/26	2024/01/27	crc64:835A8706D847A8CC	crc64:BE6D6FF720CF3DCC	-	-	flag tag:n-n|mutation:301-301	-	0	0	psi-mi:"MI:0102"(sequence tag identification)	psi-mi:"MI:0102"(sequence tag identification)
uniprotkb:P10636-8	uniprotkb:P05023	intact:EBI-7470331|intact:MINT-134477|intact:EBI-7470384|intact:EBI-7638179|intact:EBI-7638125|intact:EBI-7638230|intact:EBI-7638364|intact:EBI-7961077|intact:EBI-7470086|intact:EBI-7637965|intact:EBI-7638329|intact:EBI-7470156|intact:EBI-7470185|intact:EBI-7470243|intact:EBI-7638049|intact:EBI-7470111|intact:EBI-7637861|ensembl:ENSP00000303214.7|ensembl:ENSP00000460965.1|ensembl:ENSP00000477703.…	intact:EBI-10963133|uniprotkb:B7Z3U6|uniprotkb:B7Z2T5|uniprotkb:F5H3A1|uniprotkb:Q16689|uniprotkb:Q6LDM4|uniprotkb:Q9UJ20|uniprotkb:Q9UJ21|uniprotkb:B2RBR6|uniprotkb:Q9UCN1|ensembl:ENSP00000295598.5|intact:EBI-358778|uniprotkb:P05023	psi-mi:p10636-8(display_short)|psi-mi:Microtubule-associated protein tau(display_long)|uniprotkb:Tau-4(isoform synonym)|uniprotkb:MAPTL(gene name synonym)|uniprotkb:MTBT1(gene name synonym)|uniprotkb:TAU(gene name synonym)|uniprotkb:Neurofibrillary tangle protein(gene name synonym)|uniprotkb:Paired helical filament-tau(gene name synonym)|uniprotkb:2N4R(isoform synonym)|uniprotkb:MAPT(gene name)	psi-mi:at1a1_human(display_short)|psi-mi:Sodium/potassium-transporting ATPase subunit alpha-1(display_long)|uniprotkb:ATP1A1(gene name)|uniprotkb:Sodium pump subunit alpha-1(gene name synonym)	psi-mi:"MI:0007"(anti tag coimmunoprecipitation)	Tracy TE. et al.(2022)	intact:EBI-44433253|pubmed:35063084|imex:IM-29773	taxid:9606(human)|taxid:9606(Homo sapiens)	taxid:9606(human)|taxid:9606(Homo sapiens)	psi-mi:"MI:0914"(association)	psi-mi:"MI:0469"(European Bioinformatics Institute)	intact:EBI-46421644|imex:IM-29773-23	intact-miscore:0.35	psi-mi:"MI:1060"(spoke expansion)	psi-mi:"MI:0499"(unspecified role)	psi-mi:"MI:0499"(unspecified role)	psi-mi:"MI:0496"(bait)	psi-mi:"MI:0498"(prey)	psi-mi:"MI:0326"(protein)	psi-mi:"MI:0326"(protein)	intact:EBI-366182(isoform-parent)|ensembl:ENSG00000186868.18(gene)|ensembl:ENSG00000276155.4(gene)|ensembl:ENSG00000277956.4(gene)|ensembl:ENST00000351559.10(transcript)|ensembl:ENST00000574436.5(transcript)|ensembl:ENST00000620070.4(transcript)|ensembl:ENST00000621329.4(transcript)|ensembl:ENST00000634049.1(transcript)|ensembl:ENST00000703978.1(transcript)	efo:"Orphanet:85142"|efo:"Orphanet:564178"|efo:"Orphanet:521414"|reactome:R-HSA-9679191|reactome:R-HSA-936837|reactome:R-HSA-5578775|refseq:XP_016856850.1|refseq:XP_016856849.1|refseq:NP_001153706.1|refseq:NP_001153705.1|refseq:NP_000692.2|dip:DIP-38196N|mint:P05023|ensembl:ENSP00000445306.1|ensembl:ENST00000537345.5|ensembl:ENSP00000358508.4|ensembl:ENST00000369496.8|ensembl:ENSP00000295598.5|en…		-	-	figure legend:Table S4, Fig. 5|full coverage:Only protein-protein interactions	taxid:9606(human-neuron)|taxid:9606(Homo sapiens neuron)	-	2023/07/26	2024/01/27	crc64:835A8706D847A8CC	crc64:F3C6FDE04FB3F667	-	-	flag tag:n-n|mutation:301-301	-	0	0	psi-mi:"MI:0102"(sequence tag identification)	psi-mi:"MI:0102"(sequence tag identification)
uniprotkb:P10636-8	uniprotkb:P05026	intact:EBI-7470331|intact:MINT-134477|intact:EBI-7470384|intact:EBI-7638179|intact:EBI-7638125|intact:EBI-7638230|intact:EBI-7638364|intact:EBI-7961077|intact:EBI-7470086|intact:EBI-7637965|intact:EBI-7638329|intact:EBI-7470156|intact:EBI-7470185|intact:EBI-7470243|intact:EBI-7638049|intact:EBI-7470111|intact:EBI-7637861|ensembl:ENSP00000303214.7|ensembl:ENSP00000460965.1|ensembl:ENSP00000477703.…	uniprotkb:Q5TGZ3|ensembl:ENSP00000356789.3|ensembl:ENSP00000356790.1|ensembl:ENSP00000509039.1|ensembl:ENSP00000509517.1|intact:EBI-714630|uniprotkb:P05026	psi-mi:p10636-8(display_short)|psi-mi:Microtubule-associated protein tau(display_long)|uniprotkb:Tau-4(isoform synonym)|uniprotkb:MAPTL(gene name synonym)|uniprotkb:MTBT1(gene name synonym)|uniprotkb:TAU(gene name synonym)|uniprotkb:Neurofibrillary tangle protein(gene name synonym)|uniprotkb:Paired helical filament-tau(gene name synonym)|uniprotkb:2N4R(isoform synonym)|uniprotkb:MAPT(gene name)	psi-mi:at1b1_human(display_short)|psi-mi:Sodium/potassium-transporting ATPase subunit beta-1(display_long)|uniprotkb:ATP1B1(gene name)|uniprotkb:ATP1B(gene name synonym)|uniprotkb:Sodium/potassium-dependent ATPase subunit beta-1(gene name synonym)	psi-mi:"MI:0007"(anti tag coimmunoprecipitation)	Tracy TE. et al.(2022)	intact:EBI-44433253|pubmed:35063084|imex:IM-29773	taxid:9606(human)|taxid:9606(Homo sapiens)	taxid:9606(human)|taxid:9606(Homo sapiens)	psi-mi:"MI:0914"(association)	psi-mi:"MI:0469"(European Bioinformatics Institute)	intact:EBI-46421644|imex:IM-29773-23	intact-miscore:0.35	psi-mi:"MI:1060"(spoke expansion)	psi-mi:"MI:0499"(unspecified role)	psi-mi:"MI:0499"(unspecified role)	psi-mi:"MI:0496"(bait)	psi-mi:"MI:0498"(prey)	psi-mi:"MI:0326"(protein)	psi-mi:"MI:0326"(protein)	intact:EBI-366182(isoform-parent)|ensembl:ENSG00000186868.18(gene)|ensembl:ENSG00000276155.4(gene)|ensembl:ENSG00000277956.4(gene)|ensembl:ENST00000351559.10(transcript)|ensembl:ENST00000574436.5(transcript)|ensembl:ENST00000620070.4(transcript)|ensembl:ENST00000621329.4(transcript)|ensembl:ENST00000634049.1(transcript)|ensembl:ENST00000703978.1(transcript)	reactome:R-HSA-9679191|reactome:R-HSA-936837|reactome:R-HSA-5578775|reactome:R-HSA-210991|refseq:NP_001668.1|mint:P05026|ensembl:ENSP00000509517.1|ensembl:ENSP00000509039.1|ensembl:ENSP00000356790.1|ensembl:ENSP00000356789.3|ensembl:ENST00000690184.1(transcript)|ensembl:ENST00000689522.1(transcript)|ensembl:ENST00000367816.5(transcript)|ensembl:ENST00000367815.9(transcript)|ensembl:ENSG0000014315…		-	-	figure legend:Table S4, Fig. 5|full coverage:Only protein-protein interactions	taxid:9606(human-neuron)|taxid:9606(Homo sapiens neuron)	-	2023/07/26	2024/01/27	crc64:835A8706D847A8CC	crc64:107D3C04394F2D11	-	-	flag tag:n-n|mutation:301-301	-	0	0	psi-mi:"MI:0102"(sequence tag identification)	psi-mi:"MI:0102"(sequence tag identification)
uniprotkb:P10636-8	uniprotkb:P05091	intact:EBI-7470331|intact:MINT-134477|intact:EBI-7470384|intact:EBI-7638179|intact:EBI-7638125|intact:EBI-7638230|intact:EBI-7638364|intact:EBI-7961077|intact:EBI-7470086|intact:EBI-7637965|intact:EBI-7638329|intact:EBI-7470156|intact:EBI-7470185|intact:EBI-7470243|intact:EBI-7638049|intact:EBI-7470111|intact:EBI-7637861|ensembl:ENSP00000303214.7|ensembl:ENSP00000460965.1|ensembl:ENSP00000477703.…	uniprotkb:B4DW54|uniprotkb:E7EUE5|uniprotkb:Q03639|uniprotkb:Q6IB13|uniprotkb:Q6IV71|ensembl:ENSP00000261733.2|intact:EBI-711703|uniprotkb:P05091	psi-mi:p10636-8(display_short)|psi-mi:Microtubule-associated protein tau(display_long)|uniprotkb:Tau-4(isoform synonym)|uniprotkb:MAPTL(gene name synonym)|uniprotkb:MTBT1(gene name synonym)|uniprotkb:TAU(gene name synonym)|uniprotkb:Neurofibrillary tangle protein(gene name synonym)|uniprotkb:Paired helical filament-tau(gene name synonym)|uniprotkb:2N4R(isoform synonym)|uniprotkb:MAPT(gene name)	psi-mi:aldh2_human(display_short)|psi-mi:Aldehyde dehydrogenase, mitochondrial(display_long)|uniprotkb:ALDH2(gene name)|uniprotkb:ALDM(gene name synonym)|uniprotkb:ALDH-E2(gene name synonym)|uniprotkb:ALDHI(gene name synonym)|uniprotkb:ALDH class 2(gene name synonym)	psi-mi:"MI:0007"(anti tag coimmunoprecipitation)	Tracy TE. et al.(2022)	intact:EBI-44433253|pubmed:35063084|imex:IM-29773	taxid:9606(human)|taxid:9606(Homo sapiens)	taxid:9606(human)|taxid:9606(Homo sapiens)	psi-mi:"MI:0914"(association)	psi-mi:"MI:0469"(European Bioinformatics Institute)	intact:EBI-46421644|imex:IM-29773-23	intact-miscore:0.53	psi-mi:"MI:1060"(spoke expansion)	psi-mi:"MI:0499"(unspecified role)	psi-mi:"MI:0499"(unspecified role)	psi-mi:"MI:0496"(bait)	psi-mi:"MI:0498"(prey)	psi-mi:"MI:0326"(protein)	psi-mi:"MI:0326"(protein)	intact:EBI-366182(isoform-parent)|ensembl:ENSG00000186868.18(gene)|ensembl:ENSG00000276155.4(gene)|ensembl:ENSG00000277956.4(gene)|ensembl:ENST00000351559.10(transcript)|ensembl:ENST00000574436.5(transcript)|ensembl:ENST00000620070.4(transcript)|ensembl:ENST00000621329.4(transcript)|ensembl:ENST00000634049.1(transcript)|ensembl:ENST00000703978.1(transcript)	reactome:R-HSA-380612|reactome:R-HSA-71384|reactome:R-HSA-445355|refseq:NP_000681.2|refseq:NP_001191818.1|dip:DIP-40262N|mint:P05091|ensembl:ENSP00000403349.3|ensembl:ENST00000416293.7|ensembl:ENSP00000261733.2|ensembl:ENST00000261733.7(transcript)|ensembl:ENSG00000111275.13(gene)|go:"GO:1905627"|go:"GO:1903179"|go:"GO:0106435"|go:"GO:0070062"|go:"GO:0051287"|go:"GO:0046185"|go:"GO:0043878"|go:"G…		-	-	figure legend:Table S4, Fig. 5|full coverage:Only protein-protein interactions	taxid:9606(human-neuron)|taxid:9606(Homo sapiens neuron)	-	2023/07/26	2024/01/27	crc64:835A8706D847A8CC	crc64:E8F74D44D285A00E	-	-	flag tag:n-n|mutation:301-301	-	0	0	psi-mi:"MI:0102"(sequence tag identification)	psi-mi:"MI:0102"(sequence tag identification)
uniprotkb:P10636-8	uniprotkb:P05141	intact:EBI-7470331|intact:MINT-134477|intact:EBI-7470384|intact:EBI-7638179|intact:EBI-7638125|intact:EBI-7638230|intact:EBI-7638364|intact:EBI-7961077|intact:EBI-7470086|intact:EBI-7637965|intact:EBI-7638329|intact:EBI-7470156|intact:EBI-7470185|intact:EBI-7470243|intact:EBI-7638049|intact:EBI-7470111|intact:EBI-7637861|ensembl:ENSP00000303214.7|ensembl:ENSP00000460965.1|ensembl:ENSP00000477703.…	uniprotkb:O43350|uniprotkb:B2RCV1|ensembl:ENSP00000360671.4|intact:EBI-355133|uniprotkb:P05141	psi-mi:p10636-8(display_short)|psi-mi:Microtubule-associated protein tau(display_long)|uniprotkb:Tau-4(isoform synonym)|uniprotkb:MAPTL(gene name synonym)|uniprotkb:MTBT1(gene name synonym)|uniprotkb:TAU(gene name synonym)|uniprotkb:Neurofibrillary tangle protein(gene name synonym)|uniprotkb:Paired helical filament-tau(gene name synonym)|uniprotkb:2N4R(isoform synonym)|uniprotkb:MAPT(gene name)	psi-mi:adt2_human(display_short)|psi-mi:ADP/ATP translocase 2(display_long)|uniprotkb:Slc25a5(gene name)|uniprotkb:AAC2(gene name synonym)|uniprotkb:ADP,ATP carrier protein, fibroblast isoform(gene name synonym)|uniprotkb:Solute carrier family 25 member 5(gene name synonym)|uniprotkb:ADP,ATP carrier protein 2(gene name synonym)|uniprotkb:Ant2(gene name synonym)|uniprotkb:Adenine nucleotide transl…	psi-mi:"MI:0007"(anti tag coimmunoprecipitation)	Tracy TE. et al.(2022)	intact:EBI-44433253|pubmed:35063084|imex:IM-29773	taxid:9606(human)|taxid:9606(Homo sapiens)	taxid:9606(human)|taxid:9606(Homo sapiens)	psi-mi:"MI:0914"(association)	psi-mi:"MI:0469"(European Bioinformatics Institute)	intact:EBI-46421644|imex:IM-29773-23	intact-miscore:0.35	psi-mi:"MI:1060"(spoke expansion)	psi-mi:"MI:0499"(unspecified role)	psi-mi:"MI:0499"(unspecified role)	psi-mi:"MI:0496"(bait)	psi-mi:"MI:0498"(prey)	psi-mi:"MI:0326"(protein)	psi-mi:"MI:0326"(protein)	intact:EBI-366182(isoform-parent)|ensembl:ENSG00000186868.18(gene)|ensembl:ENSG00000276155.4(gene)|ensembl:ENSG00000277956.4(gene)|ensembl:ENST00000351559.10(transcript)|ensembl:ENST00000574436.5(transcript)|ensembl:ENST00000620070.4(transcript)|ensembl:ENST00000621329.4(transcript)|ensembl:ENST00000634049.1(transcript)|ensembl:ENST00000703978.1(transcript)	interpro:IPR002067|interpro:IPR002113|interpro:IPR018108|interpro:IPR023395|go:"GO:0000295"|go:"GO:0003723"|go:"GO:0005471"|go:"GO:0005634"|go:"GO:0005739"|go:"GO:0005743"|go:"GO:0005757"|go:"GO:0005886"|go:"GO:0007059"|go:"GO:0008284"|go:"GO:0015078"|go:"GO:0015207"|go:"GO:0016020"|go:"GO:0017077"|go:"GO:0030183"|go:"GO:0030218"|go:"GO:0031625"|go:"GO:0042645"|go:"GO:0046902"|go:"GO:0071817"|go:…		-	-	figure legend:Table S4, Fig. 5|full coverage:Only protein-protein interactions	taxid:9606(human-neuron)|taxid:9606(Homo sapiens neuron)	-	2023/07/26	2024/01/27	crc64:835A8706D847A8CC	crc64:DC53D083E7217AFE	-	-	flag tag:n-n|mutation:301-301	-	0	0	psi-mi:"MI:0102"(sequence tag identification)	psi-mi:"MI:0102"(sequence tag identification)
uniprotkb:P10636-8	uniprotkb:P05198	intact:EBI-7470331|intact:MINT-134477|intact:EBI-7470384|intact:EBI-7638179|intact:EBI-7638125|intact:EBI-7638230|intact:EBI-7638364|intact:EBI-7961077|intact:EBI-7470086|intact:EBI-7637965|intact:EBI-7638329|intact:EBI-7470156|intact:EBI-7470185|intact:EBI-7470243|intact:EBI-7638049|intact:EBI-7470111|intact:EBI-7637861|ensembl:ENSP00000303214.7|ensembl:ENSP00000460965.1|ensembl:ENSP00000477703.…	ensembl:ENSP00000256383.4|ensembl:ENSP00000425299.1|intact:EBI-1056162|uniprotkb:P05198	psi-mi:p10636-8(display_short)|psi-mi:Microtubule-associated protein tau(display_long)|uniprotkb:Tau-4(isoform synonym)|uniprotkb:MAPTL(gene name synonym)|uniprotkb:MTBT1(gene name synonym)|uniprotkb:TAU(gene name synonym)|uniprotkb:Neurofibrillary tangle protein(gene name synonym)|uniprotkb:Paired helical filament-tau(gene name synonym)|uniprotkb:2N4R(isoform synonym)|uniprotkb:MAPT(gene name)	psi-mi:if2a_human(display_short)|psi-mi:Eukaryotic translation initiation factor 2 subunit 1(display_long)|uniprotkb:EIF2S1(gene name)|uniprotkb:Eukaryotic translation initiation factor 2 subunit alpha(gene name synonym)|uniprotkb:EIF2A(gene name synonym)	psi-mi:"MI:0007"(anti tag coimmunoprecipitation)	Tracy TE. et al.(2022)	intact:EBI-44433253|pubmed:35063084|imex:IM-29773	taxid:9606(human)|taxid:9606(Homo sapiens)	taxid:9606(human)|taxid:9606(Homo sapiens)	psi-mi:"MI:0914"(association)	psi-mi:"MI:0469"(European Bioinformatics Institute)	intact:EBI-46421644|imex:IM-29773-23	intact-miscore:0.53	psi-mi:"MI:1060"(spoke expansion)	psi-mi:"MI:0499"(unspecified role)	psi-mi:"MI:0499"(unspecified role)	psi-mi:"MI:0496"(bait)	psi-mi:"MI:0498"(prey)	psi-mi:"MI:0326"(protein)	psi-mi:"MI:0326"(protein)	intact:EBI-366182(isoform-parent)|ensembl:ENSG00000186868.18(gene)|ensembl:ENSG00000276155.4(gene)|ensembl:ENSG00000277956.4(gene)|ensembl:ENST00000351559.10(transcript)|ensembl:ENST00000574436.5(transcript)|ensembl:ENST00000620070.4(transcript)|ensembl:ENST00000621329.4(transcript)|ensembl:ENST00000634049.1(transcript)|ensembl:ENST00000703978.1(transcript)	reactome:R-HSA-381042|reactome:R-HSA-156827|reactome:R-HSA-9833482|reactome:R-HSA-9648895|reactome:R-HSA-9633012|reactome:R-HSA-72731|reactome:R-HSA-72706|reactome:R-HSA-72702|reactome:R-HSA-72695|reactome:R-HSA-72649|reactome:R-HSA-382556|refseq:NP_004085.1|dip:DIP-39418N|mint:P05198|ensembl:ENSP00000425299.1|ensembl:ENSP00000256383.4|ensembl:ENST00000466499.6(transcript)|ensembl:ENST00000256383…		-	-	figure legend:Table S4, Fig. 5|full coverage:Only protein-protein interactions	taxid:9606(human-neuron)|taxid:9606(Homo sapiens neuron)	-	2023/07/26	2024/01/27	crc64:835A8706D847A8CC	crc64:FF3E75E3816E6B1E	-	-	flag tag:n-n|mutation:301-301	-	0	0	psi-mi:"MI:0102"(sequence tag identification)	psi-mi:"MI:0102"(sequence tag identification)
uniprotkb:P10636-8	uniprotkb:P05204	intact:EBI-7470331|intact:MINT-134477|intact:EBI-7470384|intact:EBI-7638179|intact:EBI-7638125|intact:EBI-7638230|intact:EBI-7638364|intact:EBI-7961077|intact:EBI-7470086|intact:EBI-7637965|intact:EBI-7638329|intact:EBI-7470156|intact:EBI-7470185|intact:EBI-7470243|intact:EBI-7638049|intact:EBI-7470111|intact:EBI-7637861|ensembl:ENSP00000303214.7|ensembl:ENSP00000460965.1|ensembl:ENSP00000477703.…	uniprotkb:Q0VGD5|uniprotkb:Q6FGI5|uniprotkb:Q96C64|ensembl:ENSP00000355228.5|intact:EBI-1758689|uniprotkb:P05204	psi-mi:p10636-8(display_short)|psi-mi:Microtubule-associated protein tau(display_long)|uniprotkb:Tau-4(isoform synonym)|uniprotkb:MAPTL(gene name synonym)|uniprotkb:MTBT1(gene name synonym)|uniprotkb:TAU(gene name synonym)|uniprotkb:Neurofibrillary tangle protein(gene name synonym)|uniprotkb:Paired helical filament-tau(gene name synonym)|uniprotkb:2N4R(isoform synonym)|uniprotkb:MAPT(gene name)	psi-mi:hmgn2_human(display_short)|psi-mi:Non-histone chromosomal protein HMG-17(display_long)|uniprotkb:HMG17(gene name synonym)|uniprotkb:High mobility group nucleosome-binding domain-containing protein 2(gene name synonym)|uniprotkb:HMGN2(gene name)	psi-mi:"MI:0007"(anti tag coimmunoprecipitation)	Tracy TE. et al.(2022)	intact:EBI-44433253|pubmed:35063084|imex:IM-29773	taxid:9606(human)|taxid:9606(Homo sapiens)	taxid:9606(human)|taxid:9606(Homo sapiens)	psi-mi:"MI:0914"(association)	psi-mi:"MI:0469"(European Bioinformatics Institute)	intact:EBI-46421644|imex:IM-29773-23	intact-miscore:0.53	psi-mi:"MI:1060"(spoke expansion)	psi-mi:"MI:0499"(unspecified role)	psi-mi:"MI:0499"(unspecified role)	psi-mi:"MI:0496"(bait)	psi-mi:"MI:0498"(prey)	psi-mi:"MI:0326"(protein)	psi-mi:"MI:0326"(protein)	intact:EBI-366182(isoform-parent)|ensembl:ENSG00000186868.18(gene)|ensembl:ENSG00000276155.4(gene)|ensembl:ENSG00000277956.4(gene)|ensembl:ENST00000351559.10(transcript)|ensembl:ENST00000574436.5(transcript)|ensembl:ENST00000620070.4(transcript)|ensembl:ENST00000621329.4(transcript)|ensembl:ENST00000634049.1(transcript)|ensembl:ENST00000703978.1(transcript)	interpro:IPR000079|go:"GO:0000785"|go:"GO:0003682"|go:"GO:0003723"|go:"GO:0005615"|go:"GO:0005634"|go:"GO:0005737"|go:"GO:0006325"|go:"GO:0031492"|go:"GO:0031640"|go:"GO:0061844"|ensembl:ENSG00000198830.12(gene)|ensembl:ENST00000361427.6(transcript)|ensembl:ENSP00000355228.5|mint:P05204|refseq:NP_005508.1		-	-	figure legend:Table S4, Fig. 5|full coverage:Only protein-protein interactions	taxid:9606(human-neuron)|taxid:9606(Homo sapiens neuron)	-	2023/07/26	2024/01/27	crc64:835A8706D847A8CC	crc64:B1C58E52200422C8	-	-	flag tag:n-n|mutation:301-301	-	0	0	psi-mi:"MI:0102"(sequence tag identification)	psi-mi:"MI:0102"(sequence tag identification)
uniprotkb:P10636-8	uniprotkb:P05387	intact:EBI-7470331|intact:MINT-134477|intact:EBI-7470384|intact:EBI-7638179|intact:EBI-7638125|intact:EBI-7638230|intact:EBI-7638364|intact:EBI-7961077|intact:EBI-7470086|intact:EBI-7637965|intact:EBI-7638329|intact:EBI-7470156|intact:EBI-7470185|intact:EBI-7470243|intact:EBI-7638049|intact:EBI-7470111|intact:EBI-7637861|ensembl:ENSP00000303214.7|ensembl:ENSP00000460965.1|ensembl:ENSP00000477703.…	uniprotkb:Q6FG96|ensembl:ENSP00000322419.4|ensembl:ENSP00000431240.1|intact:EBI-352813|uniprotkb:P05387	psi-mi:p10636-8(display_short)|psi-mi:Microtubule-associated protein tau(display_long)|uniprotkb:Tau-4(isoform synonym)|uniprotkb:MAPTL(gene name synonym)|uniprotkb:MTBT1(gene name synonym)|uniprotkb:TAU(gene name synonym)|uniprotkb:Neurofibrillary tangle protein(gene name synonym)|uniprotkb:Paired helical filament-tau(gene name synonym)|uniprotkb:2N4R(isoform synonym)|uniprotkb:MAPT(gene name)	psi-mi:rla2_human(display_short)|psi-mi:Large ribosomal subunit protein P2(display_long)|uniprotkb:RPLP2(gene name)|uniprotkb:60S acidic ribosomal protein P2(gene name synonym)|uniprotkb:Renal carcinoma antigen NY-REN-44(gene name synonym)|uniprotkb:D11S2243E(gene name synonym)|uniprotkb:RPP2(gene name synonym)	psi-mi:"MI:0007"(anti tag coimmunoprecipitation)	Tracy TE. et al.(2022)	intact:EBI-44433253|pubmed:35063084|imex:IM-29773	taxid:9606(human)|taxid:9606(Homo sapiens)	taxid:9606(human)|taxid:9606(Homo sapiens)	psi-mi:"MI:0914"(association)	psi-mi:"MI:0469"(European Bioinformatics Institute)	intact:EBI-46421644|imex:IM-29773-23	intact-miscore:0.53	psi-mi:"MI:1060"(spoke expansion)	psi-mi:"MI:0499"(unspecified role)	psi-mi:"MI:0499"(unspecified role)	psi-mi:"MI:0496"(bait)	psi-mi:"MI:0498"(prey)	psi-mi:"MI:0326"(protein)	psi-mi:"MI:0326"(protein)	intact:EBI-366182(isoform-parent)|ensembl:ENSG00000186868.18(gene)|ensembl:ENSG00000276155.4(gene)|ensembl:ENSG00000277956.4(gene)|ensembl:ENST00000351559.10(transcript)|ensembl:ENST00000574436.5(transcript)|ensembl:ENST00000620070.4(transcript)|ensembl:ENST00000621329.4(transcript)|ensembl:ENST00000634049.1(transcript)|ensembl:ENST00000703978.1(transcript)	interpro:IPR027534|interpro:IPR038716|interpro:IPR044076|rcsb pdb:1S4J|rcsb pdb:2JDL|rcsb pdb:2LBF|rcsb pdb:2W1O|rcsb pdb:4BEH|rcsb pdb:4V6X|rcsb pdb:5DDZ|rcsb pdb:5GU4|go:"GO:0002181"|go:"GO:0002182"|go:"GO:0003735"|go:"GO:0005737"|go:"GO:0005829"|go:"GO:0005925"|go:"GO:0006412"|go:"GO:0016020"|go:"GO:0022625"|go:"GO:0070062"|ensembl:ENSG00000177600.9(gene)|ensembl:ENST00000321153.9(transcript)|…		-	-	figure legend:Table S4, Fig. 5|full coverage:Only protein-protein interactions	taxid:9606(human-neuron)|taxid:9606(Homo sapiens neuron)	-	2023/07/26	2024/01/27	crc64:835A8706D847A8CC	crc64:B5ECFE2510A756BF	-	-	flag tag:n-n|mutation:301-301	-	0	0	psi-mi:"MI:0102"(sequence tag identification)	psi-mi:"MI:0102"(sequence tag identification)
uniprotkb:P10636-8	uniprotkb:P05388	intact:EBI-7470331|intact:MINT-134477|intact:EBI-7470384|intact:EBI-7638179|intact:EBI-7638125|intact:EBI-7638230|intact:EBI-7638364|intact:EBI-7961077|intact:EBI-7470086|intact:EBI-7637965|intact:EBI-7638329|intact:EBI-7470156|intact:EBI-7470185|intact:EBI-7470243|intact:EBI-7638049|intact:EBI-7470111|intact:EBI-7637861|ensembl:ENSP00000303214.7|ensembl:ENSP00000460965.1|ensembl:ENSP00000477703.…	intact:EBI-8012155|intact:MINT-8395053|intact:EBI-21359026|uniprotkb:Q3B7A4|uniprotkb:Q9BVK4|ensembl:ENSP00000339027.3|ensembl:ENSP00000376299.4|ensembl:ENSP00000449328.1|intact:EBI-354101|uniprotkb:P05388	psi-mi:p10636-8(display_short)|psi-mi:Microtubule-associated protein tau(display_long)|uniprotkb:Tau-4(isoform synonym)|uniprotkb:MAPTL(gene name synonym)|uniprotkb:MTBT1(gene name synonym)|uniprotkb:TAU(gene name synonym)|uniprotkb:Neurofibrillary tangle protein(gene name synonym)|uniprotkb:Paired helical filament-tau(gene name synonym)|uniprotkb:2N4R(isoform synonym)|uniprotkb:MAPT(gene name)	psi-mi:rla0_human(display_short)|psi-mi:Large ribosomal subunit protein uL10(display_long)|uniprotkb:RPLP0(gene name)|uniprotkb:60S acidic ribosomal protein P0(gene name synonym)|uniprotkb:60S ribosomal protein L10E(gene name synonym)	psi-mi:"MI:0007"(anti tag coimmunoprecipitation)	Tracy TE. et al.(2022)	intact:EBI-44433253|pubmed:35063084|imex:IM-29773	taxid:9606(human)|taxid:9606(Homo sapiens)	taxid:9606(human)|taxid:9606(Homo sapiens)	psi-mi:"MI:0914"(association)	psi-mi:"MI:0469"(European Bioinformatics Institute)	intact:EBI-46421644|imex:IM-29773-23	intact-miscore:0.53	psi-mi:"MI:1060"(spoke expansion)	psi-mi:"MI:0499"(unspecified role)	psi-mi:"MI:0499"(unspecified role)	psi-mi:"MI:0496"(bait)	psi-mi:"MI:0498"(prey)	psi-mi:"MI:0326"(protein)	psi-mi:"MI:0326"(protein)	intact:EBI-366182(isoform-parent)|ensembl:ENSG00000186868.18(gene)|ensembl:ENSG00000276155.4(gene)|ensembl:ENSG00000277956.4(gene)|ensembl:ENST00000351559.10(transcript)|ensembl:ENST00000574436.5(transcript)|ensembl:ENST00000620070.4(transcript)|ensembl:ENST00000621329.4(transcript)|ensembl:ENST00000634049.1(transcript)|ensembl:ENST00000703978.1(transcript)	reactome:R-HSA-975957|reactome:R-HSA-975956|reactome:R-HSA-9633012|reactome:R-HSA-9010553|reactome:R-HSA-8950505|reactome:R-HSA-72764|reactome:R-HSA-72706|reactome:R-HSA-72689|reactome:R-HSA-6791226|reactome:R-HSA-2408557|reactome:R-HSA-192823|reactome:R-HSA-1799339|reactome:R-HSA-156902|reactome:R-HSA-156827|refseq:NP_444505.1|refseq:NP_000993.1|mint:P05388|ensembl:ENSP00000449328.1|ensembl:ENSP…		-	-	figure legend:Table S4, Fig. 5|full coverage:Only protein-protein interactions	taxid:9606(human-neuron)|taxid:9606(Homo sapiens neuron)	-	2023/07/26	2024/01/27	crc64:835A8706D847A8CC	crc64:255AD25571C51199	-	-	flag tag:n-n|mutation:301-301	-	0	0	psi-mi:"MI:0102"(sequence tag identification)	psi-mi:"MI:0102"(sequence tag identification)
uniprotkb:P10636-8	uniprotkb:P05771	intact:EBI-7470331|intact:MINT-134477|intact:EBI-7470384|intact:EBI-7638179|intact:EBI-7638125|intact:EBI-7638230|intact:EBI-7638364|intact:EBI-7961077|intact:EBI-7470086|intact:EBI-7637965|intact:EBI-7638329|intact:EBI-7470156|intact:EBI-7470185|intact:EBI-7470243|intact:EBI-7638049|intact:EBI-7470111|intact:EBI-7637861|ensembl:ENSP00000303214.7|ensembl:ENSP00000460965.1|ensembl:ENSP00000477703.…	intact:EBI-3396567|uniprotkb:D3DWF5|uniprotkb:O43744|uniprotkb:P05127|uniprotkb:Q15138|uniprotkb:Q93060|uniprotkb:Q9UE49|uniprotkb:Q9UE50|uniprotkb:Q9UEH8|uniprotkb:Q9UJ30|uniprotkb:Q9UJ33|uniprotkb:C5IFJ8|ensembl:ENSP00000318315.7|intact:EBI-706216|uniprotkb:P05771	psi-mi:p10636-8(display_short)|psi-mi:Microtubule-associated protein tau(display_long)|uniprotkb:Tau-4(isoform synonym)|uniprotkb:MAPTL(gene name synonym)|uniprotkb:MTBT1(gene name synonym)|uniprotkb:TAU(gene name synonym)|uniprotkb:Neurofibrillary tangle protein(gene name synonym)|uniprotkb:Paired helical filament-tau(gene name synonym)|uniprotkb:2N4R(isoform synonym)|uniprotkb:MAPT(gene name)	psi-mi:kpcb_human(display_short)|psi-mi:Protein kinase C beta type(display_long)|uniprotkb:PRKCB(gene name)|uniprotkb:PKCB(gene name synonym)|uniprotkb:PRKCB1(gene name synonym)	psi-mi:"MI:0007"(anti tag coimmunoprecipitation)	Tracy TE. et al.(2022)	intact:EBI-44433253|pubmed:35063084|imex:IM-29773	taxid:9606(human)|taxid:9606(Homo sapiens)	taxid:9606(human)|taxid:9606(Homo sapiens)	psi-mi:"MI:0914"(association)	psi-mi:"MI:0469"(European Bioinformatics Institute)	intact:EBI-46421644|imex:IM-29773-23	intact-miscore:0.42	psi-mi:"MI:1060"(spoke expansion)	psi-mi:"MI:0499"(unspecified role)	psi-mi:"MI:0499"(unspecified role)	psi-mi:"MI:0496"(bait)	psi-mi:"MI:0498"(prey)	psi-mi:"MI:0326"(protein)	psi-mi:"MI:0326"(protein)	intact:EBI-366182(isoform-parent)|ensembl:ENSG00000186868.18(gene)|ensembl:ENSG00000276155.4(gene)|ensembl:ENSG00000277956.4(gene)|ensembl:ENST00000351559.10(transcript)|ensembl:ENST00000574436.5(transcript)|ensembl:ENST00000620070.4(transcript)|ensembl:ENST00000621329.4(transcript)|ensembl:ENST00000634049.1(transcript)|ensembl:ENST00000703978.1(transcript)	reactome:R-HSA-8939246|reactome:R-HSA-76005|reactome:R-HSA-5668599|reactome:R-HSA-5218921|reactome:R-HSA-5099900|reactome:R-HSA-4419969|reactome:R-HSA-418597|reactome:R-HSA-416993|reactome:R-HSA-1169091|reactome:R-HSA-114516|refseq:NP_997700.1|refseq:NP_002729.2|dip:DIP-34187N|mint:P05771|ensembl:ENSP00000496129.1|ensembl:ENST00000643927.1|ensembl:ENSP00000318315.7|ensembl:ENST00000321728.12(tran…		-	-	figure legend:Table S4, Fig. 5|full coverage:Only protein-protein interactions	taxid:9606(human-neuron)|taxid:9606(Homo sapiens neuron)	-	2023/07/26	2024/01/27	crc64:835A8706D847A8CC	crc64:3937E7B667108C68	-	-	flag tag:n-n|mutation:301-301	-	0	0	psi-mi:"MI:0102"(sequence tag identification)	psi-mi:"MI:0102"(sequence tag identification)
uniprotkb:P10636-8	uniprotkb:P06576	intact:EBI-7470331|intact:MINT-134477|intact:EBI-7470384|intact:EBI-7638179|intact:EBI-7638125|intact:EBI-7638230|intact:EBI-7638364|intact:EBI-7961077|intact:EBI-7470086|intact:EBI-7637965|intact:EBI-7638329|intact:EBI-7470156|intact:EBI-7470185|intact:EBI-7470243|intact:EBI-7638049|intact:EBI-7470111|intact:EBI-7637861|ensembl:ENSP00000303214.7|ensembl:ENSP00000460965.1|ensembl:ENSP00000477703.…	intact:EBI-2322803|uniprotkb:Q14283|uniprotkb:A8K4X0|ensembl:ENSP00000262030.3|intact:EBI-356231|uniprotkb:P06576	psi-mi:p10636-8(display_short)|psi-mi:Microtubule-associated protein tau(display_long)|uniprotkb:Tau-4(isoform synonym)|uniprotkb:MAPTL(gene name synonym)|uniprotkb:MTBT1(gene name synonym)|uniprotkb:TAU(gene name synonym)|uniprotkb:Neurofibrillary tangle protein(gene name synonym)|uniprotkb:Paired helical filament-tau(gene name synonym)|uniprotkb:2N4R(isoform synonym)|uniprotkb:MAPT(gene name)	psi-mi:atpb_human(display_short)|psi-mi:ATP synthase subunit beta, mitochondrial(display_long)|uniprotkb:ATP5F1B(gene name)|uniprotkb:ATPSB(gene name synonym)|uniprotkb:ATPMB(gene name synonym)|uniprotkb:ATP5B(gene name synonym)|uniprotkb:ATP synthase F1 subunit beta(gene name synonym)	psi-mi:"MI:0007"(anti tag coimmunoprecipitation)	Tracy TE. et al.(2022)	intact:EBI-44433253|pubmed:35063084|imex:IM-29773	taxid:9606(human)|taxid:9606(Homo sapiens)	taxid:9606(human)|taxid:9606(Homo sapiens)	psi-mi:"MI:0914"(association)	psi-mi:"MI:0469"(European Bioinformatics Institute)	intact:EBI-46421644|imex:IM-29773-23	intact-miscore:0.35	psi-mi:"MI:1060"(spoke expansion)	psi-mi:"MI:0499"(unspecified role)	psi-mi:"MI:0499"(unspecified role)	psi-mi:"MI:0496"(bait)	psi-mi:"MI:0498"(prey)	psi-mi:"MI:0326"(protein)	psi-mi:"MI:0326"(protein)	intact:EBI-366182(isoform-parent)|ensembl:ENSG00000186868.18(gene)|ensembl:ENSG00000276155.4(gene)|ensembl:ENSG00000277956.4(gene)|ensembl:ENST00000351559.10(transcript)|ensembl:ENST00000574436.5(transcript)|ensembl:ENST00000620070.4(transcript)|ensembl:ENST00000621329.4(transcript)|ensembl:ENST00000634049.1(transcript)|ensembl:ENST00000703978.1(transcript)	reactome:R-HSA-8949613|reactome:R-HSA-2151201|reactome:R-HSA-163210|reactome:R-HSA-1268020|refseq:NP_001677.2|mint:P06576|ensembl:ENSP00000262030.3|ensembl:ENST00000262030.8(transcript)|ensembl:ENSG00000110955.9(gene)|go:"GO:0042645"|go:"GO:0042288"|go:"GO:0031966"|go:"GO:0016887"|go:"GO:0016020"|go:"GO:0015986"|go:"GO:0009986"|go:"GO:0006933"|interpro:IPR000194|interpro:IPR003593|interpro:IPR004…		-	-	figure legend:Table S4, Fig. 5|full coverage:Only protein-protein interactions	taxid:9606(human-neuron)|taxid:9606(Homo sapiens neuron)	-	2023/07/26	2024/01/27	crc64:835A8706D847A8CC	crc64:960C616A2252B91A	-	-	flag tag:n-n|mutation:301-301	-	0	0	psi-mi:"MI:0102"(sequence tag identification)	psi-mi:"MI:0102"(sequence tag identification)
uniprotkb:P10636-8	uniprotkb:P06730	intact:EBI-7470331|intact:MINT-134477|intact:EBI-7470384|intact:EBI-7638179|intact:EBI-7638125|intact:EBI-7638230|intact:EBI-7638364|intact:EBI-7961077|intact:EBI-7470086|intact:EBI-7637965|intact:EBI-7638329|intact:EBI-7470156|intact:EBI-7470185|intact:EBI-7470243|intact:EBI-7638049|intact:EBI-7470111|intact:EBI-7637861|ensembl:ENSP00000303214.7|ensembl:ENSP00000460965.1|ensembl:ENSP00000477703.…	intact:EBI-28969298|uniprotkb:D6RCQ6|uniprotkb:B7Z6V1|uniprotkb:Q96E95|ensembl:ENSP00000389624.2|intact:EBI-73440|uniprotkb:P06730	psi-mi:p10636-8(display_short)|psi-mi:Microtubule-associated protein tau(display_long)|uniprotkb:Tau-4(isoform synonym)|uniprotkb:MAPTL(gene name synonym)|uniprotkb:MTBT1(gene name synonym)|uniprotkb:TAU(gene name synonym)|uniprotkb:Neurofibrillary tangle protein(gene name synonym)|uniprotkb:Paired helical filament-tau(gene name synonym)|uniprotkb:2N4R(isoform synonym)|uniprotkb:MAPT(gene name)	psi-mi:if4e_human(display_short)|psi-mi:Eukaryotic translation initiation factor 4E(display_long)|uniprotkb:EIF4E(gene name)|uniprotkb:EIF4F(gene name synonym)|uniprotkb:EIF4EL1(gene name synonym)|uniprotkb:eIF-4F 25 kDa subunit(gene name synonym)|uniprotkb:mRNA cap-binding protein(gene name synonym)	psi-mi:"MI:0007"(anti tag coimmunoprecipitation)	Tracy TE. et al.(2022)	intact:EBI-44433253|pubmed:35063084|imex:IM-29773	taxid:9606(human)|taxid:9606(Homo sapiens)	taxid:9606(human)|taxid:9606(Homo sapiens)	psi-mi:"MI:0914"(association)	psi-mi:"MI:0469"(European Bioinformatics Institute)	intact:EBI-46421644|imex:IM-29773-23	intact-miscore:0.53	psi-mi:"MI:1060"(spoke expansion)	psi-mi:"MI:0499"(unspecified role)	psi-mi:"MI:0499"(unspecified role)	psi-mi:"MI:0496"(bait)	psi-mi:"MI:0498"(prey)	psi-mi:"MI:0326"(protein)	psi-mi:"MI:0326"(protein)	intact:EBI-366182(isoform-parent)|ensembl:ENSG00000186868.18(gene)|ensembl:ENSG00000276155.4(gene)|ensembl:ENSG00000277956.4(gene)|ensembl:ENST00000351559.10(transcript)|ensembl:ENST00000574436.5(transcript)|ensembl:ENST00000620070.4(transcript)|ensembl:ENST00000621329.4(transcript)|ensembl:ENST00000634049.1(transcript)|ensembl:ENST00000703978.1(transcript)	efo:"Orphanet:106"|reactome:R-HSA-9820865|reactome:R-HSA-9820841|reactome:R-HSA-72706|reactome:R-HSA-72702|reactome:R-HSA-72662|reactome:R-HSA-72649|reactome:R-HSA-429947|reactome:R-HSA-166208|reactome:R-HSA-159231|reactome:R-HSA-159230|reactome:R-HSA-159227|reactome:R-HSA-156827|reactome:R-HSA-1169408|refseq:NP_001959.1|refseq:NP_001317946.1|refseq:NP_001124151.1|refseq:NP_001124150.1|dip:DIP-22…		-	-	figure legend:Table S4, Fig. 5|full coverage:Only protein-protein interactions	taxid:9606(human-neuron)|taxid:9606(Homo sapiens neuron)	-	2023/07/26	2024/01/27	crc64:835A8706D847A8CC	crc64:B869B8DE615E699D	-	-	flag tag:n-n|mutation:301-301	-	0	0	psi-mi:"MI:0102"(sequence tag identification)	psi-mi:"MI:0102"(sequence tag identification)
uniprotkb:P10636-8	uniprotkb:P06733	intact:EBI-7470331|intact:MINT-134477|intact:EBI-7470384|intact:EBI-7638179|intact:EBI-7638125|intact:EBI-7638230|intact:EBI-7638364|intact:EBI-7961077|intact:EBI-7470086|intact:EBI-7637965|intact:EBI-7638329|intact:EBI-7470156|intact:EBI-7470185|intact:EBI-7470243|intact:EBI-7638049|intact:EBI-7470111|intact:EBI-7637861|ensembl:ENSP00000303214.7|ensembl:ENSP00000460965.1|ensembl:ENSP00000477703.…	uniprotkb:P22712|uniprotkb:Q16704|uniprotkb:Q4TUS4|uniprotkb:Q658M5|uniprotkb:Q6GMP2|uniprotkb:Q71V37|uniprotkb:Q7Z3V6|uniprotkb:Q8WU71|uniprotkb:Q96GV1|uniprotkb:Q9BT62|uniprotkb:Q9UM55|uniprotkb:B2RD59|uniprotkb:Q53FT9|uniprotkb:Q53HR3|uniprotkb:Q9UCH6|ensembl:ENSP00000234590.4|intact:EBI-353877|uniprotkb:P06733	psi-mi:p10636-8(display_short)|psi-mi:Microtubule-associated protein tau(display_long)|uniprotkb:Tau-4(isoform synonym)|uniprotkb:MAPTL(gene name synonym)|uniprotkb:MTBT1(gene name synonym)|uniprotkb:TAU(gene name synonym)|uniprotkb:Neurofibrillary tangle protein(gene name synonym)|uniprotkb:Paired helical filament-tau(gene name synonym)|uniprotkb:2N4R(isoform synonym)|uniprotkb:MAPT(gene name)	psi-mi:enoa_human(display_short)|psi-mi:Alpha-enolase(display_long)|uniprotkb:ENO1(gene name)|uniprotkb:Plasminogen-binding protein(gene name synonym)|uniprotkb:MPB-1(gene name synonym)|uniprotkb:MBP-1(gene name synonym)|uniprotkb:C-myc promoter-binding protein(gene name synonym)|uniprotkb:Phosphopyruvate hydratase(gene name synonym)|uniprotkb:Enolase 1(gene name synonym)|uniprotkb:Non-neural eno…	psi-mi:"MI:0007"(anti tag coimmunoprecipitation)	Tracy TE. et al.(2022)	intact:EBI-44433253|pubmed:35063084|imex:IM-29773	taxid:9606(human)|taxid:9606(Homo sapiens)	taxid:9606(human)|taxid:9606(Homo sapiens)	psi-mi:"MI:0914"(association)	psi-mi:"MI:0469"(European Bioinformatics Institute)	intact:EBI-46421644|imex:IM-29773-23	intact-miscore:0.53	psi-mi:"MI:1060"(spoke expansion)	psi-mi:"MI:0499"(unspecified role)	psi-mi:"MI:0499"(unspecified role)	psi-mi:"MI:0496"(bait)	psi-mi:"MI:0498"(prey)	psi-mi:"MI:0326"(protein)	psi-mi:"MI:0326"(protein)	intact:EBI-366182(isoform-parent)|ensembl:ENSG00000186868.18(gene)|ensembl:ENSG00000276155.4(gene)|ensembl:ENSG00000277956.4(gene)|ensembl:ENST00000351559.10(transcript)|ensembl:ENST00000574436.5(transcript)|ensembl:ENST00000620070.4(transcript)|ensembl:ENST00000621329.4(transcript)|ensembl:ENST00000634049.1(transcript)|ensembl:ENST00000703978.1(transcript)	reactome:R-HSA-9636667|reactome:R-HSA-70263|reactome:R-HSA-70171|refseq:NP_001419.1|refseq:NP_001188412.1|mint:P06733|ensembl:ENSP00000234590.4|ensembl:ENST00000234590.10(transcript)|ensembl:ENSG00000074800.16(gene)|go:"GO:0003723"|go:"GO:0003714"|go:"GO:0001227"|go:"GO:0001222"|go:"GO:0000977"|go:"GO:0000287"|go:"GO:0000122"|go:"GO:0000015"|go:"GO:2001171"|go:"GO:1903298"|go:"GO:0070062"|go:"GO:…		-	-	figure legend:Table S4, Fig. 5|full coverage:Only protein-protein interactions	taxid:9606(human-neuron)|taxid:9606(Homo sapiens neuron)	-	2023/07/26	2024/01/27	crc64:835A8706D847A8CC	crc64:A0ED663FCC15ADA5	-	-	flag tag:n-n|mutation:301-301	-	0	0	psi-mi:"MI:0102"(sequence tag identification)	psi-mi:"MI:0102"(sequence tag identification)
uniprotkb:P10636-8	uniprotkb:P06744	intact:EBI-7470331|intact:MINT-134477|intact:EBI-7470384|intact:EBI-7638179|intact:EBI-7638125|intact:EBI-7638230|intact:EBI-7638364|intact:EBI-7961077|intact:EBI-7470086|intact:EBI-7637965|intact:EBI-7638329|intact:EBI-7470156|intact:EBI-7470185|intact:EBI-7470243|intact:EBI-7638049|intact:EBI-7470111|intact:EBI-7637861|ensembl:ENSP00000303214.7|ensembl:ENSP00000460965.1|ensembl:ENSP00000477703.…	uniprotkb:Q9UHE6|uniprotkb:Q9BSK5|uniprotkb:Q9BRD3|uniprotkb:B4DG39|ensembl:ENSP00000348877.3|intact:EBI-2558394|uniprotkb:P06744	psi-mi:p10636-8(display_short)|psi-mi:Microtubule-associated protein tau(display_long)|uniprotkb:Tau-4(isoform synonym)|uniprotkb:MAPTL(gene name synonym)|uniprotkb:MTBT1(gene name synonym)|uniprotkb:TAU(gene name synonym)|uniprotkb:Neurofibrillary tangle protein(gene name synonym)|uniprotkb:Paired helical filament-tau(gene name synonym)|uniprotkb:2N4R(isoform synonym)|uniprotkb:MAPT(gene name)	psi-mi:g6pi_human(display_short)|psi-mi:Glucose-6-phosphate isomerase(display_long)|uniprotkb:GPI(gene name)|uniprotkb:Sperm antigen 36(gene name synonym)|uniprotkb:Neuroleukin(gene name synonym)|uniprotkb:Autocrine motility factor(gene name synonym)|uniprotkb:Phosphohexose isomerase(gene name synonym)|uniprotkb:Phosphoglucose isomerase(gene name synonym)	psi-mi:"MI:0007"(anti tag coimmunoprecipitation)	Tracy TE. et al.(2022)	intact:EBI-44433253|pubmed:35063084|imex:IM-29773	taxid:9606(human)|taxid:9606(Homo sapiens)	taxid:9606(human)|taxid:9606(Homo sapiens)	psi-mi:"MI:0914"(association)	psi-mi:"MI:0469"(European Bioinformatics Institute)	intact:EBI-46421644|imex:IM-29773-23	intact-miscore:0.57	psi-mi:"MI:1060"(spoke expansion)	psi-mi:"MI:0499"(unspecified role)	psi-mi:"MI:0499"(unspecified role)	psi-mi:"MI:0496"(bait)	psi-mi:"MI:0498"(prey)	psi-mi:"MI:0326"(protein)	psi-mi:"MI:0326"(protein)	intact:EBI-366182(isoform-parent)|ensembl:ENSG00000186868.18(gene)|ensembl:ENSG00000276155.4(gene)|ensembl:ENSG00000277956.4(gene)|ensembl:ENST00000351559.10(transcript)|ensembl:ENST00000574436.5(transcript)|ensembl:ENST00000620070.4(transcript)|ensembl:ENST00000621329.4(transcript)|ensembl:ENST00000634049.1(transcript)|ensembl:ENST00000703978.1(transcript)	efo:"Orphanet:712"|reactome:R-HSA-70263|reactome:R-HSA-70171|reactome:R-HSA-6798695|reactome:R-HSA-5628897|refseq:NP_001316840.1|refseq:NP_001316839.1|refseq:NP_001316838.1|refseq:NP_001171651.1|refseq:NP_000166.2|mint:P06744|ensembl:ENST00000356487.11(transcript)|ensembl:ENSG00000105220.17(gene)|go:"GO:1904813"|go:"GO:0097367"|go:"GO:0070062"|go:"GO:0060170"|go:"GO:0051156"|go:"GO:0048029"|go:"G…		-	-	figure legend:Table S4, Fig. 5|full coverage:Only protein-protein interactions	taxid:9606(human-neuron)|taxid:9606(Homo sapiens neuron)	-	2023/07/26	2024/01/27	crc64:835A8706D847A8CC	crc64:7C8E95277BDC79A6	-	-	flag tag:n-n|mutation:301-301	-	0	0	psi-mi:"MI:0102"(sequence tag identification)	psi-mi:"MI:0102"(sequence tag identification)
uniprotkb:P10636-8	uniprotkb:P06748	intact:EBI-7470331|intact:MINT-134477|intact:EBI-7470384|intact:EBI-7638179|intact:EBI-7638125|intact:EBI-7638230|intact:EBI-7638364|intact:EBI-7961077|intact:EBI-7470086|intact:EBI-7637965|intact:EBI-7638329|intact:EBI-7470156|intact:EBI-7470185|intact:EBI-7470243|intact:EBI-7638049|intact:EBI-7470111|intact:EBI-7637861|ensembl:ENSP00000303214.7|ensembl:ENSP00000460965.1|ensembl:ENSP00000477703.…	uniprotkb:A8K3N7|uniprotkb:B5BU00|uniprotkb:Q9UDJ7|uniprotkb:D3DQL6|uniprotkb:Q9BYG9|uniprotkb:P08693|uniprotkb:Q12826|uniprotkb:Q13440|uniprotkb:Q13441|uniprotkb:Q14115|uniprotkb:Q5EU94|uniprotkb:Q5EU95|uniprotkb:Q5EU96|uniprotkb:Q5EU97|uniprotkb:Q5EU98|uniprotkb:Q5EU99|uniprotkb:Q6V962|uniprotkb:Q8WTW5|uniprotkb:Q96AT6|uniprotkb:Q96DC4|uniprotkb:Q96EA5|ensembl:ENSP00000296930.5|ensembl:ENSP0000…	psi-mi:p10636-8(display_short)|psi-mi:Microtubule-associated protein tau(display_long)|uniprotkb:Tau-4(isoform synonym)|uniprotkb:MAPTL(gene name synonym)|uniprotkb:MTBT1(gene name synonym)|uniprotkb:TAU(gene name synonym)|uniprotkb:Neurofibrillary tangle protein(gene name synonym)|uniprotkb:Paired helical filament-tau(gene name synonym)|uniprotkb:2N4R(isoform synonym)|uniprotkb:MAPT(gene name)	psi-mi:npm_human(display_short)|psi-mi:Nucleophosmin(display_long)|uniprotkb:NPM1(gene name)|uniprotkb:Nucleolar protein NO38(gene name synonym)|uniprotkb:Numatrin(gene name synonym)|uniprotkb:Nucleolar phosphoprotein B23(gene name synonym)|uniprotkb:NPM(gene name synonym)	psi-mi:"MI:0007"(anti tag coimmunoprecipitation)	Tracy TE. et al.(2022)	intact:EBI-44433253|pubmed:35063084|imex:IM-29773	taxid:9606(human)|taxid:9606(Homo sapiens)	taxid:9606(human)|taxid:9606(Homo sapiens)	psi-mi:"MI:0914"(association)	psi-mi:"MI:0469"(European Bioinformatics Institute)	intact:EBI-46421644|imex:IM-29773-23	intact-miscore:0.53	psi-mi:"MI:1060"(spoke expansion)	psi-mi:"MI:0499"(unspecified role)	psi-mi:"MI:0499"(unspecified role)	psi-mi:"MI:0496"(bait)	psi-mi:"MI:0498"(prey)	psi-mi:"MI:0326"(protein)	psi-mi:"MI:0326"(protein)	intact:EBI-366182(isoform-parent)|ensembl:ENSG00000186868.18(gene)|ensembl:ENSG00000276155.4(gene)|ensembl:ENSG00000277956.4(gene)|ensembl:ENST00000351559.10(transcript)|ensembl:ENST00000574436.5(transcript)|ensembl:ENST00000620070.4(transcript)|ensembl:ENST00000621329.4(transcript)|ensembl:ENST00000634049.1(transcript)|ensembl:ENST00000703978.1(transcript)	efo:"Orphanet:98842"|efo:"Orphanet:98834"|efo:"Orphanet:98833"|efo:"Orphanet:520"|efo:"Orphanet:402026"|efo:"Orphanet:300865"|efo:"Orphanet:1775"|reactome:R-HSA-9833482|reactome:R-HSA-9725371|reactome:R-HSA-9725370|reactome:R-HSA-9700645|reactome:R-HSA-9692914|reactome:R-HSA-8869496|reactome:R-HSA-6804115|reactome:R-HSA-606279|reactome:R-HSA-3899300|reactome:R-HSA-180746|refseq:NP_954654.1|refseq…		-	-	figure legend:Table S4, Fig. 5|full coverage:Only protein-protein interactions	taxid:9606(human-neuron)|taxid:9606(Homo sapiens neuron)	-	2023/07/26	2024/01/27	crc64:835A8706D847A8CC	crc64:620BC7BA2E4A0054	-	-	flag tag:n-n|mutation:301-301	-	0	0	psi-mi:"MI:0102"(sequence tag identification)	psi-mi:"MI:0102"(sequence tag identification)
uniprotkb:P10636-8	uniprotkb:P06753	intact:EBI-7470331|intact:MINT-134477|intact:EBI-7470384|intact:EBI-7638179|intact:EBI-7638125|intact:EBI-7638230|intact:EBI-7638364|intact:EBI-7961077|intact:EBI-7470086|intact:EBI-7637965|intact:EBI-7638329|intact:EBI-7470156|intact:EBI-7470185|intact:EBI-7470243|intact:EBI-7638049|intact:EBI-7470111|intact:EBI-7637861|ensembl:ENSP00000303214.7|ensembl:ENSP00000460965.1|ensembl:ENSP00000477703.…	intact:EBI-4289841|intact:EBI-11063811|uniprotkb:D3DV71|uniprotkb:Q5VU66|uniprotkb:Q5VU72|uniprotkb:Q5VU58|uniprotkb:Q5VU63|uniprotkb:Q8TCG3|uniprotkb:P12324|uniprotkb:Q969Q2|uniprotkb:Q9NQH8|uniprotkb:Q5VU71|uniprotkb:Q2QD06|ensembl:ENSP00000498577.1|intact:EBI-355607|uniprotkb:P06753	psi-mi:p10636-8(display_short)|psi-mi:Microtubule-associated protein tau(display_long)|uniprotkb:Tau-4(isoform synonym)|uniprotkb:MAPTL(gene name synonym)|uniprotkb:MTBT1(gene name synonym)|uniprotkb:TAU(gene name synonym)|uniprotkb:Neurofibrillary tangle protein(gene name synonym)|uniprotkb:Paired helical filament-tau(gene name synonym)|uniprotkb:2N4R(isoform synonym)|uniprotkb:MAPT(gene name)	psi-mi:tpm3_human(display_short)|psi-mi:Tropomyosin alpha-3 chain(display_long)|uniprotkb:TPM3(gene name)|uniprotkb:Tropomyosin-5(gene name synonym)|uniprotkb:Gamma-tropomyosin(gene name synonym)|uniprotkb:Tropomyosin-3(gene name synonym)	psi-mi:"MI:0007"(anti tag coimmunoprecipitation)	Tracy TE. et al.(2022)	intact:EBI-44433253|pubmed:35063084|imex:IM-29773	taxid:9606(human)|taxid:9606(Homo sapiens)	taxid:9606(human)|taxid:9606(Homo sapiens)	psi-mi:"MI:0914"(association)	psi-mi:"MI:0469"(European Bioinformatics Institute)	intact:EBI-46421644|imex:IM-29773-23	intact-miscore:0.42	psi-mi:"MI:1060"(spoke expansion)	psi-mi:"MI:0499"(unspecified role)	psi-mi:"MI:0499"(unspecified role)	psi-mi:"MI:0496"(bait)	psi-mi:"MI:0498"(prey)	psi-mi:"MI:0326"(protein)	psi-mi:"MI:0326"(protein)	intact:EBI-366182(isoform-parent)|ensembl:ENSG00000186868.18(gene)|ensembl:ENSG00000276155.4(gene)|ensembl:ENSG00000277956.4(gene)|ensembl:ENST00000351559.10(transcript)|ensembl:ENST00000574436.5(transcript)|ensembl:ENST00000620070.4(transcript)|ensembl:ENST00000621329.4(transcript)|ensembl:ENST00000634049.1(transcript)|ensembl:ENST00000703978.1(transcript)	efo:"Orphanet:476406"|efo:"Orphanet:2020"|efo:"Orphanet:178342"|efo:"Orphanet:171881"|efo:"Orphanet:171439"|efo:"Orphanet:171433"|reactome:R-HSA-9725370|reactome:R-HSA-9013424|reactome:R-HSA-445355|reactome:R-HSA-390522|refseq:NP_705935.1|refseq:NP_689476.2|refseq:NP_001265120.1|refseq:NP_001265118.1|refseq:NP_001036818.1|refseq:NP_001036817.1|refseq:NP_001036816.1|interpro:IPR000533|rcsb pdb:6OT…		-	-	figure legend:Table S4, Fig. 5|full coverage:Only protein-protein interactions	taxid:9606(human-neuron)|taxid:9606(Homo sapiens neuron)	-	2023/07/26	2024/01/27	crc64:835A8706D847A8CC	crc64:99EAD24C45460A14	-	-	flag tag:n-n|mutation:301-301	-	0	0	psi-mi:"MI:0102"(sequence tag identification)	psi-mi:"MI:0102"(sequence tag identification)
uniprotkb:P10636-8	uniprotkb:P07195	intact:EBI-7470331|intact:MINT-134477|intact:EBI-7470384|intact:EBI-7638179|intact:EBI-7638125|intact:EBI-7638230|intact:EBI-7638364|intact:EBI-7961077|intact:EBI-7470086|intact:EBI-7637965|intact:EBI-7638329|intact:EBI-7470156|intact:EBI-7470185|intact:EBI-7470243|intact:EBI-7638049|intact:EBI-7470111|intact:EBI-7637861|ensembl:ENSP00000303214.7|ensembl:ENSP00000460965.1|ensembl:ENSP00000477703.…	ensembl:ENSP00000229319.1|ensembl:ENSP00000379386.1|intact:EBI-358748|uniprotkb:P07195	psi-mi:p10636-8(display_short)|psi-mi:Microtubule-associated protein tau(display_long)|uniprotkb:Tau-4(isoform synonym)|uniprotkb:MAPTL(gene name synonym)|uniprotkb:MTBT1(gene name synonym)|uniprotkb:TAU(gene name synonym)|uniprotkb:Neurofibrillary tangle protein(gene name synonym)|uniprotkb:Paired helical filament-tau(gene name synonym)|uniprotkb:2N4R(isoform synonym)|uniprotkb:MAPT(gene name)	psi-mi:ldhb_human(display_short)|psi-mi:L-lactate dehydrogenase B chain(display_long)|uniprotkb:LDH heart subunit(gene name synonym)|uniprotkb:Renal carcinoma antigen NY-REN-46(gene name synonym)|uniprotkb:LDHB(gene name)	psi-mi:"MI:0007"(anti tag coimmunoprecipitation)	Tracy TE. et al.(2022)	intact:EBI-44433253|pubmed:35063084|imex:IM-29773	taxid:9606(human)|taxid:9606(Homo sapiens)	taxid:9606(human)|taxid:9606(Homo sapiens)	psi-mi:"MI:0914"(association)	psi-mi:"MI:0469"(European Bioinformatics Institute)	intact:EBI-46421644|imex:IM-29773-23	intact-miscore:0.42	psi-mi:"MI:1060"(spoke expansion)	psi-mi:"MI:0499"(unspecified role)	psi-mi:"MI:0499"(unspecified role)	psi-mi:"MI:0496"(bait)	psi-mi:"MI:0498"(prey)	psi-mi:"MI:0326"(protein)	psi-mi:"MI:0326"(protein)	intact:EBI-366182(isoform-parent)|ensembl:ENSG00000186868.18(gene)|ensembl:ENSG00000276155.4(gene)|ensembl:ENSG00000277956.4(gene)|ensembl:ENST00000351559.10(transcript)|ensembl:ENST00000574436.5(transcript)|ensembl:ENST00000620070.4(transcript)|ensembl:ENST00000621329.4(transcript)|ensembl:ENST00000634049.1(transcript)|ensembl:ENST00000703978.1(transcript)	interpro:IPR001236|interpro:IPR001557|interpro:IPR011304|interpro:IPR015955|interpro:IPR018177|interpro:IPR022383|interpro:IPR036291|rcsb pdb:1I0Z|rcsb pdb:1T2F|rcsb pdb:7DBJ|rcsb pdb:7DBK|go:"GO:0004459"|go:"GO:0005737"|go:"GO:0005739"|go:"GO:0005743"|go:"GO:0005829"|go:"GO:0006089"|go:"GO:0006090"|go:"GO:0016020"|go:"GO:0019674"|go:"GO:0019900"|go:"GO:0042802"|go:"GO:0045121"|go:"GO:0051287"|go…		-	-	figure legend:Table S4, Fig. 5|full coverage:Only protein-protein interactions	taxid:9606(human-neuron)|taxid:9606(Homo sapiens neuron)	-	2023/07/26	2024/01/27	crc64:835A8706D847A8CC	crc64:3AD605DEED0D54A2	-	-	flag tag:n-n|mutation:301-301	-	0	0	psi-mi:"MI:0102"(sequence tag identification)	psi-mi:"MI:0102"(sequence tag identification)
uniprotkb:P10636-8	uniprotkb:P07196	intact:EBI-7470331|intact:MINT-134477|intact:EBI-7470384|intact:EBI-7638179|intact:EBI-7638125|intact:EBI-7638230|intact:EBI-7638364|intact:EBI-7961077|intact:EBI-7470086|intact:EBI-7637965|intact:EBI-7638329|intact:EBI-7470156|intact:EBI-7470185|intact:EBI-7470243|intact:EBI-7638049|intact:EBI-7470111|intact:EBI-7637861|ensembl:ENSP00000303214.7|ensembl:ENSP00000460965.1|ensembl:ENSP00000477703.…	uniprotkb:Q16154|uniprotkb:B9ZVN2|uniprotkb:Q8IU72|ensembl:ENSP00000482169.2|intact:EBI-475646|uniprotkb:P07196	psi-mi:p10636-8(display_short)|psi-mi:Microtubule-associated protein tau(display_long)|uniprotkb:Tau-4(isoform synonym)|uniprotkb:MAPTL(gene name synonym)|uniprotkb:MTBT1(gene name synonym)|uniprotkb:TAU(gene name synonym)|uniprotkb:Neurofibrillary tangle protein(gene name synonym)|uniprotkb:Paired helical filament-tau(gene name synonym)|uniprotkb:2N4R(isoform synonym)|uniprotkb:MAPT(gene name)	psi-mi:nfl_human(display_short)|psi-mi:Neurofilament light polypeptide(display_long)|uniprotkb:NEFL(gene name)|uniprotkb:NFL(gene name synonym)|uniprotkb:NF68(gene name synonym)|uniprotkb:68 kDa neurofilament protein(gene name synonym)|uniprotkb:Neurofilament triplet L protein(gene name synonym)	psi-mi:"MI:0007"(anti tag coimmunoprecipitation)	Tracy TE. et al.(2022)	intact:EBI-44433253|pubmed:35063084|imex:IM-29773	taxid:9606(human)|taxid:9606(Homo sapiens)	taxid:9606(human)|taxid:9606(Homo sapiens)	psi-mi:"MI:0914"(association)	psi-mi:"MI:0469"(European Bioinformatics Institute)	intact:EBI-46421644|imex:IM-29773-23	intact-miscore:0.35	psi-mi:"MI:1060"(spoke expansion)	psi-mi:"MI:0499"(unspecified role)	psi-mi:"MI:0499"(unspecified role)	psi-mi:"MI:0496"(bait)	psi-mi:"MI:0498"(prey)	psi-mi:"MI:0326"(protein)	psi-mi:"MI:0326"(protein)	intact:EBI-366182(isoform-parent)|ensembl:ENSG00000186868.18(gene)|ensembl:ENSG00000276155.4(gene)|ensembl:ENSG00000277956.4(gene)|ensembl:ENST00000351559.10(transcript)|ensembl:ENST00000574436.5(transcript)|ensembl:ENST00000620070.4(transcript)|ensembl:ENST00000621329.4(transcript)|ensembl:ENST00000634049.1(transcript)|ensembl:ENST00000703978.1(transcript)	efo:"Orphanet:99939"|efo:"Orphanet:228374"|efo:"Orphanet:101085"|reactome:R-HSA-9620244|reactome:R-HSA-9617324|reactome:R-HSA-9609736|reactome:R-HSA-5673001|reactome:R-HSA-442982|reactome:R-HSA-438066|refseq:NP_006149.2|mint:P07196|ensembl:ENSP00000482169.2|ensembl:ENST00000610854.2(transcript)|ensembl:ENSG00000277586.4(gene)|go:"GO:0031133"|go:"GO:0030674"|go:"GO:0030426"|go:"GO:0030424"|go:"GO:…		-	-	figure legend:Table S4, Fig. 5|full coverage:Only protein-protein interactions	taxid:9606(human-neuron)|taxid:9606(Homo sapiens neuron)	-	2023/07/26	2024/01/27	crc64:835A8706D847A8CC	crc64:98C1712D8ACFF33A	-	-	flag tag:n-n|mutation:301-301	-	0	0	psi-mi:"MI:0102"(sequence tag identification)	psi-mi:"MI:0102"(sequence tag identification)
uniprotkb:P10636-8	uniprotkb:P07197	intact:EBI-7470331|intact:MINT-134477|intact:EBI-7470384|intact:EBI-7638179|intact:EBI-7638125|intact:EBI-7638230|intact:EBI-7638364|intact:EBI-7961077|intact:EBI-7470086|intact:EBI-7637965|intact:EBI-7638329|intact:EBI-7470156|intact:EBI-7470185|intact:EBI-7470243|intact:EBI-7638049|intact:EBI-7470111|intact:EBI-7637861|ensembl:ENSP00000303214.7|ensembl:ENSP00000460965.1|ensembl:ENSP00000477703.…	uniprotkb:B4DGN2|uniprotkb:E9PBF7|uniprotkb:Q4QRK6|ensembl:ENSP00000221166.5|intact:EBI-1105035|uniprotkb:P07197	psi-mi:p10636-8(display_short)|psi-mi:Microtubule-associated protein tau(display_long)|uniprotkb:Tau-4(isoform synonym)|uniprotkb:MAPTL(gene name synonym)|uniprotkb:MTBT1(gene name synonym)|uniprotkb:TAU(gene name synonym)|uniprotkb:Neurofibrillary tangle protein(gene name synonym)|uniprotkb:Paired helical filament-tau(gene name synonym)|uniprotkb:2N4R(isoform synonym)|uniprotkb:MAPT(gene name)	psi-mi:nfm_human(display_short)|psi-mi:Neurofilament medium polypeptide(display_long)|uniprotkb:NEF3(gene name synonym)|uniprotkb:NFM(gene name synonym)|uniprotkb:Neurofilament triplet M protein(gene name synonym)|uniprotkb:160 kDa neurofilament protein(gene name synonym)|uniprotkb:Neurofilament 3(gene name synonym)|uniprotkb:NEFM(gene name)	psi-mi:"MI:0007"(anti tag coimmunoprecipitation)	Tracy TE. et al.(2022)	intact:EBI-44433253|pubmed:35063084|imex:IM-29773	taxid:9606(human)|taxid:9606(Homo sapiens)	taxid:9606(human)|taxid:9606(Homo sapiens)	psi-mi:"MI:0914"(association)	psi-mi:"MI:0469"(European Bioinformatics Institute)	intact:EBI-46421644|imex:IM-29773-23	intact-miscore:0.35	psi-mi:"MI:1060"(spoke expansion)	psi-mi:"MI:0499"(unspecified role)	psi-mi:"MI:0499"(unspecified role)	psi-mi:"MI:0496"(bait)	psi-mi:"MI:0498"(prey)	psi-mi:"MI:0326"(protein)	psi-mi:"MI:0326"(protein)	intact:EBI-366182(isoform-parent)|ensembl:ENSG00000186868.18(gene)|ensembl:ENSG00000276155.4(gene)|ensembl:ENSG00000277956.4(gene)|ensembl:ENST00000351559.10(transcript)|ensembl:ENST00000574436.5(transcript)|ensembl:ENST00000620070.4(transcript)|ensembl:ENST00000621329.4(transcript)|ensembl:ENST00000634049.1(transcript)|ensembl:ENST00000703978.1(transcript)	interpro:IPR002957|interpro:IPR006821|interpro:IPR018039|interpro:IPR039008|go:"GO:0005200"|go:"GO:0005737"|go:"GO:0005882"|go:"GO:0005883"|go:"GO:0008017"|go:"GO:0030424"|go:"GO:0033693"|go:"GO:0045111"|go:"GO:0097418"|go:"GO:0099160"|ensembl:ENSG00000104722.14(gene)|ensembl:ENST00000221166.10(transcript)|ensembl:ENSP00000221166.5|ensembl:ENST00000433454.3|ensembl:ENSP00000412295.2|mint:P07197|r…		-	-	figure legend:Table S4, Fig. 5|full coverage:Only protein-protein interactions	taxid:9606(human-neuron)|taxid:9606(Homo sapiens neuron)	-	2023/07/26	2024/01/27	crc64:835A8706D847A8CC	crc64:187B16CA6C6BF092	-	-	flag tag:n-n|mutation:301-301	-	0	0	psi-mi:"MI:0102"(sequence tag identification)	psi-mi:"MI:0102"(sequence tag identification)
uniprotkb:P10636-8	uniprotkb:P07237	intact:EBI-7470331|intact:MINT-134477|intact:EBI-7470384|intact:EBI-7638179|intact:EBI-7638125|intact:EBI-7638230|intact:EBI-7638364|intact:EBI-7961077|intact:EBI-7470086|intact:EBI-7637965|intact:EBI-7638329|intact:EBI-7470156|intact:EBI-7470185|intact:EBI-7470243|intact:EBI-7638049|intact:EBI-7470111|intact:EBI-7637861|ensembl:ENSP00000303214.7|ensembl:ENSP00000460965.1|ensembl:ENSP00000477703.…	uniprotkb:B2RDQ2|uniprotkb:P30037|uniprotkb:P32079|uniprotkb:Q15205|uniprotkb:Q6LDE5|ensembl:ENSP00000327801.4|intact:EBI-395883|uniprotkb:P07237	psi-mi:p10636-8(display_short)|psi-mi:Microtubule-associated protein tau(display_long)|uniprotkb:Tau-4(isoform synonym)|uniprotkb:MAPTL(gene name synonym)|uniprotkb:MTBT1(gene name synonym)|uniprotkb:TAU(gene name synonym)|uniprotkb:Neurofibrillary tangle protein(gene name synonym)|uniprotkb:Paired helical filament-tau(gene name synonym)|uniprotkb:2N4R(isoform synonym)|uniprotkb:MAPT(gene name)	psi-mi:pdia1_human(display_short)|psi-mi:Protein disulfide-isomerase(display_long)|uniprotkb:P4HB(gene name)|uniprotkb:ERBA2L(gene name synonym)|uniprotkb:p55(gene name synonym)|uniprotkb:Cellular thyroid hormone-binding protein(gene name synonym)|uniprotkb:Prolyl 4-hydroxylase subunit beta(gene name synonym)|uniprotkb:PO4DB(gene name synonym)|uniprotkb:PDIA1(gene name synonym)|uniprotkb:PDI(gene…	psi-mi:"MI:0007"(anti tag coimmunoprecipitation)	Tracy TE. et al.(2022)	intact:EBI-44433253|pubmed:35063084|imex:IM-29773	taxid:9606(human)|taxid:9606(Homo sapiens)	taxid:9606(human)|taxid:9606(Homo sapiens)	psi-mi:"MI:0914"(association)	psi-mi:"MI:0469"(European Bioinformatics Institute)	intact:EBI-46421644|imex:IM-29773-23	intact-miscore:0.71	psi-mi:"MI:1060"(spoke expansion)	psi-mi:"MI:0499"(unspecified role)	psi-mi:"MI:0499"(unspecified role)	psi-mi:"MI:0496"(bait)	psi-mi:"MI:0498"(prey)	psi-mi:"MI:0326"(protein)	psi-mi:"MI:0326"(protein)	intact:EBI-366182(isoform-parent)|ensembl:ENSG00000186868.18(gene)|ensembl:ENSG00000276155.4(gene)|ensembl:ENSG00000277956.4(gene)|ensembl:ENST00000351559.10(transcript)|ensembl:ENST00000574436.5(transcript)|ensembl:ENST00000620070.4(transcript)|ensembl:ENST00000621329.4(transcript)|ensembl:ENST00000634049.1(transcript)|ensembl:ENST00000703978.1(transcript)	efo:"Orphanet:216796"|efo:"Orphanet:2050"|reactome:R-HSA-9020933|reactome:R-HSA-9020591|reactome:R-HSA-8964041|reactome:R-HSA-8963888|reactome:R-HSA-8957275|reactome:R-HSA-8866423|reactome:R-HSA-5358346|reactome:R-HSA-381426|reactome:R-HSA-3299685|reactome:R-HSA-264876|reactome:R-HSA-1650814|refseq:NP_000909.2|dip:DIP-32979N|mint:P07237|ensembl:ENSP00000327801.4|ensembl:ENST00000331483.9(transcri…		-	-	figure legend:Table S4, Fig. 5|full coverage:Only protein-protein interactions	taxid:9606(human-neuron)|taxid:9606(Homo sapiens neuron)	-	2023/07/26	2024/01/27	crc64:835A8706D847A8CC	crc64:906CE6D9900B8FCE	-	-	flag tag:n-n|mutation:301-301	-	0	0	psi-mi:"MI:0102"(sequence tag identification)	psi-mi:"MI:0102"(sequence tag identification)
uniprotkb:P10636-8	uniprotkb:P07355	intact:EBI-7470331|intact:MINT-134477|intact:EBI-7470384|intact:EBI-7638179|intact:EBI-7638125|intact:EBI-7638230|intact:EBI-7638364|intact:EBI-7961077|intact:EBI-7470086|intact:EBI-7637965|intact:EBI-7638329|intact:EBI-7470156|intact:EBI-7470185|intact:EBI-7470243|intact:EBI-7638049|intact:EBI-7470111|intact:EBI-7637861|ensembl:ENSP00000303214.7|ensembl:ENSP00000460965.1|ensembl:ENSP00000477703.…	intact:EBI-2211824|uniprotkb:Q6N0B3|uniprotkb:Q8TBV2|uniprotkb:Q9UDH8|uniprotkb:Q567R4|uniprotkb:Q96DD5|ensembl:ENSP00000379342.3|ensembl:ENSP00000387545.3|ensembl:ENSP00000411352.2|ensembl:ENSP00000452858.2|ensembl:ENSP00000452895.2|ensembl:ENSP00000452981.2|ensembl:ENSP00000453694.2|ensembl:ENSP00000453859.2|ensembl:ENSP00000503447.1|ensembl:ENSP00000503757.1|ensembl:ENSP00000503855.1|ensembl:E…	psi-mi:p10636-8(display_short)|psi-mi:Microtubule-associated protein tau(display_long)|uniprotkb:Tau-4(isoform synonym)|uniprotkb:MAPTL(gene name synonym)|uniprotkb:MTBT1(gene name synonym)|uniprotkb:TAU(gene name synonym)|uniprotkb:Neurofibrillary tangle protein(gene name synonym)|uniprotkb:Paired helical filament-tau(gene name synonym)|uniprotkb:2N4R(isoform synonym)|uniprotkb:MAPT(gene name)	psi-mi:anxa2_human(display_short)|psi-mi:Annexin A2(display_long)|uniprotkb:ANXA2(gene name)|uniprotkb:Calpactin-1 heavy chain(gene name synonym)|uniprotkb:Placental anticoagulant protein IV(gene name synonym)|uniprotkb:Protein I(gene name synonym)|uniprotkb:p36(gene name synonym)|uniprotkb:Chromobindin-8(gene name synonym)|uniprotkb:Calpactin I heavy chain(gene name synonym)|uniprotkb:Lipocortin…	psi-mi:"MI:0007"(anti tag coimmunoprecipitation)	Tracy TE. et al.(2022)	intact:EBI-44433253|pubmed:35063084|imex:IM-29773	taxid:9606(human)|taxid:9606(Homo sapiens)	taxid:9606(human)|taxid:9606(Homo sapiens)	psi-mi:"MI:0914"(association)	psi-mi:"MI:0469"(European Bioinformatics Institute)	intact:EBI-46421644|imex:IM-29773-23	intact-miscore:0.72	psi-mi:"MI:1060"(spoke expansion)	psi-mi:"MI:0499"(unspecified role)	psi-mi:"MI:0499"(unspecified role)	psi-mi:"MI:0496"(bait)	psi-mi:"MI:0498"(prey)	psi-mi:"MI:0326"(protein)	psi-mi:"MI:0326"(protein)	intact:EBI-366182(isoform-parent)|ensembl:ENSG00000186868.18(gene)|ensembl:ENSG00000276155.4(gene)|ensembl:ENSG00000277956.4(gene)|ensembl:ENST00000351559.10(transcript)|ensembl:ENST00000574436.5(transcript)|ensembl:ENST00000620070.4(transcript)|ensembl:ENST00000621329.4(transcript)|ensembl:ENST00000634049.1(transcript)|ensembl:ENST00000703978.1(transcript)	reactome:R-HSA-8950505|reactome:R-HSA-75205|reactome:R-HSA-6798695|reactome:R-HSA-445355|refseq:NP_004030.1|refseq:NP_001129487.1|refseq:NP_001002858.1|refseq:NP_001002857.1|refseq:XP_016877580.1|refseq:XP_016877579.1|mint:P07355|ensembl:ENSP00000504035.1|ensembl:ENSP00000503757.1|ensembl:ENSP00000504164.1|ensembl:ENSP00000503855.1|ensembl:ENSP00000503447.1|ensembl:ENSP00000452858.2|ensembl:ENSP0…		-	-	figure legend:Table S4, Fig. 5|full coverage:Only protein-protein interactions	taxid:9606(human-neuron)|taxid:9606(Homo sapiens neuron)	-	2023/07/26	2024/01/27	crc64:835A8706D847A8CC	crc64:5126E1337A0CBEA1	-	-	flag tag:n-n|mutation:301-301	-	0	0	psi-mi:"MI:0102"(sequence tag identification)	psi-mi:"MI:0102"(sequence tag identification)
uniprotkb:P10636-8	uniprotkb:P07437	intact:EBI-7470331|intact:MINT-134477|intact:EBI-7470384|intact:EBI-7638179|intact:EBI-7638125|intact:EBI-7638230|intact:EBI-7638364|intact:EBI-7961077|intact:EBI-7470086|intact:EBI-7637965|intact:EBI-7638329|intact:EBI-7470156|intact:EBI-7470185|intact:EBI-7470243|intact:EBI-7638049|intact:EBI-7470111|intact:EBI-7637861|ensembl:ENSP00000303214.7|ensembl:ENSP00000460965.1|ensembl:ENSP00000477703.…	uniprotkb:P05218|uniprotkb:Q8WUC1|uniprotkb:Q9CY33|ensembl:ENSP00000339001.7|ensembl:ENSP00000373058.4|ensembl:ENSP00000399155.2|ensembl:ENSP00000400663.2|ensembl:ENSP00000401317.2|ensembl:ENSP00000406811.2|ensembl:ENSP00000410071.2|ensembl:ENSP00000410829.2|intact:EBI-350864|uniprotkb:P07437	psi-mi:p10636-8(display_short)|psi-mi:Microtubule-associated protein tau(display_long)|uniprotkb:Tau-4(isoform synonym)|uniprotkb:MAPTL(gene name synonym)|uniprotkb:MTBT1(gene name synonym)|uniprotkb:TAU(gene name synonym)|uniprotkb:Neurofibrillary tangle protein(gene name synonym)|uniprotkb:Paired helical filament-tau(gene name synonym)|uniprotkb:2N4R(isoform synonym)|uniprotkb:MAPT(gene name)	psi-mi:tbb5_human(display_short)|psi-mi:Tubulin beta chain(display_long)|uniprotkb:TUBB(gene name)|uniprotkb:OK/SW-cl.56(orf name)|uniprotkb:TUBB5(gene name synonym)|uniprotkb:Tubulin beta-5 chain(gene name synonym)	psi-mi:"MI:0007"(anti tag coimmunoprecipitation)	Tracy TE. et al.(2022)	intact:EBI-44433253|pubmed:35063084|imex:IM-29773	taxid:9606(human)|taxid:9606(Homo sapiens)	taxid:9606(human)|taxid:9606(Homo sapiens)	psi-mi:"MI:0914"(association)	psi-mi:"MI:0469"(European Bioinformatics Institute)	intact:EBI-46421644|imex:IM-29773-23	intact-miscore:0.55	psi-mi:"MI:1060"(spoke expansion)	psi-mi:"MI:0499"(unspecified role)	psi-mi:"MI:0499"(unspecified role)	psi-mi:"MI:0496"(bait)	psi-mi:"MI:0498"(prey)	psi-mi:"MI:0326"(protein)	psi-mi:"MI:0326"(protein)	intact:EBI-366182(isoform-parent)|ensembl:ENSG00000186868.18(gene)|ensembl:ENSG00000276155.4(gene)|ensembl:ENSG00000277956.4(gene)|ensembl:ENST00000351559.10(transcript)|ensembl:ENST00000574436.5(transcript)|ensembl:ENST00000620070.4(transcript)|ensembl:ENST00000621329.4(transcript)|ensembl:ENST00000634049.1(transcript)|ensembl:ENST00000703978.1(transcript)	efo:"Orphanet:2505"|reactome:R-HSA-9679191|reactome:R-HSA-8854518|reactome:R-HSA-6798695|reactome:R-HSA-5620912|reactome:R-HSA-380320|reactome:R-HSA-380284|reactome:R-HSA-380270|reactome:R-HSA-380259|reactome:R-HSA-2565942|refseq:NP_821133.1|refseq:NP_001280145.1|refseq:NP_001280144.1|refseq:NP_001280143.1|refseq:NP_001280142.1|refseq:NP_001280141.1|dip:DIP-32772N|mint:P07437|ensembl:ENSP00000410…		-	-	figure legend:Table S4, Fig. 5|full coverage:Only protein-protein interactions	taxid:9606(human-neuron)|taxid:9606(Homo sapiens neuron)	-	2023/07/26	2024/01/27	crc64:835A8706D847A8CC	crc64:1E6CD0A36773A103	-	-	flag tag:n-n|mutation:301-301	-	0	0	psi-mi:"MI:0102"(sequence tag identification)	psi-mi:"MI:0102"(sequence tag identification)
uniprotkb:P10636-8	uniprotkb:P07737	intact:EBI-7470331|intact:MINT-134477|intact:EBI-7470384|intact:EBI-7638179|intact:EBI-7638125|intact:EBI-7638230|intact:EBI-7638364|intact:EBI-7961077|intact:EBI-7470086|intact:EBI-7637965|intact:EBI-7638329|intact:EBI-7470156|intact:EBI-7470185|intact:EBI-7470243|intact:EBI-7638049|intact:EBI-7470111|intact:EBI-7637861|ensembl:ENSP00000303214.7|ensembl:ENSP00000460965.1|ensembl:ENSP00000477703.…	uniprotkb:Q53Y44|ensembl:ENSP00000225655.5|intact:EBI-713780|uniprotkb:P07737	psi-mi:p10636-8(display_short)|psi-mi:Microtubule-associated protein tau(display_long)|uniprotkb:Tau-4(isoform synonym)|uniprotkb:MAPTL(gene name synonym)|uniprotkb:MTBT1(gene name synonym)|uniprotkb:TAU(gene name synonym)|uniprotkb:Neurofibrillary tangle protein(gene name synonym)|uniprotkb:Paired helical filament-tau(gene name synonym)|uniprotkb:2N4R(isoform synonym)|uniprotkb:MAPT(gene name)	psi-mi:prof1_human(display_short)|psi-mi:Profilin-1(display_long)|uniprotkb:PFN1(gene name)|uniprotkb:Epididymis tissue protein Li 184a(gene name synonym)|uniprotkb:Profilin I(gene name synonym)	psi-mi:"MI:0007"(anti tag coimmunoprecipitation)	Tracy TE. et al.(2022)	intact:EBI-44433253|pubmed:35063084|imex:IM-29773	taxid:9606(human)|taxid:9606(Homo sapiens)	taxid:9606(human)|taxid:9606(Homo sapiens)	psi-mi:"MI:0914"(association)	psi-mi:"MI:0469"(European Bioinformatics Institute)	intact:EBI-46421644|imex:IM-29773-23	intact-miscore:0.35	psi-mi:"MI:1060"(spoke expansion)	psi-mi:"MI:0499"(unspecified role)	psi-mi:"MI:0499"(unspecified role)	psi-mi:"MI:0496"(bait)	psi-mi:"MI:0498"(prey)	psi-mi:"MI:0326"(protein)	psi-mi:"MI:0326"(protein)	intact:EBI-366182(isoform-parent)|ensembl:ENSG00000186868.18(gene)|ensembl:ENSG00000276155.4(gene)|ensembl:ENSG00000277956.4(gene)|ensembl:ENST00000351559.10(transcript)|ensembl:ENST00000574436.5(transcript)|ensembl:ENST00000620070.4(transcript)|ensembl:ENST00000621329.4(transcript)|ensembl:ENST00000634049.1(transcript)|ensembl:ENST00000703978.1(transcript)	efo:"Orphanet:803"|reactome:R-HSA-5663220|reactome:R-HSA-4086400|reactome:R-HSA-376176|reactome:R-HSA-114608|refseq:NP_005013.1|dip:DIP-30N|mint:P07737|ensembl:ENSP00000225655.5|ensembl:ENST00000225655.6(transcript)|ensembl:ENSG00000108518.8(gene)|go:"GO:1900029"|go:"GO:0098978"|go:"GO:0098885"|go:"GO:0072562"|go:"GO:0070064"|go:"GO:0070062"|go:"GO:0060074"|go:"GO:0051497"|go:"GO:0050821"|go:"GO:…		-	-	figure legend:Table S4, Fig. 5|full coverage:Only protein-protein interactions	taxid:9606(human-neuron)|taxid:9606(Homo sapiens neuron)	-	2023/07/26	2024/01/27	crc64:835A8706D847A8CC	crc64:F725119E55A289EB	-	-	flag tag:n-n|mutation:301-301	-	0	0	psi-mi:"MI:0102"(sequence tag identification)	psi-mi:"MI:0102"(sequence tag identification)
uniprotkb:P10636-8	uniprotkb:P07900	intact:EBI-7470331|intact:MINT-134477|intact:EBI-7470384|intact:EBI-7638179|intact:EBI-7638125|intact:EBI-7638230|intact:EBI-7638364|intact:EBI-7961077|intact:EBI-7470086|intact:EBI-7637965|intact:EBI-7638329|intact:EBI-7470156|intact:EBI-7470185|intact:EBI-7470243|intact:EBI-7638049|intact:EBI-7470111|intact:EBI-7637861|ensembl:ENSP00000303214.7|ensembl:ENSP00000460965.1|ensembl:ENSP00000477703.…	intact:EBI-1642144|intact:EBI-2211817|uniprotkb:A8K500|uniprotkb:B3KPJ9|uniprotkb:Q2PP14|uniprotkb:Q5CAQ6|uniprotkb:Q5CAQ7|uniprotkb:Q9BVQ5|ensembl:ENSP00000216281.8|intact:EBI-296047|uniprotkb:P07900	psi-mi:p10636-8(display_short)|psi-mi:Microtubule-associated protein tau(display_long)|uniprotkb:Tau-4(isoform synonym)|uniprotkb:MAPTL(gene name synonym)|uniprotkb:MTBT1(gene name synonym)|uniprotkb:TAU(gene name synonym)|uniprotkb:Neurofibrillary tangle protein(gene name synonym)|uniprotkb:Paired helical filament-tau(gene name synonym)|uniprotkb:2N4R(isoform synonym)|uniprotkb:MAPT(gene name)	psi-mi:hs90a_human(display_short)|psi-mi:Heat shock protein HSP 90-alpha(display_long)|uniprotkb:HSP90AA1(gene name)|uniprotkb:Lipopolysaccharide-associated protein 2(gene name synonym)|uniprotkb:HSPCA(gene name synonym)|uniprotkb:Renal carcinoma antigen NY-REN-38(gene name synonym)|uniprotkb:Heat shock 86 kDa(gene name synonym)|uniprotkb:HSPC1(gene name synonym)|uniprotkb:HSP90A(gene name synony…	psi-mi:"MI:0007"(anti tag coimmunoprecipitation)	Tracy TE. et al.(2022)	intact:EBI-44433253|pubmed:35063084|imex:IM-29773	taxid:9606(human)|taxid:9606(Homo sapiens)	taxid:9606(human)|taxid:9606(Homo sapiens)	psi-mi:"MI:0914"(association)	psi-mi:"MI:0469"(European Bioinformatics Institute)	intact:EBI-46421644|imex:IM-29773-23	intact-miscore:0.57	psi-mi:"MI:1060"(spoke expansion)	psi-mi:"MI:0499"(unspecified role)	psi-mi:"MI:0499"(unspecified role)	psi-mi:"MI:0496"(bait)	psi-mi:"MI:0498"(prey)	psi-mi:"MI:0326"(protein)	psi-mi:"MI:0326"(protein)	intact:EBI-366182(isoform-parent)|ensembl:ENSG00000186868.18(gene)|ensembl:ENSG00000276155.4(gene)|ensembl:ENSG00000277956.4(gene)|ensembl:ENST00000351559.10(transcript)|ensembl:ENST00000574436.5(transcript)|ensembl:ENST00000620070.4(transcript)|ensembl:ENST00000621329.4(transcript)|ensembl:ENST00000634049.1(transcript)|ensembl:ENST00000703978.1(transcript)	reactome:R-HSA-9705671|reactome:R-HSA-9679191|reactome:R-HSA-9665737|reactome:R-HSA-9665686|reactome:R-HSA-9665348|reactome:R-HSA-9665251|reactome:R-HSA-9665250|reactome:R-HSA-9665249|reactome:R-HSA-9665247|reactome:R-HSA-9665246|reactome:R-HSA-9665245|reactome:R-HSA-9665244|reactome:R-HSA-9665233|reactome:R-HSA-9664565|reactome:R-HSA-380270|reactome:R-HSA-380259|reactome:R-HSA-3371571|reactome:R…		-	-	figure legend:Table S4, Fig. 5|full coverage:Only protein-protein interactions	taxid:9606(human-neuron)|taxid:9606(Homo sapiens neuron)	-	2023/07/26	2024/01/27	crc64:835A8706D847A8CC	crc64:969F65FCC0BC86FD	-	-	flag tag:n-n|mutation:301-301	-	0	0	psi-mi:"MI:0102"(sequence tag identification)	psi-mi:"MI:0102"(sequence tag identification)
uniprotkb:P10636-8	uniprotkb:P07951	intact:EBI-7470331|intact:MINT-134477|intact:EBI-7470384|intact:EBI-7638179|intact:EBI-7638125|intact:EBI-7638230|intact:EBI-7638364|intact:EBI-7961077|intact:EBI-7470086|intact:EBI-7637965|intact:EBI-7638329|intact:EBI-7470156|intact:EBI-7470185|intact:EBI-7470243|intact:EBI-7638049|intact:EBI-7470111|intact:EBI-7637861|ensembl:ENSP00000303214.7|ensembl:ENSP00000460965.1|ensembl:ENSP00000477703.…	uniprotkb:P06468|uniprotkb:Q13894|uniprotkb:Q53FM4|uniprotkb:A6NM85|uniprotkb:Q5TCU4|uniprotkb:Q5TCU7|uniprotkb:Q9UH67|ensembl:ENSP00000496494.2|intact:EBI-352633|uniprotkb:P07951	psi-mi:p10636-8(display_short)|psi-mi:Microtubule-associated protein tau(display_long)|uniprotkb:Tau-4(isoform synonym)|uniprotkb:MAPTL(gene name synonym)|uniprotkb:MTBT1(gene name synonym)|uniprotkb:TAU(gene name synonym)|uniprotkb:Neurofibrillary tangle protein(gene name synonym)|uniprotkb:Paired helical filament-tau(gene name synonym)|uniprotkb:2N4R(isoform synonym)|uniprotkb:MAPT(gene name)	psi-mi:tpm2_human(display_short)|psi-mi:Tropomyosin beta chain(display_long)|uniprotkb:TMSB(gene name synonym)|uniprotkb:Tropomyosin-2(gene name synonym)|uniprotkb:Beta-tropomyosin(gene name synonym)|uniprotkb:TPM2(gene name)	psi-mi:"MI:0007"(anti tag coimmunoprecipitation)	Tracy TE. et al.(2022)	intact:EBI-44433253|pubmed:35063084|imex:IM-29773	taxid:9606(human)|taxid:9606(Homo sapiens)	taxid:9606(human)|taxid:9606(Homo sapiens)	psi-mi:"MI:0914"(association)	psi-mi:"MI:0469"(European Bioinformatics Institute)	intact:EBI-46421644|imex:IM-29773-23	intact-miscore:0.35	psi-mi:"MI:1060"(spoke expansion)	psi-mi:"MI:0499"(unspecified role)	psi-mi:"MI:0499"(unspecified role)	psi-mi:"MI:0496"(bait)	psi-mi:"MI:0498"(prey)	psi-mi:"MI:0326"(protein)	psi-mi:"MI:0326"(protein)	intact:EBI-366182(isoform-parent)|ensembl:ENSG00000186868.18(gene)|ensembl:ENSG00000276155.4(gene)|ensembl:ENSG00000277956.4(gene)|ensembl:ENST00000351559.10(transcript)|ensembl:ENST00000574436.5(transcript)|ensembl:ENST00000620070.4(transcript)|ensembl:ENST00000621329.4(transcript)|ensembl:ENST00000634049.1(transcript)|ensembl:ENST00000703978.1(transcript)	interpro:IPR000533|go:"GO:0003779"|go:"GO:0005829"|go:"GO:0005862"|go:"GO:0005884"|go:"GO:0006936"|go:"GO:0007015"|go:"GO:0008307"|go:"GO:0015629"|go:"GO:0042802"|go:"GO:0042803"|go:"GO:0043462"|go:"GO:0046982"|go:"GO:0051015"|ensembl:ENSG00000198467.16(gene)|ensembl:ENST00000645482.3(transcript)|ensembl:ENST00000378292.9|ensembl:ENSP00000367542.3|ensembl:ENSP00000496494.2|mint:P07951|refseq:NP_0…		-	-	figure legend:Table S4, Fig. 5|full coverage:Only protein-protein interactions	taxid:9606(human-neuron)|taxid:9606(Homo sapiens neuron)	-	2023/07/26	2024/01/27	crc64:835A8706D847A8CC	crc64:18E330568E14E0BE	-	-	flag tag:n-n|mutation:301-301	-	0	0	psi-mi:"MI:0102"(sequence tag identification)	psi-mi:"MI:0102"(sequence tag identification)
uniprotkb:P10636-8	uniprotkb:P08195	intact:EBI-7470331|intact:MINT-134477|intact:EBI-7470384|intact:EBI-7638179|intact:EBI-7638125|intact:EBI-7638230|intact:EBI-7638364|intact:EBI-7961077|intact:EBI-7470086|intact:EBI-7637965|intact:EBI-7638329|intact:EBI-7470156|intact:EBI-7470185|intact:EBI-7470243|intact:EBI-7638049|intact:EBI-7470111|intact:EBI-7637861|ensembl:ENSP00000303214.7|ensembl:ENSP00000460965.1|ensembl:ENSP00000477703.…	intact:EBI-21352943|uniprotkb:J3KPF3|uniprotkb:Q13543|ensembl:ENSP00000367122.2|intact:EBI-702356|uniprotkb:P08195	psi-mi:p10636-8(display_short)|psi-mi:Microtubule-associated protein tau(display_long)|uniprotkb:Tau-4(isoform synonym)|uniprotkb:MAPTL(gene name synonym)|uniprotkb:MTBT1(gene name synonym)|uniprotkb:TAU(gene name synonym)|uniprotkb:Neurofibrillary tangle protein(gene name synonym)|uniprotkb:Paired helical filament-tau(gene name synonym)|uniprotkb:2N4R(isoform synonym)|uniprotkb:MAPT(gene name)	psi-mi:4f2_human(display_short)|psi-mi:Amino acid transporter heavy chain SLC3A2(display_long)|uniprotkb:SLC3A2(gene name)|uniprotkb:4F2 cell-surface antigen heavy chain(gene name synonym)|uniprotkb:Solute carrier family 3 member 2(gene name synonym)|uniprotkb:MDU1(gene name synonym)|uniprotkb:4F2 heavy chain antigen(gene name synonym)|uniprotkb:Lymphocyte activation antigen 4F2 large subunit(gen…	psi-mi:"MI:0007"(anti tag coimmunoprecipitation)	Tracy TE. et al.(2022)	intact:EBI-44433253|pubmed:35063084|imex:IM-29773	taxid:9606(human)|taxid:9606(Homo sapiens)	taxid:9606(human)|taxid:9606(Homo sapiens)	psi-mi:"MI:0914"(association)	psi-mi:"MI:0469"(European Bioinformatics Institute)	intact:EBI-46421644|imex:IM-29773-23	intact-miscore:0.35	psi-mi:"MI:1060"(spoke expansion)	psi-mi:"MI:0499"(unspecified role)	psi-mi:"MI:0499"(unspecified role)	psi-mi:"MI:0496"(bait)	psi-mi:"MI:0498"(prey)	psi-mi:"MI:0326"(protein)	psi-mi:"MI:0326"(protein)	intact:EBI-366182(isoform-parent)|ensembl:ENSG00000186868.18(gene)|ensembl:ENSG00000276155.4(gene)|ensembl:ENSG00000277956.4(gene)|ensembl:ENST00000351559.10(transcript)|ensembl:ENST00000574436.5(transcript)|ensembl:ENST00000620070.4(transcript)|ensembl:ENST00000621329.4(transcript)|ensembl:ENST00000634049.1(transcript)|ensembl:ENST00000703978.1(transcript)	reactome:R-HSA-71240|reactome:R-HSA-5660862|reactome:R-HSA-352230|reactome:R-HSA-210991|refseq:NP_002385.3|refseq:NP_001013269.1|refseq:NP_001012682.1|refseq:NP_001012680.1|mint:P08195|ensembl:ENSP00000505110.1|ensembl:ENST00000681657.1|ensembl:ENSP00000506006.1|ensembl:ENST00000680631.1|ensembl:ENSP00000442135.2|ensembl:ENST00000544377.2|ensembl:ENSP00000440001.2|ensembl:ENST00000538084.2|ensemb…		-	-	figure legend:Table S4, Fig. 5|full coverage:Only protein-protein interactions	taxid:9606(human-neuron)|taxid:9606(Homo sapiens neuron)	-	2023/07/26	2024/01/27	crc64:835A8706D847A8CC	crc64:AE427F8204CC10B0	-	-	flag tag:n-n|mutation:301-301	-	0	0	psi-mi:"MI:0102"(sequence tag identification)	psi-mi:"MI:0102"(sequence tag identification)
uniprotkb:P10636-8	uniprotkb:P08237	intact:EBI-7470331|intact:MINT-134477|intact:EBI-7470384|intact:EBI-7638179|intact:EBI-7638125|intact:EBI-7638230|intact:EBI-7638364|intact:EBI-7961077|intact:EBI-7470086|intact:EBI-7637965|intact:EBI-7638329|intact:EBI-7470156|intact:EBI-7470185|intact:EBI-7470243|intact:EBI-7638049|intact:EBI-7470111|intact:EBI-7637861|ensembl:ENSP00000303214.7|ensembl:ENSP00000460965.1|ensembl:ENSP00000477703.…	uniprotkb:J3KNX3|uniprotkb:Q6ZTT1|uniprotkb:Q16814|uniprotkb:Q16815|ensembl:ENSP00000309438.7|ensembl:ENSP00000352842.5|ensembl:ENSP00000446945.2|ensembl:ENSP00000448253.2|ensembl:ENSP00000449426.1|ensembl:ENSP00000450369.2|intact:EBI-514788|uniprotkb:P08237	psi-mi:p10636-8(display_short)|psi-mi:Microtubule-associated protein tau(display_long)|uniprotkb:Tau-4(isoform synonym)|uniprotkb:MAPTL(gene name synonym)|uniprotkb:MTBT1(gene name synonym)|uniprotkb:TAU(gene name synonym)|uniprotkb:Neurofibrillary tangle protein(gene name synonym)|uniprotkb:Paired helical filament-tau(gene name synonym)|uniprotkb:2N4R(isoform synonym)|uniprotkb:MAPT(gene name)	psi-mi:pfkam_human(display_short)|psi-mi:ATP-dependent 6-phosphofructokinase, muscle type(display_long)|uniprotkb:PFKM(gene name)|uniprotkb:PFKX(gene name synonym)|uniprotkb:6-phosphofructokinase type A(gene name synonym)|uniprotkb:Phosphofructo-1-kinase isozyme A(gene name synonym)|uniprotkb:Phosphohexokinase(gene name synonym)	psi-mi:"MI:0007"(anti tag coimmunoprecipitation)	Tracy TE. et al.(2022)	intact:EBI-44433253|pubmed:35063084|imex:IM-29773	taxid:9606(human)|taxid:9606(Homo sapiens)	taxid:9606(human)|taxid:9606(Homo sapiens)	psi-mi:"MI:0914"(association)	psi-mi:"MI:0469"(European Bioinformatics Institute)	intact:EBI-46421644|imex:IM-29773-23	intact-miscore:0.35	psi-mi:"MI:1060"(spoke expansion)	psi-mi:"MI:0499"(unspecified role)	psi-mi:"MI:0499"(unspecified role)	psi-mi:"MI:0496"(bait)	psi-mi:"MI:0498"(prey)	psi-mi:"MI:0326"(protein)	psi-mi:"MI:0326"(protein)	intact:EBI-366182(isoform-parent)|ensembl:ENSG00000186868.18(gene)|ensembl:ENSG00000276155.4(gene)|ensembl:ENSG00000277956.4(gene)|ensembl:ENST00000351559.10(transcript)|ensembl:ENST00000574436.5(transcript)|ensembl:ENST00000620070.4(transcript)|ensembl:ENST00000621329.4(transcript)|ensembl:ENST00000634049.1(transcript)|ensembl:ENST00000703978.1(transcript)	efo:"Orphanet:371"|reactome:R-HSA-70171|refseq:XP_016874957.1|refseq:XP_011536790.1|refseq:XP_005269036.1|refseq:XP_005269035.1|refseq:XP_005269034.1|refseq:NP_001160160.1|refseq:NP_001160159.1|refseq:NP_001160158.1|refseq:NP_000280.1|mint:P08237|ensembl:ENSP00000448177.1|ensembl:ENST00000551804.5|ensembl:ENSP00000448253.2|ensembl:ENSP00000446945.2|ensembl:ENSP00000450369.2|ensembl:ENSP0000044942…		-	-	figure legend:Table S4, Fig. 5|full coverage:Only protein-protein interactions	taxid:9606(human-neuron)|taxid:9606(Homo sapiens neuron)	-	2023/07/26	2024/01/27	crc64:835A8706D847A8CC	crc64:769A2C01F97D1122	-	-	flag tag:n-n|mutation:301-301	-	0	0	psi-mi:"MI:0102"(sequence tag identification)	psi-mi:"MI:0102"(sequence tag identification)
uniprotkb:P10636-8	uniprotkb:P08238	intact:EBI-7470331|intact:MINT-134477|intact:EBI-7470384|intact:EBI-7638179|intact:EBI-7638125|intact:EBI-7638230|intact:EBI-7638364|intact:EBI-7961077|intact:EBI-7470086|intact:EBI-7637965|intact:EBI-7638329|intact:EBI-7470156|intact:EBI-7470185|intact:EBI-7470243|intact:EBI-7638049|intact:EBI-7470111|intact:EBI-7637861|ensembl:ENSP00000303214.7|ensembl:ENSP00000460965.1|ensembl:ENSP00000477703.…	intact:EBI-26518782|uniprotkb:B2R5P0|uniprotkb:Q5T9W7|uniprotkb:Q9NQW0|uniprotkb:Q9NTK6|ensembl:ENSP00000325875.3|ensembl:ENSP00000360609.1|ensembl:ENSP00000360709.5|ensembl:ENSP00000481908.1|intact:EBI-352572|uniprotkb:P08238	psi-mi:p10636-8(display_short)|psi-mi:Microtubule-associated protein tau(display_long)|uniprotkb:Tau-4(isoform synonym)|uniprotkb:MAPTL(gene name synonym)|uniprotkb:MTBT1(gene name synonym)|uniprotkb:TAU(gene name synonym)|uniprotkb:Neurofibrillary tangle protein(gene name synonym)|uniprotkb:Paired helical filament-tau(gene name synonym)|uniprotkb:2N4R(isoform synonym)|uniprotkb:MAPT(gene name)	psi-mi:hs90b_human(display_short)|psi-mi:Heat shock protein HSP 90-beta(display_long)|uniprotkb:HSP90AB1(gene name)|uniprotkb:Heat shock 84 kDa(gene name synonym)|uniprotkb:HSPCB(gene name synonym)|uniprotkb:HSPC2(gene name synonym)|uniprotkb:HSP90B(gene name synonym)	psi-mi:"MI:0007"(anti tag coimmunoprecipitation)	Tracy TE. et al.(2022)	intact:EBI-44433253|pubmed:35063084|imex:IM-29773	taxid:9606(human)|taxid:9606(Homo sapiens)	taxid:9606(human)|taxid:9606(Homo sapiens)	psi-mi:"MI:0914"(association)	psi-mi:"MI:0469"(European Bioinformatics Institute)	intact:EBI-46421644|imex:IM-29773-23	intact-miscore:0.88	psi-mi:"MI:1060"(spoke expansion)	psi-mi:"MI:0499"(unspecified role)	psi-mi:"MI:0499"(unspecified role)	psi-mi:"MI:0496"(bait)	psi-mi:"MI:0498"(prey)	psi-mi:"MI:0326"(protein)	psi-mi:"MI:0326"(protein)	intact:EBI-366182(isoform-parent)|ensembl:ENSG00000186868.18(gene)|ensembl:ENSG00000276155.4(gene)|ensembl:ENSG00000277956.4(gene)|ensembl:ENST00000351559.10(transcript)|ensembl:ENST00000574436.5(transcript)|ensembl:ENST00000620070.4(transcript)|ensembl:ENST00000621329.4(transcript)|ensembl:ENST00000634049.1(transcript)|ensembl:ENST00000703978.1(transcript)	reactome:R-HSA-9705671|reactome:R-HSA-9679191|reactome:R-HSA-9660826|reactome:R-HSA-9613829|reactome:R-HSA-9018519|reactome:R-HSA-9013418|reactome:R-HSA-8939211|reactome:R-HSA-8937144|reactome:R-HSA-8852276|reactome:R-HSA-844456|reactome:R-HSA-6798695|reactome:R-HSA-5336415|reactome:R-HSA-399954|reactome:R-HSA-3371571|reactome:R-HSA-3371568|reactome:R-HSA-3371511|reactome:R-HSA-3371497|reactome:R…		-	-	figure legend:Table S4, Fig. 5|full coverage:Only protein-protein interactions	taxid:9606(human-neuron)|taxid:9606(Homo sapiens neuron)	-	2023/07/26	2024/01/27	crc64:835A8706D847A8CC	crc64:A93118C214D03810	-	-	flag tag:n-n|mutation:301-301	-	0	0	psi-mi:"MI:0102"(sequence tag identification)	psi-mi:"MI:0102"(sequence tag identification)
uniprotkb:P10636-8	uniprotkb:P08574	intact:EBI-7470331|intact:MINT-134477|intact:EBI-7470384|intact:EBI-7638179|intact:EBI-7638125|intact:EBI-7638230|intact:EBI-7638364|intact:EBI-7961077|intact:EBI-7470086|intact:EBI-7637965|intact:EBI-7638329|intact:EBI-7470156|intact:EBI-7470185|intact:EBI-7470243|intact:EBI-7638049|intact:EBI-7470111|intact:EBI-7637861|ensembl:ENSP00000303214.7|ensembl:ENSP00000460965.1|ensembl:ENSP00000477703.…	uniprotkb:Q5U062|uniprotkb:Q6FHS7|ensembl:ENSP00000317159.4|intact:EBI-1224514|uniprotkb:P08574	psi-mi:p10636-8(display_short)|psi-mi:Microtubule-associated protein tau(display_long)|uniprotkb:Tau-4(isoform synonym)|uniprotkb:MAPTL(gene name synonym)|uniprotkb:MTBT1(gene name synonym)|uniprotkb:TAU(gene name synonym)|uniprotkb:Neurofibrillary tangle protein(gene name synonym)|uniprotkb:Paired helical filament-tau(gene name synonym)|uniprotkb:2N4R(isoform synonym)|uniprotkb:MAPT(gene name)	psi-mi:cy1_human(display_short)|psi-mi:Cytochrome c1, heme protein, mitochondrial(display_long)|uniprotkb:Ubiquinol-cytochrome-c reductase complex cytochrome c1 subunit(gene name synonym)|uniprotkb:Cytochrome b-c1 complex subunit 4(gene name synonym)|uniprotkb:Complex III subunit 4(gene name synonym)|uniprotkb:Complex III subunit IV(gene name synonym)|uniprotkb:CYC1(gene name)	psi-mi:"MI:0007"(anti tag coimmunoprecipitation)	Tracy TE. et al.(2022)	intact:EBI-44433253|pubmed:35063084|imex:IM-29773	taxid:9606(human)|taxid:9606(Homo sapiens)	taxid:9606(human)|taxid:9606(Homo sapiens)	psi-mi:"MI:0914"(association)	psi-mi:"MI:0469"(European Bioinformatics Institute)	intact:EBI-46421644|imex:IM-29773-23	intact-miscore:0.35	psi-mi:"MI:1060"(spoke expansion)	psi-mi:"MI:0499"(unspecified role)	psi-mi:"MI:0499"(unspecified role)	psi-mi:"MI:0496"(bait)	psi-mi:"MI:0498"(prey)	psi-mi:"MI:0326"(protein)	psi-mi:"MI:0326"(protein)	intact:EBI-366182(isoform-parent)|ensembl:ENSG00000186868.18(gene)|ensembl:ENSG00000276155.4(gene)|ensembl:ENSG00000277956.4(gene)|ensembl:ENST00000351559.10(transcript)|ensembl:ENST00000574436.5(transcript)|ensembl:ENST00000620070.4(transcript)|ensembl:ENST00000621329.4(transcript)|ensembl:ENST00000634049.1(transcript)|ensembl:ENST00000703978.1(transcript)	interpro:IPR002326|interpro:IPR021157|interpro:IPR036909|rcsb pdb:5XTE|rcsb pdb:5XTH|rcsb pdb:5XTI|go:"GO:0005634"|go:"GO:0005739"|go:"GO:0005743"|go:"GO:0005750"|go:"GO:0006122"|go:"GO:0008121"|go:"GO:0016020"|go:"GO:0020037"|go:"GO:0033762"|go:"GO:0045333"|go:"GO:0046872"|ensembl:ENSG00000179091.5(gene)|ensembl:ENST00000318911.5(transcript)|ensembl:ENSP00000317159.4|mint:P08574|refseq:NP_001907…		-	-	figure legend:Table S4, Fig. 5|full coverage:Only protein-protein interactions	taxid:9606(human-neuron)|taxid:9606(Homo sapiens neuron)	-	2023/07/26	2024/01/27	crc64:835A8706D847A8CC	crc64:CC8EA2E60E96BBDC	-	-	flag tag:n-n|mutation:301-301	-	0	0	psi-mi:"MI:0102"(sequence tag identification)	psi-mi:"MI:0102"(sequence tag identification)
uniprotkb:P10636-8	uniprotkb:P08670	intact:EBI-7470331|intact:MINT-134477|intact:EBI-7470384|intact:EBI-7638179|intact:EBI-7638125|intact:EBI-7638230|intact:EBI-7638364|intact:EBI-7961077|intact:EBI-7470086|intact:EBI-7637965|intact:EBI-7638329|intact:EBI-7470156|intact:EBI-7470185|intact:EBI-7470243|intact:EBI-7638049|intact:EBI-7470111|intact:EBI-7637861|ensembl:ENSP00000303214.7|ensembl:ENSP00000460965.1|ensembl:ENSP00000477703.…	intact:EBI-3442369|uniprotkb:D3DRU4|uniprotkb:Q15867|uniprotkb:Q15868|uniprotkb:Q15869|uniprotkb:Q548L2|uniprotkb:Q6LER9|uniprotkb:Q8N850|uniprotkb:Q96ML2|uniprotkb:Q9NTM3|uniprotkb:B0YJC2|ensembl:ENSP00000224237.5|ensembl:ENSP00000446007.1|intact:EBI-353844|uniprotkb:P08670	psi-mi:p10636-8(display_short)|psi-mi:Microtubule-associated protein tau(display_long)|uniprotkb:Tau-4(isoform synonym)|uniprotkb:MAPTL(gene name synonym)|uniprotkb:MTBT1(gene name synonym)|uniprotkb:TAU(gene name synonym)|uniprotkb:Neurofibrillary tangle protein(gene name synonym)|uniprotkb:Paired helical filament-tau(gene name synonym)|uniprotkb:2N4R(isoform synonym)|uniprotkb:MAPT(gene name)	psi-mi:vime_human(display_short)|psi-mi:Vimentin(display_long)|uniprotkb:VIM(gene name)	psi-mi:"MI:0007"(anti tag coimmunoprecipitation)	Tracy TE. et al.(2022)	intact:EBI-44433253|pubmed:35063084|imex:IM-29773	taxid:9606(human)|taxid:9606(Homo sapiens)	taxid:9606(human)|taxid:9606(Homo sapiens)	psi-mi:"MI:0914"(association)	psi-mi:"MI:0469"(European Bioinformatics Institute)	intact:EBI-46421644|imex:IM-29773-23	intact-miscore:0.42	psi-mi:"MI:1060"(spoke expansion)	psi-mi:"MI:0499"(unspecified role)	psi-mi:"MI:0499"(unspecified role)	psi-mi:"MI:0496"(bait)	psi-mi:"MI:0498"(prey)	psi-mi:"MI:0326"(protein)	psi-mi:"MI:0326"(protein)	intact:EBI-366182(isoform-parent)|ensembl:ENSG00000186868.18(gene)|ensembl:ENSG00000276155.4(gene)|ensembl:ENSG00000277956.4(gene)|ensembl:ENST00000351559.10(transcript)|ensembl:ENST00000574436.5(transcript)|ensembl:ENST00000620070.4(transcript)|ensembl:ENST00000621329.4(transcript)|ensembl:ENST00000634049.1(transcript)|ensembl:ENST00000703978.1(transcript)	efo:"Orphanet:98984"|reactome:R-HSA-9646399|reactome:R-HSA-9615710|reactome:R-HSA-9613829|reactome:R-HSA-9013422|reactome:R-HSA-6785807|reactome:R-HSA-390522|reactome:R-HSA-264870|refseq:XP_006717563.1|refseq:NP_003371.2|dip:DIP-32507N|mint:P08670|ensembl:ENSP00000446007.1|ensembl:ENSP00000224237.5|ensembl:ENST00000544301.7(transcript)|ensembl:ENST00000224237.9(transcript)|ensembl:ENSG00000026025…		-	-	figure legend:Table S4, Fig. 5|full coverage:Only protein-protein interactions	taxid:9606(human-neuron)|taxid:9606(Homo sapiens neuron)	-	2023/07/26	2024/01/27	crc64:835A8706D847A8CC	crc64:BAB54026665B015A	-	-	flag tag:n-n|mutation:301-301	-	0	0	psi-mi:"MI:0102"(sequence tag identification)	psi-mi:"MI:0102"(sequence tag identification)
uniprotkb:P10636-8	uniprotkb:P08708	intact:EBI-7470331|intact:MINT-134477|intact:EBI-7470384|intact:EBI-7638179|intact:EBI-7638125|intact:EBI-7638230|intact:EBI-7638364|intact:EBI-7961077|intact:EBI-7470086|intact:EBI-7637965|intact:EBI-7638329|intact:EBI-7470156|intact:EBI-7470185|intact:EBI-7470243|intact:EBI-7638049|intact:EBI-7470111|intact:EBI-7637861|ensembl:ENSP00000303214.7|ensembl:ENSP00000460965.1|ensembl:ENSP00000477703.…	intact:EBI-8012092|intact:MINT-8395037|intact:EBI-11603362|uniprotkb:B2R4U4|uniprotkb:P0CW22|ensembl:ENSP00000483755.1|ensembl:ENSP00000498019.1|intact:EBI-358255|uniprotkb:P08708	psi-mi:p10636-8(display_short)|psi-mi:Microtubule-associated protein tau(display_long)|uniprotkb:Tau-4(isoform synonym)|uniprotkb:MAPTL(gene name synonym)|uniprotkb:MTBT1(gene name synonym)|uniprotkb:TAU(gene name synonym)|uniprotkb:Neurofibrillary tangle protein(gene name synonym)|uniprotkb:Paired helical filament-tau(gene name synonym)|uniprotkb:2N4R(isoform synonym)|uniprotkb:MAPT(gene name)	psi-mi:rs17_human(display_short)|psi-mi:Small ribosomal subunit protein eS17(display_long)|uniprotkb:RPS17(gene name)|uniprotkb:40S ribosomal protein S17(gene name synonym)|uniprotkb:RPS17L(gene name synonym)	psi-mi:"MI:0007"(anti tag coimmunoprecipitation)	Tracy TE. et al.(2022)	intact:EBI-44433253|pubmed:35063084|imex:IM-29773	taxid:9606(human)|taxid:9606(Homo sapiens)	taxid:9606(human)|taxid:9606(Homo sapiens)	psi-mi:"MI:0914"(association)	psi-mi:"MI:0469"(European Bioinformatics Institute)	intact:EBI-46421644|imex:IM-29773-23	intact-miscore:0.42	psi-mi:"MI:1060"(spoke expansion)	psi-mi:"MI:0499"(unspecified role)	psi-mi:"MI:0499"(unspecified role)	psi-mi:"MI:0496"(bait)	psi-mi:"MI:0498"(prey)	psi-mi:"MI:0326"(protein)	psi-mi:"MI:0326"(protein)	intact:EBI-366182(isoform-parent)|ensembl:ENSG00000186868.18(gene)|ensembl:ENSG00000276155.4(gene)|ensembl:ENSG00000277956.4(gene)|ensembl:ENST00000351559.10(transcript)|ensembl:ENST00000574436.5(transcript)|ensembl:ENST00000620070.4(transcript)|ensembl:ENST00000621329.4(transcript)|ensembl:ENST00000634049.1(transcript)|ensembl:ENST00000703978.1(transcript)	efo:"Orphanet:124"|reactome:R-HSA-975957|reactome:R-HSA-975956|reactome:R-HSA-9754678|reactome:R-HSA-9735869|reactome:R-HSA-9633012|reactome:R-HSA-9010553|reactome:R-HSA-72764|reactome:R-HSA-72706|reactome:R-HSA-72702|reactome:R-HSA-72695|reactome:R-HSA-72689|reactome:R-HSA-72649|reactome:R-HSA-6791226|reactome:R-HSA-2408557|reactome:R-HSA-192823|reactome:R-HSA-1799339|reactome:R-HSA-156902|react…		-	-	figure legend:Table S4, Fig. 5|full coverage:Only protein-protein interactions	taxid:9606(human-neuron)|taxid:9606(Homo sapiens neuron)	-	2023/07/26	2024/01/27	crc64:835A8706D847A8CC	crc64:299AD605C5401325	-	-	flag tag:n-n|mutation:301-301	-	0	0	psi-mi:"MI:0102"(sequence tag identification)	psi-mi:"MI:0102"(sequence tag identification)
uniprotkb:P10636-8	uniprotkb:P08758	intact:EBI-7470331|intact:MINT-134477|intact:EBI-7470384|intact:EBI-7638179|intact:EBI-7638125|intact:EBI-7638230|intact:EBI-7638364|intact:EBI-7961077|intact:EBI-7470086|intact:EBI-7637965|intact:EBI-7638329|intact:EBI-7470156|intact:EBI-7470185|intact:EBI-7470243|intact:EBI-7638049|intact:EBI-7470111|intact:EBI-7637861|ensembl:ENSP00000303214.7|ensembl:ENSP00000460965.1|ensembl:ENSP00000477703.…	uniprotkb:Q6FHB3|uniprotkb:Q9UDH9|uniprotkb:D3DNW7|uniprotkb:Q6FI16|uniprotkb:Q8WV69|ensembl:ENSP00000296511.5|intact:EBI-296601|uniprotkb:P08758	psi-mi:p10636-8(display_short)|psi-mi:Microtubule-associated protein tau(display_long)|uniprotkb:Tau-4(isoform synonym)|uniprotkb:MAPTL(gene name synonym)|uniprotkb:MTBT1(gene name synonym)|uniprotkb:TAU(gene name synonym)|uniprotkb:Neurofibrillary tangle protein(gene name synonym)|uniprotkb:Paired helical filament-tau(gene name synonym)|uniprotkb:2N4R(isoform synonym)|uniprotkb:MAPT(gene name)	psi-mi:anxa5_human(display_short)|psi-mi:Annexin A5(display_long)|uniprotkb:ANXA5(gene name)|uniprotkb:Anchorin CII(gene name synonym)|uniprotkb:Vascular anticoagulant-alpha(gene name synonym)|uniprotkb:Thromboplastin inhibitor(gene name synonym)|uniprotkb:Placental anticoagulant protein 4(gene name synonym)|uniprotkb:Placental anticoagulant protein I(gene name synonym)|uniprotkb:Calphobindin I(g…	psi-mi:"MI:0007"(anti tag coimmunoprecipitation)	Tracy TE. et al.(2022)	intact:EBI-44433253|pubmed:35063084|imex:IM-29773	taxid:9606(human)|taxid:9606(Homo sapiens)	taxid:9606(human)|taxid:9606(Homo sapiens)	psi-mi:"MI:0914"(association)	psi-mi:"MI:0469"(European Bioinformatics Institute)	intact:EBI-46421644|imex:IM-29773-23	intact-miscore:0.35	psi-mi:"MI:1060"(spoke expansion)	psi-mi:"MI:0499"(unspecified role)	psi-mi:"MI:0499"(unspecified role)	psi-mi:"MI:0496"(bait)	psi-mi:"MI:0498"(prey)	psi-mi:"MI:0326"(protein)	psi-mi:"MI:0326"(protein)	intact:EBI-366182(isoform-parent)|ensembl:ENSG00000186868.18(gene)|ensembl:ENSG00000276155.4(gene)|ensembl:ENSG00000277956.4(gene)|ensembl:ENST00000351559.10(transcript)|ensembl:ENST00000574436.5(transcript)|ensembl:ENST00000620070.4(transcript)|ensembl:ENST00000621329.4(transcript)|ensembl:ENST00000634049.1(transcript)|ensembl:ENST00000703978.1(transcript)	reactome:R-HSA-114608|refseq:NP_001145.1|mint:P08758|ensembl:ENSP00000296511.5|ensembl:ENST00000296511.10(transcript)|ensembl:ENSG00000164111.15(gene)|go:"GO:0010033"|go:"GO:0009897"|go:"GO:0007596"|go:"GO:0007165"|interpro:IPR001464|interpro:IPR002392|interpro:IPR018252|interpro:IPR018502|interpro:IPR037104|rcsb pdb:1ANW|rcsb pdb:1ANX|rcsb pdb:1AVH|rcsb pdb:1AVR|rcsb pdb:1HAK|rcsb pdb:1HVD|rcsb …		-	-	figure legend:Table S4, Fig. 5|full coverage:Only protein-protein interactions	taxid:9606(human-neuron)|taxid:9606(Homo sapiens neuron)	-	2023/07/26	2024/01/27	crc64:835A8706D847A8CC	crc64:45E14E3964BA4D1A	-	-	flag tag:n-n|mutation:301-301	-	0	0	psi-mi:"MI:0102"(sequence tag identification)	psi-mi:"MI:0102"(sequence tag identification)
uniprotkb:P10636-8	uniprotkb:P08865	intact:EBI-7470331|intact:MINT-134477|intact:EBI-7470384|intact:EBI-7638179|intact:EBI-7638125|intact:EBI-7638230|intact:EBI-7638364|intact:EBI-7961077|intact:EBI-7470086|intact:EBI-7637965|intact:EBI-7638329|intact:EBI-7470156|intact:EBI-7470185|intact:EBI-7470243|intact:EBI-7638049|intact:EBI-7470111|intact:EBI-7637861|ensembl:ENSP00000303214.7|ensembl:ENSP00000460965.1|ensembl:ENSP00000477703.…	uniprotkb:Q6NSD1|uniprotkb:Q6NXQ8|uniprotkb:Q86VC0|uniprotkb:P11085|uniprotkb:P12030|uniprotkb:Q16471|uniprotkb:Q6IPD1|uniprotkb:Q6IPD2|ensembl:ENSP00000346067.4|ensembl:ENSP00000410848.2|ensembl:ENSP00000513423.1|ensembl:ENSP00000513424.1|ensembl:ENSP00000513425.1|intact:EBI-354112|uniprotkb:P08865	psi-mi:p10636-8(display_short)|psi-mi:Microtubule-associated protein tau(display_long)|uniprotkb:Tau-4(isoform synonym)|uniprotkb:MAPTL(gene name synonym)|uniprotkb:MTBT1(gene name synonym)|uniprotkb:TAU(gene name synonym)|uniprotkb:Neurofibrillary tangle protein(gene name synonym)|uniprotkb:Paired helical filament-tau(gene name synonym)|uniprotkb:2N4R(isoform synonym)|uniprotkb:MAPT(gene name)	psi-mi:rssa_human(display_short)|psi-mi:Small ribosomal subunit protein uS2(display_long)|uniprotkb:RPSA(gene name)|uniprotkb:40S ribosomal protein SA(gene name synonym)|uniprotkb:67 kDa laminin receptor(gene name synonym)|uniprotkb:37 kDa laminin receptor precursor(gene name synonym)|uniprotkb:Multidrug resistance-associated protein MGr1-Ag(gene name synonym)|uniprotkb:NEM/1CHD4(gene name synony…	psi-mi:"MI:0007"(anti tag coimmunoprecipitation)	Tracy TE. et al.(2022)	intact:EBI-44433253|pubmed:35063084|imex:IM-29773	taxid:9606(human)|taxid:9606(Homo sapiens)	taxid:9606(human)|taxid:9606(Homo sapiens)	psi-mi:"MI:0914"(association)	psi-mi:"MI:0469"(European Bioinformatics Institute)	intact:EBI-46421644|imex:IM-29773-23	intact-miscore:0.35	psi-mi:"MI:1060"(spoke expansion)	psi-mi:"MI:0499"(unspecified role)	psi-mi:"MI:0499"(unspecified role)	psi-mi:"MI:0496"(bait)	psi-mi:"MI:0498"(prey)	psi-mi:"MI:0326"(protein)	psi-mi:"MI:0326"(protein)	intact:EBI-366182(isoform-parent)|ensembl:ENSG00000186868.18(gene)|ensembl:ENSG00000276155.4(gene)|ensembl:ENSG00000277956.4(gene)|ensembl:ENST00000351559.10(transcript)|ensembl:ENST00000574436.5(transcript)|ensembl:ENST00000620070.4(transcript)|ensembl:ENST00000621329.4(transcript)|ensembl:ENST00000634049.1(transcript)|ensembl:ENST00000703978.1(transcript)	efo:"Orphanet:101351"|reactome:R-HSA-975957|reactome:R-HSA-975956|reactome:R-HSA-9754678|reactome:R-HSA-9735869|reactome:R-HSA-9633012|reactome:R-HSA-9010553|reactome:R-HSA-72764|reactome:R-HSA-72706|reactome:R-HSA-72702|reactome:R-HSA-72695|reactome:R-HSA-72689|reactome:R-HSA-72649|reactome:R-HSA-6791226|reactome:R-HSA-2408557|reactome:R-HSA-192823|reactome:R-HSA-1799339|reactome:R-HSA-156902|re…		-	-	figure legend:Table S4, Fig. 5|full coverage:Only protein-protein interactions	taxid:9606(human-neuron)|taxid:9606(Homo sapiens neuron)	-	2023/07/26	2024/01/27	crc64:835A8706D847A8CC	crc64:C68DDB16B759E79E	-	-	flag tag:n-n|mutation:301-301	-	0	0	psi-mi:"MI:0102"(sequence tag identification)	psi-mi:"MI:0102"(sequence tag identification)
uniprotkb:P10636-8	uniprotkb:P09012	intact:EBI-7470331|intact:MINT-134477|intact:EBI-7470384|intact:EBI-7638179|intact:EBI-7638125|intact:EBI-7638230|intact:EBI-7638364|intact:EBI-7961077|intact:EBI-7470086|intact:EBI-7637965|intact:EBI-7638329|intact:EBI-7470156|intact:EBI-7470185|intact:EBI-7470243|intact:EBI-7638049|intact:EBI-7470111|intact:EBI-7637861|ensembl:ENSP00000303214.7|ensembl:ENSP00000460965.1|ensembl:ENSP00000477703.…	ensembl:ENSP00000243563.2|intact:EBI-607085|uniprotkb:P09012	psi-mi:p10636-8(display_short)|psi-mi:Microtubule-associated protein tau(display_long)|uniprotkb:Tau-4(isoform synonym)|uniprotkb:MAPTL(gene name synonym)|uniprotkb:MTBT1(gene name synonym)|uniprotkb:TAU(gene name synonym)|uniprotkb:Neurofibrillary tangle protein(gene name synonym)|uniprotkb:Paired helical filament-tau(gene name synonym)|uniprotkb:2N4R(isoform synonym)|uniprotkb:MAPT(gene name)	psi-mi:snrpa_human(display_short)|psi-mi:U1 small nuclear ribonucleoprotein A(display_long)|uniprotkb:SNRPA(gene name)	psi-mi:"MI:0007"(anti tag coimmunoprecipitation)	Tracy TE. et al.(2022)	intact:EBI-44433253|pubmed:35063084|imex:IM-29773	taxid:9606(human)|taxid:9606(Homo sapiens)	taxid:9606(human)|taxid:9606(Homo sapiens)	psi-mi:"MI:0914"(association)	psi-mi:"MI:0469"(European Bioinformatics Institute)	intact:EBI-46421644|imex:IM-29773-23	intact-miscore:0.35	psi-mi:"MI:1060"(spoke expansion)	psi-mi:"MI:0499"(unspecified role)	psi-mi:"MI:0499"(unspecified role)	psi-mi:"MI:0496"(bait)	psi-mi:"MI:0498"(prey)	psi-mi:"MI:0326"(protein)	psi-mi:"MI:0326"(protein)	intact:EBI-366182(isoform-parent)|ensembl:ENSG00000186868.18(gene)|ensembl:ENSG00000276155.4(gene)|ensembl:ENSG00000277956.4(gene)|ensembl:ENST00000351559.10(transcript)|ensembl:ENST00000574436.5(transcript)|ensembl:ENST00000620070.4(transcript)|ensembl:ENST00000621329.4(transcript)|ensembl:ENST00000634049.1(transcript)|ensembl:ENST00000703978.1(transcript)	reactome:R-HSA-72163|refseq:NP_004587.1|dip:DIP-29407N|mint:P09012|ensembl:ENSP00000243563.2|ensembl:ENST00000243563.8(transcript)|ensembl:ENSG00000077312.9(gene)|go:"GO:1990446"|go:"GO:0046540"|go:"GO:0042802"|go:"GO:0030619"|go:"GO:0005685"|go:"GO:0005681"|go:"GO:0005654"|go:"GO:0005634"|go:"GO:0003723"|go:"GO:0003677"|go:"GO:0000398"|rcsb pdb:6SQQ|rcsb pdb:6SQN|rcsb pdb:6QX9|rcsb pdb:6LAZ|rcsb…		-	-	figure legend:Table S4, Fig. 5|full coverage:Only protein-protein interactions	taxid:9606(human-neuron)|taxid:9606(Homo sapiens neuron)	-	2023/07/26	2024/01/27	crc64:835A8706D847A8CC	crc64:9426E83EE5A22894	-	-	flag tag:n-n|mutation:301-301	-	0	0	psi-mi:"MI:0102"(sequence tag identification)	psi-mi:"MI:0102"(sequence tag identification)
uniprotkb:P10636-8	uniprotkb:P09104	intact:EBI-7470331|intact:MINT-134477|intact:EBI-7470384|intact:EBI-7638179|intact:EBI-7638125|intact:EBI-7638230|intact:EBI-7638364|intact:EBI-7961077|intact:EBI-7470086|intact:EBI-7637965|intact:EBI-7638329|intact:EBI-7470156|intact:EBI-7470185|intact:EBI-7470243|intact:EBI-7638049|intact:EBI-7470111|intact:EBI-7637861|ensembl:ENSP00000303214.7|ensembl:ENSP00000460965.1|ensembl:ENSP00000477703.…	uniprotkb:B7Z2X9|uniprotkb:Q96J33|ensembl:ENSP00000229277.1|ensembl:ENSP00000437402.1|ensembl:ENSP00000438873.1|intact:EBI-713154|uniprotkb:P09104	psi-mi:p10636-8(display_short)|psi-mi:Microtubule-associated protein tau(display_long)|uniprotkb:Tau-4(isoform synonym)|uniprotkb:MAPTL(gene name synonym)|uniprotkb:MTBT1(gene name synonym)|uniprotkb:TAU(gene name synonym)|uniprotkb:Neurofibrillary tangle protein(gene name synonym)|uniprotkb:Paired helical filament-tau(gene name synonym)|uniprotkb:2N4R(isoform synonym)|uniprotkb:MAPT(gene name)	psi-mi:enog_human(display_short)|psi-mi:Gamma-enolase(display_long)|uniprotkb:ENO2(gene name)|uniprotkb:Enolase 2(gene name synonym)|uniprotkb:Neuron-specific enolase(gene name synonym)|uniprotkb:Neural enolase(gene name synonym)|uniprotkb:2-phospho-D-glycerate hydro-lyase(gene name synonym)	psi-mi:"MI:0007"(anti tag coimmunoprecipitation)	Tracy TE. et al.(2022)	intact:EBI-44433253|pubmed:35063084|imex:IM-29773	taxid:9606(human)|taxid:9606(Homo sapiens)	taxid:9606(human)|taxid:9606(Homo sapiens)	psi-mi:"MI:0914"(association)	psi-mi:"MI:0469"(European Bioinformatics Institute)	intact:EBI-46421644|imex:IM-29773-23	intact-miscore:0.42	psi-mi:"MI:1060"(spoke expansion)	psi-mi:"MI:0499"(unspecified role)	psi-mi:"MI:0499"(unspecified role)	psi-mi:"MI:0496"(bait)	psi-mi:"MI:0498"(prey)	psi-mi:"MI:0326"(protein)	psi-mi:"MI:0326"(protein)	intact:EBI-366182(isoform-parent)|ensembl:ENSG00000186868.18(gene)|ensembl:ENSG00000276155.4(gene)|ensembl:ENSG00000277956.4(gene)|ensembl:ENST00000351559.10(transcript)|ensembl:ENST00000574436.5(transcript)|ensembl:ENST00000620070.4(transcript)|ensembl:ENST00000621329.4(transcript)|ensembl:ENST00000634049.1(transcript)|ensembl:ENST00000703978.1(transcript)	reactome:R-HSA-70263|reactome:R-HSA-70171|refseq:NP_001966.1|mint:P09104|ensembl:ENSP00000438873.1|ensembl:ENSP00000441490.1|ensembl:ENST00000538763.5|ensembl:ENSP00000437402.1|ensembl:ENSP00000229277.1|interpro:IPR000941|interpro:IPR020809|interpro:IPR020810|interpro:IPR020811|interpro:IPR029017|interpro:IPR036849|rcsb pdb:1TE6|rcsb pdb:2AKM|rcsb pdb:2AKZ|rcsb pdb:3UCC|rcsb pdb:3UCD|rcsb pdb:3UJ…		-	-	figure legend:Table S4, Fig. 5|full coverage:Only protein-protein interactions	taxid:9606(human-neuron)|taxid:9606(Homo sapiens neuron)	-	2023/07/26	2024/01/27	crc64:835A8706D847A8CC	crc64:6163DE81F5C67744	-	-	flag tag:n-n|mutation:301-301	-	0	0	psi-mi:"MI:0102"(sequence tag identification)	psi-mi:"MI:0102"(sequence tag identification)
uniprotkb:P10636-8	uniprotkb:P09211	intact:EBI-7470331|intact:MINT-134477|intact:EBI-7470384|intact:EBI-7638179|intact:EBI-7638125|intact:EBI-7638230|intact:EBI-7638364|intact:EBI-7961077|intact:EBI-7470086|intact:EBI-7637965|intact:EBI-7638329|intact:EBI-7470156|intact:EBI-7470185|intact:EBI-7470243|intact:EBI-7638049|intact:EBI-7470111|intact:EBI-7637861|ensembl:ENSP00000303214.7|ensembl:ENSP00000460965.1|ensembl:ENSP00000477703.…	uniprotkb:O00460|uniprotkb:Q15690|uniprotkb:Q5TZY3|ensembl:ENSP00000381607.3|intact:EBI-353467|uniprotkb:P09211	psi-mi:p10636-8(display_short)|psi-mi:Microtubule-associated protein tau(display_long)|uniprotkb:Tau-4(isoform synonym)|uniprotkb:MAPTL(gene name synonym)|uniprotkb:MTBT1(gene name synonym)|uniprotkb:TAU(gene name synonym)|uniprotkb:Neurofibrillary tangle protein(gene name synonym)|uniprotkb:Paired helical filament-tau(gene name synonym)|uniprotkb:2N4R(isoform synonym)|uniprotkb:MAPT(gene name)	psi-mi:gstp1_human(display_short)|psi-mi:Glutathione S-transferase P(display_long)|uniprotkb:GSTP1(gene name)|uniprotkb:GSTP1-1(gene name synonym)|uniprotkb:GST class-pi(gene name synonym)|uniprotkb:FAEES3(gene name synonym)|uniprotkb:GST3(gene name synonym)	psi-mi:"MI:0007"(anti tag coimmunoprecipitation)	Tracy TE. et al.(2022)	intact:EBI-44433253|pubmed:35063084|imex:IM-29773	taxid:9606(human)|taxid:9606(Homo sapiens)	taxid:9606(human)|taxid:9606(Homo sapiens)	psi-mi:"MI:0914"(association)	psi-mi:"MI:0469"(European Bioinformatics Institute)	intact:EBI-46421644|imex:IM-29773-23	intact-miscore:0.42	psi-mi:"MI:1060"(spoke expansion)	psi-mi:"MI:0499"(unspecified role)	psi-mi:"MI:0499"(unspecified role)	psi-mi:"MI:0496"(bait)	psi-mi:"MI:0498"(prey)	psi-mi:"MI:0326"(protein)	psi-mi:"MI:0326"(protein)	intact:EBI-366182(isoform-parent)|ensembl:ENSG00000186868.18(gene)|ensembl:ENSG00000276155.4(gene)|ensembl:ENSG00000277956.4(gene)|ensembl:ENST00000351559.10(transcript)|ensembl:ENST00000574436.5(transcript)|ensembl:ENST00000620070.4(transcript)|ensembl:ENST00000621329.4(transcript)|ensembl:ENST00000634049.1(transcript)|ensembl:ENST00000703978.1(transcript)	reactome:R-HSA-9753281|reactome:R-HSA-6798695|reactome:R-HSA-3299685|reactome:R-HSA-156590|refseq:NP_000843.1|mint:P09211|ensembl:ENST00000398606.10(transcript)|ensembl:ENSG00000084207.18(gene)|go:"GO:0010804"|go:"GO:0009890"|go:"GO:0008432"|go:"GO:0007417"|go:"GO:0006805"|go:"GO:0006749"|go:"GO:0006693"|go:"GO:0006469"|go:"GO:0005829"|go:"GO:0005739"|go:"GO:0005737"|go:"GO:0005634"|go:"GO:000561…		-	-	figure legend:Table S4, Fig. 5|full coverage:Only protein-protein interactions	taxid:9606(human-neuron)|taxid:9606(Homo sapiens neuron)	-	2023/07/26	2024/01/27	crc64:835A8706D847A8CC	crc64:409E33FFAA338396	-	-	flag tag:n-n|mutation:301-301	-	0	0	psi-mi:"MI:0102"(sequence tag identification)	psi-mi:"MI:0102"(sequence tag identification)
uniprotkb:P10636-8	uniprotkb:P09234	intact:EBI-7470331|intact:MINT-134477|intact:EBI-7470384|intact:EBI-7638179|intact:EBI-7638125|intact:EBI-7638230|intact:EBI-7638364|intact:EBI-7961077|intact:EBI-7470086|intact:EBI-7637965|intact:EBI-7638329|intact:EBI-7470156|intact:EBI-7470185|intact:EBI-7470243|intact:EBI-7638049|intact:EBI-7470111|intact:EBI-7637861|ensembl:ENSP00000303214.7|ensembl:ENSP00000460965.1|ensembl:ENSP00000477703.…	uniprotkb:Q5TAL3|ensembl:ENSP00000244520.5|intact:EBI-766589|uniprotkb:P09234	psi-mi:p10636-8(display_short)|psi-mi:Microtubule-associated protein tau(display_long)|uniprotkb:Tau-4(isoform synonym)|uniprotkb:MAPTL(gene name synonym)|uniprotkb:MTBT1(gene name synonym)|uniprotkb:TAU(gene name synonym)|uniprotkb:Neurofibrillary tangle protein(gene name synonym)|uniprotkb:Paired helical filament-tau(gene name synonym)|uniprotkb:2N4R(isoform synonym)|uniprotkb:MAPT(gene name)	psi-mi:ru1c_human(display_short)|psi-mi:U1 small nuclear ribonucleoprotein C(display_long)|uniprotkb:SNRPC(gene name)	psi-mi:"MI:0007"(anti tag coimmunoprecipitation)	Tracy TE. et al.(2022)	intact:EBI-44433253|pubmed:35063084|imex:IM-29773	taxid:9606(human)|taxid:9606(Homo sapiens)	taxid:9606(human)|taxid:9606(Homo sapiens)	psi-mi:"MI:0914"(association)	psi-mi:"MI:0469"(European Bioinformatics Institute)	intact:EBI-46421644|imex:IM-29773-23	intact-miscore:0.35	psi-mi:"MI:1060"(spoke expansion)	psi-mi:"MI:0499"(unspecified role)	psi-mi:"MI:0499"(unspecified role)	psi-mi:"MI:0496"(bait)	psi-mi:"MI:0498"(prey)	psi-mi:"MI:0326"(protein)	psi-mi:"MI:0326"(protein)	intact:EBI-366182(isoform-parent)|ensembl:ENSG00000186868.18(gene)|ensembl:ENSG00000276155.4(gene)|ensembl:ENSG00000277956.4(gene)|ensembl:ENST00000351559.10(transcript)|ensembl:ENST00000574436.5(transcript)|ensembl:ENST00000620070.4(transcript)|ensembl:ENST00000621329.4(transcript)|ensembl:ENST00000634049.1(transcript)|ensembl:ENST00000703978.1(transcript)	interpro:IPR000690|interpro:IPR003604|interpro:IPR013085|interpro:IPR017340|interpro:IPR036236|rcsb pdb:6QX9|rcsb pdb:7VPX|rcsb pdb:2VRD|rcsb pdb:3CW1|rcsb pdb:4PJO|rcsb pdb:6ELD|go:"GO:0000243"|go:"GO:0000387"|go:"GO:0000395"|go:"GO:0000398"|go:"GO:0003723"|go:"GO:0003727"|go:"GO:0003729"|go:"GO:0005634"|go:"GO:0005654"|go:"GO:0005681"|go:"GO:0005685"|go:"GO:0008270"|go:"GO:0015030"|go:"GO:00306…		-	-	figure legend:Table S4, Fig. 5|full coverage:Only protein-protein interactions	taxid:9606(human-neuron)|taxid:9606(Homo sapiens neuron)	-	2023/07/26	2024/01/27	crc64:835A8706D847A8CC	crc64:EC313A57DEC79D95	-	-	flag tag:n-n|mutation:301-301	-	0	0	psi-mi:"MI:0102"(sequence tag identification)	psi-mi:"MI:0102"(sequence tag identification)
uniprotkb:P10636-8	uniprotkb:Q9UIA9	intact:EBI-7470331|intact:MINT-134477|intact:EBI-7470384|intact:EBI-7638179|intact:EBI-7638125|intact:EBI-7638230|intact:EBI-7638364|intact:EBI-7961077|intact:EBI-7470086|intact:EBI-7637965|intact:EBI-7638329|intact:EBI-7470156|intact:EBI-7470185|intact:EBI-7470243|intact:EBI-7638049|intact:EBI-7470111|intact:EBI-7637861|ensembl:ENSP00000303214.7|ensembl:ENSP00000460965.1|ensembl:ENSP00000477703.…	uniprotkb:O94846|uniprotkb:Q6PJK9|uniprotkb:Q8NEK7|ensembl:ENSP00000252512.9|intact:EBI-286668|uniprotkb:Q9UIA9	psi-mi:p10636-8(display_short)|psi-mi:Microtubule-associated protein tau(display_long)|uniprotkb:Tau-4(isoform synonym)|uniprotkb:MAPTL(gene name synonym)|uniprotkb:MTBT1(gene name synonym)|uniprotkb:TAU(gene name synonym)|uniprotkb:Neurofibrillary tangle protein(gene name synonym)|uniprotkb:Paired helical filament-tau(gene name synonym)|uniprotkb:2N4R(isoform synonym)|uniprotkb:MAPT(gene name)	psi-mi:xpo7_human(display_short)|psi-mi:Exportin-7(display_long)|uniprotkb:Ran-binding protein 16(gene name synonym)|uniprotkb:KIAA0745(gene name synonym)|uniprotkb:RANBP16(gene name synonym)|uniprotkb:XPO7(gene name)	psi-mi:"MI:0007"(anti tag coimmunoprecipitation)	Tracy TE. et al.(2022)	intact:EBI-44433253|pubmed:35063084|imex:IM-29773	taxid:9606(human)|taxid:9606(Homo sapiens)	taxid:9606(human)|taxid:9606(Homo sapiens)	psi-mi:"MI:0914"(association)	psi-mi:"MI:0469"(European Bioinformatics Institute)	intact:EBI-46421644|imex:IM-29773-23	intact-miscore:0.35	psi-mi:"MI:1060"(spoke expansion)	psi-mi:"MI:0499"(unspecified role)	psi-mi:"MI:0499"(unspecified role)	psi-mi:"MI:0496"(bait)	psi-mi:"MI:0498"(prey)	psi-mi:"MI:0326"(protein)	psi-mi:"MI:0326"(protein)	intact:EBI-366182(isoform-parent)|ensembl:ENSG00000186868.18(gene)|ensembl:ENSG00000276155.4(gene)|ensembl:ENSG00000277956.4(gene)|ensembl:ENST00000351559.10(transcript)|ensembl:ENST00000574436.5(transcript)|ensembl:ENST00000620070.4(transcript)|ensembl:ENST00000621329.4(transcript)|ensembl:ENST00000634049.1(transcript)|ensembl:ENST00000703978.1(transcript)	interpro:IPR001494|interpro:IPR011989|interpro:IPR016024|interpro:IPR044189|go:"GO:0005049"|go:"GO:0005634"|go:"GO:0005643"|go:"GO:0005737"|go:"GO:0006611"|go:"GO:0031267"|ensembl:ENSG00000130227.17(gene)|ensembl:ENST00000252512.14(transcript)|ensembl:ENSP00000252512.9|mint:Q9UIA9|refseq:NP_055839.3		-	-	figure legend:Table S4, Fig. 5|full coverage:Only protein-protein interactions	taxid:9606(human-neuron)|taxid:9606(Homo sapiens neuron)	-	2023/07/26	2024/01/27	crc64:835A8706D847A8CC	crc64:EB412139046486E2	-	-	flag tag:n-n|mutation:301-301	-	0	0	psi-mi:"MI:0102"(sequence tag identification)	psi-mi:"MI:0102"(sequence tag identification)
uniprotkb:P10636-8	uniprotkb:Q9UJS0	intact:EBI-7470331|intact:MINT-134477|intact:EBI-7470384|intact:EBI-7638179|intact:EBI-7638125|intact:EBI-7638230|intact:EBI-7638364|intact:EBI-7961077|intact:EBI-7470086|intact:EBI-7637965|intact:EBI-7638329|intact:EBI-7470156|intact:EBI-7470185|intact:EBI-7470243|intact:EBI-7638049|intact:EBI-7470111|intact:EBI-7637861|ensembl:ENSP00000303214.7|ensembl:ENSP00000460965.1|ensembl:ENSP00000477703.…	uniprotkb:Q546F9|uniprotkb:O14566|uniprotkb:O14575|uniprotkb:Q9NZW1|uniprotkb:Q9UNI7|ensembl:ENSP00000265631.6|intact:EBI-1222503|uniprotkb:Q9UJS0	psi-mi:p10636-8(display_short)|psi-mi:Microtubule-associated protein tau(display_long)|uniprotkb:Tau-4(isoform synonym)|uniprotkb:MAPTL(gene name synonym)|uniprotkb:MTBT1(gene name synonym)|uniprotkb:TAU(gene name synonym)|uniprotkb:Neurofibrillary tangle protein(gene name synonym)|uniprotkb:Paired helical filament-tau(gene name synonym)|uniprotkb:2N4R(isoform synonym)|uniprotkb:MAPT(gene name)	psi-mi:s2513_human(display_short)|psi-mi:Electrogenic aspartate/glutamate antiporter SLC25A13, mitochondrial(display_long)|uniprotkb:SLC25A13(gene name)|uniprotkb:Calcium-binding mitochondrial carrier protein Aralar2(gene name synonym)|uniprotkb:Citrin(gene name synonym)|uniprotkb:Solute carrier family 25 member 13(gene name synonym)|uniprotkb:Mitochondrial aspartate glutamate carrier 2(gene name…	psi-mi:"MI:0007"(anti tag coimmunoprecipitation)	Tracy TE. et al.(2022)	intact:EBI-44433253|pubmed:35063084|imex:IM-29773	taxid:9606(human)|taxid:9606(Homo sapiens)	taxid:9606(human)|taxid:9606(Homo sapiens)	psi-mi:"MI:0914"(association)	psi-mi:"MI:0469"(European Bioinformatics Institute)	intact:EBI-46421644|imex:IM-29773-23	intact-miscore:0.35	psi-mi:"MI:1060"(spoke expansion)	psi-mi:"MI:0499"(unspecified role)	psi-mi:"MI:0499"(unspecified role)	psi-mi:"MI:0496"(bait)	psi-mi:"MI:0498"(prey)	psi-mi:"MI:0326"(protein)	psi-mi:"MI:0326"(protein)	intact:EBI-366182(isoform-parent)|ensembl:ENSG00000186868.18(gene)|ensembl:ENSG00000276155.4(gene)|ensembl:ENSG00000277956.4(gene)|ensembl:ENST00000351559.10(transcript)|ensembl:ENST00000574436.5(transcript)|ensembl:ENST00000620070.4(transcript)|ensembl:ENST00000621329.4(transcript)|ensembl:ENST00000634049.1(transcript)|ensembl:ENST00000703978.1(transcript)	interpro:IPR002048|interpro:IPR002067|interpro:IPR011992|interpro:IPR018108|interpro:IPR023395|rcsb pdb:4P5W|go:"GO:0000514"|go:"GO:0000515"|go:"GO:0005313"|go:"GO:0005509"|go:"GO:0005739"|go:"GO:0005743"|go:"GO:0005886"|go:"GO:0006094"|go:"GO:0006754"|go:"GO:0006839"|go:"GO:0009066"|go:"GO:0015172"|go:"GO:0015183"|go:"GO:0015810"|go:"GO:0015813"|go:"GO:0042802"|go:"GO:0043490"|go:"GO:0045333"|go…		-	-	figure legend:Table S4, Fig. 5|full coverage:Only protein-protein interactions	taxid:9606(human-neuron)|taxid:9606(Homo sapiens neuron)	-	2023/07/26	2024/01/27	crc64:835A8706D847A8CC	crc64:AD07EDBC6C68989B	-	-	flag tag:n-n|mutation:301-301	-	0	0	psi-mi:"MI:0102"(sequence tag identification)	psi-mi:"MI:0102"(sequence tag identification)
uniprotkb:P10636-8	uniprotkb:Q9UL26	intact:EBI-7470331|intact:MINT-134477|intact:EBI-7470384|intact:EBI-7638179|intact:EBI-7638125|intact:EBI-7638230|intact:EBI-7638364|intact:EBI-7961077|intact:EBI-7470086|intact:EBI-7637965|intact:EBI-7638329|intact:EBI-7470156|intact:EBI-7470185|intact:EBI-7470243|intact:EBI-7638049|intact:EBI-7470111|intact:EBI-7637861|ensembl:ENSP00000303214.7|ensembl:ENSP00000460965.1|ensembl:ENSP00000477703.…	uniprotkb:B3KR86|uniprotkb:E1P605|uniprotkb:Q8TF12|uniprotkb:Q9H4E6|ensembl:ENSP00000244040.3|intact:EBI-399456|uniprotkb:Q9UL26	psi-mi:p10636-8(display_short)|psi-mi:Microtubule-associated protein tau(display_long)|uniprotkb:Tau-4(isoform synonym)|uniprotkb:MAPTL(gene name synonym)|uniprotkb:MTBT1(gene name synonym)|uniprotkb:TAU(gene name synonym)|uniprotkb:Neurofibrillary tangle protein(gene name synonym)|uniprotkb:Paired helical filament-tau(gene name synonym)|uniprotkb:2N4R(isoform synonym)|uniprotkb:MAPT(gene name)	psi-mi:rb22a_human(display_short)|psi-mi:Ras-related protein Rab-22A(display_long)|uniprotkb:RAB22(gene name synonym)|uniprotkb:RAB22A(gene name)	psi-mi:"MI:0007"(anti tag coimmunoprecipitation)	Tracy TE. et al.(2022)	intact:EBI-44433253|pubmed:35063084|imex:IM-29773	taxid:9606(human)|taxid:9606(Homo sapiens)	taxid:9606(human)|taxid:9606(Homo sapiens)	psi-mi:"MI:0914"(association)	psi-mi:"MI:0469"(European Bioinformatics Institute)	intact:EBI-46421644|imex:IM-29773-23	intact-miscore:0.35	psi-mi:"MI:1060"(spoke expansion)	psi-mi:"MI:0499"(unspecified role)	psi-mi:"MI:0499"(unspecified role)	psi-mi:"MI:0496"(bait)	psi-mi:"MI:0498"(prey)	psi-mi:"MI:0326"(protein)	psi-mi:"MI:0326"(protein)	intact:EBI-366182(isoform-parent)|ensembl:ENSG00000186868.18(gene)|ensembl:ENSG00000276155.4(gene)|ensembl:ENSG00000277956.4(gene)|ensembl:ENST00000351559.10(transcript)|ensembl:ENST00000574436.5(transcript)|ensembl:ENST00000620070.4(transcript)|ensembl:ENST00000621329.4(transcript)|ensembl:ENST00000634049.1(transcript)|ensembl:ENST00000703978.1(transcript)	interpro:IPR001806|interpro:IPR005225|interpro:IPR027417|go:"GO:0001726"|go:"GO:0003924"|go:"GO:0005525"|go:"GO:0005769"|go:"GO:0005770"|go:"GO:0005886"|go:"GO:0006886"|go:"GO:0006897"|go:"GO:0007032"|go:"GO:0010008"|go:"GO:0012505"|go:"GO:0015629"|go:"GO:0019003"|go:"GO:0030670"|go:"GO:0045335"|go:"GO:0070062"|go:"GO:0097494"|ensembl:ENSG00000124209.4(gene)|ensembl:ENST00000244040.4(transcript)|…		-	-	figure legend:Table S4, Fig. 5|full coverage:Only protein-protein interactions	taxid:9606(human-neuron)|taxid:9606(Homo sapiens neuron)	-	2023/07/26	2024/01/27	crc64:835A8706D847A8CC	crc64:EBC84711DA3F839B	-	-	flag tag:n-n|mutation:301-301	-	0	0	psi-mi:"MI:0102"(sequence tag identification)	psi-mi:"MI:0102"(sequence tag identification)
uniprotkb:P10636-8	uniprotkb:Q9ULC4	intact:EBI-7470331|intact:MINT-134477|intact:EBI-7470384|intact:EBI-7638179|intact:EBI-7638125|intact:EBI-7638230|intact:EBI-7638364|intact:EBI-7961077|intact:EBI-7470086|intact:EBI-7637965|intact:EBI-7638329|intact:EBI-7470156|intact:EBI-7470185|intact:EBI-7470243|intact:EBI-7638049|intact:EBI-7470111|intact:EBI-7637861|ensembl:ENSP00000303214.7|ensembl:ENSP00000460965.1|ensembl:ENSP00000477703.…	intact:EBI-1048747|uniprotkb:B4DGY2|uniprotkb:Q502X6|ensembl:ENSP00000360367.5|intact:EBI-716076|uniprotkb:Q9ULC4	psi-mi:p10636-8(display_short)|psi-mi:Microtubule-associated protein tau(display_long)|uniprotkb:Tau-4(isoform synonym)|uniprotkb:MAPTL(gene name synonym)|uniprotkb:MTBT1(gene name synonym)|uniprotkb:TAU(gene name synonym)|uniprotkb:Neurofibrillary tangle protein(gene name synonym)|uniprotkb:Paired helical filament-tau(gene name synonym)|uniprotkb:2N4R(isoform synonym)|uniprotkb:MAPT(gene name)	psi-mi:mcts1_human(display_short)|psi-mi:Malignant T-cell-amplified sequence 1(display_long)|uniprotkb:MCT1(gene name synonym)|uniprotkb:Multiple copies T-cell malignancies(gene name synonym)|uniprotkb:MCTS1(gene name)	psi-mi:"MI:0007"(anti tag coimmunoprecipitation)	Tracy TE. et al.(2022)	intact:EBI-44433253|pubmed:35063084|imex:IM-29773	taxid:9606(human)|taxid:9606(Homo sapiens)	taxid:9606(human)|taxid:9606(Homo sapiens)	psi-mi:"MI:0914"(association)	psi-mi:"MI:0469"(European Bioinformatics Institute)	intact:EBI-46421644|imex:IM-29773-23	intact-miscore:0.35	psi-mi:"MI:1060"(spoke expansion)	psi-mi:"MI:0499"(unspecified role)	psi-mi:"MI:0499"(unspecified role)	psi-mi:"MI:0496"(bait)	psi-mi:"MI:0498"(prey)	psi-mi:"MI:0326"(protein)	psi-mi:"MI:0326"(protein)	intact:EBI-366182(isoform-parent)|ensembl:ENSG00000186868.18(gene)|ensembl:ENSG00000276155.4(gene)|ensembl:ENSG00000277956.4(gene)|ensembl:ENST00000351559.10(transcript)|ensembl:ENST00000574436.5(transcript)|ensembl:ENST00000620070.4(transcript)|ensembl:ENST00000621329.4(transcript)|ensembl:ENST00000634049.1(transcript)|ensembl:ENST00000703978.1(transcript)	interpro:IPR016437|interpro:IPR041366|interpro:IPR002478|interpro:IPR004521|interpro:IPR015947|rcsb pdb:3R90|rcsb pdb:5ONS|rcsb pdb:5VYC|rcsb pdb:6MS4|go:"GO:0001731"|go:"GO:0003723"|go:"GO:0003743"|go:"GO:0005737"|go:"GO:0006974"|go:"GO:0007049"|go:"GO:0008284"|go:"GO:0032790"|go:"GO:0075522"|ensembl:ENSG00000232119.8(gene)|ensembl:ENST00000371317.10(transcript)|ensembl:ENST00000371315.3|ensembl…		-	-	figure legend:Table S4, Fig. 5|full coverage:Only protein-protein interactions	taxid:9606(human-neuron)|taxid:9606(Homo sapiens neuron)	-	2023/07/26	2024/01/27	crc64:835A8706D847A8CC	crc64:2FC00C7A992E24EB	-	-	flag tag:n-n|mutation:301-301	-	0	0	psi-mi:"MI:0102"(sequence tag identification)	psi-mi:"MI:0102"(sequence tag identification)
uniprotkb:P10636-8	uniprotkb:Q9ULP0	intact:EBI-7470331|intact:MINT-134477|intact:EBI-7470384|intact:EBI-7638179|intact:EBI-7638125|intact:EBI-7638230|intact:EBI-7638364|intact:EBI-7961077|intact:EBI-7470086|intact:EBI-7637965|intact:EBI-7638329|intact:EBI-7470156|intact:EBI-7470185|intact:EBI-7470243|intact:EBI-7638049|intact:EBI-7470111|intact:EBI-7637861|ensembl:ENSP00000303214.7|ensembl:ENSP00000460965.1|ensembl:ENSP00000477703.…	uniprotkb:Q96PL9|uniprotkb:Q9GZX0|uniprotkb:H7C600|uniprotkb:B3KNU2|uniprotkb:Q6ZNE7|uniprotkb:Q9GZN3|uniprotkb:Q9GZM1|uniprotkb:Q6ZTI7|uniprotkb:B4DK66|uniprotkb:B4DSW5|ensembl:ENSP00000457659.1|intact:EBI-10323810|uniprotkb:Q9ULP0	psi-mi:p10636-8(display_short)|psi-mi:Microtubule-associated protein tau(display_long)|uniprotkb:Tau-4(isoform synonym)|uniprotkb:MAPTL(gene name synonym)|uniprotkb:MTBT1(gene name synonym)|uniprotkb:TAU(gene name synonym)|uniprotkb:Neurofibrillary tangle protein(gene name synonym)|uniprotkb:Paired helical filament-tau(gene name synonym)|uniprotkb:2N4R(isoform synonym)|uniprotkb:MAPT(gene name)	psi-mi:ndrg4_human(display_short)|psi-mi:Protein NDRG4(display_long)|uniprotkb:NDRG4(gene name)|uniprotkb:Vascular smooth muscle cell-associated protein 8(gene name synonym)|uniprotkb:N-myc downstream-regulated gene 4 protein(gene name synonym)|uniprotkb:KIAA1180(gene name synonym)|uniprotkb:Brain development-related molecule 1(gene name synonym)|uniprotkb:BDM1(gene name synonym)	psi-mi:"MI:0007"(anti tag coimmunoprecipitation)	Tracy TE. et al.(2022)	intact:EBI-44433253|pubmed:35063084|imex:IM-29773	taxid:9606(human)|taxid:9606(Homo sapiens)	taxid:9606(human)|taxid:9606(Homo sapiens)	psi-mi:"MI:0914"(association)	psi-mi:"MI:0469"(European Bioinformatics Institute)	intact:EBI-46421644|imex:IM-29773-23	intact-miscore:0.35	psi-mi:"MI:1060"(spoke expansion)	psi-mi:"MI:0499"(unspecified role)	psi-mi:"MI:0499"(unspecified role)	psi-mi:"MI:0496"(bait)	psi-mi:"MI:0498"(prey)	psi-mi:"MI:0326"(protein)	psi-mi:"MI:0326"(protein)	intact:EBI-366182(isoform-parent)|ensembl:ENSG00000186868.18(gene)|ensembl:ENSG00000276155.4(gene)|ensembl:ENSG00000277956.4(gene)|ensembl:ENST00000351559.10(transcript)|ensembl:ENST00000574436.5(transcript)|ensembl:ENST00000620070.4(transcript)|ensembl:ENST00000621329.4(transcript)|ensembl:ENST00000634049.1(transcript)|ensembl:ENST00000703978.1(transcript)	refseq:XP_016879079.1|refseq:NP_075061.1|refseq:NP_065198.1|refseq:NP_001229765.1|refseq:NP_001229764.1|refseq:NP_001229763.1|refseq:NP_001229762.1|refseq:NP_001123959.1|mint:Q9ULP0|ensembl:ENSP00000458113.1|ensembl:ENSP00000457659.1|ensembl:ENSP00000456338.1|ensembl:ENST00000568640.5|ensembl:ENSP00000454410.1|ensembl:ENST00000566192.5|ensembl:ENST00000563799.5|interpro:IPR004142|interpro:IPR0290…		-	-	figure legend:Table S4, Fig. 5|full coverage:Only protein-protein interactions	taxid:9606(human-neuron)|taxid:9606(Homo sapiens neuron)	-	2023/07/26	2024/01/27	crc64:835A8706D847A8CC	crc64:4CFAFC7C820013B6	-	-	flag tag:n-n|mutation:301-301	-	0	0	psi-mi:"MI:0102"(sequence tag identification)	psi-mi:"MI:0102"(sequence tag identification)
uniprotkb:P10636-8	uniprotkb:Q9ULU8	intact:EBI-7470331|intact:MINT-134477|intact:EBI-7470384|intact:EBI-7638179|intact:EBI-7638125|intact:EBI-7638230|intact:EBI-7638364|intact:EBI-7961077|intact:EBI-7470086|intact:EBI-7637965|intact:EBI-7638329|intact:EBI-7470156|intact:EBI-7470185|intact:EBI-7470243|intact:EBI-7638049|intact:EBI-7470111|intact:EBI-7637861|ensembl:ENSP00000303214.7|ensembl:ENSP00000460965.1|ensembl:ENSP00000477703.…	uniprotkb:A6NF60|uniprotkb:Q13339|uniprotkb:Q6GQQ6|uniprotkb:Q8N2Z5|uniprotkb:Q8N3M7|uniprotkb:Q8NFR0|uniprotkb:Q96BC2|ensembl:ENSP00000373215.4|intact:EBI-724083|uniprotkb:Q9ULU8	psi-mi:p10636-8(display_short)|psi-mi:Microtubule-associated protein tau(display_long)|uniprotkb:Tau-4(isoform synonym)|uniprotkb:MAPTL(gene name synonym)|uniprotkb:MTBT1(gene name synonym)|uniprotkb:TAU(gene name synonym)|uniprotkb:Neurofibrillary tangle protein(gene name synonym)|uniprotkb:Paired helical filament-tau(gene name synonym)|uniprotkb:2N4R(isoform synonym)|uniprotkb:MAPT(gene name)	psi-mi:caps1_human(display_short)|psi-mi:Calcium-dependent secretion activator 1(display_long)|uniprotkb:CADPS(gene name)|uniprotkb:Calcium-dependent activator protein for secretion 1(gene name synonym)|uniprotkb:CAPS(gene name synonym)|uniprotkb:CAPS1(gene name synonym)|uniprotkb:KIAA1121(gene name synonym)	psi-mi:"MI:0007"(anti tag coimmunoprecipitation)	Tracy TE. et al.(2022)	intact:EBI-44433253|pubmed:35063084|imex:IM-29773	taxid:9606(human)|taxid:9606(Homo sapiens)	taxid:9606(human)|taxid:9606(Homo sapiens)	psi-mi:"MI:0914"(association)	psi-mi:"MI:0469"(European Bioinformatics Institute)	intact:EBI-46421644|imex:IM-29773-23	intact-miscore:0.35	psi-mi:"MI:1060"(spoke expansion)	psi-mi:"MI:0499"(unspecified role)	psi-mi:"MI:0499"(unspecified role)	psi-mi:"MI:0496"(bait)	psi-mi:"MI:0498"(prey)	psi-mi:"MI:0326"(protein)	psi-mi:"MI:0326"(protein)	intact:EBI-366182(isoform-parent)|ensembl:ENSG00000186868.18(gene)|ensembl:ENSG00000276155.4(gene)|ensembl:ENSG00000277956.4(gene)|ensembl:ENST00000351559.10(transcript)|ensembl:ENST00000574436.5(transcript)|ensembl:ENST00000620070.4(transcript)|ensembl:ENST00000621329.4(transcript)|ensembl:ENST00000634049.1(transcript)|ensembl:ENST00000703978.1(transcript)	interpro:IPR000008|interpro:IPR001849|interpro:IPR010439|interpro:IPR011993|interpro:IPR014770|interpro:IPR033227|rcsb pdb:1WI1|go:"GO:0005829"|go:"GO:0006887"|go:"GO:0008289"|go:"GO:0015031"|go:"GO:0016079"|go:"GO:0019901"|go:"GO:0045921"|go:"GO:0046872"|go:"GO:0098793"|go:"GO:0098978"|go:"GO:0099012"|go:"GO:1990504"|ensembl:ENSG00000163618.18(gene)|ensembl:ENST00000383710.9(transcript)|ensembl:…		-	-	figure legend:Table S4, Fig. 5|full coverage:Only protein-protein interactions	taxid:9606(human-neuron)|taxid:9606(Homo sapiens neuron)	-	2023/07/26	2024/01/27	crc64:835A8706D847A8CC	crc64:9911C50B3A507112	-	-	flag tag:n-n|mutation:301-301	-	0	0	psi-mi:"MI:0102"(sequence tag identification)	psi-mi:"MI:0102"(sequence tag identification)
uniprotkb:P10636-8	uniprotkb:Q9Y2W2	intact:EBI-7470331|intact:MINT-134477|intact:EBI-7470384|intact:EBI-7638179|intact:EBI-7638125|intact:EBI-7638230|intact:EBI-7638364|intact:EBI-7961077|intact:EBI-7470086|intact:EBI-7637965|intact:EBI-7638329|intact:EBI-7470156|intact:EBI-7470185|intact:EBI-7470243|intact:EBI-7638049|intact:EBI-7470111|intact:EBI-7637861|ensembl:ENSP00000303214.7|ensembl:ENSP00000460965.1|ensembl:ENSP00000477703.…	uniprotkb:Q96AY8|ensembl:ENSP00000261167.2|intact:EBI-714455|uniprotkb:Q9Y2W2	psi-mi:p10636-8(display_short)|psi-mi:Microtubule-associated protein tau(display_long)|uniprotkb:Tau-4(isoform synonym)|uniprotkb:MAPTL(gene name synonym)|uniprotkb:MTBT1(gene name synonym)|uniprotkb:TAU(gene name synonym)|uniprotkb:Neurofibrillary tangle protein(gene name synonym)|uniprotkb:Paired helical filament-tau(gene name synonym)|uniprotkb:2N4R(isoform synonym)|uniprotkb:MAPT(gene name)	psi-mi:wbp11_human(display_short)|psi-mi:WW domain-binding protein 11(display_long)|uniprotkb:SH3 domain-binding protein SNP70(gene name synonym)|uniprotkb:Npw38-binding protein(gene name synonym)|uniprotkb:NPWBP(gene name synonym)|uniprotkb:SNP70(gene name synonym)|uniprotkb:SIPP1(gene name synonym)|uniprotkb:Splicing factor that interacts with PQBP-1 and PP1(gene name synonym)|uniprotkb:WBP11(g…	psi-mi:"MI:0007"(anti tag coimmunoprecipitation)	Tracy TE. et al.(2022)	intact:EBI-44433253|pubmed:35063084|imex:IM-29773	taxid:9606(human)|taxid:9606(Homo sapiens)	taxid:9606(human)|taxid:9606(Homo sapiens)	psi-mi:"MI:0914"(association)	psi-mi:"MI:0469"(European Bioinformatics Institute)	intact:EBI-46421644|imex:IM-29773-23	intact-miscore:0.35	psi-mi:"MI:1060"(spoke expansion)	psi-mi:"MI:0499"(unspecified role)	psi-mi:"MI:0499"(unspecified role)	psi-mi:"MI:0496"(bait)	psi-mi:"MI:0498"(prey)	psi-mi:"MI:0326"(protein)	psi-mi:"MI:0326"(protein)	intact:EBI-366182(isoform-parent)|ensembl:ENSG00000186868.18(gene)|ensembl:ENSG00000276155.4(gene)|ensembl:ENSG00000277956.4(gene)|ensembl:ENST00000351559.10(transcript)|ensembl:ENST00000574436.5(transcript)|ensembl:ENST00000620070.4(transcript)|ensembl:ENST00000621329.4(transcript)|ensembl:ENST00000634049.1(transcript)|ensembl:ENST00000703978.1(transcript)	interpro:IPR019007|rcsb pdb:7ABF|rcsb pdb:7ABG|go:"GO:0003697"|go:"GO:0003723"|go:"GO:0005634"|go:"GO:0005654"|go:"GO:0005829"|go:"GO:0006364"|go:"GO:0006397"|go:"GO:0008380"|go:"GO:0043231"|go:"GO:0050699"|ensembl:ENSG00000084463.8(gene)|ensembl:ENST00000261167.7(transcript)|ensembl:ENSP00000261167.2|mint:Q9Y2W2|refseq:NP_057396.1|reactome:R-HSA-72163		-	-	figure legend:Table S4, Fig. 5|full coverage:Only protein-protein interactions	taxid:9606(human-neuron)|taxid:9606(Homo sapiens neuron)	-	2023/07/26	2024/01/27	crc64:835A8706D847A8CC	crc64:C94F9687D132CE77	-	-	flag tag:n-n|mutation:301-301	-	0	0	psi-mi:"MI:0102"(sequence tag identification)	psi-mi:"MI:0102"(sequence tag identification)
uniprotkb:P10636-8	uniprotkb:Q9Y3A6	intact:EBI-7470331|intact:MINT-134477|intact:EBI-7470384|intact:EBI-7638179|intact:EBI-7638125|intact:EBI-7638230|intact:EBI-7638364|intact:EBI-7961077|intact:EBI-7470086|intact:EBI-7637965|intact:EBI-7638329|intact:EBI-7470156|intact:EBI-7470185|intact:EBI-7470243|intact:EBI-7638049|intact:EBI-7470111|intact:EBI-7637861|ensembl:ENSP00000303214.7|ensembl:ENSP00000460965.1|ensembl:ENSP00000477703.…	intact:MINT-3085589|uniprotkb:B2R703|uniprotkb:D3DT38|uniprotkb:Q96AX8|uniprotkb:B1AKT4|ensembl:ENSP00000359305.3|intact:EBI-7560959|uniprotkb:Q9Y3A6	psi-mi:p10636-8(display_short)|psi-mi:Microtubule-associated protein tau(display_long)|uniprotkb:Tau-4(isoform synonym)|uniprotkb:MAPTL(gene name synonym)|uniprotkb:MTBT1(gene name synonym)|uniprotkb:TAU(gene name synonym)|uniprotkb:Neurofibrillary tangle protein(gene name synonym)|uniprotkb:Paired helical filament-tau(gene name synonym)|uniprotkb:2N4R(isoform synonym)|uniprotkb:MAPT(gene name)	psi-mi:tmed5_human(display_short)|psi-mi:Transmembrane emp24 domain-containing protein 5(display_long)|uniprotkb:p24 family protein gamma-2(gene name synonym)|uniprotkb:p28(gene name synonym)|uniprotkb:CGI-100(orf name)|uniprotkb:UNQ397/PRO733(orf name)|uniprotkb:TMED5(gene name)	psi-mi:"MI:0007"(anti tag coimmunoprecipitation)	Tracy TE. et al.(2022)	intact:EBI-44433253|pubmed:35063084|imex:IM-29773	taxid:9606(human)|taxid:9606(Homo sapiens)	taxid:9606(human)|taxid:9606(Homo sapiens)	psi-mi:"MI:0914"(association)	psi-mi:"MI:0469"(European Bioinformatics Institute)	intact:EBI-46421644|imex:IM-29773-23	intact-miscore:0.35	psi-mi:"MI:1060"(spoke expansion)	psi-mi:"MI:0499"(unspecified role)	psi-mi:"MI:0499"(unspecified role)	psi-mi:"MI:0496"(bait)	psi-mi:"MI:0498"(prey)	psi-mi:"MI:0326"(protein)	psi-mi:"MI:0326"(protein)	intact:EBI-366182(isoform-parent)|ensembl:ENSG00000186868.18(gene)|ensembl:ENSG00000276155.4(gene)|ensembl:ENSG00000277956.4(gene)|ensembl:ENST00000351559.10(transcript)|ensembl:ENST00000574436.5(transcript)|ensembl:ENST00000620070.4(transcript)|ensembl:ENST00000621329.4(transcript)|ensembl:ENST00000634049.1(transcript)|ensembl:ENST00000703978.1(transcript)	interpro:IPR009038|interpro:IPR015720|interpro:IPR036598|go:"GO:0005783"|go:"GO:0005789"|go:"GO:0005793"|go:"GO:0005794"|go:"GO:0005801"|go:"GO:0006886"|go:"GO:0006888"|go:"GO:0030134"|go:"GO:0033116"|go:"GO:0070971"|go:"GO:0090161"|ensembl:ENSG00000117500.13(gene)|ensembl:ENST00000370282.8(transcript)|ensembl:ENSP00000359305.3|ensembl:ENST00000479918.5|ensembl:ENSP00000418992.1|mint:Q9Y3A6|refse…		-	comment:mint|comment:homomint	figure legend:Table S4, Fig. 5|full coverage:Only protein-protein interactions	taxid:9606(human-neuron)|taxid:9606(Homo sapiens neuron)	-	2023/07/26	2024/01/27	crc64:835A8706D847A8CC	crc64:6973E0DACBF15B19	-	-	flag tag:n-n|mutation:301-301	-	0	0	psi-mi:"MI:0102"(sequence tag identification)	psi-mi:"MI:0102"(sequence tag identification)
uniprotkb:P10636-8	uniprotkb:Q9Y3C6	intact:EBI-7470331|intact:MINT-134477|intact:EBI-7470384|intact:EBI-7638179|intact:EBI-7638125|intact:EBI-7638230|intact:EBI-7638364|intact:EBI-7961077|intact:EBI-7470086|intact:EBI-7637965|intact:EBI-7638329|intact:EBI-7470156|intact:EBI-7470185|intact:EBI-7470243|intact:EBI-7638049|intact:EBI-7470111|intact:EBI-7637861|ensembl:ENSP00000303214.7|ensembl:ENSP00000460965.1|ensembl:ENSP00000477703.…	uniprotkb:Q5TDC9|uniprotkb:O15001|ensembl:ENSP00000362803.5|intact:EBI-2557649|uniprotkb:Q9Y3C6	psi-mi:p10636-8(display_short)|psi-mi:Microtubule-associated protein tau(display_long)|uniprotkb:Tau-4(isoform synonym)|uniprotkb:MAPTL(gene name synonym)|uniprotkb:MTBT1(gene name synonym)|uniprotkb:TAU(gene name synonym)|uniprotkb:Neurofibrillary tangle protein(gene name synonym)|uniprotkb:Paired helical filament-tau(gene name synonym)|uniprotkb:2N4R(isoform synonym)|uniprotkb:MAPT(gene name)	psi-mi:ppil1_human(display_short)|psi-mi:Peptidyl-prolyl cis-trans isomerase-like 1(display_long)|uniprotkb:PPIL1(gene name)|uniprotkb:UNQ2425/PRO4984(orf name)|uniprotkb:CGI-124(orf name)|uniprotkb:CYPL1(gene name synonym)|uniprotkb:Rotamase PPIL1(gene name synonym)	psi-mi:"MI:0007"(anti tag coimmunoprecipitation)	Tracy TE. et al.(2022)	intact:EBI-44433253|pubmed:35063084|imex:IM-29773	taxid:9606(human)|taxid:9606(Homo sapiens)	taxid:9606(human)|taxid:9606(Homo sapiens)	psi-mi:"MI:0914"(association)	psi-mi:"MI:0469"(European Bioinformatics Institute)	intact:EBI-46421644|imex:IM-29773-23	intact-miscore:0.35	psi-mi:"MI:1060"(spoke expansion)	psi-mi:"MI:0499"(unspecified role)	psi-mi:"MI:0499"(unspecified role)	psi-mi:"MI:0496"(bait)	psi-mi:"MI:0498"(prey)	psi-mi:"MI:0326"(protein)	psi-mi:"MI:0326"(protein)	intact:EBI-366182(isoform-parent)|ensembl:ENSG00000186868.18(gene)|ensembl:ENSG00000276155.4(gene)|ensembl:ENSG00000277956.4(gene)|ensembl:ENST00000351559.10(transcript)|ensembl:ENST00000574436.5(transcript)|ensembl:ENST00000620070.4(transcript)|ensembl:ENST00000621329.4(transcript)|ensembl:ENST00000634049.1(transcript)|ensembl:ENST00000703978.1(transcript)	reactome:R-HSA-72163|refseq:NP_057143.1|interpro:IPR002130|interpro:IPR020892|interpro:IPR024936|interpro:IPR029000|interpro:IPR044666|rcsb pdb:8C6J|rcsb pdb:8CH6|rcsb pdb:1XWN|rcsb pdb:2K7N|rcsb pdb:2X7K|rcsb pdb:5MQF|rcsb pdb:5XJC|rcsb pdb:5YZG|rcsb pdb:5Z56|rcsb pdb:5Z57|rcsb pdb:6FF4|rcsb pdb:6FF7|rcsb pdb:6ICZ|rcsb pdb:6ID0|rcsb pdb:6ID1|rcsb pdb:6QDV|rcsb pdb:6ZYM|rcsb pdb:7QTT|rcsb pdb:7W5…		-	-	figure legend:Table S4, Fig. 5|full coverage:Only protein-protein interactions	taxid:9606(human-neuron)|taxid:9606(Homo sapiens neuron)	-	2023/07/26	2024/01/27	crc64:835A8706D847A8CC	crc64:2872DC3336CD05E4	-	-	flag tag:n-n|mutation:301-301	-	0	0	psi-mi:"MI:0102"(sequence tag identification)	psi-mi:"MI:0102"(sequence tag identification)
uniprotkb:P10636-8	uniprotkb:Q9Y3U8	intact:EBI-7470331|intact:MINT-134477|intact:EBI-7470384|intact:EBI-7638179|intact:EBI-7638125|intact:EBI-7638230|intact:EBI-7638364|intact:EBI-7961077|intact:EBI-7470086|intact:EBI-7637965|intact:EBI-7638329|intact:EBI-7470156|intact:EBI-7470185|intact:EBI-7470243|intact:EBI-7638049|intact:EBI-7470111|intact:EBI-7637861|ensembl:ENSP00000303214.7|ensembl:ENSP00000460965.1|ensembl:ENSP00000477703.…	uniprotkb:B2R4Y1|uniprotkb:D6W634|uniprotkb:Q6FIG1|uniprotkb:Q9UQF6|ensembl:ENSP00000252543.3|ensembl:ENSP00000378081.2|ensembl:ENSP00000462609.1|ensembl:ENSP00000464342.1|intact:EBI-1057689|uniprotkb:Q9Y3U8	psi-mi:p10636-8(display_short)|psi-mi:Microtubule-associated protein tau(display_long)|uniprotkb:Tau-4(isoform synonym)|uniprotkb:MAPTL(gene name synonym)|uniprotkb:MTBT1(gene name synonym)|uniprotkb:TAU(gene name synonym)|uniprotkb:Neurofibrillary tangle protein(gene name synonym)|uniprotkb:Paired helical filament-tau(gene name synonym)|uniprotkb:2N4R(isoform synonym)|uniprotkb:MAPT(gene name)	psi-mi:rl36_human(display_short)|psi-mi:Large ribosomal subunit protein eL36(display_long)|uniprotkb:RPL36(gene name)|uniprotkb:60S ribosomal protein L36(gene name synonym)	psi-mi:"MI:0007"(anti tag coimmunoprecipitation)	Tracy TE. et al.(2022)	intact:EBI-44433253|pubmed:35063084|imex:IM-29773	taxid:9606(human)|taxid:9606(Homo sapiens)	taxid:9606(human)|taxid:9606(Homo sapiens)	psi-mi:"MI:0914"(association)	psi-mi:"MI:0469"(European Bioinformatics Institute)	intact:EBI-46421644|imex:IM-29773-23	intact-miscore:0.53	psi-mi:"MI:1060"(spoke expansion)	psi-mi:"MI:0499"(unspecified role)	psi-mi:"MI:0499"(unspecified role)	psi-mi:"MI:0496"(bait)	psi-mi:"MI:0498"(prey)	psi-mi:"MI:0326"(protein)	psi-mi:"MI:0326"(protein)	intact:EBI-366182(isoform-parent)|ensembl:ENSG00000186868.18(gene)|ensembl:ENSG00000276155.4(gene)|ensembl:ENSG00000277956.4(gene)|ensembl:ENST00000351559.10(transcript)|ensembl:ENST00000574436.5(transcript)|ensembl:ENST00000620070.4(transcript)|ensembl:ENST00000621329.4(transcript)|ensembl:ENST00000634049.1(transcript)|ensembl:ENST00000703978.1(transcript)	reactome:R-HSA-975957|reactome:R-HSA-975956|reactome:R-HSA-9633012|reactome:R-HSA-9010553|reactome:R-HSA-72764|reactome:R-HSA-72706|reactome:R-HSA-72689|reactome:R-HSA-6791226|reactome:R-HSA-2408557|reactome:R-HSA-192823|reactome:R-HSA-1799339|reactome:R-HSA-156902|reactome:R-HSA-156827|refseq:NP_378669.1|refseq:NP_056229.2|mint:Q9Y3U8|ensembl:ENSP00000462609.1|ensembl:ENSP00000464342.1|ensembl:E…		-	-	figure legend:Table S4, Fig. 5|full coverage:Only protein-protein interactions	taxid:9606(human-neuron)|taxid:9606(Homo sapiens neuron)	-	2023/07/26	2024/01/27	crc64:835A8706D847A8CC	crc64:FEE8850A62080EB3	-	-	flag tag:n-n|mutation:301-301	-	0	0	psi-mi:"MI:0102"(sequence tag identification)	psi-mi:"MI:0102"(sequence tag identification)
uniprotkb:P10636-8	uniprotkb:Q9Y4Z0	intact:EBI-7470331|intact:MINT-134477|intact:EBI-7470384|intact:EBI-7638179|intact:EBI-7638125|intact:EBI-7638230|intact:EBI-7638364|intact:EBI-7961077|intact:EBI-7470086|intact:EBI-7637965|intact:EBI-7638329|intact:EBI-7470156|intact:EBI-7470185|intact:EBI-7470243|intact:EBI-7638049|intact:EBI-7470111|intact:EBI-7637861|ensembl:ENSP00000303214.7|ensembl:ENSP00000460965.1|ensembl:ENSP00000477703.…	ensembl:ENSP00000469468.2|intact:EBI-372521|uniprotkb:Q9Y4Z0	psi-mi:p10636-8(display_short)|psi-mi:Microtubule-associated protein tau(display_long)|uniprotkb:Tau-4(isoform synonym)|uniprotkb:MAPTL(gene name synonym)|uniprotkb:MTBT1(gene name synonym)|uniprotkb:TAU(gene name synonym)|uniprotkb:Neurofibrillary tangle protein(gene name synonym)|uniprotkb:Paired helical filament-tau(gene name synonym)|uniprotkb:2N4R(isoform synonym)|uniprotkb:MAPT(gene name)	psi-mi:lsm4_human(display_short)|psi-mi:U6 snRNA-associated Sm-like protein LSm4(display_long)|uniprotkb:Glycine-rich protein(gene name synonym)|uniprotkb:LSM4(gene name)	psi-mi:"MI:0007"(anti tag coimmunoprecipitation)	Tracy TE. et al.(2022)	intact:EBI-44433253|pubmed:35063084|imex:IM-29773	taxid:9606(human)|taxid:9606(Homo sapiens)	taxid:9606(human)|taxid:9606(Homo sapiens)	psi-mi:"MI:0914"(association)	psi-mi:"MI:0469"(European Bioinformatics Institute)	intact:EBI-46421644|imex:IM-29773-23	intact-miscore:0.35	psi-mi:"MI:1060"(spoke expansion)	psi-mi:"MI:0499"(unspecified role)	psi-mi:"MI:0499"(unspecified role)	psi-mi:"MI:0496"(bait)	psi-mi:"MI:0498"(prey)	psi-mi:"MI:0326"(protein)	psi-mi:"MI:0326"(protein)	intact:EBI-366182(isoform-parent)|ensembl:ENSG00000186868.18(gene)|ensembl:ENSG00000276155.4(gene)|ensembl:ENSG00000277956.4(gene)|ensembl:ENST00000351559.10(transcript)|ensembl:ENST00000574436.5(transcript)|ensembl:ENST00000620070.4(transcript)|ensembl:ENST00000621329.4(transcript)|ensembl:ENST00000634049.1(transcript)|ensembl:ENST00000703978.1(transcript)	interpro:IPR001163|interpro:IPR010920|interpro:IPR027141|interpro:IPR034101|interpro:IPR047575|rcsb pdb:6AHD|rcsb pdb:6QW6|rcsb pdb:6QX9|rcsb pdb:7ABG|rcsb pdb:3JCR|rcsb pdb:5O9Z|rcsb pdb:6AH0|go:"GO:0000387"|go:"GO:0000398"|go:"GO:0000932"|go:"GO:0000956"|go:"GO:0003723"|go:"GO:0005634"|go:"GO:0005654"|go:"GO:0005688"|go:"GO:0005829"|go:"GO:0008380"|go:"GO:0016020"|go:"GO:0017070"|go:"GO:0032991…		-	-	figure legend:Table S4, Fig. 5|full coverage:Only protein-protein interactions	taxid:9606(human-neuron)|taxid:9606(Homo sapiens neuron)	-	2023/07/26	2024/01/27	crc64:835A8706D847A8CC	crc64:BCEFB20247335A1B	-	-	flag tag:n-n|mutation:301-301	-	0	0	psi-mi:"MI:0102"(sequence tag identification)	psi-mi:"MI:0102"(sequence tag identification)
uniprotkb:P10636-8	uniprotkb:Q9Y5X3	intact:EBI-7470331|intact:MINT-134477|intact:EBI-7470384|intact:EBI-7638179|intact:EBI-7638125|intact:EBI-7638230|intact:EBI-7638364|intact:EBI-7961077|intact:EBI-7470086|intact:EBI-7637965|intact:EBI-7638329|intact:EBI-7470156|intact:EBI-7470185|intact:EBI-7470243|intact:EBI-7638049|intact:EBI-7470111|intact:EBI-7637861|ensembl:ENSP00000303214.7|ensembl:ENSP00000460965.1|ensembl:ENSP00000477703.…	uniprotkb:D3DW26|uniprotkb:Q7KZN0|uniprotkb:Q52LC4|uniprotkb:B7ZKN3|uniprotkb:Q9BWP0|ensembl:ENSP00000366988.3|ensembl:ENSP00000366998.3|intact:EBI-715760|uniprotkb:Q9Y5X3	psi-mi:p10636-8(display_short)|psi-mi:Microtubule-associated protein tau(display_long)|uniprotkb:Tau-4(isoform synonym)|uniprotkb:MAPTL(gene name synonym)|uniprotkb:MTBT1(gene name synonym)|uniprotkb:TAU(gene name synonym)|uniprotkb:Neurofibrillary tangle protein(gene name synonym)|uniprotkb:Paired helical filament-tau(gene name synonym)|uniprotkb:2N4R(isoform synonym)|uniprotkb:MAPT(gene name)	psi-mi:snx5_human(display_short)|psi-mi:Sorting nexin-5(display_long)|uniprotkb:SNX5(gene name)	psi-mi:"MI:0007"(anti tag coimmunoprecipitation)	Tracy TE. et al.(2022)	intact:EBI-44433253|pubmed:35063084|imex:IM-29773	taxid:9606(human)|taxid:9606(Homo sapiens)	taxid:9606(human)|taxid:9606(Homo sapiens)	psi-mi:"MI:0914"(association)	psi-mi:"MI:0469"(European Bioinformatics Institute)	intact:EBI-46421644|imex:IM-29773-23	intact-miscore:0.35	psi-mi:"MI:1060"(spoke expansion)	psi-mi:"MI:0499"(unspecified role)	psi-mi:"MI:0499"(unspecified role)	psi-mi:"MI:0496"(bait)	psi-mi:"MI:0498"(prey)	psi-mi:"MI:0326"(protein)	psi-mi:"MI:0326"(protein)	intact:EBI-366182(isoform-parent)|ensembl:ENSG00000186868.18(gene)|ensembl:ENSG00000276155.4(gene)|ensembl:ENSG00000277956.4(gene)|ensembl:ENST00000351559.10(transcript)|ensembl:ENST00000574436.5(transcript)|ensembl:ENST00000620070.4(transcript)|ensembl:ENST00000621329.4(transcript)|ensembl:ENST00000634049.1(transcript)|ensembl:ENST00000703978.1(transcript)	reactome:R-HSA-432722|refseq:NP_689413.1|refseq:NP_055241.1|mint:Q9Y5X3|ensembl:ENSP00000475510.1|ensembl:ENST00000606557.1|ensembl:ENSP00000366998.3|ensembl:ENSP00000366988.3|ensembl:ENST00000377768.7(transcript)|ensembl:ENST00000377759.9(transcript)|ensembl:ENSG00000089006.17(gene)|go:"GO:0098559"|go:"GO:0097422"|interpro:IPR001683|interpro:IPR014637|interpro:IPR015404|interpro:IPR027267|interp…		-	-	figure legend:Table S4, Fig. 5|full coverage:Only protein-protein interactions	taxid:9606(human-neuron)|taxid:9606(Homo sapiens neuron)	-	2023/07/26	2024/01/27	crc64:835A8706D847A8CC	crc64:87A85620AF827EC6	-	-	flag tag:n-n|mutation:301-301	-	0	0	psi-mi:"MI:0102"(sequence tag identification)	psi-mi:"MI:0102"(sequence tag identification)
uniprotkb:P10636-8	uniprotkb:Q9Y653	intact:EBI-7470331|intact:MINT-134477|intact:EBI-7470384|intact:EBI-7638179|intact:EBI-7638125|intact:EBI-7638230|intact:EBI-7638364|intact:EBI-7961077|intact:EBI-7470086|intact:EBI-7637965|intact:EBI-7638329|intact:EBI-7470156|intact:EBI-7470185|intact:EBI-7470243|intact:EBI-7638049|intact:EBI-7470111|intact:EBI-7637861|ensembl:ENSP00000303214.7|ensembl:ENSP00000460965.1|ensembl:ENSP00000477703.…	uniprotkb:A6NIT7|uniprotkb:O95966|uniprotkb:Q96HB4|uniprotkb:A6NJV9|uniprotkb:B0M0K4|uniprotkb:Q8NGB3|uniprotkb:B4DR54|uniprotkb:Q6ZMP1|ensembl:ENSP00000454933.2|ensembl:ENSP00000455215.1|ensembl:ENSP00000456794.1|ensembl:ENSP00000500185.2|intact:EBI-2833004|uniprotkb:Q9Y653	psi-mi:p10636-8(display_short)|psi-mi:Microtubule-associated protein tau(display_long)|uniprotkb:Tau-4(isoform synonym)|uniprotkb:MAPTL(gene name synonym)|uniprotkb:MTBT1(gene name synonym)|uniprotkb:TAU(gene name synonym)|uniprotkb:Neurofibrillary tangle protein(gene name synonym)|uniprotkb:Paired helical filament-tau(gene name synonym)|uniprotkb:2N4R(isoform synonym)|uniprotkb:MAPT(gene name)	psi-mi:agrg1_human(display_short)|psi-mi:Adhesion G-protein coupled receptor G1(display_long)|uniprotkb:ADGRG1(gene name)|uniprotkb:UNQ540/PRO1083(orf name)|uniprotkb:TM7XN1(gene name synonym)|uniprotkb:TM7LN4(gene name synonym)|uniprotkb:Protein TM7XN1(gene name synonym)|uniprotkb:GPR56(gene name synonym)|uniprotkb:G-protein coupled receptor 56(gene name synonym)	psi-mi:"MI:0007"(anti tag coimmunoprecipitation)	Tracy TE. et al.(2022)	intact:EBI-44433253|pubmed:35063084|imex:IM-29773	taxid:9606(human)|taxid:9606(Homo sapiens)	taxid:9606(human)|taxid:9606(Homo sapiens)	psi-mi:"MI:0914"(association)	psi-mi:"MI:0469"(European Bioinformatics Institute)	intact:EBI-46421644|imex:IM-29773-23	intact-miscore:0.35	psi-mi:"MI:1060"(spoke expansion)	psi-mi:"MI:0499"(unspecified role)	psi-mi:"MI:0499"(unspecified role)	psi-mi:"MI:0496"(bait)	psi-mi:"MI:0498"(prey)	psi-mi:"MI:0326"(protein)	psi-mi:"MI:0326"(protein)	intact:EBI-366182(isoform-parent)|ensembl:ENSG00000186868.18(gene)|ensembl:ENSG00000276155.4(gene)|ensembl:ENSG00000277956.4(gene)|ensembl:ENST00000351559.10(transcript)|ensembl:ENST00000574436.5(transcript)|ensembl:ENST00000620070.4(transcript)|ensembl:ENST00000621329.4(transcript)|ensembl:ENST00000634049.1(transcript)|ensembl:ENST00000703978.1(transcript)	efo:"Orphanet:98889"|efo:"Orphanet:101070"|refseq:XP_011521767.1|refseq:XP_016879381.1|refseq:XP_011521770.1|refseq:XP_011521769.1|refseq:XP_011521768.1|refseq:XP_011521766.1|refseq:XP_011521765.1|refseq:XP_006721410.1|refseq:XP_006721409.1|refseq:XP_006721408.1|refseq:XP_006721407.1|refseq:XP_006721406.1|refseq:XP_006721405.1|refseq:XP_005256312.1|refseq:XP_005256311.1|refseq:XP_005256309.1|refs…		-	-	figure legend:Table S4, Fig. 5|full coverage:Only protein-protein interactions	taxid:9606(human-neuron)|taxid:9606(Homo sapiens neuron)	-	2023/07/26	2024/01/27	crc64:835A8706D847A8CC	crc64:801C8E62666A5155	-	-	flag tag:n-n|mutation:301-301	-	0	0	psi-mi:"MI:0102"(sequence tag identification)	psi-mi:"MI:0102"(sequence tag identification)
uniprotkb:P10636-8	uniprotkb:P09429	intact:EBI-7470331|intact:MINT-134477|intact:EBI-7470384|intact:EBI-7638179|intact:EBI-7638125|intact:EBI-7638230|intact:EBI-7638364|intact:EBI-7961077|intact:EBI-7470086|intact:EBI-7637965|intact:EBI-7638329|intact:EBI-7470156|intact:EBI-7470185|intact:EBI-7470243|intact:EBI-7638049|intact:EBI-7470111|intact:EBI-7637861|ensembl:ENSP00000303214.7|ensembl:ENSP00000460965.1|ensembl:ENSP00000477703.…	uniprotkb:Q6IBE1|uniprotkb:A5D8W9|uniprotkb:Q14321|uniprotkb:Q5T7C3|ensembl:ENSP00000343040.4|ensembl:ENSP00000345347.5|ensembl:ENSP00000382417.1|ensembl:ENSP00000384678.1|intact:EBI-389432|uniprotkb:P09429	psi-mi:p10636-8(display_short)|psi-mi:Microtubule-associated protein tau(display_long)|uniprotkb:Tau-4(isoform synonym)|uniprotkb:MAPTL(gene name synonym)|uniprotkb:MTBT1(gene name synonym)|uniprotkb:TAU(gene name synonym)|uniprotkb:Neurofibrillary tangle protein(gene name synonym)|uniprotkb:Paired helical filament-tau(gene name synonym)|uniprotkb:2N4R(isoform synonym)|uniprotkb:MAPT(gene name)	psi-mi:hmgb1_human(display_short)|psi-mi:High mobility group protein B1(display_long)|uniprotkb:HMGB1(gene name)|uniprotkb:High mobility group protein 1(gene name synonym)|uniprotkb:HMG1(gene name synonym)	psi-mi:"MI:0007"(anti tag coimmunoprecipitation)	Tracy TE. et al.(2022)	intact:EBI-44433253|pubmed:35063084|imex:IM-29773	taxid:9606(human)|taxid:9606(Homo sapiens)	taxid:9606(human)|taxid:9606(Homo sapiens)	psi-mi:"MI:0914"(association)	psi-mi:"MI:0469"(European Bioinformatics Institute)	intact:EBI-46421644|imex:IM-29773-23	intact-miscore:0.35	psi-mi:"MI:1060"(spoke expansion)	psi-mi:"MI:0499"(unspecified role)	psi-mi:"MI:0499"(unspecified role)	psi-mi:"MI:0496"(bait)	psi-mi:"MI:0498"(prey)	psi-mi:"MI:0326"(protein)	psi-mi:"MI:0326"(protein)	intact:EBI-366182(isoform-parent)|ensembl:ENSG00000186868.18(gene)|ensembl:ENSG00000276155.4(gene)|ensembl:ENSG00000277956.4(gene)|ensembl:ENST00000351559.10(transcript)|ensembl:ENST00000574436.5(transcript)|ensembl:ENST00000620070.4(transcript)|ensembl:ENST00000621329.4(transcript)|ensembl:ENST00000634049.1(transcript)|ensembl:ENST00000703978.1(transcript)	reactome:R-HSA-933542|reactome:R-HSA-879415|reactome:R-HSA-6798695|reactome:R-HSA-5686938|reactome:R-HSA-5620971|reactome:R-HSA-5603041|reactome:R-HSA-5602498|reactome:R-HSA-445989|reactome:R-HSA-166058|reactome:R-HSA-140342|reactome:R-HSA-1236974|refseq:NP_002119.1|refseq:NP_001300822.1|refseq:NP_001300821.1|dip:DIP-24195N|mint:P09429|ensembl:ENSP00000384678.1|ensembl:ENSP00000382417.1|ensembl:E…		-	-	figure legend:Table S4, Fig. 5|full coverage:Only protein-protein interactions	taxid:9606(human-neuron)|taxid:9606(Homo sapiens neuron)	-	2023/07/26	2024/01/27	crc64:835A8706D847A8CC	crc64:8A868CF277D417B5	-	-	flag tag:n-n|mutation:301-301	-	0	0	psi-mi:"MI:0102"(sequence tag identification)	psi-mi:"MI:0102"(sequence tag identification)
uniprotkb:P10636-8	uniprotkb:P09471	intact:EBI-7470331|intact:MINT-134477|intact:EBI-7470384|intact:EBI-7638179|intact:EBI-7638125|intact:EBI-7638230|intact:EBI-7638364|intact:EBI-7961077|intact:EBI-7470086|intact:EBI-7637965|intact:EBI-7638329|intact:EBI-7470156|intact:EBI-7470185|intact:EBI-7470243|intact:EBI-7638049|intact:EBI-7470111|intact:EBI-7637861|ensembl:ENSP00000303214.7|ensembl:ENSP00000460965.1|ensembl:ENSP00000477703.…	intact:EBI-2558210|uniprotkb:P29777|uniprotkb:Q8TD72|uniprotkb:Q9UMV4|ensembl:ENSP00000262493.6|ensembl:ENSP00000491223.1|intact:EBI-715087|uniprotkb:P09471	psi-mi:p10636-8(display_short)|psi-mi:Microtubule-associated protein tau(display_long)|uniprotkb:Tau-4(isoform synonym)|uniprotkb:MAPTL(gene name synonym)|uniprotkb:MTBT1(gene name synonym)|uniprotkb:TAU(gene name synonym)|uniprotkb:Neurofibrillary tangle protein(gene name synonym)|uniprotkb:Paired helical filament-tau(gene name synonym)|uniprotkb:2N4R(isoform synonym)|uniprotkb:MAPT(gene name)	psi-mi:gnao_human(display_short)|psi-mi:"Guanine nucleotide-binding protein G(o) subunit alpha"(display_long)|uniprotkb:GNAO1(gene name)	psi-mi:"MI:0007"(anti tag coimmunoprecipitation)	Tracy TE. et al.(2022)	intact:EBI-44433253|pubmed:35063084|imex:IM-29773	taxid:9606(human)|taxid:9606(Homo sapiens)	taxid:9606(human)|taxid:9606(Homo sapiens)	psi-mi:"MI:0914"(association)	psi-mi:"MI:0469"(European Bioinformatics Institute)	intact:EBI-46421644|imex:IM-29773-23	intact-miscore:0.42	psi-mi:"MI:1060"(spoke expansion)	psi-mi:"MI:0499"(unspecified role)	psi-mi:"MI:0499"(unspecified role)	psi-mi:"MI:0496"(bait)	psi-mi:"MI:0498"(prey)	psi-mi:"MI:0326"(protein)	psi-mi:"MI:0326"(protein)	intact:EBI-366182(isoform-parent)|ensembl:ENSG00000186868.18(gene)|ensembl:ENSG00000276155.4(gene)|ensembl:ENSG00000277956.4(gene)|ensembl:ENST00000351559.10(transcript)|ensembl:ENST00000574436.5(transcript)|ensembl:ENST00000620070.4(transcript)|ensembl:ENST00000621329.4(transcript)|ensembl:ENST00000634049.1(transcript)|ensembl:ENST00000703978.1(transcript)	efo:"Orphanet:592564"|efo:"Orphanet:1934"|reactome:R-HSA-4086398|refseq:NP_620073.2|refseq:NP_066268.1|mint:P09471|ensembl:ENSP00000491223.1|ensembl:ENSP00000262494.7|ensembl:ENST00000262494.13|ensembl:ENSP00000262493.6|ensembl:ENST00000638705.1(transcript)|ensembl:ENST00000262493.12(transcript)|ensembl:ENSG00000087258.16(gene)|go:"GO:0051430"|go:"GO:0046872"|go:"GO:0031852"|go:"GO:0031821"|go:"G…		-	-	figure legend:Table S4, Fig. 5|full coverage:Only protein-protein interactions	taxid:9606(human-neuron)|taxid:9606(Homo sapiens neuron)	-	2023/07/26	2024/01/27	crc64:835A8706D847A8CC	crc64:4F182926A8106E3E	-	-	flag tag:n-n|mutation:301-301	-	0	0	psi-mi:"MI:0102"(sequence tag identification)	psi-mi:"MI:0102"(sequence tag identification)
uniprotkb:P10636-8	uniprotkb:P09488	intact:EBI-7470331|intact:MINT-134477|intact:EBI-7470384|intact:EBI-7638179|intact:EBI-7638125|intact:EBI-7638230|intact:EBI-7638364|intact:EBI-7961077|intact:EBI-7470086|intact:EBI-7637965|intact:EBI-7638329|intact:EBI-7470156|intact:EBI-7470185|intact:EBI-7470243|intact:EBI-7638049|intact:EBI-7470111|intact:EBI-7637861|ensembl:ENSP00000303214.7|ensembl:ENSP00000460965.1|ensembl:ENSP00000477703.…	uniprotkb:Q5GHG0|uniprotkb:Q6FH88|uniprotkb:Q9UC96|uniprotkb:Q8TC98|ensembl:ENSP00000311469.5|intact:EBI-350409|uniprotkb:P09488	psi-mi:p10636-8(display_short)|psi-mi:Microtubule-associated protein tau(display_long)|uniprotkb:Tau-4(isoform synonym)|uniprotkb:MAPTL(gene name synonym)|uniprotkb:MTBT1(gene name synonym)|uniprotkb:TAU(gene name synonym)|uniprotkb:Neurofibrillary tangle protein(gene name synonym)|uniprotkb:Paired helical filament-tau(gene name synonym)|uniprotkb:2N4R(isoform synonym)|uniprotkb:MAPT(gene name)	psi-mi:gstm1_human(display_short)|psi-mi:Glutathione S-transferase Mu 1(display_long)|uniprotkb:Gstm1(gene name)|uniprotkb:GTH4(gene name synonym)|uniprotkb:GST HB subunit 4(gene name synonym)|uniprotkb:GSTM1b-1b(gene name synonym)|uniprotkb:GSTM1a-1a(gene name synonym)|uniprotkb:GST class-mu 1(gene name synonym)|uniprotkb:GST1(gene name synonym)|uniprotkb:GSTM1-1(gene name synonym)	psi-mi:"MI:0007"(anti tag coimmunoprecipitation)	Tracy TE. et al.(2022)	intact:EBI-44433253|pubmed:35063084|imex:IM-29773	taxid:9606(human)|taxid:9606(Homo sapiens)	taxid:9606(human)|taxid:9606(Homo sapiens)	psi-mi:"MI:0914"(association)	psi-mi:"MI:0469"(European Bioinformatics Institute)	intact:EBI-46421644|imex:IM-29773-23	intact-miscore:0.35	psi-mi:"MI:1060"(spoke expansion)	psi-mi:"MI:0499"(unspecified role)	psi-mi:"MI:0499"(unspecified role)	psi-mi:"MI:0496"(bait)	psi-mi:"MI:0498"(prey)	psi-mi:"MI:0326"(protein)	psi-mi:"MI:0326"(protein)	intact:EBI-366182(isoform-parent)|ensembl:ENSG00000186868.18(gene)|ensembl:ENSG00000276155.4(gene)|ensembl:ENSG00000277956.4(gene)|ensembl:ENST00000351559.10(transcript)|ensembl:ENST00000574436.5(transcript)|ensembl:ENST00000620070.4(transcript)|ensembl:ENST00000621329.4(transcript)|ensembl:ENST00000634049.1(transcript)|ensembl:ENST00000703978.1(transcript)	interpro:IPR003081|interpro:IPR004045|interpro:IPR004046|interpro:IPR010987|interpro:IPR036249|interpro:IPR036282|interpro:IPR040079|rcsb pdb:1GTU|rcsb pdb:1XW6|rcsb pdb:1XWK|rcsb pdb:1YJ6|rcsb pdb:2F3M|rcsb pdb:7BEU|go:"GO:0004364"|go:"GO:0005737"|go:"GO:0005829"|go:"GO:0006693"|go:"GO:0006749"|go:"GO:0018916"|go:"GO:0019899"|go:"GO:0042178"|go:"GO:0042803"|go:"GO:0043295"|go:"GO:0045171"|go:"GO…		-	-	figure legend:Table S4, Fig. 5|full coverage:Only protein-protein interactions	taxid:9606(human-neuron)|taxid:9606(Homo sapiens neuron)	-	2023/07/26	2024/01/27	crc64:835A8706D847A8CC	crc64:98FB03E87B83A31B	-	-	flag tag:n-n|mutation:301-301	-	0	0	psi-mi:"MI:0102"(sequence tag identification)	psi-mi:"MI:0102"(sequence tag identification)
uniprotkb:P10636-8	uniprotkb:P09493	intact:EBI-7470331|intact:MINT-134477|intact:EBI-7470384|intact:EBI-7638179|intact:EBI-7638125|intact:EBI-7638230|intact:EBI-7638364|intact:EBI-7961077|intact:EBI-7470086|intact:EBI-7637965|intact:EBI-7638329|intact:EBI-7470156|intact:EBI-7470185|intact:EBI-7470243|intact:EBI-7638049|intact:EBI-7470111|intact:EBI-7637861|ensembl:ENSP00000303214.7|ensembl:ENSP00000460965.1|ensembl:ENSP00000477703.…	intact:EBI-2558177|intact:EBI-11030042|uniprotkb:B7Z5T7|uniprotkb:Q7Z6L8|uniprotkb:D9YZV2|uniprotkb:D9YZV3|uniprotkb:D9YZV8|uniprotkb:P09494|uniprotkb:P10469|uniprotkb:Q86W64|uniprotkb:Q96IK2|uniprotkb:Q9Y427|uniprotkb:Q9UCY9|uniprotkb:Q6DV89|uniprotkb:Q6DV90|uniprotkb:Q9UCI1|uniprotkb:Q9UCI2|ensembl:ENSP00000385107.4|intact:EBI-351158|uniprotkb:P09493	psi-mi:p10636-8(display_short)|psi-mi:Microtubule-associated protein tau(display_long)|uniprotkb:Tau-4(isoform synonym)|uniprotkb:MAPTL(gene name synonym)|uniprotkb:MTBT1(gene name synonym)|uniprotkb:TAU(gene name synonym)|uniprotkb:Neurofibrillary tangle protein(gene name synonym)|uniprotkb:Paired helical filament-tau(gene name synonym)|uniprotkb:2N4R(isoform synonym)|uniprotkb:MAPT(gene name)	psi-mi:tpm1_human(display_short)|psi-mi:Tropomyosin alpha-1 chain(display_long)|uniprotkb:TPM1(gene name)|uniprotkb:C15orf13(gene name synonym)|uniprotkb:Alpha-tropomyosin(gene name synonym)|uniprotkb:Tropomyosin-1(gene name synonym)|uniprotkb:TMSA(gene name synonym)	psi-mi:"MI:0007"(anti tag coimmunoprecipitation)	Tracy TE. et al.(2022)	intact:EBI-44433253|pubmed:35063084|imex:IM-29773	taxid:9606(human)|taxid:9606(Homo sapiens)	taxid:9606(human)|taxid:9606(Homo sapiens)	psi-mi:"MI:0914"(association)	psi-mi:"MI:0469"(European Bioinformatics Institute)	intact:EBI-46421644|imex:IM-29773-23	intact-miscore:0.42	psi-mi:"MI:1060"(spoke expansion)	psi-mi:"MI:0499"(unspecified role)	psi-mi:"MI:0499"(unspecified role)	psi-mi:"MI:0496"(bait)	psi-mi:"MI:0498"(prey)	psi-mi:"MI:0326"(protein)	psi-mi:"MI:0326"(protein)	intact:EBI-366182(isoform-parent)|ensembl:ENSG00000186868.18(gene)|ensembl:ENSG00000276155.4(gene)|ensembl:ENSG00000277956.4(gene)|ensembl:ENST00000351559.10(transcript)|ensembl:ENST00000574436.5(transcript)|ensembl:ENST00000620070.4(transcript)|ensembl:ENST00000621329.4(transcript)|ensembl:ENST00000634049.1(transcript)|ensembl:ENST00000703978.1(transcript)	efo:"Orphanet:54260"|efo:"Orphanet:155"|efo:"Orphanet:154"|reactome:R-HSA-445355|reactome:R-HSA-390522|refseq:NP_001317280.1|refseq:NP_001317275.1|refseq:NP_001317273.1|refseq:NP_001288173.1|refseq:NP_001018020.1|refseq:NP_001018008.1|refseq:NP_001018007.1|refseq:NP_001018006.1|refseq:NP_001018005.1|refseq:NP_001018004.1|refseq:NP_000357.3|mint:P09493|ensembl:ENSP00000453955.2|ensembl:ENST0000056…		-	-	figure legend:Table S4, Fig. 5|full coverage:Only protein-protein interactions	taxid:9606(human-neuron)|taxid:9606(Homo sapiens neuron)	-	2023/07/26	2024/01/27	crc64:835A8706D847A8CC	crc64:F57139E2B0972F4D	-	-	flag tag:n-n|mutation:301-301	-	0	0	psi-mi:"MI:0102"(sequence tag identification)	psi-mi:"MI:0102"(sequence tag identification)
uniprotkb:P10636-8	uniprotkb:P09543	intact:EBI-7470331|intact:MINT-134477|intact:EBI-7470384|intact:EBI-7638179|intact:EBI-7638125|intact:EBI-7638230|intact:EBI-7638364|intact:EBI-7961077|intact:EBI-7470086|intact:EBI-7637965|intact:EBI-7638329|intact:EBI-7470156|intact:EBI-7470185|intact:EBI-7470243|intact:EBI-7638049|intact:EBI-7470111|intact:EBI-7637861|ensembl:ENSP00000303214.7|ensembl:ENSP00000460965.1|ensembl:ENSP00000477703.…	intact:EBI-1188262|ensembl:ENSP00000377470.2|intact:EBI-1059219|uniprotkb:P09543	psi-mi:p10636-8(display_short)|psi-mi:Microtubule-associated protein tau(display_long)|uniprotkb:Tau-4(isoform synonym)|uniprotkb:MAPTL(gene name synonym)|uniprotkb:MTBT1(gene name synonym)|uniprotkb:TAU(gene name synonym)|uniprotkb:Neurofibrillary tangle protein(gene name synonym)|uniprotkb:Paired helical filament-tau(gene name synonym)|uniprotkb:2N4R(isoform synonym)|uniprotkb:MAPT(gene name)	psi-mi:cn37_human(display_short)|psi-mi:2',3'-cyclic-nucleotide 3'-phosphodiesterase(display_long)|uniprotkb:CNP(gene name)	psi-mi:"MI:0007"(anti tag coimmunoprecipitation)	Tracy TE. et al.(2022)	intact:EBI-44433253|pubmed:35063084|imex:IM-29773	taxid:9606(human)|taxid:9606(Homo sapiens)	taxid:9606(human)|taxid:9606(Homo sapiens)	psi-mi:"MI:0914"(association)	psi-mi:"MI:0469"(European Bioinformatics Institute)	intact:EBI-46421644|imex:IM-29773-23	intact-miscore:0.35	psi-mi:"MI:1060"(spoke expansion)	psi-mi:"MI:0499"(unspecified role)	psi-mi:"MI:0499"(unspecified role)	psi-mi:"MI:0496"(bait)	psi-mi:"MI:0498"(prey)	psi-mi:"MI:0326"(protein)	psi-mi:"MI:0326"(protein)	intact:EBI-366182(isoform-parent)|ensembl:ENSG00000186868.18(gene)|ensembl:ENSG00000276155.4(gene)|ensembl:ENSG00000277956.4(gene)|ensembl:ENST00000351559.10(transcript)|ensembl:ENST00000574436.5(transcript)|ensembl:ENST00000620070.4(transcript)|ensembl:ENST00000621329.4(transcript)|ensembl:ENST00000634049.1(transcript)|ensembl:ENST00000703978.1(transcript)	interpro:IPR008431|interpro:IPR009097|interpro:IPR027417|interpro:IPR047325|rcsb pdb:1WOJ|go:"GO:0003723"|go:"GO:0004113"|go:"GO:0005615"|go:"GO:0005737"|go:"GO:0005741"|go:"GO:0005743"|go:"GO:0005874"|go:"GO:0005902"|go:"GO:0007268"|go:"GO:0007409"|go:"GO:0008344"|go:"GO:0009214"|go:"GO:0009636"|go:"GO:0016020"|go:"GO:0021762"|go:"GO:0030551"|go:"GO:0030900"|go:"GO:0031143"|go:"GO:0032496"|go:"G…		-	-	figure legend:Table S4, Fig. 5|full coverage:Only protein-protein interactions	taxid:9606(human-neuron)|taxid:9606(Homo sapiens neuron)	-	2023/07/26	2024/01/27	crc64:835A8706D847A8CC	crc64:CA6D0097DFD87255	-	-	flag tag:n-n|mutation:301-301	-	0	0	psi-mi:"MI:0102"(sequence tag identification)	psi-mi:"MI:0102"(sequence tag identification)
uniprotkb:P10636-8	uniprotkb:P09651	intact:EBI-7470331|intact:MINT-134477|intact:EBI-7470384|intact:EBI-7638179|intact:EBI-7638125|intact:EBI-7638230|intact:EBI-7638364|intact:EBI-7961077|intact:EBI-7470086|intact:EBI-7637965|intact:EBI-7638329|intact:EBI-7470156|intact:EBI-7470185|intact:EBI-7470243|intact:EBI-7638049|intact:EBI-7470111|intact:EBI-7637861|ensembl:ENSP00000303214.7|ensembl:ENSP00000460965.1|ensembl:ENSP00000477703.…	intact:EBI-2556572|intact:EBI-21353669|uniprotkb:A8K4Z8|uniprotkb:Q3MIB7|uniprotkb:Q6PJZ7|ensembl:ENSP00000341826.7|ensembl:ENSP00000503610.1|intact:EBI-352662|uniprotkb:P09651	psi-mi:p10636-8(display_short)|psi-mi:Microtubule-associated protein tau(display_long)|uniprotkb:Tau-4(isoform synonym)|uniprotkb:MAPTL(gene name synonym)|uniprotkb:MTBT1(gene name synonym)|uniprotkb:TAU(gene name synonym)|uniprotkb:Neurofibrillary tangle protein(gene name synonym)|uniprotkb:Paired helical filament-tau(gene name synonym)|uniprotkb:2N4R(isoform synonym)|uniprotkb:MAPT(gene name)	psi-mi:roa1_human(display_short)|psi-mi:Heterogeneous nuclear ribonucleoprotein A1(display_long)|uniprotkb:Hnrnpa1(gene name)|uniprotkb:hnRNP core protein A1(gene name synonym)|uniprotkb:Single-strand RNA-binding protein(gene name synonym)|uniprotkb:Helix-destabilizing protein(gene name synonym)|uniprotkb:Hnrpa1(gene name synonym)	psi-mi:"MI:0007"(anti tag coimmunoprecipitation)	Tracy TE. et al.(2022)	intact:EBI-44433253|pubmed:35063084|imex:IM-29773	taxid:9606(human)|taxid:9606(Homo sapiens)	taxid:9606(human)|taxid:9606(Homo sapiens)	psi-mi:"MI:0914"(association)	psi-mi:"MI:0469"(European Bioinformatics Institute)	intact:EBI-46421644|imex:IM-29773-23	intact-miscore:0.42	psi-mi:"MI:1060"(spoke expansion)	psi-mi:"MI:0499"(unspecified role)	psi-mi:"MI:0499"(unspecified role)	psi-mi:"MI:0496"(bait)	psi-mi:"MI:0498"(prey)	psi-mi:"MI:0326"(protein)	psi-mi:"MI:0326"(protein)	intact:EBI-366182(isoform-parent)|ensembl:ENSG00000186868.18(gene)|ensembl:ENSG00000276155.4(gene)|ensembl:ENSG00000277956.4(gene)|ensembl:ENST00000351559.10(transcript)|ensembl:ENST00000574436.5(transcript)|ensembl:ENST00000620070.4(transcript)|ensembl:ENST00000621329.4(transcript)|ensembl:ENST00000634049.1(transcript)|ensembl:ENST00000703978.1(transcript)	efo:"Orphanet:803"|efo:"Orphanet:52430"|reactome:R-HSA-9735869|reactome:R-HSA-9692914|reactome:R-HSA-72203|reactome:R-HSA-72163|reactome:R-HSA-6803529|refseq:XP_005268883.1|refseq:NP_112420.1|refseq:NP_002127.1|dip:DIP-29338N|mint:P09651|ensembl:ENSP00000503610.1|ensembl:ENSP00000446486.2|ensembl:ENST00000550482.2|ensembl:ENSP00000449913.1|ensembl:ENST00000547566.5|ensembl:ENSP00000447260.1|ensem…		-	-	figure legend:Table S4, Fig. 5|full coverage:Only protein-protein interactions	taxid:9606(human-neuron)|taxid:9606(Homo sapiens neuron)	-	2023/07/26	2024/01/27	crc64:835A8706D847A8CC	crc64:A06683571C6C109F	-	-	flag tag:n-n|mutation:301-301	-	0	0	psi-mi:"MI:0102"(sequence tag identification)	psi-mi:"MI:0102"(sequence tag identification)
uniprotkb:P10636-8	uniprotkb:P09669	intact:EBI-7470331|intact:MINT-134477|intact:EBI-7470384|intact:EBI-7638179|intact:EBI-7638125|intact:EBI-7638230|intact:EBI-7638364|intact:EBI-7961077|intact:EBI-7470086|intact:EBI-7637965|intact:EBI-7638329|intact:EBI-7470156|intact:EBI-7470185|intact:EBI-7470243|intact:EBI-7638049|intact:EBI-7470111|intact:EBI-7637861|ensembl:ENSP00000303214.7|ensembl:ENSP00000460965.1|ensembl:ENSP00000477703.…	uniprotkb:B2R4D7|ensembl:ENSP00000297564.2|ensembl:ENSP00000428150.1|ensembl:ENSP00000428702.1|ensembl:ENSP00000428895.1|ensembl:ENSP00000428965.1|ensembl:ENSP00000429410.1|ensembl:ENSP00000429707.1|ensembl:ENSP00000429714.1|ensembl:ENSP00000429755.1|ensembl:ENSP00000429991.1|intact:EBI-715040|uniprotkb:P09669	psi-mi:p10636-8(display_short)|psi-mi:Microtubule-associated protein tau(display_long)|uniprotkb:Tau-4(isoform synonym)|uniprotkb:MAPTL(gene name synonym)|uniprotkb:MTBT1(gene name synonym)|uniprotkb:TAU(gene name synonym)|uniprotkb:Neurofibrillary tangle protein(gene name synonym)|uniprotkb:Paired helical filament-tau(gene name synonym)|uniprotkb:2N4R(isoform synonym)|uniprotkb:MAPT(gene name)	psi-mi:cox6c_human(display_short)|psi-mi:Cytochrome c oxidase subunit 6C(display_long)|uniprotkb:COX6C(gene name)|uniprotkb:Cytochrome c oxidase polypeptide VIc(gene name synonym)	psi-mi:"MI:0007"(anti tag coimmunoprecipitation)	Tracy TE. et al.(2022)	intact:EBI-44433253|pubmed:35063084|imex:IM-29773	taxid:9606(human)|taxid:9606(Homo sapiens)	taxid:9606(human)|taxid:9606(Homo sapiens)	psi-mi:"MI:0914"(association)	psi-mi:"MI:0469"(European Bioinformatics Institute)	intact:EBI-46421644|imex:IM-29773-23	intact-miscore:0.35	psi-mi:"MI:1060"(spoke expansion)	psi-mi:"MI:0499"(unspecified role)	psi-mi:"MI:0499"(unspecified role)	psi-mi:"MI:0496"(bait)	psi-mi:"MI:0498"(prey)	psi-mi:"MI:0326"(protein)	psi-mi:"MI:0326"(protein)	intact:EBI-366182(isoform-parent)|ensembl:ENSG00000186868.18(gene)|ensembl:ENSG00000276155.4(gene)|ensembl:ENSG00000277956.4(gene)|ensembl:ENST00000351559.10(transcript)|ensembl:ENST00000574436.5(transcript)|ensembl:ENST00000620070.4(transcript)|ensembl:ENST00000621329.4(transcript)|ensembl:ENST00000634049.1(transcript)|ensembl:ENST00000703978.1(transcript)	reactome:R-HSA-9707564|reactome:R-HSA-611105|reactome:R-HSA-5628897|refseq:NP_004365.1|interpro:IPR034884|interpro:IPR037169|rcsb pdb:5Z62|go:"GO:0005739"|go:"GO:0005743"|go:"GO:0005751"|go:"GO:0006091"|go:"GO:0006123"|go:"GO:0031966"|go:"GO:0045333"|ensembl:ENSG00000164919.11(gene)|ensembl:ENST00000297564.6(transcript)|ensembl:ENST00000517682.6(transcript)|ensembl:ENST00000518171.5(transcript)|e…		-	-	figure legend:Table S4, Fig. 5|full coverage:Only protein-protein interactions	taxid:9606(human-neuron)|taxid:9606(Homo sapiens neuron)	-	2023/07/26	2024/01/27	crc64:835A8706D847A8CC	crc64:D09FEE0C0AA7A798	-	-	flag tag:n-n|mutation:301-301	-	0	0	psi-mi:"MI:0102"(sequence tag identification)	psi-mi:"MI:0102"(sequence tag identification)
uniprotkb:P10636-8	uniprotkb:P09936	intact:EBI-7470331|intact:MINT-134477|intact:EBI-7470384|intact:EBI-7638179|intact:EBI-7638125|intact:EBI-7638230|intact:EBI-7638364|intact:EBI-7961077|intact:EBI-7470086|intact:EBI-7637965|intact:EBI-7638329|intact:EBI-7470156|intact:EBI-7470185|intact:EBI-7470243|intact:EBI-7638049|intact:EBI-7470111|intact:EBI-7637861|ensembl:ENSP00000303214.7|ensembl:ENSP00000460965.1|ensembl:ENSP00000477703.…	intact:EBI-1049220|uniprotkb:Q71UM0|uniprotkb:Q4W5K6|ensembl:ENSP00000284440.4|ensembl:ENSP00000422542.1|intact:EBI-714860|uniprotkb:P09936	psi-mi:p10636-8(display_short)|psi-mi:Microtubule-associated protein tau(display_long)|uniprotkb:Tau-4(isoform synonym)|uniprotkb:MAPTL(gene name synonym)|uniprotkb:MTBT1(gene name synonym)|uniprotkb:TAU(gene name synonym)|uniprotkb:Neurofibrillary tangle protein(gene name synonym)|uniprotkb:Paired helical filament-tau(gene name synonym)|uniprotkb:2N4R(isoform synonym)|uniprotkb:MAPT(gene name)	psi-mi:uchl1_human(display_short)|psi-mi:Ubiquitin carboxyl-terminal hydrolase isozyme L1(display_long)|uniprotkb:UCHL1(gene name)|uniprotkb:PGP 9.5(gene name synonym)|uniprotkb:Neuron cytoplasmic protein 9.5(gene name synonym)|uniprotkb:Ubiquitin thioesterase L1(gene name synonym)	psi-mi:"MI:0007"(anti tag coimmunoprecipitation)	Tracy TE. et al.(2022)	intact:EBI-44433253|pubmed:35063084|imex:IM-29773	taxid:9606(human)|taxid:9606(Homo sapiens)	taxid:9606(human)|taxid:9606(Homo sapiens)	psi-mi:"MI:0914"(association)	psi-mi:"MI:0469"(European Bioinformatics Institute)	intact:EBI-46421644|imex:IM-29773-23	intact-miscore:0.35	psi-mi:"MI:1060"(spoke expansion)	psi-mi:"MI:0499"(unspecified role)	psi-mi:"MI:0499"(unspecified role)	psi-mi:"MI:0496"(bait)	psi-mi:"MI:0498"(prey)	psi-mi:"MI:0326"(protein)	psi-mi:"MI:0326"(protein)	intact:EBI-366182(isoform-parent)|ensembl:ENSG00000186868.18(gene)|ensembl:ENSG00000276155.4(gene)|ensembl:ENSG00000277956.4(gene)|ensembl:ENST00000351559.10(transcript)|ensembl:ENST00000574436.5(transcript)|ensembl:ENST00000620070.4(transcript)|ensembl:ENST00000621329.4(transcript)|ensembl:ENST00000634049.1(transcript)|ensembl:ENST00000703978.1(transcript)	efo:"Orphanet:352654"|efo:"Orphanet:2828"|reactome:R-HSA-5689603|refseq:NP_004172.2|dip:DIP-36620N|mint:P09936|ensembl:ENST00000503431.5(transcript)|ensembl:ENST00000284440.9(transcript)|ensembl:ENSG00000154277.13(gene)|go:"GO:1904115"|interpro:IPR001578|interpro:IPR036959|interpro:IPR038765|rcsb pdb:2ETL|rcsb pdb:2LEN|rcsb pdb:3IFW|rcsb pdb:3IRT|rcsb pdb:3KVF|rcsb pdb:3KW5|rcsb pdb:4DM9|rcsb pdb…		-	-	figure legend:Table S4, Fig. 5|full coverage:Only protein-protein interactions	taxid:9606(human-neuron)|taxid:9606(Homo sapiens neuron)	-	2023/07/26	2024/01/27	crc64:835A8706D847A8CC	crc64:C9E972AC4DA5DA8A	-	-	flag tag:n-n|mutation:301-301	-	0	0	psi-mi:"MI:0102"(sequence tag identification)	psi-mi:"MI:0102"(sequence tag identification)
uniprotkb:P10636-8	uniprotkb:P09972	intact:EBI-7470331|intact:MINT-134477|intact:EBI-7470384|intact:EBI-7638179|intact:EBI-7638125|intact:EBI-7638230|intact:EBI-7638364|intact:EBI-7961077|intact:EBI-7470086|intact:EBI-7637965|intact:EBI-7638329|intact:EBI-7470156|intact:EBI-7470185|intact:EBI-7470243|intact:EBI-7638049|intact:EBI-7470111|intact:EBI-7637861|ensembl:ENSP00000303214.7|ensembl:ENSP00000460965.1|ensembl:ENSP00000477703.…	uniprotkb:Q6P0L5|uniprotkb:Q3SYL3|uniprotkb:Q6FH94|uniprotkb:B2R5R3|ensembl:ENSP00000226253.4|ensembl:ENSP00000378731.2|intact:EBI-2952751|uniprotkb:P09972	psi-mi:p10636-8(display_short)|psi-mi:Microtubule-associated protein tau(display_long)|uniprotkb:Tau-4(isoform synonym)|uniprotkb:MAPTL(gene name synonym)|uniprotkb:MTBT1(gene name synonym)|uniprotkb:TAU(gene name synonym)|uniprotkb:Neurofibrillary tangle protein(gene name synonym)|uniprotkb:Paired helical filament-tau(gene name synonym)|uniprotkb:2N4R(isoform synonym)|uniprotkb:MAPT(gene name)	psi-mi:aldoc_human(display_short)|psi-mi:Fructose-bisphosphate aldolase C(display_long)|uniprotkb:ALDC(gene name synonym)|uniprotkb:Brain-type aldolase(gene name synonym)|uniprotkb:ALDOC(gene name)	psi-mi:"MI:0007"(anti tag coimmunoprecipitation)	Tracy TE. et al.(2022)	intact:EBI-44433253|pubmed:35063084|imex:IM-29773	taxid:9606(human)|taxid:9606(Homo sapiens)	taxid:9606(human)|taxid:9606(Homo sapiens)	psi-mi:"MI:0914"(association)	psi-mi:"MI:0469"(European Bioinformatics Institute)	intact:EBI-46421644|imex:IM-29773-23	intact-miscore:0.42	psi-mi:"MI:1060"(spoke expansion)	psi-mi:"MI:0499"(unspecified role)	psi-mi:"MI:0499"(unspecified role)	psi-mi:"MI:0496"(bait)	psi-mi:"MI:0498"(prey)	psi-mi:"MI:0326"(protein)	psi-mi:"MI:0326"(protein)	intact:EBI-366182(isoform-parent)|ensembl:ENSG00000186868.18(gene)|ensembl:ENSG00000276155.4(gene)|ensembl:ENSG00000277956.4(gene)|ensembl:ENST00000351559.10(transcript)|ensembl:ENST00000574436.5(transcript)|ensembl:ENST00000620070.4(transcript)|ensembl:ENST00000621329.4(transcript)|ensembl:ENST00000634049.1(transcript)|ensembl:ENST00000703978.1(transcript)	interpro:IPR000741|interpro:IPR013785|interpro:IPR029768|rcsb pdb:1XFB|go:"GO:0004332"|go:"GO:0005576"|go:"GO:0005829"|go:"GO:0005856"|go:"GO:0006000"|go:"GO:0006094"|go:"GO:0006096"|go:"GO:0008092"|go:"GO:0030388"|go:"GO:0030855"|go:"GO:0034774"|go:"GO:0070062"|go:"GO:1904724"|go:"GO:1904813"|ensembl:ENSG00000109107.14(gene)|ensembl:ENST00000226253.9(transcript)|ensembl:ENST00000395321.6(transcr…		-	-	figure legend:Table S4, Fig. 5|full coverage:Only protein-protein interactions	taxid:9606(human-neuron)|taxid:9606(Homo sapiens neuron)	-	2023/07/26	2024/01/27	crc64:835A8706D847A8CC	crc64:506A570B3E507971	-	-	flag tag:n-n|mutation:301-301	-	0	0	psi-mi:"MI:0102"(sequence tag identification)	psi-mi:"MI:0102"(sequence tag identification)
uniprotkb:P10636-8	intact:EBI-11820565	intact:EBI-7470331|intact:MINT-134477|intact:EBI-7470384|intact:EBI-7638179|intact:EBI-7638125|intact:EBI-7638230|intact:EBI-7638364|intact:EBI-7961077|intact:EBI-7470086|intact:EBI-7637965|intact:EBI-7638329|intact:EBI-7470156|intact:EBI-7470185|intact:EBI-7470243|intact:EBI-7638049|intact:EBI-7470111|intact:EBI-7637861|ensembl:ENSP00000303214.7|ensembl:ENSP00000460965.1|ensembl:ENSP00000477703.…	-	psi-mi:p10636-8(display_short)|psi-mi:Microtubule-associated protein tau(display_long)|uniprotkb:Tau-4(isoform synonym)|uniprotkb:MAPTL(gene name synonym)|uniprotkb:MTBT1(gene name synonym)|uniprotkb:TAU(gene name synonym)|uniprotkb:Neurofibrillary tangle protein(gene name synonym)|uniprotkb:Paired helical filament-tau(gene name synonym)|uniprotkb:2N4R(isoform synonym)|uniprotkb:MAPT(gene name)	psi-mi:hspa1a_hspa1b_human-1(display_short)|psi-mi:HSPA1A_HSPA1B_human(display_long)|IntAct:hspa1a_hspa1b_human-1("mi:0301")	psi-mi:"MI:0007"(anti tag coimmunoprecipitation)	Tracy TE. et al.(2022)	intact:EBI-44433253|pubmed:35063084|imex:IM-29773	taxid:9606(human)|taxid:9606(Homo sapiens)	taxid:9606(human)|taxid:9606(Homo sapiens)	psi-mi:"MI:0914"(association)	psi-mi:"MI:0469"(European Bioinformatics Institute)	intact:EBI-46421644|imex:IM-29773-23	intact-miscore:0.35	psi-mi:"MI:1060"(spoke expansion)	psi-mi:"MI:0499"(unspecified role)	psi-mi:"MI:0499"(unspecified role)	psi-mi:"MI:0496"(bait)	psi-mi:"MI:0498"(prey)	psi-mi:"MI:0326"(protein)	psi-mi:"MI:1304"(molecule set)	intact:EBI-366182(isoform-parent)|ensembl:ENSG00000186868.18(gene)|ensembl:ENSG00000276155.4(gene)|ensembl:ENSG00000277956.4(gene)|ensembl:ENST00000351559.10(transcript)|ensembl:ENST00000574436.5(transcript)|ensembl:ENST00000620070.4(transcript)|ensembl:ENST00000621329.4(transcript)|ensembl:ENST00000634049.1(transcript)|ensembl:ENST00000703978.1(transcript)	-		-	comment:P0DMV8,P0DMV9	figure legend:Table S4, Fig. 5|full coverage:Only protein-protein interactions	taxid:9606(human-neuron)|taxid:9606(Homo sapiens neuron)	-	2023/07/26	2024/01/27	crc64:835A8706D847A8CC	-	-	-	flag tag:n-n|mutation:301-301	-	0	0	psi-mi:"MI:0102"(sequence tag identification)	psi-mi:"MI:0102"(sequence tag identification)
uniprotkb:P10636-8	uniprotkb:P02593	intact:EBI-7470331|intact:MINT-134477|intact:EBI-7470384|intact:EBI-7638179|intact:EBI-7638125|intact:EBI-7638230|intact:EBI-7638364|intact:EBI-7961077|intact:EBI-7470086|intact:EBI-7637965|intact:EBI-7638329|intact:EBI-7470156|intact:EBI-7470185|intact:EBI-7470243|intact:EBI-7638049|intact:EBI-7470111|intact:EBI-7637861|ensembl:ENSP00000303214.7|ensembl:ENSP00000460965.1|ensembl:ENSP00000477703.…	uniprotkb:P70667|uniprotkb:P99014|uniprotkb:Q13942|uniprotkb:Q53S29|uniprotkb:Q61379|uniprotkb:Q61380|uniprotkb:Q96HK3|uniprotkb:P0DP25|uniprotkb:P0DP24|uniprotkb:P0DP23|uniprotkb:P62158|intact:EBI-397435	psi-mi:p10636-8(display_short)|psi-mi:Microtubule-associated protein tau(display_long)|uniprotkb:Tau-4(isoform synonym)|uniprotkb:MAPTL(gene name synonym)|uniprotkb:MTBT1(gene name synonym)|uniprotkb:TAU(gene name synonym)|uniprotkb:Neurofibrillary tangle protein(gene name synonym)|uniprotkb:Paired helical filament-tau(gene name synonym)|uniprotkb:2N4R(isoform synonym)|uniprotkb:MAPT(gene name)	psi-mi:calm_human(display_short)|psi-mi:Calmodulin(display_long)|uniprotkb:CALML2(gene name synonym)|uniprotkb:CAM2(gene name synonym)|uniprotkb:CAMIII(gene name synonym)|uniprotkb:CAMC(gene name synonym)|uniprotkb:CAM3(gene name synonym)|uniprotkb:CALM3(gene name)|uniprotkb:CAMB(gene name synonym)|uniprotkb:CALM2(gene name)|uniprotkb:CAM1(gene name synonym)|uniprotkb:CAM(gene name synonym)|unipr…	psi-mi:"MI:0007"(anti tag coimmunoprecipitation)	Tracy TE. et al.(2022)	intact:EBI-44433253|pubmed:35063084|imex:IM-29773	taxid:9606(human)|taxid:9606(Homo sapiens)	taxid:9606(human)|taxid:9606(Homo sapiens)	psi-mi:"MI:0914"(association)	psi-mi:"MI:0469"(European Bioinformatics Institute)	intact:EBI-46421644|imex:IM-29773-23	intact-miscore:0.67	psi-mi:"MI:1060"(spoke expansion)	psi-mi:"MI:0499"(unspecified role)	psi-mi:"MI:0499"(unspecified role)	psi-mi:"MI:0496"(bait)	psi-mi:"MI:0498"(prey)	psi-mi:"MI:0326"(protein)	psi-mi:"MI:1304"(molecule set)	intact:EBI-366182(isoform-parent)|ensembl:ENSG00000186868.18(gene)|ensembl:ENSG00000276155.4(gene)|ensembl:ENSG00000277956.4(gene)|ensembl:ENST00000351559.10(transcript)|ensembl:ENST00000574436.5(transcript)|ensembl:ENST00000620070.4(transcript)|ensembl:ENST00000621329.4(transcript)|ensembl:ENST00000634049.1(transcript)|ensembl:ENST00000703978.1(transcript)	reactome:R-HSA-9664323|reactome:R-HSA-9649948|reactome:R-HSA-9620244|reactome:R-HSA-9619483|reactome:R-HSA-9619229|reactome:R-HSA-9617324|reactome:R-HSA-9022692|reactome:R-HSA-9022535|reactome:R-HSA-9009391|reactome:R-HSA-6802955|reactome:R-HSA-6802952|reactome:R-HSA-6802949|reactome:R-HSA-6802946|reactome:R-HSA-5673000|reactome:R-HSA-442720|reactome:R-HSA-438066|reactome:R-HSA-2151201|reactome:R…		-	-	figure legend:Table S4, Fig. 5|full coverage:Only protein-protein interactions	taxid:9606(human-neuron)|taxid:9606(Homo sapiens neuron)	-	2023/07/26	2024/01/27	crc64:835A8706D847A8CC	-	-	-	flag tag:n-n|mutation:301-301	-	0	0	psi-mi:"MI:0102"(sequence tag identification)	psi-mi:"MI:0102"(sequence tag identification)
uniprotkb:P10636-8	uniprotkb:P10599	intact:EBI-7470331|intact:MINT-134477|intact:EBI-7470384|intact:EBI-7638179|intact:EBI-7638125|intact:EBI-7638230|intact:EBI-7638364|intact:EBI-7961077|intact:EBI-7470086|intact:EBI-7637965|intact:EBI-7638329|intact:EBI-7470156|intact:EBI-7470185|intact:EBI-7470243|intact:EBI-7638049|intact:EBI-7470111|intact:EBI-7637861|ensembl:ENSP00000303214.7|ensembl:ENSP00000460965.1|ensembl:ENSP00000477703.…	intact:EBI-1042712|uniprotkb:B1ALW1|uniprotkb:O60744|uniprotkb:Q53X69|uniprotkb:Q96KI3|uniprotkb:Q9UDG5|ensembl:ENSP00000363641.5|intact:EBI-594644|uniprotkb:P10599	psi-mi:p10636-8(display_short)|psi-mi:Microtubule-associated protein tau(display_long)|uniprotkb:Tau-4(isoform synonym)|uniprotkb:MAPTL(gene name synonym)|uniprotkb:MTBT1(gene name synonym)|uniprotkb:TAU(gene name synonym)|uniprotkb:Neurofibrillary tangle protein(gene name synonym)|uniprotkb:Paired helical filament-tau(gene name synonym)|uniprotkb:2N4R(isoform synonym)|uniprotkb:MAPT(gene name)	psi-mi:thio_human(display_short)|psi-mi:Thioredoxin(display_long)|uniprotkb:TXN(gene name)|uniprotkb:TRX1(gene name synonym)|uniprotkb:TRX(gene name synonym)|uniprotkb:TRDX(gene name synonym)|uniprotkb:Surface-associated sulphydryl protein(gene name synonym)|uniprotkb:ATL-derived factor(gene name synonym)	psi-mi:"MI:0007"(anti tag coimmunoprecipitation)	Tracy TE. et al.(2022)	intact:EBI-44433253|pubmed:35063084|imex:IM-29773	taxid:9606(human)|taxid:9606(Homo sapiens)	taxid:9606(human)|taxid:9606(Homo sapiens)	psi-mi:"MI:0914"(association)	psi-mi:"MI:0469"(European Bioinformatics Institute)	intact:EBI-46421644|imex:IM-29773-23	intact-miscore:0.35	psi-mi:"MI:1060"(spoke expansion)	psi-mi:"MI:0499"(unspecified role)	psi-mi:"MI:0499"(unspecified role)	psi-mi:"MI:0496"(bait)	psi-mi:"MI:0498"(prey)	psi-mi:"MI:0326"(protein)	psi-mi:"MI:0326"(protein)	intact:EBI-366182(isoform-parent)|ensembl:ENSG00000186868.18(gene)|ensembl:ENSG00000276155.4(gene)|ensembl:ENSG00000277956.4(gene)|ensembl:ENST00000351559.10(transcript)|ensembl:ENST00000574436.5(transcript)|ensembl:ENST00000620070.4(transcript)|ensembl:ENST00000621329.4(transcript)|ensembl:ENST00000634049.1(transcript)|ensembl:ENST00000703978.1(transcript)	reactome:R-HSA-9818027|reactome:R-HSA-9660826|reactome:R-HSA-9617629|reactome:R-HSA-844456|reactome:R-HSA-5676934|reactome:R-HSA-5628897|reactome:R-HSA-499943|reactome:R-HSA-3299685|reactome:R-HSA-2559580|refseq:NP_003320.2|refseq:NP_001231867.1|dip:DIP-6129N|mint:P10599|ensembl:ENSP00000363641.5|ensembl:ENSP00000363639.5|ensembl:ENST00000374515.9|ensembl:ENST00000374517.6(transcript)|ensembl:ENS…		-	-	figure legend:Table S4, Fig. 5|full coverage:Only protein-protein interactions	taxid:9606(human-neuron)|taxid:9606(Homo sapiens neuron)	-	2023/07/26	2024/01/27	crc64:835A8706D847A8CC	crc64:256F4E3C8A187693	-	-	flag tag:n-n|mutation:301-301	-	0	0	psi-mi:"MI:0102"(sequence tag identification)	psi-mi:"MI:0102"(sequence tag identification)
uniprotkb:P10636-8	uniprotkb:P10606	intact:EBI-7470331|intact:MINT-134477|intact:EBI-7470384|intact:EBI-7638179|intact:EBI-7638125|intact:EBI-7638230|intact:EBI-7638364|intact:EBI-7961077|intact:EBI-7470086|intact:EBI-7637965|intact:EBI-7638329|intact:EBI-7470156|intact:EBI-7470185|intact:EBI-7470243|intact:EBI-7638049|intact:EBI-7470111|intact:EBI-7637861|ensembl:ENSP00000303214.7|ensembl:ENSP00000460965.1|ensembl:ENSP00000477703.…	uniprotkb:Q96J18|uniprotkb:Q99610|uniprotkb:Q53YB7|ensembl:ENSP00000258424.2|ensembl:ENSP00000517083.1|intact:EBI-1053725|uniprotkb:P10606	psi-mi:p10636-8(display_short)|psi-mi:Microtubule-associated protein tau(display_long)|uniprotkb:Tau-4(isoform synonym)|uniprotkb:MAPTL(gene name synonym)|uniprotkb:MTBT1(gene name synonym)|uniprotkb:TAU(gene name synonym)|uniprotkb:Neurofibrillary tangle protein(gene name synonym)|uniprotkb:Paired helical filament-tau(gene name synonym)|uniprotkb:2N4R(isoform synonym)|uniprotkb:MAPT(gene name)	psi-mi:cox5b_human(display_short)|psi-mi:Cytochrome c oxidase subunit 5B, mitochondrial(display_long)|uniprotkb:Cytochrome c oxidase polypeptide Vb(gene name synonym)|uniprotkb:COX5B(gene name)	psi-mi:"MI:0007"(anti tag coimmunoprecipitation)	Tracy TE. et al.(2022)	intact:EBI-44433253|pubmed:35063084|imex:IM-29773	taxid:9606(human)|taxid:9606(Homo sapiens)	taxid:9606(human)|taxid:9606(Homo sapiens)	psi-mi:"MI:0914"(association)	psi-mi:"MI:0469"(European Bioinformatics Institute)	intact:EBI-46421644|imex:IM-29773-23	intact-miscore:0.53	psi-mi:"MI:1060"(spoke expansion)	psi-mi:"MI:0499"(unspecified role)	psi-mi:"MI:0499"(unspecified role)	psi-mi:"MI:0496"(bait)	psi-mi:"MI:0498"(prey)	psi-mi:"MI:0326"(protein)	psi-mi:"MI:0326"(protein)	intact:EBI-366182(isoform-parent)|ensembl:ENSG00000186868.18(gene)|ensembl:ENSG00000276155.4(gene)|ensembl:ENSG00000277956.4(gene)|ensembl:ENST00000351559.10(transcript)|ensembl:ENST00000574436.5(transcript)|ensembl:ENST00000620070.4(transcript)|ensembl:ENST00000621329.4(transcript)|ensembl:ENST00000634049.1(transcript)|ensembl:ENST00000703978.1(transcript)	interpro:IPR002124|interpro:IPR036972|rcsb pdb:5Z62|go:"GO:0004129"|go:"GO:0005739"|go:"GO:0005743"|go:"GO:0005751"|go:"GO:0006123"|go:"GO:0007585"|go:"GO:0031966"|go:"GO:0045333"|go:"GO:0046872"|ensembl:ENSG00000135940.7(gene)|ensembl:ENSG00000291596.1(gene)|ensembl:ENST00000258424.3(transcript)|ensembl:ENST00000708077.1(transcript)|ensembl:ENSP00000258424.2|ensembl:ENSP00000517083.1|mint:P10606…		-	-	figure legend:Table S4, Fig. 5|full coverage:Only protein-protein interactions	taxid:9606(human-neuron)|taxid:9606(Homo sapiens neuron)	-	2023/07/26	2024/01/27	crc64:835A8706D847A8CC	crc64:877BF4CD334AC931	-	-	flag tag:n-n|mutation:301-301	-	0	0	psi-mi:"MI:0102"(sequence tag identification)	psi-mi:"MI:0102"(sequence tag identification)
uniprotkb:P10636-8	uniprotkb:P10809	intact:EBI-7470331|intact:MINT-134477|intact:EBI-7470384|intact:EBI-7638179|intact:EBI-7638125|intact:EBI-7638230|intact:EBI-7638364|intact:EBI-7961077|intact:EBI-7470086|intact:EBI-7637965|intact:EBI-7638329|intact:EBI-7470156|intact:EBI-7470185|intact:EBI-7470243|intact:EBI-7638049|intact:EBI-7470111|intact:EBI-7637861|ensembl:ENSP00000303214.7|ensembl:ENSP00000460965.1|ensembl:ENSP00000477703.…	uniprotkb:B7Z712|uniprotkb:Q38L19|uniprotkb:B2R5M6|uniprotkb:Q9UCR6|ensembl:ENSP00000340019.2|ensembl:ENSP00000373620.3|ensembl:ENSP00000396460.2|ensembl:ENSP00000402478.2|ensembl:ENSP00000412227.2|ensembl:ENSP00000412717.2|ensembl:ENSP00000414446.2|ensembl:ENSP00000503139.1|ensembl:ENSP00000503894.1|intact:EBI-352528|uniprotkb:P10809	psi-mi:p10636-8(display_short)|psi-mi:Microtubule-associated protein tau(display_long)|uniprotkb:Tau-4(isoform synonym)|uniprotkb:MAPTL(gene name synonym)|uniprotkb:MTBT1(gene name synonym)|uniprotkb:TAU(gene name synonym)|uniprotkb:Neurofibrillary tangle protein(gene name synonym)|uniprotkb:Paired helical filament-tau(gene name synonym)|uniprotkb:2N4R(isoform synonym)|uniprotkb:MAPT(gene name)	psi-mi:ch60_human(display_short)|psi-mi:60 kDa heat shock protein, mitochondrial(display_long)|uniprotkb:HSPD1(gene name)|uniprotkb:HuCHA60(gene name synonym)|uniprotkb:P60 lymphocyte protein(gene name synonym)|uniprotkb:Mitochondrial matrix protein P1(gene name synonym)|uniprotkb:Chaperonin 60(gene name synonym)|uniprotkb:60 kDa chaperonin(gene name synonym)|uniprotkb:Heat shock protein 60(gene …	psi-mi:"MI:0007"(anti tag coimmunoprecipitation)	Tracy TE. et al.(2022)	intact:EBI-44433253|pubmed:35063084|imex:IM-29773	taxid:9606(human)|taxid:9606(Homo sapiens)	taxid:9606(human)|taxid:9606(Homo sapiens)	psi-mi:"MI:0914"(association)	psi-mi:"MI:0469"(European Bioinformatics Institute)	intact:EBI-46421644|imex:IM-29773-23	intact-miscore:0.53	psi-mi:"MI:1060"(spoke expansion)	psi-mi:"MI:0499"(unspecified role)	psi-mi:"MI:0499"(unspecified role)	psi-mi:"MI:0496"(bait)	psi-mi:"MI:0498"(prey)	psi-mi:"MI:0326"(protein)	psi-mi:"MI:0326"(protein)	intact:EBI-366182(isoform-parent)|ensembl:ENSG00000186868.18(gene)|ensembl:ENSG00000276155.4(gene)|ensembl:ENSG00000277956.4(gene)|ensembl:ENST00000351559.10(transcript)|ensembl:ENST00000574436.5(transcript)|ensembl:ENST00000620070.4(transcript)|ensembl:ENST00000621329.4(transcript)|ensembl:ENST00000634049.1(transcript)|ensembl:ENST00000703978.1(transcript)	efo:"Orphanet:280288"|efo:"Orphanet:100994"|reactome:R-HSA-8869496|reactome:R-HSA-1268020|refseq:NP_955472.1|refseq:NP_002147.2|dip:DIP-58N|mint:P10809|ensembl:ENSP00000503894.1|ensembl:ENSP00000503139.1|ensembl:ENSP00000412717.2|ensembl:ENSP00000402478.2|ensembl:ENSP00000396460.2|ensembl:ENSP00000414446.2|ensembl:ENSP00000412227.2|ensembl:ENSP00000373620.3|ensembl:ENSP00000340019.2|ensembl:ENST0…		-	-	figure legend:Table S4, Fig. 5|full coverage:Only protein-protein interactions	taxid:9606(human-neuron)|taxid:9606(Homo sapiens neuron)	-	2023/07/26	2024/01/27	crc64:835A8706D847A8CC	crc64:E51E1BAD9615899C	-	-	flag tag:n-n|mutation:301-301	-	0	0	psi-mi:"MI:0102"(sequence tag identification)	psi-mi:"MI:0102"(sequence tag identification)
uniprotkb:P10636-8	uniprotkb:P11021	intact:EBI-7470331|intact:MINT-134477|intact:EBI-7470384|intact:EBI-7638179|intact:EBI-7638125|intact:EBI-7638230|intact:EBI-7638364|intact:EBI-7961077|intact:EBI-7470086|intact:EBI-7637965|intact:EBI-7638329|intact:EBI-7470156|intact:EBI-7470185|intact:EBI-7470243|intact:EBI-7638049|intact:EBI-7470111|intact:EBI-7637861|ensembl:ENSP00000303214.7|ensembl:ENSP00000460965.1|ensembl:ENSP00000477703.…	uniprotkb:B0QZ61|uniprotkb:Q2EF78|uniprotkb:Q9NPF1|uniprotkb:Q9UK02|ensembl:ENSP00000324173.6|intact:EBI-354921|uniprotkb:P11021	psi-mi:p10636-8(display_short)|psi-mi:Microtubule-associated protein tau(display_long)|uniprotkb:Tau-4(isoform synonym)|uniprotkb:MAPTL(gene name synonym)|uniprotkb:MTBT1(gene name synonym)|uniprotkb:TAU(gene name synonym)|uniprotkb:Neurofibrillary tangle protein(gene name synonym)|uniprotkb:Paired helical filament-tau(gene name synonym)|uniprotkb:2N4R(isoform synonym)|uniprotkb:MAPT(gene name)	psi-mi:bip_human(display_short)|psi-mi:Endoplasmic reticulum chaperone BiP(display_long)|uniprotkb:HSPA5(gene name)|uniprotkb:Heat shock protein family A member 5(gene name synonym)|uniprotkb:Heat shock protein 70 family protein 5(gene name synonym)|uniprotkb:Binding-immunoglobulin protein(gene name synonym)|uniprotkb:78 kDa glucose-regulated protein(gene name synonym)|uniprotkb:Immunoglobulin he…	psi-mi:"MI:0007"(anti tag coimmunoprecipitation)	Tracy TE. et al.(2022)	intact:EBI-44433253|pubmed:35063084|imex:IM-29773	taxid:9606(human)|taxid:9606(Homo sapiens)	taxid:9606(human)|taxid:9606(Homo sapiens)	psi-mi:"MI:0914"(association)	psi-mi:"MI:0469"(European Bioinformatics Institute)	intact:EBI-46421644|imex:IM-29773-23	intact-miscore:0.64	psi-mi:"MI:1060"(spoke expansion)	psi-mi:"MI:0499"(unspecified role)	psi-mi:"MI:0499"(unspecified role)	psi-mi:"MI:0496"(bait)	psi-mi:"MI:0498"(prey)	psi-mi:"MI:0326"(protein)	psi-mi:"MI:0326"(protein)	intact:EBI-366182(isoform-parent)|ensembl:ENSG00000186868.18(gene)|ensembl:ENSG00000276155.4(gene)|ensembl:ENSG00000277956.4(gene)|ensembl:ENST00000351559.10(transcript)|ensembl:ENST00000574436.5(transcript)|ensembl:ENST00000620070.4(transcript)|ensembl:ENST00000621329.4(transcript)|ensembl:ENST00000634049.1(transcript)|ensembl:ENST00000703978.1(transcript)	reactome:R-HSA-983170|reactome:R-HSA-8874177|reactome:R-HSA-381183|reactome:R-HSA-381070|reactome:R-HSA-381042|reactome:R-HSA-381033|reactome:R-HSA-3371453|reactome:R-HSA-114608|refseq:NP_005338.1|dip:DIP-33189N|mint:P11021|ensembl:ENSP00000324173.6|ensembl:ENST00000324460.7(transcript)|ensembl:ENSG00000044574.9(gene)|go:"GO:0070062"|go:"GO:0060904"|go:"GO:0051787"|go:"GO:0051087"|go:"GO:0051085"…		-	-	figure legend:Table S4, Fig. 5|full coverage:Only protein-protein interactions	taxid:9606(human-neuron)|taxid:9606(Homo sapiens neuron)	-	2023/07/26	2024/01/27	crc64:835A8706D847A8CC	crc64:59B7D8D85BC32A00	-	-	flag tag:n-n|mutation:301-301	-	0	0	psi-mi:"MI:0102"(sequence tag identification)	psi-mi:"MI:0102"(sequence tag identification)
uniprotkb:P10636-8	uniprotkb:P11137	intact:EBI-7470331|intact:MINT-134477|intact:EBI-7470384|intact:EBI-7638179|intact:EBI-7638125|intact:EBI-7638230|intact:EBI-7638364|intact:EBI-7961077|intact:EBI-7470086|intact:EBI-7637965|intact:EBI-7638329|intact:EBI-7470156|intact:EBI-7470185|intact:EBI-7470243|intact:EBI-7638049|intact:EBI-7470111|intact:EBI-7637861|ensembl:ENSP00000303214.7|ensembl:ENSP00000460965.1|ensembl:ENSP00000477703.…	uniprotkb:Q17S04|uniprotkb:Q99975|uniprotkb:Q99976|uniprotkb:Q8IUX2|ensembl:ENSP00000353508.4|ensembl:ENSP00000507035.1|intact:EBI-2682460|uniprotkb:P11137	psi-mi:p10636-8(display_short)|psi-mi:Microtubule-associated protein tau(display_long)|uniprotkb:Tau-4(isoform synonym)|uniprotkb:MAPTL(gene name synonym)|uniprotkb:MTBT1(gene name synonym)|uniprotkb:TAU(gene name synonym)|uniprotkb:Neurofibrillary tangle protein(gene name synonym)|uniprotkb:Paired helical filament-tau(gene name synonym)|uniprotkb:2N4R(isoform synonym)|uniprotkb:MAPT(gene name)	psi-mi:mtap2_human(display_short)|psi-mi:Microtubule-associated protein 2(display_long)|uniprotkb:MAP2(gene name)	psi-mi:"MI:0007"(anti tag coimmunoprecipitation)	Tracy TE. et al.(2022)	intact:EBI-44433253|pubmed:35063084|imex:IM-29773	taxid:9606(human)|taxid:9606(Homo sapiens)	taxid:9606(human)|taxid:9606(Homo sapiens)	psi-mi:"MI:0914"(association)	psi-mi:"MI:0469"(European Bioinformatics Institute)	intact:EBI-46421644|imex:IM-29773-23	intact-miscore:0.53	psi-mi:"MI:1060"(spoke expansion)	psi-mi:"MI:0499"(unspecified role)	psi-mi:"MI:0499"(unspecified role)	psi-mi:"MI:0496"(bait)	psi-mi:"MI:0498"(prey)	psi-mi:"MI:0326"(protein)	psi-mi:"MI:0326"(protein)	intact:EBI-366182(isoform-parent)|ensembl:ENSG00000186868.18(gene)|ensembl:ENSG00000276155.4(gene)|ensembl:ENSG00000277956.4(gene)|ensembl:ENST00000351559.10(transcript)|ensembl:ENST00000574436.5(transcript)|ensembl:ENST00000620070.4(transcript)|ensembl:ENST00000621329.4(transcript)|ensembl:ENST00000634049.1(transcript)|ensembl:ENST00000703978.1(transcript)	refseq:NP_001034627.1|refseq:XP_016859628.1|refseq:XP_016859627.1|refseq:XP_016859613.1|refseq:XP_016859612.1|refseq:XP_016859607.1|refseq:XP_016859629.1|refseq:NP_114035.2|refseq:NP_114033.2|refseq:NP_002365.3|dip:DIP-577N|mint:P11137|ensembl:ENSP00000507035.1|ensembl:ENSP00000392164.1|ensembl:ENST00000447185.5|ensembl:ENSP00000376032.1|ensembl:ENST00000392194.5|ensembl:ENSP00000355290.4|ensembl…		-	-	figure legend:Table S4, Fig. 5|full coverage:Only protein-protein interactions	taxid:9606(human-neuron)|taxid:9606(Homo sapiens neuron)	-	2023/07/26	2024/01/27	crc64:835A8706D847A8CC	crc64:2C4801C589086603	-	-	flag tag:n-n|mutation:301-301	-	0	0	psi-mi:"MI:0102"(sequence tag identification)	psi-mi:"MI:0102"(sequence tag identification)
uniprotkb:P10636-8	uniprotkb:P11142	intact:EBI-7470331|intact:MINT-134477|intact:EBI-7470384|intact:EBI-7638179|intact:EBI-7638125|intact:EBI-7638230|intact:EBI-7638364|intact:EBI-7961077|intact:EBI-7470086|intact:EBI-7637965|intact:EBI-7638329|intact:EBI-7470156|intact:EBI-7470185|intact:EBI-7470243|intact:EBI-7638049|intact:EBI-7470111|intact:EBI-7637861|ensembl:ENSP00000303214.7|ensembl:ENSP00000460965.1|ensembl:ENSP00000477703.…	uniprotkb:Q9H3R6|ensembl:ENSP00000227378.3|ensembl:ENSP00000432083.1|ensembl:ENSP00000437125.1|intact:EBI-351896|uniprotkb:P11142	psi-mi:p10636-8(display_short)|psi-mi:Microtubule-associated protein tau(display_long)|uniprotkb:Tau-4(isoform synonym)|uniprotkb:MAPTL(gene name synonym)|uniprotkb:MTBT1(gene name synonym)|uniprotkb:TAU(gene name synonym)|uniprotkb:Neurofibrillary tangle protein(gene name synonym)|uniprotkb:Paired helical filament-tau(gene name synonym)|uniprotkb:2N4R(isoform synonym)|uniprotkb:MAPT(gene name)	psi-mi:hsp7c_human(display_short)|psi-mi:Heat shock cognate 71 kDa protein(display_long)|uniprotkb:HSPA8(gene name)|uniprotkb:Lipopolysaccharide-associated protein 1(gene name synonym)|uniprotkb:Heat shock 70 kDa protein 8(gene name synonym)|uniprotkb:HSPA10(gene name synonym)|uniprotkb:HSP73(gene name synonym)|uniprotkb:HSC70(gene name synonym)	psi-mi:"MI:0007"(anti tag coimmunoprecipitation)	Tracy TE. et al.(2022)	intact:EBI-44433253|pubmed:35063084|imex:IM-29773	taxid:9606(human)|taxid:9606(Homo sapiens)	taxid:9606(human)|taxid:9606(Homo sapiens)	psi-mi:"MI:0914"(association)	psi-mi:"MI:0469"(European Bioinformatics Institute)	intact:EBI-46421644|imex:IM-29773-23	intact-miscore:0.57	psi-mi:"MI:1060"(spoke expansion)	psi-mi:"MI:0499"(unspecified role)	psi-mi:"MI:0499"(unspecified role)	psi-mi:"MI:0496"(bait)	psi-mi:"MI:0498"(prey)	psi-mi:"MI:0326"(protein)	psi-mi:"MI:0326"(protein)	intact:EBI-366182(isoform-parent)|ensembl:ENSG00000186868.18(gene)|ensembl:ENSG00000276155.4(gene)|ensembl:ENSG00000277956.4(gene)|ensembl:ENST00000351559.10(transcript)|ensembl:ENST00000574436.5(transcript)|ensembl:ENST00000620070.4(transcript)|ensembl:ENST00000621329.4(transcript)|ensembl:ENST00000634049.1(transcript)|ensembl:ENST00000703978.1(transcript)	reactome:R-HSA-432722|reactome:R-HSA-432720|reactome:R-HSA-3371571|reactome:R-HSA-3371568|reactome:R-HSA-3371497|reactome:R-HSA-3371453|reactome:R-HSA-9833482|reactome:R-HSA-9615710|reactome:R-HSA-9613829|reactome:R-HSA-9613354|reactome:R-HSA-888590|reactome:R-HSA-8876725|reactome:R-HSA-8856828|reactome:R-HSA-72163|reactome:R-HSA-6798695|reactome:R-HSA-6785807|reactome:R-HSA-450408|reactome:R-HSA…		-	-	figure legend:Table S4, Fig. 5|full coverage:Only protein-protein interactions	taxid:9606(human-neuron)|taxid:9606(Homo sapiens neuron)	-	2023/07/26	2024/01/27	crc64:835A8706D847A8CC	crc64:9AA27B210730670C	-	-	flag tag:n-n|mutation:301-301	-	0	0	psi-mi:"MI:0102"(sequence tag identification)	psi-mi:"MI:0102"(sequence tag identification)
uniprotkb:P10636-8	uniprotkb:P11177	intact:EBI-7470331|intact:MINT-134477|intact:EBI-7470384|intact:EBI-7638179|intact:EBI-7638125|intact:EBI-7638230|intact:EBI-7638364|intact:EBI-7961077|intact:EBI-7470086|intact:EBI-7637965|intact:EBI-7638329|intact:EBI-7470156|intact:EBI-7470185|intact:EBI-7470243|intact:EBI-7638049|intact:EBI-7470111|intact:EBI-7637861|ensembl:ENSP00000303214.7|ensembl:ENSP00000460965.1|ensembl:ENSP00000477703.…	uniprotkb:B4DDD7|uniprotkb:B2R7L0|uniprotkb:Q6FH45|uniprotkb:Q9BQ27|uniprotkb:Q9UFK3|ensembl:ENSP00000307241.6|intact:EBI-1035872|uniprotkb:P11177	psi-mi:p10636-8(display_short)|psi-mi:Microtubule-associated protein tau(display_long)|uniprotkb:Tau-4(isoform synonym)|uniprotkb:MAPTL(gene name synonym)|uniprotkb:MTBT1(gene name synonym)|uniprotkb:TAU(gene name synonym)|uniprotkb:Neurofibrillary tangle protein(gene name synonym)|uniprotkb:Paired helical filament-tau(gene name synonym)|uniprotkb:2N4R(isoform synonym)|uniprotkb:MAPT(gene name)	psi-mi:odpb_human(display_short)|psi-mi:Pyruvate dehydrogenase E1 component subunit beta, mitochondrial(display_long)|uniprotkb:PDHB(gene name)|uniprotkb:PHE1B(gene name synonym)	psi-mi:"MI:0007"(anti tag coimmunoprecipitation)	Tracy TE. et al.(2022)	intact:EBI-44433253|pubmed:35063084|imex:IM-29773	taxid:9606(human)|taxid:9606(Homo sapiens)	taxid:9606(human)|taxid:9606(Homo sapiens)	psi-mi:"MI:0914"(association)	psi-mi:"MI:0469"(European Bioinformatics Institute)	intact:EBI-46421644|imex:IM-29773-23	intact-miscore:0.35	psi-mi:"MI:1060"(spoke expansion)	psi-mi:"MI:0499"(unspecified role)	psi-mi:"MI:0499"(unspecified role)	psi-mi:"MI:0496"(bait)	psi-mi:"MI:0498"(prey)	psi-mi:"MI:0326"(protein)	psi-mi:"MI:0326"(protein)	intact:EBI-366182(isoform-parent)|ensembl:ENSG00000186868.18(gene)|ensembl:ENSG00000276155.4(gene)|ensembl:ENSG00000277956.4(gene)|ensembl:ENST00000351559.10(transcript)|ensembl:ENST00000574436.5(transcript)|ensembl:ENST00000620070.4(transcript)|ensembl:ENST00000621329.4(transcript)|ensembl:ENST00000634049.1(transcript)|ensembl:ENST00000703978.1(transcript)	efo:"Orphanet:255138"|reactome:R-HSA-70268|reactome:R-HSA-5362517|interpro:IPR005475|interpro:IPR009014|interpro:IPR027110|interpro:IPR029061|interpro:IPR033248|rcsb pdb:1NI4|rcsb pdb:2OZL|rcsb pdb:3EXE|rcsb pdb:3EXF|rcsb pdb:3EXG|rcsb pdb:3EXH|rcsb pdb:3EXI|rcsb pdb:6CER|rcsb pdb:6CFO|go:"GO:0004739"|go:"GO:0005634"|go:"GO:0005654"|go:"GO:0005739"|go:"GO:0005759"|go:"GO:0005967"|go:"GO:0006006"|…		-	-	figure legend:Table S4, Fig. 5|full coverage:Only protein-protein interactions	taxid:9606(human-neuron)|taxid:9606(Homo sapiens neuron)	-	2023/07/26	2024/01/27	crc64:835A8706D847A8CC	crc64:AB459B1259FBDBD3	-	-	flag tag:n-n|mutation:301-301	-	0	0	psi-mi:"MI:0102"(sequence tag identification)	psi-mi:"MI:0102"(sequence tag identification)
uniprotkb:P10636-8	uniprotkb:P11216	intact:EBI-7470331|intact:MINT-134477|intact:EBI-7470384|intact:EBI-7638179|intact:EBI-7638125|intact:EBI-7638230|intact:EBI-7638364|intact:EBI-7961077|intact:EBI-7470086|intact:EBI-7637965|intact:EBI-7638329|intact:EBI-7470156|intact:EBI-7470185|intact:EBI-7470243|intact:EBI-7638049|intact:EBI-7470111|intact:EBI-7637861|ensembl:ENSP00000303214.7|ensembl:ENSP00000460965.1|ensembl:ENSP00000477703.…	uniprotkb:Q96AK1|uniprotkb:Q9NPX8|ensembl:ENSP00000216962.3|intact:EBI-1047231|uniprotkb:P11216	psi-mi:p10636-8(display_short)|psi-mi:Microtubule-associated protein tau(display_long)|uniprotkb:Tau-4(isoform synonym)|uniprotkb:MAPTL(gene name synonym)|uniprotkb:MTBT1(gene name synonym)|uniprotkb:TAU(gene name synonym)|uniprotkb:Neurofibrillary tangle protein(gene name synonym)|uniprotkb:Paired helical filament-tau(gene name synonym)|uniprotkb:2N4R(isoform synonym)|uniprotkb:MAPT(gene name)	psi-mi:pygb_human(display_short)|psi-mi:Glycogen phosphorylase, brain form(display_long)|uniprotkb:PYGB(gene name)	psi-mi:"MI:0007"(anti tag coimmunoprecipitation)	Tracy TE. et al.(2022)	intact:EBI-44433253|pubmed:35063084|imex:IM-29773	taxid:9606(human)|taxid:9606(Homo sapiens)	taxid:9606(human)|taxid:9606(Homo sapiens)	psi-mi:"MI:0914"(association)	psi-mi:"MI:0469"(European Bioinformatics Institute)	intact:EBI-46421644|imex:IM-29773-23	intact-miscore:0.35	psi-mi:"MI:1060"(spoke expansion)	psi-mi:"MI:0499"(unspecified role)	psi-mi:"MI:0499"(unspecified role)	psi-mi:"MI:0496"(bait)	psi-mi:"MI:0498"(prey)	psi-mi:"MI:0326"(protein)	psi-mi:"MI:0326"(protein)	intact:EBI-366182(isoform-parent)|ensembl:ENSG00000186868.18(gene)|ensembl:ENSG00000276155.4(gene)|ensembl:ENSG00000277956.4(gene)|ensembl:ENST00000351559.10(transcript)|ensembl:ENST00000574436.5(transcript)|ensembl:ENST00000620070.4(transcript)|ensembl:ENST00000621329.4(transcript)|ensembl:ENST00000634049.1(transcript)|ensembl:ENST00000703978.1(transcript)	interpro:IPR000811|interpro:IPR011833|interpro:IPR035090|rcsb pdb:5IKO|rcsb pdb:5IKP|go:"GO:0005576"|go:"GO:0005737"|go:"GO:0005980"|go:"GO:0008184"|go:"GO:0016020"|go:"GO:0030170"|go:"GO:0035578"|go:"GO:0070062"|go:"GO:0102250"|go:"GO:0102499"|ensembl:ENSG00000100994.12(gene)|ensembl:ENST00000216962.9(transcript)|ensembl:ENSP00000216962.3|mint:P11216|refseq:NP_002853.2|reactome:R-HSA-6798695|rea…		-	-	figure legend:Table S4, Fig. 5|full coverage:Only protein-protein interactions	taxid:9606(human-neuron)|taxid:9606(Homo sapiens neuron)	-	2023/07/26	2024/01/27	crc64:835A8706D847A8CC	crc64:810BFAD3002CACB0	-	-	flag tag:n-n|mutation:301-301	-	0	0	psi-mi:"MI:0102"(sequence tag identification)	psi-mi:"MI:0102"(sequence tag identification)
uniprotkb:P10636-8	uniprotkb:P11233	intact:EBI-7470331|intact:MINT-134477|intact:EBI-7470384|intact:EBI-7638179|intact:EBI-7638125|intact:EBI-7638230|intact:EBI-7638364|intact:EBI-7961077|intact:EBI-7470086|intact:EBI-7637965|intact:EBI-7638329|intact:EBI-7470156|intact:EBI-7470185|intact:EBI-7470243|intact:EBI-7638049|intact:EBI-7470111|intact:EBI-7637861|ensembl:ENSP00000303214.7|ensembl:ENSP00000460965.1|ensembl:ENSP00000477703.…	uniprotkb:A4D1W3|ensembl:ENSP00000005257.2|intact:EBI-1036803|uniprotkb:P11233	psi-mi:p10636-8(display_short)|psi-mi:Microtubule-associated protein tau(display_long)|uniprotkb:Tau-4(isoform synonym)|uniprotkb:MAPTL(gene name synonym)|uniprotkb:MTBT1(gene name synonym)|uniprotkb:TAU(gene name synonym)|uniprotkb:Neurofibrillary tangle protein(gene name synonym)|uniprotkb:Paired helical filament-tau(gene name synonym)|uniprotkb:2N4R(isoform synonym)|uniprotkb:MAPT(gene name)	psi-mi:rala_human(display_short)|psi-mi:Ras-related protein Ral-A(display_long)|uniprotkb:RALA(gene name)|uniprotkb:RAL(gene name synonym)	psi-mi:"MI:0007"(anti tag coimmunoprecipitation)	Tracy TE. et al.(2022)	intact:EBI-44433253|pubmed:35063084|imex:IM-29773	taxid:9606(human)|taxid:9606(Homo sapiens)	taxid:9606(human)|taxid:9606(Homo sapiens)	psi-mi:"MI:0914"(association)	psi-mi:"MI:0469"(European Bioinformatics Institute)	intact:EBI-46421644|imex:IM-29773-23	intact-miscore:0.35	psi-mi:"MI:1060"(spoke expansion)	psi-mi:"MI:0499"(unspecified role)	psi-mi:"MI:0499"(unspecified role)	psi-mi:"MI:0496"(bait)	psi-mi:"MI:0498"(prey)	psi-mi:"MI:0326"(protein)	psi-mi:"MI:0326"(protein)	intact:EBI-366182(isoform-parent)|ensembl:ENSG00000186868.18(gene)|ensembl:ENSG00000276155.4(gene)|ensembl:ENSG00000277956.4(gene)|ensembl:ENST00000351559.10(transcript)|ensembl:ENST00000574436.5(transcript)|ensembl:ENST00000620070.4(transcript)|ensembl:ENST00000621329.4(transcript)|ensembl:ENST00000634049.1(transcript)|ensembl:ENST00000703978.1(transcript)	reactome:R-HSA-8950505|reactome:R-HSA-171007|reactome:R-HSA-1445148|refseq:NP_005393.2|refseq:XP_011513768.1|refseq:XP_006715825.1|mint:P11233|ensembl:ENSP00000005257.2|ensembl:ENST00000005257.7(transcript)|ensembl:ENSG00000006451.8(gene)|go:"GO:0099149"|go:"GO:0098685"|go:"GO:0097060"|go:"GO:0090543"|go:"GO:0090141"|go:"GO:0072655"|go:"GO:0070062"|go:"GO:0051665"|go:"GO:0051491"|go:"GO:0051301"|…		-	-	figure legend:Table S4, Fig. 5|full coverage:Only protein-protein interactions	taxid:9606(human-neuron)|taxid:9606(Homo sapiens neuron)	-	2023/07/26	2024/01/27	crc64:835A8706D847A8CC	crc64:6974341EA18C1975	-	-	flag tag:n-n|mutation:301-301	-	0	0	psi-mi:"MI:0102"(sequence tag identification)	psi-mi:"MI:0102"(sequence tag identification)
uniprotkb:P10636-8	uniprotkb:P11940	intact:EBI-7470331|intact:MINT-134477|intact:EBI-7470384|intact:EBI-7638179|intact:EBI-7638125|intact:EBI-7638230|intact:EBI-7638364|intact:EBI-7961077|intact:EBI-7470086|intact:EBI-7637965|intact:EBI-7638329|intact:EBI-7470156|intact:EBI-7470185|intact:EBI-7470243|intact:EBI-7638049|intact:EBI-7470111|intact:EBI-7637861|ensembl:ENSP00000303214.7|ensembl:ENSP00000460965.1|ensembl:ENSP00000477703.…	intact:EBI-28983164|uniprotkb:Q15097|uniprotkb:Q93004|ensembl:ENSP00000313007.5|ensembl:ENSP00000428749.2|ensembl:ENSP00000428840.2|ensembl:ENSP00000429119.2|ensembl:ENSP00000429790.2|ensembl:ENSP00000429892.2|ensembl:ENSP00000430012.2|intact:EBI-81531|uniprotkb:P11940	psi-mi:p10636-8(display_short)|psi-mi:Microtubule-associated protein tau(display_long)|uniprotkb:Tau-4(isoform synonym)|uniprotkb:MAPTL(gene name synonym)|uniprotkb:MTBT1(gene name synonym)|uniprotkb:TAU(gene name synonym)|uniprotkb:Neurofibrillary tangle protein(gene name synonym)|uniprotkb:Paired helical filament-tau(gene name synonym)|uniprotkb:2N4R(isoform synonym)|uniprotkb:MAPT(gene name)	psi-mi:pabp1_human(display_short)|psi-mi:Polyadenylate-binding protein 1(display_long)|uniprotkb:PABPC1(gene name)|uniprotkb:PABP(gene name synonym)|uniprotkb:PABPC2(gene name synonym)|uniprotkb:PABP1(gene name synonym)|uniprotkb:PAB1(gene name synonym)	psi-mi:"MI:0007"(anti tag coimmunoprecipitation)	Tracy TE. et al.(2022)	intact:EBI-44433253|pubmed:35063084|imex:IM-29773	taxid:9606(human)|taxid:9606(Homo sapiens)	taxid:9606(human)|taxid:9606(Homo sapiens)	psi-mi:"MI:0914"(association)	psi-mi:"MI:0469"(European Bioinformatics Institute)	intact:EBI-46421644|imex:IM-29773-23	intact-miscore:0.57	psi-mi:"MI:1060"(spoke expansion)	psi-mi:"MI:0499"(unspecified role)	psi-mi:"MI:0499"(unspecified role)	psi-mi:"MI:0496"(bait)	psi-mi:"MI:0498"(prey)	psi-mi:"MI:0326"(protein)	psi-mi:"MI:0326"(protein)	intact:EBI-366182(isoform-parent)|ensembl:ENSG00000186868.18(gene)|ensembl:ENSG00000276155.4(gene)|ensembl:ENSG00000277956.4(gene)|ensembl:ENST00000351559.10(transcript)|ensembl:ENST00000574436.5(transcript)|ensembl:ENST00000620070.4(transcript)|ensembl:ENST00000621329.4(transcript)|ensembl:ENST00000634049.1(transcript)|ensembl:ENST00000703978.1(transcript)	reactome:R-HSA-9820865|reactome:R-HSA-9820841|reactome:R-HSA-975957|reactome:R-HSA-975956|reactome:R-HSA-9010553|reactome:R-HSA-72649|reactome:R-HSA-450408|reactome:R-HSA-429947|reactome:R-HSA-156827|refseq:NP_002559.2|refseq:XP_005250918.1|dip:DIP-31613N|mint:P11940|ensembl:ENSP00000429892.2|ensembl:ENSP00000429790.2|ensembl:ENSP00000428840.2|ensembl:ENSP00000429119.2|ensembl:ENSP00000428749.2|e…		-	-	figure legend:Table S4, Fig. 5|full coverage:Only protein-protein interactions	taxid:9606(human-neuron)|taxid:9606(Homo sapiens neuron)	-	2023/07/26	2024/01/27	crc64:835A8706D847A8CC	crc64:2EB1B02A346132EE	-	-	flag tag:n-n|mutation:301-301	-	0	0	psi-mi:"MI:0102"(sequence tag identification)	psi-mi:"MI:0102"(sequence tag identification)
[truncated: 5,867 more rows]
