# Supplementary material for: Mining Alzheimer's Interactomes, Macromolecular Complexes and Pathways for Drug Discovery
Source: Proteomics. 2025 Aug 25;25(21-22):102–50. doi: 10.1002/pmic.70018 (PMC12645816; doi:10.1002/pmic.70018)
Supplement: Supplementary file 4 — Supporting File 4: pmic70018‐sup‐0001‐tableS4.xlsx. [file PMIC-25--s003.xlsx]

## Sheet: List_Aug_Sep-24
Tau-F partners				Tau-F P301L partners			Tau-F V337M partners
P54829	PTPN5			P55010	EIF5		O60925	PFDN1
Q5SW79	CEP170			P53621	COPA		Q6NXS1	PPP1R2B
Q9UDW1	UQCR10			O95373	IPO7		O95685	PPP1R3D
O43719	HTATSF1			O15066	KIF3B		P13010	XRCC5
P46109	CRKL			O75915	ARL6IP5		Q16891	IMMT
P67775	PPP2CA			Q16658	FSCN1		Q16537	PPP2R5E
P10636	MAPT			P05198	EIF2S1		P16403	H1-2
Q8N9I0	SYT2			Q92841	DDX17		P02786	TFRC
P21246	PTN			Q9BX40	LSM14B		Q8N2W9	PIAS4
Q15121	PEA15			P30044	PRDX5		O43681	GET3
Q96FJ2	DYNLL2			P11413	G6PD		P12956	XRCC6
P49247	RPIA			P25788	PSMA3		P62987	UBA52
Q9NVA2	SEPTIN11			Q01105	SET		O60331	PIP5K1C
Q9BPU6	DPYSL5			P35221	CTNNA1		P16401	H1-5
O14787	TNPO2			Q9Y2W1	THRAP3		Q14194	CRMP1
O15144	ARPC2			O95757	HSPA4L		Q01581	HMGCS1
P04075	ALDOA			Q96CW1	AP2M1		Q8NCB2	CAMKV
P61970	NUTF2			P22314	UBA1		P09493	TPM1
O43427	FIBP			P62304	SNRPE		Q96C19	EFHD2
Q9UBE0	SAE1			Q13263	TRIM28		Q99878	H2AC14
Q96PU8	QKI			P60981	DSTN		Q9Y266	NUDC
P51178	PLCD1			Q96CX2	KCTD12		P35637	FUS
O14980	XPO1			Q9GZQ8	MAP1LC3B		O75746	SLC25A12
O43809	NUDT21			P41250	GARS1		P13693	TPT1
O14910	LIN7A			Q9NZZ3	CHMP5		Q9BVA1	TUBB2B
O15511	ARPC5			P22626	HNRNPA2B1		P61088	UBE2N
Q9H269	VPS16			EBI-27061705	atp6v1g_human		Q03393	PTS
Q86X55	CARM1			EBI-27058934	atp6v1b_human		P09429	HMGB1
O00139	KIF2A			O43765	SGTA		P63173	RPL38
O14936	CASK			Q9UL26	RAB22A		Q9Y5B9	SUPT16H
P02768	ALB			P26639	TARS1		O95433	AHSA1
P08237	PFKM			P00387	CYB5R3		P47914	RPL29
O00505	KPNA3			O43491	EPB41L2		P50993	ATP1A2
P07195	LDHB			P04632	CAPNS1		Q9UHD1	CHORDC1
Q15041	ARL6IP1			EBI-27062249	atp6v0d_human		O43426	SYNJ1
P26641	EEF1G			P52272	HNRNPM		P56211	ARPP19
Q02410	APBA1			Q15149	PLEC		P63244	RACK1
Q9P2R7	SUCLA2			Q9UI12	ATP6V1H		Q00059	TFAM
P46821	MAP1B			P09936	UCHL1		Q15365	PCBP1
Q9NUP9	LIN7C			Q15819	UBE2V2		Q02790	FKBP4
P60953	CDC42			P49591	SARS1		O43747	AP1G1
P46060	RANGAP1			P35222	CTNNB1		O60884	DNAJA2
Q96QK1	VPS35			P08621	SNRNP70		Q9Y262	EIF3L
P42025	ACTR1B			P48730	CSNK1D		Q04837	SSBP1
Q9P270	SLAIN2			P49841	GSK3B		Q7RTV2	GSTA5
P27448	MARK3			Q15208	STK38		P56377	AP1S2
Q13554	CAMK2B			P07437	TUBB		Q00535	CDK5
Q9BYJ9	YTHDF1			P62913	RPL11		P53680	AP2S1
P43034	PAFAH1B1			Q9Y2J2	EPB41L3		Q15185	PTGES3
P84103	SRSF3			P68871	HBB		O94973	AP2A2
Q9UL46	PSME2			Q70IA6	MOB2		P78344	EIF4G2
Q9Y383	LUC7L2			P07910	HNRNPC		Q8TDJ6	DMXL2
P42766	RPL35			P54920	NAPA		P49418	AMPH
Q96S59	RANBP9			Q9NQW7	XPNPEP1		P06748	NPM1
P54727	RAD23B			Q9H4M9	EHD1		Q00839	HNRNPU
Q8IYD1	GSPT2			Q9BQE3	TUBA1C		O75964	ATP5MG
Q7L0Y3	TRMT10C			Q9BXP5	SRRT		Q9NP79	VTA1
Q16629	SRSF7			P46439	GSTM5		Q09028	RBBP4
P49902	NT5C2			P13645	KRT10		P05023	ATP1A1
Q99719	SEPTIN5			P14866	HNRNPL		Q02543	RPL18A
P11940	PABPC1			Q14344	GNA13		P47813	EIF1AX
Q9UHX1	PUF60			Q93050	ATP6V0A1		P04843	RPN1
P61204	ARF3			P51991	HNRNPA3		O00571	DDX3X
P11021	HSPA5			Q15056	EIF4H		P11498	PC
P54136	RARS1			P04350	TUBB4A		P46776	RPL27A
P18085	ARF4			Q9Y2H1	STK38L		Q9UHD9	UBQLN2
P05386	RPLP1			Q9ULK5	VANGL2		P35659	DEK
P14854	COX6B1			P46781	RPS9		Q9BUF5	TUBB6
O43324	EEF1E1			Q07866	KLC1		P61981	YWHAG
P84077	ARF1			O94805	ACTL6B		P62910	RPL32
Q9Y2W2	WBP11			Q9Y5X3	SNX5		O43236	SEPTIN4
P08670	VIM			Q8NBS9	TXNDC5		O14744	PRMT5
P20042	EIF2S2			O14979	HNRNPDL		P32969	RPL9
P50570-2	DNM2			P27348	YWHAQ		P48643	CCT5
Q9UMX0	UBQLN1			O14964	HGS		Q9NR28	DIABLO
P21796	VDAC1			Q9Y2X7	GIT1		P62841	RPS15
Q9H2W6	MRPL46			O43290	SART1		P60520	GABARAPL2
P14324	FDPS			O95248	SBF1		P50990	CCT8
P56545	CTBP2			P07384	CAPN1		P83731	RPL24
P13861	PRKAR2A			Q12959	DLG1		Q9NQX3	GPHN
Q00610	CLTC			O43143	DHX15		Q99832	CCT7
P13929	ENO3			P11233	RALA		Q13144	EIF2B5
P18124	RPL7			Q13011	ECH1		P62917	RPL8
O00154	ACOT7			P67870	CSNK2B		P62993	GRB2
P04083	ANXA1			P62873	GNB1		P22392	NME2
Q13526	PIN1			P30626	SRI		P62269	RPS18
Q15102	PAFAH1B3			P27797	CALR		Q13740	ALCAM
O94760	DDAH1			Q9P2R3	ANKFY1		P06576	ATP5F1B
Q9NP97	DYNLRB1			P31146	CORO1A		P45973	CBX5
C9JLW8	MCRIP1			Q9Y657	SPIN1		Q96GY0	ZC2HC1A
P55769	SNU13			Q15750	TAB1		P61353	RPL27
P16435	POR			Q9BWM7	SFXN3		Q8WUW1	BRK1
P25398	RPS12			P17844	DDX5		Q13185	CBX3
P61758	VBP1			P15559	NQO1		Q9NTK5	OLA1
Q12756	KIF1A			P38159	RBMX		Q9Y3I0	RTCB
P41567	EIF1			P08574	CYC1		P51858	HDGF
P10606	COX5B			Q9P2M7	CGN		P17987	TCP1
P31930	UQCRC1			P17302	GJA1		P63162	SNRPN
Q13310	PABPC4			P09012	SNRPA		P50991	CCT4
Q9H9B4	SFXN1			P22695	UQCRC2		Q16778	H2BC21
P60981	DSTN			P31947	SFN		Q9UHG3	PCYOX1
Q69YQ0	SPECC1L			P20020	ATP2B1		Q92499	DDX1
Q14244	MAP7			Q92783	STAM		P07305	H1-0
Q9Y276	BCS1L			P09234	SNRPC		P52943	CRIP2
P30049	ATP5F1D			O75394	MRPL33		Q9Y371	SH3GLB1
P62273	RPS29			P62306	SNRPF		P17096	HMGA1
Q15436	SEC23A			P28331	NDUFS1		P23396	RPS3
P14406	COX7A2			P35232	PHB1		Q8NC96	NECAP1
P61086	UBE2K			P55196	AFDN		Q9H0Q0	CYRIA
P21912	SDHB			Q9BUA3	SPINDOC		P62277	RPS13
Q14677	CLINT1			P22234	PAICS		P78371	CCT2
P09471	GNAO1			Q96QR8	PURB		P53677	AP3M2
Q16795	NDUFA9			Q9H0B6	KLC2		O95865	DDAH2
Q8IUD2	ERC1			Q9Y4F1	FARP1		Q92526	CCT6B
Q99962	SH3GL2			Q92973	TNPO1		P26373	RPL13
Q10567	AP1B1			Q9UK41	VPS28		P40227	CCT6A
P05091	ALDH2			Q07666	KHDRBS1		Q9Y230	RUVBL2
P09936	UCHL1			O43920	NDUFS5		P08708	RPS17
Q7Z460	CLASP1			O75396	SEC22B		P33176	KIF5B
Q15334	LLGL1			Q9HC35	EML4		Q9Y639	NPTN
Q1KMD3	HNRNPUL2			Q9UDY2	TJP2		Q06323	PSME1
P24390	KDELR1			O96000	NDUFB10		P09874	PARP1
Q00325	SLC25A3			Q01844	EWSR1		Q99733	NAP1L4
P23588	EIF4B			Q9UHY1	NRBP1		Q9P0L0	VAPA
P48444	ARCN1			Q9UH03	SEPTIN3		P62266	RPS23
O00399	DCTN6			P15924	DSP		O43301	HSPA12A
O75822	EIF3J			O43318	MAP3K7		P07437	TUBB
Q9BVK6	TMED9			P30038	ALDH4A1		Q9Y6N7	ROBO1
P07197	NEFM			P12236	SLC25A6		Q16799	RTN1
Q9Y678	COPG1			P30084	ECHS1		Q9P1Y5	CAMSAP3
P07237	P4HB			Q9NZT1	CALML5		P62249	RPS16
P62861	FAU			P40763	STAT3		P68366	TUBA4A
P41223	BUD31			P11171	EPB41		P62847	RPS24
Q9NTJ5	SACM1L			Q9Y490	TLN1		P68363	TUBA1B
Q15056	EIF4H			Q92804	TAF15		P11137	MAP2
O14531	DPYSL4			O95782	AP2A1		O95831	AIFM1
Q8NBS9	TXNDC5			Q96MM6	HSPA12B		Q9UBB6	NCDN
Q8WWY3	PRPF31			P14927	UQCRB		O75145	PPFIA3
Q96N16	JAKMIP1			Q15286	RAB35		P84243	H3-3A
Q8N684	CPSF7			Q15428	SF3A2		P56385	ATP5ME
Q12959	DLG1			Q9P0J0	NDUFA13		P62942	FKBP1A
Q8WU90	ZC3H15			Q8WZA9	IRGQ		Q9BQE3	TUBA1C
Q96CT7	CCDC124			P23458	JAK1		P35240	NF2
P21266	GSTM3			Q96FW1	OTUB1		Q5SQI0	ATAT1
Q9BWM7	SFXN3			O15126	SCAMP1		Q9H0Q3	FXYD6
Q9Y3Y2	CHTOP			Q9UM54	MYO6		Q99623	PHB2
Q9Y295	DRG1			Q8TD22	SFXN5		O14880	MGST3
P08574	CYC1			P12814	ACTN1		P24539	ATP5PB
P84090	ERH			O95989	NUDT3		Q7L5N1	COPS6
Q9Y277	VDAC3			O00767	SCD		O75947	ATP5PD
P22695	UQCRC2			Q9UBW8	COPS7A		P62805	H4C16
Q15366	PCBP2			P54577	YARS1		Q14008	CKAP5
Q9UQ80	PA2G4			O14653	GOSR2		P27449	ATP6V0C
P98175	RBM10			Q9NRW1	RAB6B		Q12931	TRAP1
Q9UDT6	CLIP2			O14639	ABLIM1		Q93034	CUL5
Q01081	U2AF1			EBI-27059051	atp6v1c_human		Q9UII2	ATP5IF1
P28331	NDUFS1			O43390	HNRNPR		P48729	CSNK1A1
Q9UHB9	SRP68			P35080	PFN2		P01042	KNG1
O95721	SNAP29			P62258	YWHAE		O00483	NDUFA4
Q15233	NONO			Q15369	ELOC		P36873	PPP1CC
O96000	NDUFB10			Q02978	SLC25A11		Q9UN86	G3BP2
Q03252	LMNB2			P31946	YWHAB		Q5T5U3	ARHGAP21
P48047	ATP5PO			Q9Y2I8	WDR37		P25705	ATP5F1A
Q9BPW8	NIPSNAP1			P04899	GNAI2		Q86VW0	SESTD1
O43920	NDUFS5			Q15370	ELOB		P46527	CDKN1B
Q04637	EIF4G1			Q96E17	RAB3C		P46783	RPS10
O43684	BUB3			O75382	TRIM3		Q15019	SEPTIN2
P52597	HNRNPF			O95297	MPZL1		Q15631	TSN
P36542	ATP5F1C			Q04917	YWHAH		Q9Y265	RUVBL1
Q96MM6	HSPA12B			Q9UBU8	MORF4L1		O75489	NDUFS3
Q14444	CAPRIN1			O94952	FBXO21		Q9BX40	LSM14B
P31942	HNRNPH3			Q6WCQ1	MPRIP		P63220	RPS21
O43402	EMC8			Q01518	CAP1		Q99613	EIF3C
Q9P0J0	NDUFA13			P24666	ACP1		Q96CV9	OPTN
Q14204	DYNC1H1			Q5SW79	CEP170		O75915	ARL6IP5
P61224	RAP1B			O60506	SYNCRIP		Q16531	DDB1
Q16630	CPSF6			P06733	ENO1		Q96AX1	VPS33A
Q9NXJ5	PGPEP1			Q96FJ2	DYNLL2		O43504	LAMTOR5
Q14974	KPNB1			P61081	UBE2M		Q9Y2V2	CARHSP1
P34897	SHMT2			P00338	LDHA		EBI-27062249	atp6v0d_human
O00767	SCD			Q8NC51	SERBP1		P12931	SRC
O14653	GOSR2			Q15014	MORF4L2		P32322	PYCR1
Q13409	DYNC1I2			P40123	CAP2		Q92522	H1-10
P15170	GSPT1			P02774	GC		P49591	SARS1
P82979	SARNP			P37235	HPCAL1		Q12765	SCRN1
Q14152	EIF3A			P08195	SLC3A2		P05141	SLC25A5
P61923	COPZ1			Q9Y6M9	NDUFB9		Q9UI12	ATP6V1H
Q92900	UPF1			P68104	EEF1A1		P14618	PKM
O75396	SEC22B			Q562R1	ACTBL2		Q9Y2A7	NCKAP1
Q13561	DCTN2			Q8IZP0	ABI1		P49757	NUMB
P61163	ACTR1A			Q13867	BLMH		Q70IA6	MOB2
P12532	CKMT1A			O15144	ARPC2		Q9ULA0	DNPEP
O95297	MPZL1			Q9NSD9	FARSB		Q15208	STK38
P08865	RPSA			P34932	HSPA4		P38646	HSPA9
P63167	DYNLL1			P20340	RAB6A		P31948	STIP1
O15372	EIF3H			P13639	EEF2		Q9Y2H1	STK38L
O15371	EIF3D			Q9NX20	MRPL16		P11279	LAMP1
P08195	SLC3A2			Q9Y3A6	TMED5		Q12906	ILF3
P62906	RPL10A			P62937	PPIA		P56192	MARS1
P53999	SUB1			P99999	CYCS		P50148	GNAQ
Q13347	EIF3I			P15954	COX7C		P62837	UBE2D2
P42336	PIK3CA			P43003	SLC1A3		P29992	GNA11
O75821	EIF3G			P11142	HSPA8		Q14240	EIF4A2
P62140	PPP1CB			O14980	XPO1		Q9Y2X7	GIT1
Q8ND56	LSM14A			P51153	RAB13		P60866	RPS20
P55884	EIF3B			Q9Y5K8	ATP6V1D		P01023	A2M
P20340	RAB6A			Q02252	ALDH6A1		Q9UHD8	SEPTIN9
P62851	RPS25			P63000	RAC1		P59768	GNG2
P06730	EIF4E			Q12905	ILF2		P61586	RHOA
P62753	RPS6			O15511	ARPC5		P04406	GAPDH
P27816	MAP4			P30153	PPP2R1A		P60842	EIF4A1
P43003	SLC1A3			O00139	KIF2A		O15066	KIF3B
P08758	ANXA5			P35579	MYH9		Q9UH03	SEPTIN3
P51153	RAB13			P30086	PEBP1		P14136	GFAP
Q12926	ELAVL2			P48556	PSMD8		P62280	RPS11
Q7L2H7	EIF3M			P30048	PRDX3		P30044	PRDX5
P36406	TRIM23			O95218	ZRANB2		Q8WZA9	IRGQ
Q16777	H2AC20			Q13162	PRDX4		P10809	HSPD1
Q9UNS2	COPS3			O00505	KPNA3		P60468	SEC61B
Q8WYQ5	DGCR8			P61026	RAB10		O95782	AP2A1
P61026	RAB10			P05455	SSB		O00291	HIP1
Q9NXC2	GFOD1			Q06124	PTPN11		P62263	RPS14
Q9NY65	TUBA8			Q99714	HSD17B10		P14625	HSP90B1
Q5SSJ5	HP1BP3			Q06830	PRDX1		Q6WCQ1	MPRIP
Q9H9Q2	COPS7B			P46821	MAP1B		Q15819	UBE2V2
Q15223	NECTIN1			P36507	MAP2K2		P35580	MYH10
O75122	CLASP2			EBI-11820565	hspa1a_hspa1b_human-1		P07900	HSP90AA1
Q15637	SF1			P15311	EZR		P62244	RPS15A
Q9BQA1	WDR77			P26641	EEF1G		O94952	FBXO21
P31323	PRKAR2B			Q15843	NEDD8		O14561	NDUFAB1
Q9BRX2	PELO			P60763	RAC3		P62826	RAN
P52756	RBM5			O00429	DNM1L		P62081	RPS7
Q15555	MAPRE2			P18077	RPL35A		Q99470	SDF2
P62877	RBX1			Q15223	NECTIN1		Q14498	RBM39
P55795	HNRNPH2			Q86YM7	HOMER1		P62857	RPS28
Q9UPY8	MAPRE3			P43034	PAFAH1B1		P46439	GSTM5
P19105	MYL12A			Q9BZZ5	API5		P02533	KRT14
P62318	SNRPD3			O00487	PSMD14		Q8TB52	FBXO30
P17612	PRKACA			Q8WXF1	PSPC1		P62854	RPS26
Q92575	UBXN4			P54578	USP14		Q9NQW7	XPNPEP1
Q9H4G0	EPB41L1			P00491	PNP		Q01484	ANK2
Q07157	TJP1			P37108	SRP14		O75937	DNAJC8
P55209	NAP1L1			P60880	SNAP25		Q9UBQ5	EIF3K
Q96FZ7	CHMP6			P04271	S100B		P61081	UBE2M
P54725	RAD23A			P42766	RPL35		Q7KZF4	SND1
P31943	HNRNPH1			P49458	SRP9		Q96SW2	CRBN
Q13045	FLII			Q9GZP4	PITHD1		P26038	MSN
P62310	LSM 3.00			P55072	VCP		Q16718	NDUFA5
Q13595	TRA2A			P00441	SOD1		P27824	CANX
P55010	EIF5			P01112	HRAS		Q04323	UBXN1
O75955	FLOT1			P11940	PABPC1		P46778	RPL21
Q9Y224	RTRAF			P09669	COX6C		P21554	CNR1
P05198	EIF2S1			Q9C040	TRIM2		O00303	EIF3F
P62829	RPL23			P39656	DDOST		P05026	ATP1B1
P62136	PPP1CA			P11021	HSPA5		P39687	ANP32A
P25788	PSMA3			P13073	COX4I1		P49903	SEPHS1
Q9BY67	CADM1			P62888	RPL30		P39019	RPS19
Q92890	UFD1			P24534	EEF1B2		O14617	AP3D1
Q86XP3	DDX42			P17858	PFKL		P31689	DNAJA1
O14841	OPLAH			P37840	SNCA		P51116	FXR2
Q9Y2D5	PALM2AKAP2			P08134	RHOC		P01116	KRAS
P41250	GARS1			P49589	CARS1		P49207	RPL34
Q16643	DBN1			P05386	RPLP1		P15559	NQO1
P26639	TARS1			O75044	SRGAP2		Q9UQB3	CTNND2
Q9NYL9	TMOD3			P23246	SFPQ		Q9P2R3	ANKFY1
P61978	HNRNPK			O75037	KIF21B		P41091	EIF2S3
Q9BRT2	UQCC2			P14174	MIF		Q9Y4L1	HYOU1
Q9NQ66	PLCB1			P09382	LGALS1		P69905	HBA1
P62314	SNRPD1			P08670	VIM		Q15370	ELOB
O43491	EPB41L2			P31153	MAT2A		P54709	ATP1B3
P02593	calm_human			Q9BT67	NDFIP1		P46782	RPS5
Q9NRW7	VPS45			P20042	EIF2S2		Q01813	PFKP
P62316	SNRPD2			Q93045	STMN2		Q16543	CDC37
Q9BR76	CORO1B			P52306	RAP1GDS1		Q9BUA3	SPINDOC
Q9NZ45	CISD1			Q01130	SRSF2		P01859	IGHG2
Q15717	ELAVL1			P08754	GNAI3		P46779	RPL28
Q9Y2J2	EPB41L3			P46459	NSF		Q96DH6	MSI2
P23528	CFL1			P29692	EEF1D		P19474	TRIM21
P54920	NAPA			P09972	ALDOC		P15880	RPS2
Q15424	SAFB			P60033	CD81		Q14257	RCN2
P61158	ACTR3			Q99471	PFDN5		P10155	RO60
P21397	MAOA			O60831	PRAF2		Q92734	TFG
Q9H4M9	EHD1			P25786	PSMA1		P18206	VCL
Q15393	SF3B3			P21796	VDAC1		P30038	ALDH4A1
P63010	AP2B1			P28482	MAPK1		Q6P5R6	RPL22L1
Q12874	SF3A3			P60660	MYL6		P54136	RARS1
Q96BP2	CHCHD1			P13861	PRKAR2A		P05109	S100A8
Q9ULV4	CORO1C			Q9UHV9	PFDN2		Q15293	RCN1
Q07866	KLC1			P25787	PSMA2		Q13618	CUL3
Q08211	DHX9			Q9BY67	CADM1		P62899	RPL31
P52907	CAPZA1			P63151	PPP2R2A		P49411	TUFM
Q9P035	HACD3			P25789	PSMA4		O00264	PGRMC1
Q92614	MYO18A			O95202	LETM1		Q9UI10	EIF2B4
O95248	SBF1			P45880	VDAC2		P60228	EIF3E
Q9BT78	COPS4			Q3ZCM7	TUBB8		Q15084	PDIA6
O75083	WDR1			P28066	PSMA5		Q8TD22	SFXN5
Q14155	ARHGEF7			Q9Y3B3	TMED7		P18621	RPL17
P48163	ME1			P18124	RPL7		Q9UBS4	DNAJB11
P11233	RALA			P51148	RAB5C		P00492	HPRT1
Q13838	DDX39B			P00352	ALDH1A1		Q9NRW1	RAB6B
Q12792	TWF1			P51149	RAB7A		P43487	RANBP1
Q9Y657	SPIN1			Q9NP97	DYNLRB1		P62424	RPL7A
P04216	THY1			Q9UL25	RAB21		P20337	RAB3B
Q9H444	CHMP4B			O43181	NDUFS4		O43719	HTATSF1
Q13148	TARDBP			Q15388	TOMM20		Q02818	NUCB1
P20020	ATP2B1			P60900	PSMA6		Q15691	MAPRE1
Q13151	HNRNPA0			P55769	SNU13		P22234	PAICS
Q9NZI8	IGF2BP1			O75449	KATNA1		Q15714	TSC22D1
Q96QR8	PURB			Q9NQ66	PLCB1		P61513	RPL37A
Q96F85	CNRIP1			Q9NRW7	VPS45		Q9UK41	VPS28
P63096	GNAI1			P38606	ATP6V1A		P05387	RPLP2
Q9NQ50	MRPL40			P20618	PSMB1		P00403	MT-CO2
Q9HCD5	NCOA5			O00499	BIN1		O43865	AHCYL1
P30044-2	PRDX5			Q9NS69	TOMM22		Q96E17	RAB3C
P62834	RAP1A			O15400	STX7		P68371	TUBB4B
Q9Y4F1	FARP1			Q9NZ45	CISD1		P40429	RPL13A
Q9Y3F4	STRAP			Q12756	KIF1A		Q96CX2	KCTD12
P14927	UQCRB			P49721	PSMB2		Q13557	CAMK2D
Q04695	KRT17			P61106	RAB14		O60716	CTNND1
P50238	CRIP1			P28070	PSMB4		O95218	ZRANB2
Q9NYF8	BCLAF1			P63027	VAMP2		P23284	PPIB
Q9UM54	MYO6			O75323	NIPSNAP2		P05388	RPLP0
Q86V81	ALYREF			P61019	RAB2A		Q9GZT3	SLIRP
Q99584	S100A13			Q71UM5	RPS27L		Q13283	G3BP1
P63261	ACTG1			Q69YQ0	SPECC1L		P46777	RPL5
P09651	HNRNPA1			Q99426	TBCB		P26232	CTNNA2
P35080	PFN2			P28074	PSMB5		Q16555	DPYSL2
P67936	TPM4			P43358	MAGEA4		Q92620	DHX38
P43243	MATR3			P09104	ENO2		Q9NQ29	LUC7L
P15104	GLUL			P50570	DNM2		O75534	CSDE1
P38935	IGHMBP2			P10721	KIT		O43707	ACTN4
Q02978	SLC25A11			Q7Z7H5	TMED4		P22087	FBL
Q92841	DDX17			P62745	RHOB		P16949	STMN1
Q00403	GTF2B			P28072	PSMB6		P43003	SLC1A3
Q01518	CAP1			P30050	RPL12		P15954	COX7C
Q9Y2W1	THRAP3			Q86Y82	STX12		P14923	JUP
Q13813	SPTAN1			Q99436	PSMB7		Q49A26	GLYR1
P62304	SNRPE			Q15907	RAB11B		P17066	HSPA6
Q16718	NDUFA5			Q9NP79	VTA1		Q9NX20	MRPL16
P47755	CAPZA2			O95747	OXSR1		Q13015	MLLT11
P24666	ACP1			P62273	RPS29		Q9Y285	FARSA
P62913-2	RPL11			Q14103	HNRNPD		P63092	GNAS
Q9Y281	CFL2			P04181	OAT		Q02252	ALDH6A1
P40123	CAP2			Q13085	ACACA		Q9UL18	AGO1
O43761	SYNGR3			O43615	TIMM44		P63208	SKP1
P22626	HNRNPA2B1			P62333	PSMC6		O94979	SEC31A
O95837	GNA14			Q9P035	HACD3		Q5JVS0	HABP4
P02774	GC			Q9NQC3	RTN4		P26599	PTBP1
Q8TB36	GDAP1			Q13098	GPS1		P35813	PPM1A
P60709	ACTB			Q9BT78	COPS4		P61956	SUMO2
Q14141	SEPTIN6			O00231	PSMD11		P19022	CDH2
P62736	ACTA2			Q8IUD2	ERC1		Q07955	SRSF1
P08621	SNRNP70			P62979	RPS27A		Q13765	NACA
P59998	ARPC4			O43242	PSMD3		Q92598	HSPH1
Q9Y285	FARSA			Q9H115	NAPB		P28331	NDUFS1
O14495	PLPP3			P67809	YBX1		P11387	TOP 1.00
Q562R1	ACTBL2			Q99747	NAPG		P63104	YWHAZ
Q01082	SPTBN1			O76041	NEBL		Q9BZZ5	API5
P07910	HNRNPC			P49755	TMED10		Q9C040	TRIM2
O15145	ARPC3			P18859	ATP5PF		Q13177	PAK2
P14866	HNRNPL			Q7Z460	CLASP1		Q96F07	CYFIP2
P62937	PPIA			Q53FP2	TMEM35A		Q9UKE5	TNIK
P62328	TMSB4X			Q15836	VAMP3		P19338	NCL
Q70E73	RAPH1			O00232	PSMD12		P06753	TPM3
P51991	HNRNPA3			Q15363	TMED2		P08754	GNAI3
P63000	RAC1			Q9BTE1	DCTN5		P35221	CTNNA1
P07355	ANXA2			A2A3N6	PIPSL		P31150	GDI1
O75056	SDC3			O75832	PSMD10		Q9UBB4	ATXN10
P30086	PEBP1			Q1KMD3	HNRNPUL2		P17858	PFKL
Q6ZU35	CRACD			O43676	NDUFB3		Q9GZQ8	MAP1LC3B
O14979	HNRNPDL			Q07065	CKAP4		Q14157	UBAP2L
P55735	SEC13			Q15008	PSMD6		Q9UNF1	MAGED2
Q8IYR6	TMEFF1			P23588	EIF4B		P09972	ALDOC
P07196	NEFL			P20674	COX5A		Q99497	PARK7
O43290	SART1			P50395	GDI2		Q96CW1	AP2M1
Q13501	SQSTM1			O95292	VAPB		O43181	NDUFS4
O43143	DHX15			P28838	LAP3		Q86VP6	CAND1
O14974	PPP1R12A			P68032	ACTC1		Q7L014	DDX46
P61160	ACTR2			P06703	S100A6		P53041	PPP5C
P17844	DDX5			P07197	NEFM		P00352	ALDH1A1
Q06124	PTPN11			Q96GC5	MRPL48		Q92905	COPS5
P38159	RBMX			Q05639	EEF1A2		P35222	CTNNB1
P18077	RPL35A			P78356	PIP4K2B		P21291	CSRP1
P09012	SNRPA			Q99460	PSMD1		O75382	TRIM3
Q96SB3	PPP1R9B			Q53GQ0	HSD17B12		Q13616	CUL1
Q9H902	REEP1			P60891	PRPS1		P11413	G6PD
P09234	SNRPC			Q9H0U4	RAB1B		Q13617	CUL2
Q86YM7	HOMER1			Q15006	EMC2		O00154	ACOT7
Q9BTV5	FSD1			Q96HN2	AHCYL2		P49841	GSK3B
P62306	SNRPF			Q99755	PIP5K1A		P43358	MAGEA4
Q8IU60	DCP2			O60763	USO1		Q15369	ELOC
Q14195	DPYSL3			P62861	FAU		P15531	NME1
P62879	GNB2			P62834	RAP1A		O95757	HSPA4L
Q92973	TNPO1			Q9HA65	TBC1D17		P26196	DDX6
Q9H3K6	BOLA2			P00558	PGK 1.00		O95299	NDUFA10
Q13509	TUBB3			P51665	PSMD7		EBI-27061705	atp6v1g_human
O15079	SNPH			O00445	SYT5		O43765	SGTA
Q9GZP4	PITHD1			P62195	PSMC5		Q9H492	MAP1LC3A
Q01844	EWSR1			P13010	XRCC5		P68400	CSNK2A1
Q71U36	TUBA1A			Q9Y617	PSAT1		P48730	CSNK1D
Q9UMS4	PRPF19			Q96N16	JAKMIP1		O75874	IDH1
Q96A65	EXOC4			Q13885	TUBB2A		O95373	IPO7
Q496J9	SV2C			Q99584	S100A13		Q99747	NAPG
P24534	EEF1B2			Q8WXF7	ATL1		P22612	PRKACG
Q92804	TAF15			Q92572	AP3S1		P09471	GNAO1
O15394	NCAM2			Q8WW22	DNAJA4		Q01105	SET
P49589	CARS1			P62820	RAB1A		P68871	HBB
P04156	PRNP			Q9UNM6	PSMD13		Q13263	TRIM28
Q07021	C1QBP			Q92599	SEPTIN8		Q9ULK5	VANGL2
O75037	KIF21B			P12956	XRCC6		P22314	UBA1
Q14108	SCARB2			Q9NY12	GAR1		P20336	RAB3A
P51114	FXR1			Q8WU90	ZC3H15		Q53FP2	TMEM35A
Q9Y2L5	TRAPPC8			P43686	PSMC4		O14662	STX16
Q9NYJ8	TAB2			P50479	PDLIM4		Q14344	GNA13
O15212	PFDN6			P07339	CTSD		Q13367	AP3B2
Q92747	ARPC1A			P09471	GNAO1		P15924	DSP
Q05682	CALD1			P49720	PSMB3		P09936	UCHL1
P22061	PCMT1			P61764	STXBP1		O14964	HGS
O15173	PGRMC2			Q96CT7	CCDC124		P28838	LAP3
Q96JN8	NEURL4			Q9Y295	DRG1		P62873	GNB1
O60331	PIP5K1C			O43314	PPIP5K2		P11171	EPB41
P47756	CAPZB			Q8N2W9	PIAS4		EBI-27058934	atp6v1b_human
Q9BRK0	REEP2			P02787	TF		Q93050	ATP6V0A1
Q93045	STMN2			Q9Y277	VDAC3		P12814	ACTN1
Q14247	CTTN			Q9UNZ2	NSFL1C		Q15750	TAB1
Q92558	WASF1			P17980	PSMC3		Q96GC5	MRPL48
Q16181	SEPTIN7			P15104	GLUL		Q15286	RAB35
O15498	YKT6			P47736	RAP1GAP		Q92783	STAM
Q9NYB9	ABI2			Q9UQ80	PA2G4		P12277	CKB
Q9P227	ARHGAP23			Q96P47	AGAP3		Q13554	CAMK2B
Q99471	PFDN5			Q00403	GTF2B		Q9NUQ9	CYRIB
P08238	HSP90AB1			Q9UDT6	CLIP2		P04899	GNAI2
O95218	ZRANB2			P35998	PSMC2		Q9H0B6	KLC2
Q96C19	EFHD2			P04792	HSPB1		Q9BT78	COPS4
Q9UHV9	PFDN2			Q5JUX0	SPIN3		Q9H115	NAPB
Q9UPY6	WASF3			Q03252	LMNB2		P78356	PIP4K2B
O95292	VAPB			O95197	RTN3		O14639	ABLIM1
Q14738	PPP2R5D			P30041	PRDX6		Q9HC35	EML4
Q3KQU3	MAP7D1			P62633	CNBP		Q9ULP0	NDRG4
P22694	PRKACB			Q9Y394	DHRS7		Q9UBW8	COPS7A
Q16204	CCDC6			P55036	PSMD4		Q99627	COPS8
O95202	LETM1			Q16718	NDUFA5		Q5SW79	CEP170
P13984	GTF2F2			P58546	MTPN		P61201	COPS2
Q96P70	IPO9			P58549	FXYD7		Q9UHY1	NRBP1
P55081	MFAP1			O43761	SYNGR3		Q92599	SEPTIN8
Q3ZCM7	TUBB8			P05067	APP		Q9UNZ2	NSFL1C
Q01813	PFKP			P06396	GSN		Q96FJ2	DYNLL2
P56211	ARPP19			P31751	AKT2		Q9Y490	TLN1
P05556	ITGB1			Q13200	PSMD2		O15144	ARPC2
Q15006	EMC2			O95837	GNA14		Q5JUX0	SPIN3
O75449	KATNA1			P13647	KRT5		Q9NSD9	FARSB
Q8N766	EMC1			Q04637	EIF4G1		P99999	CYCS
Q9NS69	TOMM22			P63173	RPL38		P31751	AKT2
A0MZ66	SHTN1			P47914	RPL29		Q9Y2I8	WDR37
Q7RTV2	GSTA5			Q99459	CDC5L		O15511	ARPC5
P78332	RBM6			P19367	HK1		P20290	BTF3
O75369	FLNB			Q9H2K0	MTIF3		O14980	XPO1
O60749	SNX2			Q16186	ADRM1		P58549	FXYD7
Q92620	DHX38			Q14141	SEPTIN6		O00139	KIF2A
P21333	FLNA			Q9P2E7	PCDH10		Q9P2E7	PCDH10
Q99426	TBCB			Q14444	CAPRIN1		P15311	EZR
Q13303	KCNAB2			Q14204	DYNC1H1		P26885	FKBP2
P09104	ENO2			P63244	RACK1		P35613	BSG
Q96PK6	RBM14			P26885	FKBP2		P06733	ENO1
Q01433	AMPD2			Q9Y285	FARSA		P00491	PNP
P30050	RPL12			P62491	RAB11A		O95881	TXNDC12
Q16352	INA			P50454	SERPINH1		P46821	MAP1B
P08559	PDHA1			Q14168	MPP2		P00338	LDHA
O95747	OXSR1			P62191	PSMC1		Q8TCZ2	CD99L2
Q8WZ42	TTN			Q9Y262	EIF3L		P09211	GSTP1
O76041	NEBL			Q9BXS5	AP1M1		P26641	EEF1G
Q96PU5	NEDD4L			Q8TCZ2	CD99L2		Q8IZP0	ABI1
Q13085	ACACA			Q14974	KPNB1		P61165	TMEM258
P62750	RPL23A			P02538	KRT6A		P42025	ACTR1B
Q8WXF7	ATL1			O95881	TXNDC12		P04271	S100B
Q13098	GPS1			Q6ZU35	CRACD		P42766	RPL35
P00558	PGK 1.00			P51572	BCAP31		P20338	RAB4A
Q9UQ13	SHOC2			P54829	PTPN5		P27348	YWHAQ
Q8N5C8	TAB3			Q9BS26	ERP44		P06454	PTMA
O94811	TPPP			P61165	TMEM258		P43034	PAFAH1B1
P52565	ARHGDIA			Q99873	PRMT1		Q96QZ7	MAGI1
P68032	ACTC1			P07196	NEFL		P11142	HSPA8
Q15276	RABEP1			P46109	CRKL		P13073	COX4I1
P36405	ARL 3.00			P06454	PTMA		P09669	COX6C
Q9NQX4	MYO5C			Q13409	DYNC1I2		Q9Y2T2	AP3M1
O14818	PSMA7			P04264	KRT1		P34932	HSPA4
Q96BM9	ARL8A			P07954	FH		P09382	LGALS1
P62241	RPS8			P78344	EIF4G2		O75044	SRGAP2
P48147	PREP			P67775	PPP2CA		P30153	PPP2R1A
P27797	CALR			Q14152	EIF3A		P63098	PPP3R1
Q9Y5R8	TRAPPC1			Q00839	HNRNPU		P11940	PABPC1
P11216	PYGB			Q14118	DAG1		P05386	RPLP1
Q13885	TUBB2A			Q15121	PEA15		P30048	PRDX3
P30041	PRDX6			O14841	OPLAH		P31153	MAT2A
O60282	KIF5C			Q13561	DCTN2		P11021	HSPA5
P20339	RAB5A			Q8N0T1	RBIS		P35241	RDX
Q8WW22	DNAJA4			P81605	DCD		P52306	RAP1GDS1
P30040	ERP29			Q9Y2T2	AP3M1		P08670	VIM
O60825	PFKFB2			P61163	ACTR1A		Q13642	FHL1
Q9P0M6	MACROH2A2			Q02543	RPL18A		Q13162	PRDX4
O43169	CYB5B			P08779	KRT16		P60660	MYL6
Q9HD42	CHMP1A			Q9BQ48	MRPL34		Q06830	PRDX1
Q16875	PFKFB3			P63098	PPP3R1		P20042	EIF2S2
P50395	GDI2			P61247	RPS3A		P13861	PRKAR2A
Q13740	ALCAM			Q9H902	REEP1		P60880	SNAP25
Q7KZI7	MARK2			Q9BPU6	DPYSL5		P51149	RAB7A
P40925	MDH1			Q9Y496	KIF3A		P30101	PDIA3
Q9UFN0	NIPSNAP3A			Q9BTV5	FSD1		P21796	VDAC1
Q7L7X3	TAOK1			O00571	DDX3X		P51148	RAB5C
P68402	PAFAH1B2			P63167	DYNLL1		P55769	SNU13
P02787	TF			O00410	IPO5		P01112	HRAS
Q14847	LASP1			P47813	EIF1AX		P38606	ATP6V1A
P10809	HSPD1			Q14195	DPYSL3		Q9NP97	DYNLRB1
Q8TF72	SHROOM3			P05204	HMGN2		Q9UNF0	PACSIN2
P02649	APOE			P62906	RPL10A		O15400	STX7
Q9UHG3	PCYOX1			P04075	ALDOA		P39656	DDOST
Q9Y3P9	RABGAP1			P35241	RDX		Q9UQ16	DNM3
Q9UJS0	SLC25A13			P62910	RPL32		P62745	RHOB
Q9NSK0	KLC4			Q9H3K6	BOLA2		Q13310	PABPC4
Q9Y608	LRRFIP2			O60925	PFDN1		P14174	MIF
Q13367	AP3B2			P46776	RPL27A		P63027	VAMP2
P18669	PGAM1			O15394	NCAM2		Q12756	KIF1A
Q9P0L2	MARK1			P62140	PPP1CB		P46459	NSF
P49368	CCT3			Q96PU8	QKI		P04181	OAT
P10599	TXN			Q13642	FHL1		Q69YQ0	SPECC1L
Q9Y3R0	GRIP1			O43809	NUDT21		P62273	RPS29
P16949	STMN1			P62851	RPS25		P21579	SYT1
P32119	PRDX2			P02786	TFRC		O60831	PRAF2
P06396	GSN			P21397	MAOA		O43615	TIMM44
Q08495	DMTN			P62987	UBA52		Q9Y3B3	TMED7
P12268	IMPDH2			P62753	RPS6		Q8IUD2	ERC1
P61201	COPS2			Q14194	CRMP1		P18859	ATP5PF
Q96CN4	EVI5L			Q86X55	CARM1		P45880	VDAC2
O14735	CDIPT			P62841	RPS15		O76003	GLRX3
P13647	KRT5			Q53H12	AGK		Q7Z460	CLASP1
Q9BUJ2	HNRNPUL1			P16403	H1-2		P20674	COX5A
Q6ZVM7	TOM1L2			P30101	PDIA3		Q92930	RAB8B
Q9UHD1	CHORDC1			P32969	RPL9		O43676	NDUFB3
O95563	MPC2			Q8NCB2	CAMKV		Q9UL25	RAB21
P84085	ARF5			Q7L2H7	EIF3M		Q9NR46	SH3GLB2
O75531	BANF1			Q92747	ARPC1A		Q1KMD3	HNRNPUL2
O76094	SRP72			P83731	RPL24		P61106	RAB14
P02538	KRT6A			Q9Y3U8	RPL36		Q9BTE1	DCTN5
P11217	PYGM			Q6PKG0	LARP1		O43583	DENR
O95674	CDS2			Q92558	WASF1		Q15388	TOMM20
P16615	ATP2A2			Q99878	H2AC14		Q16143	SNCB
Q9BXS5	AP1M1			P02768	ALB		Q53GQ0	HSD17B12
Q96FE5	LINGO1			Q9NYB9	ABI2		P61019	RAB2A
P35606	COPB2			Q9UQ16	DNM3		P23588	EIF4B
Q96FW1	OTUB1			P35637	FUS		Q4G0F5	VPS26B
Q9NRP0	OSTC			Q9Y266	NUDC		P06703	S100A6
O75145	PPFIA3			P09429	HMGB1		Q86Y82	STX12
O15126	SCAMP1			Q9UPY6	WASF3		Q15006	EMC2
P53618	COPB1			P62917	RPL8		Q8N9I0	SYT2
P04264	KRT1			P60953	CDC42		P07197	NEFM
O00264	PGRMC1			Q99962	SH3GL2		Q7Z7H5	TMED4
O95989	NUDT3			P61353	RPL27		Q8N5K1	CISD2
P53621	COPA			P61088	UBE2N		Q15907	RAB11B
P04844	RPN2			Q9BX66	SORBS1		Q9Y617	PSAT1
O43390	HNRNPR			P27448	MARK3		P62861	FAU
P81605	DCD			P50993	ATP1A2		Q8WXF7	ATL1
Q8TCJ2	STT3B			Q14738	PPP2R5D		P23297	S100A1
Q16658	FSCN1			Q5SSJ5	HP1BP3		Q96N16	JAKMIP1
P62942	FKBP1A			Q9BVA1	TUBB2B		P49755	TMED10
P00403	MT-CO2			Q9Y5B9	SUPT16H		Q16851	UGP2
Q9BTV4	TMEM43			P62269	RPS18		Q8WU90	ZC3H15
O60506	SYNCRIP			O95433	AHSA1		Q9NQC3	RTN4
Q6VY07	PACS1			Q16204	CCDC6		Q9Y295	DRG1
P00387	CYB5R3			Q00059	TFAM		Q9BWD1	ACAT2
Q15014	MORF4L2			P31323	PRKAR2B		Q15836	VAMP3
Q14894	CRYM			Q15365	PCBP1		Q15363	TMED2
Q16891	IMMT			O75122	CLASP2		Q96CT7	CCDC124
Q8IZQ5	SELENOH			P84103	SRSF3		Q05639	EEF1A2
P04632	CAPNS1			Q8WXD9	CASKIN1		O95197	RTN3
O60925	PFDN1			Q00535	CDK5		Q9UQ80	PA2G4
O94915	FRYL			Q96P70	IPO9		P63218	GNG5
P52272	HNRNPM			Q9Y383	LUC7L2		P50395	GDI2
P68104	EEF1A1			Q9Y3I0	RTCB		Q9Y277	VDAC3
P62913	RPL11			Q04837	SSBP1		Q9UHB9	SRP68
P13639	EEF2			Q9BYD2	MRPL9		Q9Y6M9	NDUFB9
P02786	TFRC			Q92499	DDX1		Q9H0U4	RAB1B
O94979	SEC31A			P21579	SYT1		Q9UDT6	CLIP2
Q9ULC4	MCTS1			Q15555	MAPRE2		Q9Y394	DHRS7
Q9BXP5	SRRT			Q8IYD1	GSPT2		Q03252	LMNB2
Q14194	CRMP1			Q02790	FKBP4		Q9HA65	TBC1D17
O15075	DCLK1			Q01813	PFKP		P19367	HK1
Q12905	ILF2			O60884	DNAJA2		O60763	USO1
Q96AX1	VPS33A			Q16629	SRSF7		P62820	RAB1A
Q9UK22	FBXO2			A0MZ66	SHTN1		Q9NP72	RAB18
P35579	MYH9			P40939	HADHA		Q04637	EIF4G1
Q8NCB2	CAMKV			O76003	GLRX3		P62491	RAB11A
P46781	RPS9			P23396	RPS3		O00445	SYT5
P05455	SSB			Q15185	PTGES3		P61803	DAD1
Q9Y266	NUDC			Q9UPY8	MAPRE3		Q14444	CAPRIN1
P07384	CAPN1			Q9NR46	SH3GLB2		P50454	SERPINH1
O75940	SMNDC1			P17612	PRKACA		P07339	CTSD
Q9Y2Z0	SUGT1			Q9UHX1	PUF60		Q9BS26	ERP44
Q9Y2V2	CARHSP1			O75964	ATP5MG		Q14204	DYNC1H1
Q13011	ECH1			Q07157	TJP1		Q96P47	AGAP3
Q16537	PPP2R5E			P14854	COX6B1		P51572	BCAP31
Q12765	SCRN1			O60749	SNX2		P61764	STXBP1
O95685	PPP1R3D			O95232	LUC7L3		Q9Y4E6	WDR7
Q14696	MESD			P38935	IGHMBP2		Q8N0T1	RBIS
P61088	UBE2N			Q52LJ0	FAM98B		Q14974	KPNB1
P30626	SRI			P06748	NPM1		P61020	RAB5B
Q6NXS1	PPP1R2B			Q16143	SNCB		P58546	MTPN
Q9BVA1	TUBB2B			P62277	RPS13		P05067	APP
Q15843	NEDD8			P05023	ATP1A1		Q13409	DYNC1I2
P31146	CORO1A			P26373	RPL13		Q9BQ48	MRPL34
P36507	MAP2K2			Q09028	RBBP4		Q14165	MLEC
O95433	AHSA1			Q13045	FLII		Q13561	DCTN2
O43681	GET3			Q99627	COPS8		Q9H2K0	MTIF3
P31947	SFN			P62136	PPP1CA		P30533	LRPAP1
Q15365	PCBP1			Q99733	NAP1L4		O00410	IPO5
Q01581	HMGCS1			P04843	RPN1		Q14152	EIF3A
O75394	MRPL33			Q01433	AMPD2		P46977	STT3A
P10644	PRKAR1A			O43583	DENR		P13984	GTF2F2
Q00535	CDK5			Q8TB36	GDAP1		P61163	ACTR1A
P60763	RAC3			Q16352	INA		Q9UKA9	PTBP2
Q02790	FKBP4			Q96AG4	LRRC59		Q8NBX0	SCCPDH
P35232	PHB1			Q4G0F5	VPS26B		Q14168	MPP2
P09493	TPM1			P56545	CTBP2		P08247	SYP
Q8WXF1	PSPC1			O75340	PDCD6		P63167	DYNLL1
Q07666	KHDRBS1			P08708	RPS17		Q05193	DNM1
Q15185	PTGES3			Q04323	UBXN1		Q6ZMI0	PPP1R21
O75746	SLC25A12			Q16643	DBN1		P62851	RPS25
P37108	SRP14			O14495	PLPP3		P62140	PPP1CB
O75964	ATP5MG			P61981	YWHAG		P54829	PTPN5
O43318	MAP3K7			P62266	RPS23		Q08209	PPP3CA
P49458	SRP9			Q96PU5	NEDD4L		Q53H12	AGK
P29992	GNA11			P26368	U2AF2		P46109	CRKL
P18031	PTPN1			Q9BUF5	TUBB6		P62753	RPS6
P05023	ATP1A1			Q9NYL9	TMOD3		Q6PKG0	LARP1
P62888	RPL30			P35659	DEK		Q15121	PEA15
P50148	GNAQ			P62847	RPS24		Q9BYD2	MRPL9
P30084	ECHS1			Q14011	CIRBP		Q7L2H7	EIF3M
P23246	SFPQ			O75874	IDH1		Q3SXM5	HSDL1
Q03393	PTS			Q00610	CLTC		P67775	PPP2CA
P59768	GNG2			P48643	CCT5		Q9UIA9	XPO7
P04843	RPN1			P98179	RBM3		Q9BPU6	DPYSL5
P40763	STAT3			P62249	RPS16		P40939	HADHA
P23458	JAK1			P50990	CCT8		P27338	MAOB
Q9BUF5	TUBB6			P04083	ANXA1		O95232	LUC7L3
P31946-2	YWHAB			P02593	calm_human		P17655	CAPN2
O15066	KIF3B			O14744	PRMT5		Q5SSJ5	HP1BP3
Q01130	SRSF2			Q9P1Y5	CAMSAP3		P04075	ALDOA
P54577	YARS1			P18669	PGAM1		P31323	PRKAR2B
Q15631	TSN			Q8N5C8	TAB3		O43809	NUDT21
P60033	CD81			P62328	TMSB4X		Q9UK76	JPT1
P48643	CCT5			Q15102	PAFAH1B3		Q96PU8	QKI
O95169	NDUFB8			Q9BR76	CORO1B		O75122	CLASP2
P28482	MAPK1			Q8N9I0	SYT2		Q52LJ0	FAM98B
O43426	SYNJ1			P23528	CFL1		Q15555	MAPRE2
P50990	CCT8			Q9Y4E8	USP15		O75340	PDCD6
P62258	YWHAE			Q99832	CCT7		Q86X55	CARM1
Q96CX2	KCTD12			P61158	ACTR3		Q96AG4	LRRC59
O94973	AP2A2			P23526	AHCY		Q9UPY8	MAPRE3
P31946	YWHAB			P60520	GABARAPL2		P02768	ALB
Q8N6M0	OTUD6B			P16435	POR		P07951	TPM2
P53680	AP2S1			P48163	ME1		P26368	U2AF2
Q04917	YWHAH			P62993	GRB2		Q13045	FLII
P02545	LMNA			P61758	VBP1		P98179	RBM3
Q99832	CCT7			Q96BM9	ARL8A		Q15041	ARL6IP1
P51674	GPM6A			Q96GY0	ZC2HC1A		Q14011	CIRBP
P63151	PPP2R2A			P35908	KRT2		P17612	PRKACA
P49418	AMPH			P36405	ARL 3.00		P23526	AHCY
Q96GY0	ZC2HC1A			P06576	ATP5F1B		P60953	CDC42
Q15819	UBE2V2			P63010	AP2B1		P62136	PPP1CA
P06576	ATP5F1B			P17987	TCP1		Q9Y4E8	USP15
Q8NC51	SERBP1			P22061	PCMT1		Q9NYL9	TMOD3
P17987	TCP1			Q13185	CBX3		P27448	MARK3
O00499	BIN1			O60282	KIF5C		Q9NZR1	TMOD2
P37235	HPCAL1			Q5SQI0	ATAT1		Q16643	DBN1
O43236	SEPTIN4			P10606	COX5B		P35908	KRT2
Q9NQW7	XPNPEP1			Q9UHB6	LIMA1		P02593	calm_human
Q68D91	MBLAC2			O60825	PFKFB2		P22061	PCMT1
Q9UHD9	UBQLN2			P45973	CBX5		Q9NZ01	TECR
P50991	CCT4			P51858	HDGF		Q32MZ4	LRRFIP1
O75323	NIPSNAP2			Q9ULV4	CORO1C		P62308	SNRPG
P49903	SEPHS1			Q16875	PFKFB3		Q9BR76	CORO1B
Q9NR28	DIABLO			Q7L5N1	COPS6		P67870	CSNK2B
P46439	GSTM5			Q14244	MAP7		Q9Y383	LUC7L2
Q9Y371	SH3GLB1			Q13554	CAMK2B		Q92743	HTRA1
Q13867	BLMH			P62308	SNRPG		P61158	ACTR3
Q9NQX3	GPHN			Q9BPX5	ARPC5L		Q92945	KHSRP
P50570	DNM2			P30049	ATP5F1D		Q9UBQ0	VPS29
Q9Y5K8	ATP6V1D			Q9NZ01	TECR		P23528	CFL1
P78371	CCT2			Q16851	UGP2		P84103	SRSF3
P22392	NME2			P50991	CCT4		Q9C0C9	UBE2O
P48556	PSMD8			P52907	CAPZA1		Q8IYD1	GSPT2
Q14103	HNRNPD			Q7L7X3	TAOK1		Q3MHD2	LSM 12.00
P40227	CCT6A			P07305	H1-0		P63010	AP2B1
Q13144	EIF2B5			P07919	UQCRH		Q9Y3B4	SF3B6
P21554	CNR1			P14406	COX7A2		Q9UHB6	LIMA1
Q99714	HSD17B10			Q8TF72	SHROOM3		Q16629	SRSF7
Q8N257	H2BC26			Q16778	H2BC21		P07737	PFN1
Q92526	CCT6B			O15079	SNPH		P14854	COX6B1
P62979	RPS27A			Q9Y371	SH3GLB1		P52907	CAPZA1
Q9P2K5	MYEF2			Q92945	KHSRP		O60502	OGA
Q9Y639	NPTN			P17096	HMGA1		Q9UHX1	PUF60
O00429	DNM1L			P78371	CCT2		P12236	SLC25A6
P67809	YBX1			Q92614	MYO18A		Q9ULV4	CORO1C
Q8WUW1	BRK1			Q9BWD1	ACAT2		Q9BPZ2	SPIN2B
P68363	TUBA1B			Q3MHD2	LSM 12.00		Q92614	MYO18A
P31040	SDHA			Q9Y3B4	SF3B6		Q00169	PITPNA
P68366	TUBA4A			P63218	GNG5		P11166	SLC2A1
P63162	SNRPN			Q9NSK0	KLC4		O75083	WDR1
O00487	PSMD14			Q9GZN7	ROGDI		P11177	PDHB
Q07065	CKAP4			P21912	SDHB		P55084	HADHB
P54578	USP14			P07737	PFN1		Q00610	CLTC
O95831	AIFM1			Q9UN86	G3BP2		Q12792	TWF1
P55072	VCP			O75083	WDR1		P56545	CTBP2
Q9NTK5	OLA1			P40227	CCT6A		P21246	PTN
P60891	PRPS1			Q8NC96	NECAP1		Q15102	PAFAH1B3
P35240	NF2			Q92526	CCT6B		Q9UDW1	UQCR10
P00441	SOD1			P36873	PPP1CC		Q9NVA2	SEPTIN11
P15559	NQO1			P09874	PARP1		P04083	ANXA1
Q99755	PIP5K1A			Q9Y639	NPTN		O43148	RNMT
P37840	SNCA			Q12792	TWF1		O14910	LIN7A
O14880	MGST3			P04844	RPN2		P16435	POR
P13010	XRCC5			P11177	PDHB		P63096	GNAI1
P54105	CLNS1A			Q9UJS0	SLC25A13		P18669	PGAM1
Q12931	TRAP1			P50914	RPL14		O14936	CASK
P52943	CRIP2			Q08495	DMTN		P61970	NUTF2
Q9BUA3	SPINDOC			P46783	RPS10		P61758	VBP1
P29692	EEF1D			O14735	CDIPT		P63261	ACTG1
P12956	XRCC6			Q9Y230	RUVBL2		P10606	COX5B
P25786	PSMA1			P68363	TUBA1B		Q9UBE0	SAE1
Q8N2W9	PIAS4			O95563	MPC2		P30049	ATP5F1D
P25705	ATP5F1A			Q9P0L0	VAPA		P67936	TPM4
P25787	PSMA2			P63096	GNAI1		Q02410	APBA1
O95865	DDAH2			P68366	TUBA4A		Q14244	MAP7
P30038	ALDH4A1			P11166	SLC2A1		Q9H269	VPS16
Q9HCC0	MCCC2			Q9NP72	RAB18		P07195	LDHB
P25789	PSMA4			P42704	LRPPRC		P08237	PFKM
Q06323	PSME1			P61803	DAD1		Q9NUP9	LIN7C
O00483	NDUFA4			P63220	RPS21		P47755	CAPZA2
P28066	PSMA5			O95831	AIFM1		Q9P2R7	SUCLA2
Q92572	AP3S1			P55084	HADHB		O14818	PSMA7
O75489	NDUFS3			Q99613	EIF3C		P21912	SDHB
P60900	PSMA6			O43602	DCX		Q13813	SPTAN1
Q8TD22	SFXN5			Q92522	H1-10		P14406	COX7A2
P20618	PSMB1			Q16799	RTN1		P54727	RAD23B
P62633	CNBP			Q9UDW1	UQCR10		P49902	NT5C2
Q96CV9	OPTN			O60331	PIP5K1C		Q96QK1	VPS35
P49721	PSMB2			P21246	PTN		Q9Y281	CFL2
Q9UBQ0	VPS29			P61020	RAB5B		Q9P270	SLAIN2
P63173	RPL38			Q9NQ92	COPRS		Q9UJS0	SLC25A13
P32322	PYCR1			P63261	ACTG1		P60709	ACTB
P28070	PSMB4			O14787	TNPO2		O43324	EEF1E1
Q9NRW1	RAB6B			Q9Y2A7	NCKAP1		P04844	RPN2
O43504	LAMTOR5			P20336	RAB3A		O43169	CYB5B
O60502	OGA			P35240	NF2		P42704	LRPPRC
P47914	RPL29			O95674	CDS2		Q7L0Y3	TRMT10C
P05141	SLC25A5			P05091	ALDH2		P59998	ARPC4
P28074	PSMB5			Q9Y4E6	WDR7		Q9UFN0	NIPSNAP3A
O43747	AP1G1			O00264	PGRMC1		P18085	ARF4
P28072	PSMB6			P00403	MT-CO2		O15145	ARPC3
P63244	RACK1			Q14165	MLEC		O43602	DCX
Q96E17	RAB3C			P67936	TPM4		Q99719	SEPTIN5
Q9Y2T2	AP3M1			Q00325	SLC25A3		Q01082	SPTBN1
P38646	HSPA9			P84243	H3-3A		Q9NXR7	BABAM2
Q99436	PSMB7			O14880	MGST3		P84077	ARF1
Q9UK41	VPS28			P61970	NUTF2		Q9H2W6	MRPL46
P33176	KIF5B			Q96C19	EFHD2		Q00325	SLC25A3
Q9Y262	EIF3L			Q8TCJ2	STT3B		Q9UMX0	UBQLN1
O43301	HSPA12A			Q12931	TRAP1		P55735	SEC13
P62333	PSMC6			Q12906	ILF3		P05091	ALDH2
O75382	TRIM3			Q6VY07	PACS1		P07355	ANXA2
P11137	MAP2			O75822	EIF3J		Q9Y2W2	WBP11
O00231	PSMD11			Q9UBE0	SAE1		O94760	DDAH1
Q9NRR5	UBQLN4			P46977	STT3A		P14324	FDPS
P78344	EIF4G2			Q9H269	VPS16		O14974	PPP1R12A
Q9Y6N7	ROBO1			P07237	P4HB		O75822	EIF3J
O95456	PSMG1			P30533	LRPAP1		Q13526	PIN1
Q00839	HNRNPU			P47755	CAPZA2		P61160	ACTR2
P31948	STIP1			P41223	BUD31		P07237	P4HB
Q9UBB6	NCDN			Q14240	EIF4A2		P13929	ENO3
O43242	PSMD3			P62805	H4C16		C9JLW8	MCRIP1
Q96CS3	FAF2			Q8NBX0	SCCPDH		Q96SB3	PPP1R9B
Q8NBU5	ATAD1			Q13813	SPTAN1		P41223	BUD31
O00232	PSMD12			Q14894	CRYM		Q8WWY3	PRPF31
Q02543	RPL18A			P56192	MARS1		P25398	RPS12
P13637	ATP1A3			P25705	ATP5F1A		P60981	DSTN
O75832	PSMD10			P13984	GTF2F2		Q13509	TUBB3
Q02878	RPL6			Q99623	PHB2		P31930	UQCRC1
A2A3N6	PIPSL			P08247	SYP		P62879	GNB2
Q9Y5L4	TIMM13			P56211	ARPP19		Q8N684	CPSF7
Q9H0Q3	FXYD6			O00483	NDUFA4		P41567	EIF1
Q15008	PSMD6			P08237	PFKM		Q15436	SEC23A
O00571	DDX3X			Q8WWY3	PRPF31		Q9UMS4	PRPF19
P56385	ATP5ME			P60866	RPS20		P84090	ERH
O75947	ATP5PD			O75489	NDUFS3		Q71U36	TUBA1A
P47813	EIF1AX			Q14008	CKAP5		Q9Y3Y2	CHTOP
Q9UHD8	SEPTIN9			P60709	ACTB		P98175	RBM10
Q99460	PSMD1			P07195	LDHB		P53992	SEC24C
Q9NVA1	UQCC1			Q9P2R7	SUCLA2		Q16795	NDUFA9
Q9UII2	ATP5IF1			Q7RTV2	GSTA5		Q15056	EIF4H
P62910	RPL32			P59998	ARPC4		Q14108	SCARB2
P51665	PSMD7			Q08209	PPP3CA		Q7Z5J4	RAI1
P27449	ATP6V0C			O94979	SEC31A		Q10567	AP1B1
Q9NX20	MRPL16			Q8TDJ6	DMXL2		P04156	PRNP
P46776	RPL27A			Q05193	DNM1		Q8NBS9	TXNDC5
P15954	COX7C			P48729	CSNK1A1		Q9NYJ8	TAB2
P62195	PSMC5			O15075	DCLK1		Q15233	NONO
P62841	RPS15			P60842	EIF4A1		Q9BVK6	TMED9
P14625	HSP90B1			Q8N684	CPSF7		P51114	FXR1
P01042	KNG1			Q5T5U3	ARHGAP21		P48444	ARCN1
P12074	COX6A1			Q96QK1	VPS35		Q12959	DLG1
P32969	RPL9			Q9UK22	FBXO2		Q9Y678	COPG1
P55145	MANF			Q01082	SPTBN1		P48047	ATP5PO
Q9UNM6	PSMD13			P60468	SEC61B		Q05682	CALD1
Q02252	ALDH6A1			Q96CV9	OPTN		Q9BWM7	SFXN3
P83731	RPL24			P32322	PYCR1		Q9UBF2	COPG2
P24539	ATP5PB			O43169	CYB5B		Q9NTJ5	SACM1L
P43686	PSMC4			P62280	RPS11		Q14247	CTTN
P35580	MYH10			Q9Y3Y2	CHTOP		P22695	UQCRC2
Q9Y3U8	RPL36			O15145	ARPC3		P47756	CAPZB
P49720	PSMB3			O43504	LAMTOR5		P52597	HNRNPF
P51531	SMARCA2			Q9P270	SLAIN2		P51970	NDUFA8
Q96DH6	MSI2			P84090	ERH		P31942	HNRNPH3
P62917	RPL8			Q9Y265	RUVBL1		O14531	DPYSL4
P17980	PSMC3			Q3SXM5	HSDL1		O96000	NDUFB10
Q99470	SDF2			P05141	SLC25A5		Q16181	SEPTIN7
Q9BZZ5	API5			P62263	RPS14		P08238	HSP90AB1
Q86VW0	SESTD1			P62244	RPS15A		O43920	NDUFS5
O14561	NDUFAB1			P98175	RBM10		P08559	PDHA1
P61353	RPL27			Q16531	DDB1		Q01081	U2AF1
P35998	PSMC2			P07355	ANXA2		P22694	PRKACB
P02533	KRT14			P55735	SEC13		Q16630	CPSF6
P62269	RPS18			P38646	HSPA9		Q15366	PCBP2
Q15019	SEPTIN2			Q7L0Y3	TRMT10C		Q96MM6	HSPA12B
P04792	HSPB1			Q9UIA9	XPO7		Q07021	C1QBP
P41219	PRPH			P17655	CAPN2		P15170	GSPT1
Q9C040	TRIM2			P12931	SRC		P34897	SHMT2
Q9Y3I0	RTCB			P62081	RPS7		Q9P0J0	NDUFA13
P55036	PSMD4			Q99719	SEPTIN5		Q92900	UPF1
O75915	ARL6IP5			Q16537	PPP2R5E		P05556	ITGB1
P17858	PFKL			Q6NXS1	PPP1R2B		O00767	SCD
Q9BX40	LSM14B			O14974	PPP1R12A		Q9BPW8	NIPSNAP1
Q9UFW8	CGGBP1			Q15233	NONO		O43684	BUB3
Q9BT67	NDFIP1			P18085	ARF4		O14653	GOSR2
Q13200	PSMD2			O95685	PPP1R3D		P21333	FLNA
P27824	CANX			P61160	ACTR2		O15372	EIF3H
Q92499	DDX1			P14618	PKM		O75396	SEC22B
P31689	DNAJA1			P31948	STIP1		P08865	RPSA
Q16186	ADRM1			P62854	RPS26		P36542	ATP5F1C
P05026	ATP1B1			P84077	ARF1		O75369	FLNB
P23396	RPS3			P27338	MAOB		P30040	ERP29
Q9NZZ3	CHMP5			P48047	ATP5PO		O60684	KPNA6
P62191	PSMC1			Q9Y2W2	WBP11		O95297	MPZL1
Q9UL26	RAB22A			Q9UK76	JPT1		P61224	RAP1B
P09972	ALDOC			O43681	GET3		P53999	SUB1
O75367	MACROH2A1			P62857	RPS28		Q8ND56	LSM14A
Q9Y4L1	HYOU1			Q9Y5L4	TIMM13		Q9NXJ5	PGPEP1
Q9UI12	ATP6V1H			Q01581	HMGCS1		P27816	MAP4
P62277	RPS13			P52597	HNRNPF		Q8WZ42	TTN
P49591	SARS1			Q7KZF4	SND1		P08195	SLC3A2
Q99873	PRMT1			P49757	NUMB		P61923	COPZ1
P26373	RPL13			P31942	HNRNPH3		P20340	RAB6A
Q15208	STK38			Q96SB3	PPP1R9B		Q96PK6	RBM14
P00352	ALDH1A1			Q9UBQ5	EIF3K		P62750	RPL23A
P07954	FH			Q9UMX0	UBQLN1		P82979	SARNP
Q70IA6	MOB2			O43402	EMC8		Q9NQX4	MYO5C
Q99733	NAP1L4			O00303	EIF3F		P12532	CKMT1A
O43181	NDUFS4			P14324	FDPS		O94811	TPPP
P54709	ATP1B3			P07951	TPM2		P51153	RAB13
Q93050	ATP6V0A1			P26038	MSN		Q9UQ13	SHOC2
P08708	RPS17			P09493	TPM1		Q12926	ELAVL2
Q14118	DAG1			Q9UHD8	SEPTIN9		O15371	EIF3D
Q9Y2H1	STK38L			P11279	LAMP1		P61026	RAB10
P01859	IGHG2			P08559	PDHA1		P62241	RPS8
P62266	RPS23			P62837	UBE2D2		Q15637	SF1
P61247	RPS3A			P62879	GNB2		P55795	HNRNPH2
P62847	RPS24			O75746	SLC25A12		P20339	RAB5A
P36955	SERPINF1			P39019	RPS19		P52756	RBM5
Q9Y5X3	SNX5			P13929	ENO3		Q13347	EIF3I
Q9Y496	KIF3A			Q13509	TUBB3		P52565	ARHGDIA
P62249	RPS16			P10809	HSPD1		P55884	EIF3B
Q16543	CDC37			Q13526	PIN1		O75821	EIF3G
P43358	MAGEA4			C9JLW8	MCRIP1		Q9HD42	CHMP1A
Q9P1Y5	CAMSAP3			P61586	RHOA		Q15223	NECTIN1
Q9Y2X7	GIT1			Q07021	C1QBP		P62318	SNRPD3
Q14257	RCN2			P49207	RPL34		P68402	PAFAH1B2
Q9NP79	VTA1			P01023	A2M		P06730	EIF4E
P05204	HMGN2			P14625	HSP90B1		P36406	TRIM23
Q9P2R3	ANKFY1			P41091	EIF2S3		Q14847	LASP1
P19086	GNAZ			Q16630	CPSF6		P08758	ANXA5
O95299	NDUFA10			Q71U36	TUBA1A		Q9Y608	LRRFIP2
Q5SQI0	ATAT1			Q13765	NACA		Q9H9Q2	COPS7B
Q15293	RCN1			Q03393	PTS		Q9Y3P9	RABGAP1
P49411	TUFM			P61201	COPS2		Q9UNS2	COPS3
P62987	UBA52			P25398	RPS12		Q9BQA1	WDR77
P16403	H1-2			P15170	GSPT1		Q13595	TRA2A
P22234	PAICS			P41567	EIF1		P49368	CCT3
Q99747	NAPG			P04156	PRNP		P31943	HNRNPH1
Q15084	PDIA6			P46782	RPS5		P62877	RBX1
Q7L5N1	COPS6			Q13740	ALCAM		P62829	RPL23
Q53FP2	TMEM35A			P04406	GAPDH		P32119	PRDX2
Q99878	H2AC14			P46779	RPL28		Q9Y224	RTRAF
P07919	UQCRH			Q9NZR1	TMOD2		P10599	TXN
O00562	PITPNM1			Q14108	SCARB2		Q9BRX2	PELO
Q9UBS4	DNAJB11			P31930	UQCRC1		P40925	MDH1
Q9UH03	SEPTIN3			P14136	GFAP		P12268	IMPDH2
P13693	TPT1			P51114	FXR1		P19105	MYL12A
P28838	LAP3			P35580	MYH10		Q86XP3	DDX42
P35637	FUS			Q9UHG3	PCYOX1		Q9UDY2	TJP2
O95782	AP2A1			P10155	RO60		Q9BUJ2	HNRNPUL1
Q02818	NUCB1			Q15436	SEC23A		Q9BY67	CADM1
Q96GC5	MRPL48			O14561	NDUFAB1		O76094	SRP72
P78559	MAP1A			P08865	RPSA		Q9H4G0	EPB41L1
P09429	HMGB1			P02533	KRT14		P55081	MFAP1
Q86UR5	RIMS1			Q16795	NDUFA9		P62310	LSM 3.00
O43865	AHCYL1			Q9NYJ8	TAB2		Q9NQ66	PLCB1
Q8WZA9	IRGQ			O43426	SYNJ1		P62314	SNRPD1
Q9NUQ9	CYRIB			P06753	TPM3		P35606	COPB2
P23284	PPIB			O00291	HIP1		P55209	NAP1L1
P78356	PIP4K2B			O15372	EIF3H		P61978	HNRNPK
Q9Y5B9	SUPT16H			P07900	HSP90AA1		P16615	ATP2A2
Q9H0E2	TOLLIP			Q05682	CALD1		P05198	EIF2S1
Q00059	TFAM			P53999	SUB1		P62316	SNRPD2
Q9UBW8	COPS7A			P15880	RPS2		Q9NRW7	VPS45
Q13557	CAMK2D			O94973	AP2A2		P53618	COPB1
Q9UN86	G3BP2			P62899	RPL31		P55010	EIF5
Q9H115	NAPB			P53992	SEC24C		P25788	PSMA3
P36873	PPP1CC			P53680	AP2S1		Q16658	FSCN1
P55011	SLC12A2			Q10567	AP1B1		Q15717	ELAVL1
Q15369	ELOC			Q8ND56	LSM14A		P53621	COPA
Q04837	SSBP1			P47756	CAPZB		Q15459	SF3A1
Q15370	ELOB			Q15334	LLGL1		Q9NZ45	CISD1
Q92599	SEPTIN8			P27816	MAP4		P41250	GARS1
O60884	DNAJA2			Q13367	AP3B2		Q15393	SF3B3
P50914	RPL14			P27824	CANX		Q9BTV4	TMEM43
O94952	FBXO21			Q14247	CTTN		Q92890	UFD1
P50479	PDLIM4			Q14157	UBAP2L		Q08211	DHX9
O75534	CSDE1			P62826	RAN		Q96BP2	CHCHD1
O00159	MYO1C			Q32MZ4	LRRFIP1		P00387	CYB5R3
Q6WCQ1	MPRIP			Q9UI10	EIF2B4		P26639	TARS1
Q16555	DPYSL2			P31689	DNAJA1		P52272	HNRNPM
Q9UNZ2	NSFL1C			P49418	AMPH		Q9P035	HACD3
P46783	RPS10			Q16181	SEPTIN7		P04632	CAPNS1
P06748	NPM1			Q01484	ANK2		O43491	EPB41L2
P17066	HSPA6			Q14498	RBM39		Q13838	DDX39B
Q09028	RBBP4			P05026	ATP1B1		P54920	NAPA
Q99613	EIF3C			Q12926	ELAVL2		Q9Y2J2	EPB41L3
Q96II8	LRCH3			Q9UBQ0	VPS29		P62913	RPL11
Q5JUX0	SPIN3			P11498	PC		Q13148	TARDBP
P63220	RPS21			P08238	HSP90AB1		Q9BXP5	SRRT
P63092	GNAS			P48444	ARCN1		Q9H4M9	EHD1
P61081	UBE2M			Q15637	SF1		Q9NZI8	IGF2BP1
P31751	AKT2			Q9UPQ9	TNRC6B		Q13151	HNRNPA0
P51970	NDUFA8			Q92743	HTRA1		O95248	SBF1
Q9Y534	CSDC2			Q9BVK6	TMED9		P07384	CAPN1
Q9UQM7	CAMK2A			P18621	RPL17		Q9Y4Z0	LSM 4.00
Q9Y2A7	NCKAP1			P22694	PRKACB		Q9Y3F4	STRAP
P58549	FXYD7			P55795	HNRNPH2		Q07866	KLC1
P61981	YWHAG			Q9Y4L1	HYOU1		P46781	RPS9
P20290	BTF3			O43236	SEPTIN4		P27797	CALR
P42704	LRPPRC			Q9BVG4	PBDC1		Q04695	KRT17
P35659	DEK			Q9Y678	COPG1		P30626	SRI
Q9P2E7	PCDH10			P61313	RPL15		Q9NYF8	BCLAF1
Q12906	ILF3			Q9NTJ5	SACM1L		P11233	RALA
Q92598	HSPH1			O75937	DNAJC8		P62834	RAP1A
P26885	FKBP2			Q9C0C9	UBE2O		P31947	SFN
O14744	PRMT5			P46778	RPL21		P09651	HNRNPA1
Q14240	EIF4A2			P61513	RPL37A		Q9Y657	SPIN1
Q96F07	CYFIP2			P52565	ARHGDIA		Q99584	S100A13
Q8TCZ2	CD99L2			Q9UHD9	UBQLN2		Q86V81	ALYREF
P60520	GABARAPL2			P62318	SNRPD3		P31146	CORO1A
Q9NX40	OCIAD1			Q9NR28	DIABLO		O75394	MRPL33
Q9UBB4	ATXN10			P54709	ATP1B3		Q92572	AP3S1
P56192	MARS1			O14531	DPYSL4		P78332	RBM6
O95881	TXNDC12			O60502	OGA		Q92841	DDX17
Q9NSD9	FARSB			P05556	ITGB1		Q07666	KHDRBS1
P62993	GRB2			Q9NQX3	GPHN		P43243	MATR3
P61165	TMEM258			O14617	AP3D1		P20020	ATP2B1
P60866	RPS20			P62424	RPL7A		P35232	PHB1
Q9UNF1	MAGED2			P01859	IGHG2		P62304	SNRPE
Q13185	CBX3			Q00169	PITPNA		Q9Y4F1	FARP1
P06454	PTMA			Q15366	PCBP2		Q00403	GTF2B
P00395	MT-CO1			P05387	RPLP2		Q9C0C4	SEMA4C
P53041	PPP5C			Q16543	CDC37		Q9Y2W1	THRAP3
P45973	CBX5			P01116	KRAS		Q96QR8	PURB
P60842	EIF4A1			Q9BPZ2	SPIN2B		P15104	GLUL
P20338	RAB4A			P05388	RPLP0		P30084	ECHS1
P60468	SEC61B			Q01081	U2AF1		O43318	MAP3K7
P21291	CSRP1			Q14257	RCN2		Q9UM54	MYO6
P51858	HDGF			P22392	NME2		P35080	PFN2
P30044	PRDX5			Q96FE5	LINGO1		O43761	SYNGR3
P62280	RPS11			O75369	FLNB		P40763	STAT3
P99999	CYCS			P36578	RPL4		P30041	PRDX6
P07305	H1-0			O75145	PPFIA3		P22626	HNRNPA2B1
O43602	DCX			P31943	HNRNPH1		P23458	JAK1
Q16778	H2BC21			Q8WUW1	BRK1		P08621	SNRNP70
P62263	RPS14			P48426	PIP4K2A		Q02978	SLC25A11
P11413	G6PD			P62942	FKBP1A		O95837	GNA14
P63098	PPP3R1			P40429	RPL13A		Q14141	SEPTIN6
P17096	HMGA1			P21333	FLNA		P54577	YARS1
O95757	HSPA4L			Q9Y224	RTRAF		P08579	SNRPB2
P62244	RPS15A			Q15293	RCN1		Q01518	CAP1
P35241	RDX			Q9BPW8	NIPSNAP1		P14866	HNRNPL
O43765	SGTA			P46777	RPL5		EBI-27059051	atp6v1c_human
P62081	RPS7			Q9UQB3	CTNND2		P40123	CAP2
P63215	GNG3			Q13595	TRA2A		Q6ZU35	CRACD
Q8NC96	NECAP1			P63162	SNRPN		P62258	YWHAE
P15311	EZR			P69905	HBA1		P07910	HNRNPC
P62854	RPS26			O43684	BUB3		P24666	ACP1
Q9UJU6	DBNL			P36542	ATP5F1C		P51991	HNRNPA3
P62857	RPS28			Q92620	DHX38		Q04917	YWHAH
P00491	PNP			Q15084	PDIA6		P07196	NEFL
Q13642	FHL1			P62829	RPL23		P02774	GC
P09874	PARP1			O43719	HTATSF1		P31946	YWHAB
Q00341	HDLBP			Q8IZQ5	SELENOH		O14979	HNRNPDL
P04271	S100B			P22087	FBL		Q562R1	ACTBL2
Q7Z417	NUFIP2			P40925	MDH1		P62937	PPIA
Q9Y230	RUVBL2			Q9UBS4	DNAJB11		P37235	HPCAL1
Q7KZF4	SND1			Q9NVA2	SEPTIN11		O43143	DHX15
Q08945	SSRP1			Q92734	TFG		Q9H902	REEP1
Q15813	TBCE			Q9NTK5	OLA1		Q8NC51	SERBP1
P09669	COX6C			Q8WZ42	TTN		O43290	SART1
O75569	PRKRA			Q86XP3	DDX42		Q14195	DPYSL3
Q16799-3	RTN1			P61224	RAP1B		P30086	PEBP1
P48730	CSNK1D			P19474	TRIM21		P17844	DDX5
P13073	COX4I1			P62750	RPL23A		Q9BTV5	FSD1
Q9P0L0	VAPA			Q07020	RPL18		P63000	RAC1
P00492	HPRT1			P55081	MFAP1		Q13867	BLMH
Q9UBQ5	EIF3K			Q02818	NUCB1		O15394	NCAM2
O75044	SRGAP2			Q49A26	GLYR1		P09012	SNRPA
P30101	PDIA3			P18206	VCL		P38159	RBMX
O00303	EIF3F			P30040	ERP29		Q9H3K6	BOLA2
P09382	LGALS1			O14910	LIN7A		P62306	SNRPF
P26038	MSN			Q9UQ13	SHOC2		EBI-11820565	hspa1a_hspa1b_human-1
Q16799	RTN1			Q9NXJ5	PGPEP1		Q9Y5K8	ATP6V1D
P31153	MAT2A			P52943	CRIP2		Q06124	PTPN11
P39019	RPS19			P60228	EIF3E		P09234	SNRPC
P04908	H2AC4			O94811	TPPP		Q86YM7	HOMER1
P68871	HBB			Q5JVS0	HABP4		Q92973	TNPO1
Q9UQ16	DNM3			O43865	AHCYL1		Q99714	HSD17B10
P49207	RPL34			P61956	SUMO2		P18077	RPL35A
P52306	RAP1GDS1			P61978	HNRNPK		P48556	PSMD8
Q14344	GNA13			P23284	PPIB		O00429	DNM1L
P84243	H3-3A			P43487	RANBP1		Q92558	WASF1
Q9UNF0	PACSIN2			Q9NQX4	MYO5C		Q8IU60	DCP2
P41091	EIF2S3			Q9ULC4	MCTS1		Q92747	ARPC1A
P60660	MYL6			P26599	PTBP1		P54578	USP14
Q9UL33	TRAPPC2L			P82979	SARNP		Q9NYB9	ABI2
Q9ULK5	VANGL2			O95865	DDAH2		O00487	PSMD14
P46782	RPS5			P62314	SNRPD1		Q15149	PLEC
P51148	RAB5C			P62241	RPS8		Q14738	PPP2R5D
O94805	ACTL6B			O14936	CASK		Q92804	TAF15
Q9ULA0	DNPEP			Q15631	TSN		P55072	VCP
O14964	HGS			P62316	SNRPD2		Q9GZP4	PITHD1
P46779	RPL28			Q07955	SRSF1		Q9UPY6	WASF3
P51149	RAB7A			Q15714	TSC22D1		Q01844	EWSR1
P62805	H4C16			P12532	CKMT1A		Q16204	CCDC6
O95817	BAG3			Q15691	MAPRE1		Q15428	SF3A2
P31937	HIBADH			P20339	RAB5A		P00441	SOD1
Q99623	PHB2			O75534	CSDE1		P24534	EEF1B2
P10155	RO60			Q06323	PSME1		Q8N568	DCLK2
Q8WXD9	CASKIN1			Q96AX1	VPS33A		O15126	SCAMP1
P49840	GSK3A			Q16555	DPYSL2		Q96P70	IPO9
P15880	RPS2			Q02410	APBA1		O75037	KIF21B
P38606	ATP6V1A			P11387	TOP 1.00		P37840	SNCA
P62873	GNB1			P68371	TUBB4B		P49589	CARS1
O15400	STX7			Q9P0M6	MACROH2A2		Q96FW1	OTUB1
Q14008	CKAP5			Q15424	SAFB		O43390	HNRNPR
P21579	SYT1			P33176	KIF5B		O60506	SYNCRIP
P62899	RPL31			O15371	EIF3D		Q93045	STMN2
P63027	VAMP2			Q9HD42	CHMP1A		O60749	SNX2
Q15750	TAB1			Q9NUP9	LIN7C		P25786	PSMA1
O76003	GLRX3			O43301	HSPA12A		A0MZ66	SHTN1
P48729	CSNK1A1			Q9Y2V2	CARHSP1		P29692	EEF1D
P10721	KIT			O60716	CTNND1		P25789	PSMA4
Q9UI10	EIF2B4			P11137	MAP2		Q15014	MORF4L2
Q9NR46	SH3GLB2			P19338	NCL		P25787	PSMA2
Q5T5U3	ARHGAP21			Q08211	DHX9		O14841	OPLAH
Q92783	STAM			P16949	STMN1		Q16352	INA
P62745	RHOB			Q9Y6N7	ROBO1		P68104	EEF1A1
Q92930	RAB8B			P54727	RAD23B		P28066	PSMA5
Q9Y265	RUVBL1			P17066	HSPA6		Q9UHV9	PFDN2
Q9H0B6	KLC2			Q13347	EIF3I		Q01433	AMPD2
P18621	RPL17			Q13177	PAK2		Q99471	PFDN5
P04181	OAT			P68402	PAFAH1B2		P20618	PSMB1
Q16143	SNCB			P31150	GDI1		Q96PU5	NEDD4L
Q99627	COPS8			Q13283	G3BP1		P13639	EEF2
O43615	TIMM44			O75821	EIF3G		P04350	TUBB4A
Q16531	DDB1			Q12765	SCRN1		P60900	PSMA6
Q9HC35	EML4			P63092	GNAS		O95202	LETM1
O43583	DENR			P55884	EIF3B		O75449	KATNA1
P61313	RPL15			Q14847	LASP1		P49721	PSMB2
Q4G0F5	VPS26B			O15498	YKT6		Q3ZCM7	TUBB8
Q9UHY1	NRBP1			Q9GZT3	SLIRP		P35579	MYH9
P12931	SRC			O14818	PSMA7		Q9NS69	TOMM22
P18859	ATP5PF			P49902	NT5C2		Q8N5C8	TAB3
P84098	RPL19			Q9UBB6	NCDN		P28070	PSMB4
Q9Y490	TLN1			Q99497	PARK7		Q12905	ILF2
P61513	RPL37A			Q9Y3P9	RABGAP1		Q99426	TBCB
O43676	NDUFB3			P26232	CTNNA2		P05455	SSB
Q04323	UBXN1			P06730	EIF4E		P55196	AFDN
P14618	PKM			Q13838	DDX39B		P28072	PSMB6
P62424	RPL7A			O43707	ACTN4		P28074	PSMB5
P20674	COX5A			Q9Y608	LRRFIP2		P30050	RPL12
P05387	RPLP2			P54136	RARS1		Q14696	MESD
P06703	S100A6			Q86VP6	CAND1		P62333	PSMC6
O75874	IDH1			P08758	ANXA5		P09104	ENO2
P05388	RPLP0			O43324	EEF1E1		Q99436	PSMB7
P49757	NUMB			Q13148	TARDBP		P36405	ARL 3.00
Q53GQ0	HSD17B12			P36406	TRIM23		P36507	MAP2K2
P36578	RPL4			Q9ULA0	DNPEP		O95747	OXSR1
Q6IQ23	PLEKHA7			P14923	JUP		Q9BX66	SORBS1
Q15042	RAB3GAP1			P56385	ATP5ME		O00231	PSMD11
P40429	RPL13A			Q9UNS2	COPS3		Q15843	NEDD8
P62837	UBE2D2			Q13616	CUL1		Q13085	ACACA
Q9Y617	PSAT1			Q13151	HNRNPA0		Q8WXF1	PSPC1
P46777	RPL5			P49368	CCT3		O00232	PSMD12
Q9Y2I8	WDR37			Q9H0Q3	FXYD6		Q96BM9	ARL8A
P23297	S100A1			Q92598	HSPH1		O43242	PSMD3
P61586	RHOA			O75947	ATP5PD		P60763	RAC3
P01023	A2M			P10599	TXN		A2A3N6	PIPSL
P06733	ENO1			Q92905	COPS5		Q13098	GPS1
P22087	FBL			Q9NZI8	IGF2BP1		P37108	SRP14
Q16851	UGP2			P24539	ATP5PB		O60282	KIF5C
O43314	PPIP5K2			P29992	GNA11		O75832	PSMD10
P04406	GAPDH			Q9BQA1	WDR77		Q16875	PFKFB3
Q07020	RPL18			P63208	SKP1		O95292	VAPB
P00338	LDHA			Q9Y3C6	PPIL1		P62888	RPL30
Q49A26	GLYR1			Q13617	CUL2		P49458	SRP9
Q9BWD1	ACAT2			P19022	CDH2		Q15008	PSMD6
P14136	GFAP			Q9Y3F4	STRAP		O60825	PFKFB2
Q5JVS0	HABP4			Q9BRX2	PELO		P51665	PSMD7
P63218	GNG5			Q96F07	CYFIP2		Q7L7X3	TAOK1
O95197	RTN3			P32119	PRDX2		P68032	ACTC1
O00291	HIP1			Q9UBB4	ATXN10		Q99460	PSMD1
Q9UL18	AGO1			P15531	NME1		P23246	SFPQ
Q8IZP0	ABI1			P62877	RBX1		P50238	CRIP1
Q9Y6M9	NDUFB9			Q9Y4Z0	LSM 4.00		P00558	PGK 1.00
P08754	GNAI3			P12268	IMPDH2		Q8TF72	SHROOM3
P07900	HSP90AA1			P50148	GNAQ		P62195	PSMC5
P61956	SUMO2			Q9UII2	ATP5IF1		P43686	PSMC4
Q9Y394	DHRS7			Q9UFN0	NIPSNAP3A		Q13885	TUBB2A
P26599	PTBP1			Q9H2W6	MRPL46		P60033	CD81
P34932	HSPA4			Q9NYF8	BCLAF1		P38935	IGHMBP2
Q07955	SRSF1			P19105	MYL12A		Q01130	SRSF2
P62826	RAN			P35813	PPM1A		Q9UNM6	PSMD13
P19367	HK1			P27449	ATP6V0C		Q9NSK0	KLC4
Q01484	ANK2			Q86V81	ALYREF		Q9P2M7	CGN
P11387	TOP 1.00			P01042	KNG1		P49720	PSMB3
P62491	RAB11A			O76094	SRP72		P28482	MAPK1
P11142	HSPA8			Q9H492	MAP1LC3A		Q8WW22	DNAJA4
Q14498	RBM39			P21554	CNR1		Q9P0L2	MARK1
P19338	NCL			Q9H4G0	EPB41L1		P17980	PSMC3
Q9NP72	RAB18			P16615	ATP2A2		P63151	PPP2R2A
P30153	PPP2R1A			P26196	DDX6		Q8TB36	GDAP1
P50454	SERPINH1			Q9UNF1	MAGED2		O00499	BIN1
Q9UPQ9	TNRC6B			P35606	COPB2		O14495	PLPP3
Q13177	PAK2			O00154	ACOT7		Q08495	DMTN
P61803	DAD1			P63104	YWHAZ		P35998	PSMC2
P51572	BCAP31			Q86VW0	SESTD1		O95563	MPC2
P31150	GDI1			P59768	GNG2		O75323	NIPSNAP2
P30048	PRDX3			P09651	HNRNPA1		P55036	PSMD4
P46778	RPL21			P53041	PPP5C		P62328	TMSB4X
Q9BS26	ERP44			P68400	CSNK2A1		P06396	GSN
Q13162	PRDX4			P53618	COPB1		P04792	HSPB1
Q99497	PARK7			Q15019	SEPTIN2		O14735	CDIPT
P61020	RAB5B			O94760	DDAH1		P50570	DNM2
O14617	AP3D1			P78332	RBM6		Q99459	CDC5L
P20336	RAB3A			P55209	NAP1L1		P48163	ME1
Q06830	PRDX1			P43243	MATR3		Q13200	PSMD2
Q86VP6	CAND1			Q9UKE5	TNIK		P13647	KRT5
Q8N0T1	RBIS			P21291	CSRP1		Q14103	HNRNPD
Q9BQ48	MRPL34			P62310	LSM3		O95674	CDS2
Q14165	MLEC						Q16186	ADRM1
P01116	KRAS						Q9BXS5	AP1M1
Q13616	CUL1						Q9NRP0	OSTC
O00410	IPO5						P62191	PSMC1
P46977	STT3A						P02538	KRT6A
Q92905	COPS5						Q99873	PRMT1
P60880	SNAP25						O15079	SNPH
P30533	LRPAP1						P67809	YBX1
Q9UKA9	PTBP2						P04264	KRT1
Q9UQB3	CTNND2						Q6VY07	PACS1
Q5T749	KPRP						P62979	RPS27A
P01112	HRAS						Q9GZN7	ROGDI
Q13617	CUL2						Q14894	CRYM
Q8NBX0	SCCPDH						P07954	FH
P69905	HBA1						Q14118	DAG1
P15531	NME1						P13645	KRT10
P39656	DDOST						Q07065	CKAP4
P08247	SYP						O15075	DCLK1
Q9H492	MAP1LC3A						P81605	DCD
P14174	MIF						P60891	PRPS1
O75334	PPFIA2						Q9Y496	KIF3A
Q08209	PPP3CA						P61247	RPS3A
P26196	DDX6						Q9UK22	FBXO2
Q05193	DNM1						Q9Y6Y0	IVNS1ABP
O96008	TOMM40						P08779	KRT16
Q92734	TFG						P05204	HMGN2
P68400	CSNK2A1						Q99755	PIP5K1A
P46459	NSF
Q12955	ANK3
P19474	TRIM21
Q3SXM5	HSDL1
O60831	PRAF2
O95373	IPO7
Q53H12	AGK
P18206	VCL
P45880	VDAC2
Q01105	SET
P60228	EIF3E
Q9UIA9	XPO7
Q9Y3B3	TMED7
P43487	RANBP1
Q9UL25	RAB21
P17655	CAPN2
P22314	UBA1
Q9BX66	SORBS1
Q15388	TOMM20
Q15714	TSC22D1
P27338	MAOB
Q13263	TRIM28
Q15691	MAPRE1
O95070	YIF1A
P61106	RAB14
P68371	TUBB4B
Q9UK76	JPT1
P61019	RAB2A
Q15149	PLEC
Q9BYD2	MRPL9
Q86Y82	STX12
O60716	CTNND1
P40939	HADHA
P07951	TPM2
P07437	TUBB
Q15907	RAB11B
Q13283	G3BP1
Q9GZT3	SLIRP
O95232	LUC7L3
Q9BQE3	TUBA1C
Q52LJ0	FAM98B
P13645	KRT10
Q9NQC3	RTN4
Q13765	NACA
P26232	CTNNA2
P04350	TUBB4A
P49755	TMED10
O43707	ACTN4
Q96AG4	LRRC59
P27348	YWHAQ
Q15363	TMED2
Q9NZR1	TMOD2
Q15836	VAMP3
O75340	PDCD6
P63208	SKP1
P26368	U2AF2
Q05639	EEF1A2
P06753	TPM3
Q9HB71	CACYBP
Q9H0U4	RAB1B
Q14011	CIRBP
P67870	CSNK2B
P19022	CDH2
O60763	USO1
P98179	RBM3
Q9P2M7	CGN
P35813	PPM1A
Q9HA65	TBC1D17
Q9Y4E8	USP15
P17302	GJA1
O00445	SYT5
P23526	AHCY
Q14157	UBAP2L
P62820	RAB1A
P63104	YWHAZ
P55196	AFDN
P07339	CTSD
P62308	SNRPG
Q32MZ4	LRRFIP1
P61764	STXBP1
Q92743	HTRA1
Q9NZ01	TECR
Q9UKE5	TNIK
Q9UDY2	TJP2
P47736	RAP1GAP
P42167	TMPO
Q92945	KHSRP
P15924	DSP
P50402	EMD
Q96P47	AGAP3
Q9C0C9	UBE2O
Q3MHD2	LSM 12.00
P07737	PFN1
P35221	CTNNA1
P11171	EPB41
Q9Y3B4	SF3B6
Q96CW1	AP2M1
Q15286	RAB35
Q00169	PITPNA
P12236	SLC25A6
Q9GZQ8	MAP1LC3B
P05067	APP
P12814	ACTN1
P06899	H2BC11
P58546	MTPN
Q9H2K0	MTIF3
O14639	ABLIM1
Q9BPZ2	SPIN2B
P11177	PDHB
P35222	CTNNB1
P04899	GNAI2
P11166	SLC2A1
P49841	GSK3B
P48426	PIP4K2A
Q14168	MPP2
P55084	HADHB
