# Supplementary material for: Mining Alzheimer's Interactomes, Macromolecular Complexes and Pathways for Drug Discovery
Source: Proteomics. 2025 Aug 25;25(21-22):102–50. doi: 10.1002/pmic.70018 (PMC12645816; doi:10.1002/pmic.70018)
Supplement: Supplementary file 5 — Supporting File 5: pmic70018‐sup‐0001‐tableS5.xlsx. [file PMIC-25--s002.xlsx]

## Sheet: IMEx_APP_isoform_aal_interactio
# ID(s) interactor A	ID(s) interactor B	Alt. ID(s) interactor A	Alt. ID(s) interactor B	Alias(es) interactor A	Alias(es) interactor B	Interaction detection method(s)	Publication 1st author(s)	Publication Identifier(s)	Taxid interactor A	Taxid interactor B	Interaction type(s)	Source database(s)	Interaction identifier(s)	Confidence value(s)	Expansion method(s)	Biological role(s) interactor A	Biological role(s) interactor B	Experimental role(s) interactor A	Experimental role(s) interactor B	Type(s) interactor A	Type(s) interactor B	Xref(s) interactor A	Xref(s) interactor B	Interaction Xref(s)	Annotation(s) interactor A	Annotation(s) interactor B	Interaction annotation(s)	Host organism(s)	Interaction parameter(s)	Creation date	Update date	Checksum(s) interactor A	Checksum(s) interactor B	Interaction Checksum(s)	Negative	Feature(s) interactor A	Feature(s) interactor B	Stoichiometry(s) interactor A	Stoichiometry(s) interactor B	Identification method participant A	Identification method participant B
uniprotkb:P05067-PRO_0000000092	uniprotkb:P05067-PRO_0000000092	intact:EBI-821758|uniprotkb:P05067-PRO_0000000092	intact:EBI-821758|uniprotkb:P05067-PRO_0000000092	psi-mi:p05067-pro_0000000092(display_short)|psi-mi:Amyloid-beta protein 42(display_long)|uniprotkb:Alzheimer disease amyloid protein(gene name synonym)|uniprotkb:Cerebral vascular amyloid peptide(gene name synonym)|uniprotkb:A4(gene name synonym)|uniprotkb:AD1(gene name synonym)|uniprotkb:ABPP(gene name synonym)|uniprotkb:PreA4(gene name synonym)|uniprotkb:Protease nexin-II(gene name synonym)|uni…	psi-mi:p05067-pro_0000000092(display_short)|psi-mi:Amyloid-beta protein 42(display_long)|uniprotkb:Alzheimer disease amyloid protein(gene name synonym)|uniprotkb:Cerebral vascular amyloid peptide(gene name synonym)|uniprotkb:A4(gene name synonym)|uniprotkb:AD1(gene name synonym)|uniprotkb:ABPP(gene name synonym)|uniprotkb:PreA4(gene name synonym)|uniprotkb:Protease nexin-II(gene name synonym)|uni…	psi-mi:"MI:0808"(comigration in sds page)	Rosalind F. Roberts et al.(2015)	intact:EBI-10688603|pubmed:25732184|imex:IM-24015	taxid:9606(human)|taxid:9606(Homo sapiens)	taxid:9606(human)|taxid:9606(Homo sapiens)	psi-mi:"MI:0407"(direct interaction)	psi-mi:"MI:0469"(European Bioinformatics Institute)	intact:EBI-10690901|imex:IM-24015-11	intact-miscore:0.99	-	psi-mi:"MI:0499"(unspecified role)	psi-mi:"MI:0499"(unspecified role)	psi-mi:"MI:0497"(neutral component)	psi-mi:"MI:0497"(neutral component)	psi-mi:"MI:0326"(protein)	psi-mi:"MI:0326"(protein)	intact:EBI-77613(chain-parent)	intact:EBI-77613(chain-parent)		Start position of the feature chain:672|End position of the feature chain:713	Start position of the feature chain:672|End position of the feature chain:713	comment:Oligomers formed.|figure legend:3Aii|full coverage:Only protein-protein interactions	taxid:-1(in vitro)|taxid:-1(In vitro)	-	2015-03-16	2017-03-06	crc64:3AC85563D7858C37	crc64:3AC85563D7858C37	-	-	-	-	0	0	psi-mi:"MI:0113"(western blot)	psi-mi:"MI:0113"(western blot)
uniprotkb:P05067-PRO_0000000092	uniprotkb:P05067-PRO_0000000092	intact:EBI-821758|uniprotkb:P05067-PRO_0000000092	intact:EBI-821758|uniprotkb:P05067-PRO_0000000092	psi-mi:p05067-pro_0000000092(display_short)|psi-mi:Amyloid-beta protein 42(display_long)|uniprotkb:Alzheimer disease amyloid protein(gene name synonym)|uniprotkb:Cerebral vascular amyloid peptide(gene name synonym)|uniprotkb:A4(gene name synonym)|uniprotkb:AD1(gene name synonym)|uniprotkb:ABPP(gene name synonym)|uniprotkb:PreA4(gene name synonym)|uniprotkb:Protease nexin-II(gene name synonym)|uni…	psi-mi:p05067-pro_0000000092(display_short)|psi-mi:Amyloid-beta protein 42(display_long)|uniprotkb:Alzheimer disease amyloid protein(gene name synonym)|uniprotkb:Cerebral vascular amyloid peptide(gene name synonym)|uniprotkb:A4(gene name synonym)|uniprotkb:AD1(gene name synonym)|uniprotkb:ABPP(gene name synonym)|uniprotkb:PreA4(gene name synonym)|uniprotkb:Protease nexin-II(gene name synonym)|uni…	psi-mi:"MI:0040"(electron microscopy)	Rosalind F. Roberts et al.(2015)	intact:EBI-10688603|pubmed:25732184|imex:IM-24015	taxid:9606(human)|taxid:9606(Homo sapiens)	taxid:9606(human)|taxid:9606(Homo sapiens)	psi-mi:"MI:0407"(direct interaction)	psi-mi:"MI:0469"(European Bioinformatics Institute)	intact:EBI-10690922|imex:IM-24015-13	intact-miscore:0.99	-	psi-mi:"MI:0499"(unspecified role)	psi-mi:"MI:0499"(unspecified role)	psi-mi:"MI:0497"(neutral component)	psi-mi:"MI:0497"(neutral component)	psi-mi:"MI:0326"(protein)	psi-mi:"MI:0326"(protein)	intact:EBI-77613(chain-parent)	intact:EBI-77613(chain-parent)		Start position of the feature chain:672|End position of the feature chain:713	Start position of the feature chain:672|End position of the feature chain:713	comment:Oligomers formed.|figure legend:3Bi|full coverage:Only protein-protein interactions	taxid:-1(in vitro)|taxid:-1(In vitro)	-	2015-03-16	2017-03-06	crc64:3AC85563D7858C37	crc64:3AC85563D7858C37	-	-	-	-	0	0	psi-mi:"MI:0396"(predetermined participant)	psi-mi:"MI:0396"(predetermined participant)
uniprotkb:P10636	uniprotkb:P05067-PRO_0000000092	uniprotkb:P18518|uniprotkb:Q14799|uniprotkb:Q15549|uniprotkb:Q15550|uniprotkb:Q15551|uniprotkb:Q1RMF6|uniprotkb:Q53YB1|uniprotkb:Q5CZI7|uniprotkb:Q5XWF0|uniprotkb:Q6QT54|uniprotkb:Q9UDJ3|uniprotkb:Q9UMH0|uniprotkb:Q9UQ96|ensembl:ENSP00000458742.1|intact:EBI-366182|uniprotkb:P10636	intact:EBI-821758|uniprotkb:P05067-PRO_0000000092	psi-mi:tau_human(display_short)|psi-mi:Microtubule-associated protein tau(display_long)|uniprotkb:MAPT(gene name)|uniprotkb:MAPTL(gene name synonym)|uniprotkb:Paired helical filament-tau(gene name synonym)|uniprotkb:Neurofibrillary tangle protein(gene name synonym)|uniprotkb:TAU(gene name synonym)|uniprotkb:MTBT1(gene name synonym)	psi-mi:p05067-pro_0000000092(display_short)|psi-mi:Amyloid-beta protein 42(display_long)|uniprotkb:Alzheimer disease amyloid protein(gene name synonym)|uniprotkb:Cerebral vascular amyloid peptide(gene name synonym)|uniprotkb:A4(gene name synonym)|uniprotkb:AD1(gene name synonym)|uniprotkb:ABPP(gene name synonym)|uniprotkb:PreA4(gene name synonym)|uniprotkb:Protease nexin-II(gene name synonym)|uni…	psi-mi:"MI:0808"(comigration in sds page)	Guo JP. et al.(2006)	intact:EBI-2267613|pubmed:16446437|imex:IM-23413	taxid:9606(human)|taxid:9606(Homo sapiens)	taxid:9606(human)|taxid:9606(Homo sapiens)	psi-mi:"MI:0407"(direct interaction)	psi-mi:"MI:0465"(Database of Interacting Proteins)	intact:EBI-15187344|dip:DIP-197462E|psi-mi:"MI:0465"|imex:IM-23413-1	intact-miscore:0.71	-	psi-mi:"MI:0499"(unspecified role)	psi-mi:"MI:0499"(unspecified role)	psi-mi:"MI:0497"(neutral component)	psi-mi:"MI:0497"(neutral component)	psi-mi:"MI:0326"(protein)	psi-mi:"MI:0326"(protein)	efo:"Orphanet:275864"|efo:"Orphanet:240112"|efo:"Orphanet:240103"|efo:"Orphanet:240094"|efo:"Orphanet:240085"|efo:"Orphanet:240071"|efo:"Orphanet:100070"|efo:"Orphanet:100069"|reactome:R-HSA-9833482|reactome:R-HSA-9619483|reactome:R-HSA-264870|refseq:NP_058525.1|refseq:NP_058519.3|refseq:NP_058518.1|refseq:NP_005901.2|refseq:NP_001190181.1|refseq:NP_001116539.1|refseq:NP_001116538.2|dip:DIP-29753…	intact:EBI-77613(chain-parent)		-	Start position of the feature chain:672|End position of the feature chain:713	figure legend:Fig. 1|full coverage:Only protein-protein interactions	taxid:-1(in vitro)|taxid:-1(In vitro)	-	2017-06-23	2017-06-30	crc64:D46C66CDBCD196E8	crc64:3AC85563D7858C37	-	-	-	-	0	0	psi-mi:"MI:0113"(western blot)	psi-mi:"MI:0113"(western blot)
uniprotkb:P05067-PRO_0000000092	uniprotkb:O00468	intact:EBI-821758|uniprotkb:P05067-PRO_0000000092	uniprotkb:Q5SVA1|uniprotkb:Q5SVA2|uniprotkb:Q60FE1|uniprotkb:Q7KYS8|uniprotkb:Q8N4J5|uniprotkb:Q96IC1|uniprotkb:Q9BTD4|intact:EBI-947482|uniprotkb:O00468	psi-mi:p05067-pro_0000000092(display_short)|psi-mi:Amyloid-beta protein 42(display_long)|uniprotkb:Alzheimer disease amyloid protein(gene name synonym)|uniprotkb:Cerebral vascular amyloid peptide(gene name synonym)|uniprotkb:A4(gene name synonym)|uniprotkb:AD1(gene name synonym)|uniprotkb:ABPP(gene name synonym)|uniprotkb:PreA4(gene name synonym)|uniprotkb:Protease nexin-II(gene name synonym)|uni…	psi-mi:agrin_human(display_short)|psi-mi:Agrin(display_long)|uniprotkb:AGRN(gene name)|uniprotkb:AGRIN(gene name synonym)	psi-mi:"MI:0921"(surface plasmon resonance array)	Salza R. et al.(2016)	intact:EBI-15482167|pubmed:28106549|imex:IM-25796	taxid:9606(human)|taxid:9606(Homo sapiens)	taxid:9606(human)|taxid:9606(Homo sapiens)	psi-mi:"MI:0407"(direct interaction)	psi-mi:"MI:0917"(matrixdb)	intact:EBI-15482196|imex:IM-25796-1	intact-miscore:0.44	-	psi-mi:"MI:0499"(unspecified role)	psi-mi:"MI:0499"(unspecified role)	psi-mi:"MI:0498"(prey)	psi-mi:"MI:0496"(bait)	psi-mi:"MI:0326"(protein)	psi-mi:"MI:0326"(protein)	intact:EBI-77613(chain-parent)	efo:"Orphanet:98914"|efo:"Orphanet:98913"|reactome:R-HSA-216083|reactome:R-HSA-2024096|reactome:R-HSA-975634|reactome:R-HSA-9694614|reactome:R-HSA-4420332|reactome:R-HSA-419037|reactome:R-HSA-3656253|reactome:R-HSA-3656237|reactome:R-HSA-3560801|reactome:R-HSA-3560783|reactome:R-HSA-3000178|reactome:R-HSA-3000171|reactome:R-HSA-2022928|reactome:R-HSA-1971475|refseq:XP_005244806.1|refseq:NP_940978…		Start position of the feature chain:672|End position of the feature chain:713|comment:Binding occurs only with Abeta42 fibrils and fibrillar aggregates	-	figure legend:Table 1|full coverage:Only protein-protein interactions	taxid:-1(in vitro)|taxid:-1(In vitro)	-	2017-07-11	2018-09-18	crc64:3AC85563D7858C37	crc64:8B3E3D0FF65517F0	-	-	-	sufficient binding region:1260-c|his tag:n-n	0	0	psi-mi:"MI:0396"(predetermined participant)	psi-mi:"MI:0396"(predetermined participant)
uniprotkb:P05067-PRO_0000000092	uniprotkb:Q9BY76	intact:EBI-821758|uniprotkb:P05067-PRO_0000000092	uniprotkb:A8MY84|uniprotkb:Q53HQ6|uniprotkb:Q9NZU4|uniprotkb:Q53HU1|uniprotkb:Q6UXN0|uniprotkb:Q9HBV4|uniprotkb:Q9Y5B3|uniprotkb:B4E089|uniprotkb:F5H0I2|uniprotkb:D6W670|ensembl:ENSP00000301455.1|ensembl:ENSP00000472551.1|intact:EBI-2968146|uniprotkb:Q9BY76	psi-mi:p05067-pro_0000000092(display_short)|psi-mi:Amyloid-beta protein 42(display_long)|uniprotkb:Alzheimer disease amyloid protein(gene name synonym)|uniprotkb:Cerebral vascular amyloid peptide(gene name synonym)|uniprotkb:A4(gene name synonym)|uniprotkb:AD1(gene name synonym)|uniprotkb:ABPP(gene name synonym)|uniprotkb:PreA4(gene name synonym)|uniprotkb:Protease nexin-II(gene name synonym)|uni…	psi-mi:angl4_human(display_short)|psi-mi:Angiopoietin-related protein 4(display_long)|uniprotkb:ANGPTL4(gene name)|uniprotkb:UNQ171/PRO197(orf name)|uniprotkb:PSEC0166(orf name)|uniprotkb:PP1158(orf name)|uniprotkb:Hepatic fibrinogen/angiopoietin-related protein(gene name synonym)|uniprotkb:Angiopoietin-like protein 4(gene name synonym)|uniprotkb:PGAR(gene name synonym)|uniprotkb:HFARP(gene name …	psi-mi:"MI:0921"(surface plasmon resonance array)	Salza R. et al.(2016)	intact:EBI-15482167|pubmed:28106549|imex:IM-25796	taxid:9606(human)|taxid:9606(Homo sapiens)	taxid:9606(human)|taxid:9606(Homo sapiens)	psi-mi:"MI:0407"(direct interaction)	psi-mi:"MI:0917"(matrixdb)	intact:EBI-15482216|imex:IM-25796-5	intact-miscore:0.44	-	psi-mi:"MI:0499"(unspecified role)	psi-mi:"MI:0499"(unspecified role)	psi-mi:"MI:0498"(prey)	psi-mi:"MI:0496"(bait)	psi-mi:"MI:0326"(protein)	psi-mi:"MI:0326"(protein)	intact:EBI-77613(chain-parent)	reactome:R-HSA-9762292|reactome:R-HSA-8963889|reactome:R-HSA-381340|reactome:R-HSA-1989781|refseq:NP_647475.1|refseq:NP_001034756.1|interpro:IPR002181|interpro:IPR014716|interpro:IPR020837|interpro:IPR036056|rcsb pdb:6EUB|rcsb pdb:6U0A|rcsb pdb:6U1U|rcsb pdb:6U73|go:"GO:0001525"|go:"GO:0001666"|go:"GO:0004857"|go:"GO:0005576"|go:"GO:0005615"|go:"GO:0006629"|go:"GO:0042802"|go:"GO:0043066"|go:"GO:…		Start position of the feature chain:672|End position of the feature chain:713|comment:Binding occurs only with Abeta42 oligomers, fibrils and fibrillar aggregates	-	figure legend:Table 1|full coverage:Only protein-protein interactions	taxid:-1(in vitro)|taxid:-1(In vitro)	-	2017-07-11	2017-07-11	crc64:3AC85563D7858C37	crc64:219E56FEB3F602AF	-	-	-	mutation:164-164,163-163|his tag:c-c	0	0	psi-mi:"MI:0396"(predetermined participant)	psi-mi:"MI:0396"(predetermined participant)
uniprotkb:P05067-PRO_0000000092	uniprotkb:Q9H6X2-2	intact:EBI-821758|uniprotkb:P05067-PRO_0000000092	uniprotkb:Q9H6X2-2|intact:EBI-905659|ensembl:ENSP00000386494.3	psi-mi:p05067-pro_0000000092(display_short)|psi-mi:Amyloid-beta protein 42(display_long)|uniprotkb:Alzheimer disease amyloid protein(gene name synonym)|uniprotkb:Cerebral vascular amyloid peptide(gene name synonym)|uniprotkb:A4(gene name synonym)|uniprotkb:AD1(gene name synonym)|uniprotkb:ABPP(gene name synonym)|uniprotkb:PreA4(gene name synonym)|uniprotkb:Protease nexin-II(gene name synonym)|uni…	psi-mi:q9h6x2-2(display_short)|psi-mi:Anthrax toxin receptor 1(display_long)|uniprotkb:ANTXR1(gene name)|uniprotkb:Tumor endothelial marker 8(gene name synonym)|uniprotkb:TEM8(gene name synonym)|uniprotkb:ATR(gene name synonym)	psi-mi:"MI:0921"(surface plasmon resonance array)	Salza R. et al.(2016)	intact:EBI-15482167|pubmed:28106549|imex:IM-25796	taxid:9606(human)|taxid:9606(Homo sapiens)	taxid:9606(human)|taxid:9606(Homo sapiens)	psi-mi:"MI:0407"(direct interaction)	psi-mi:"MI:0917"(matrixdb)	intact:EBI-15482226|imex:IM-25796-7	intact-miscore:0.44	-	psi-mi:"MI:0499"(unspecified role)	psi-mi:"MI:0499"(unspecified role)	psi-mi:"MI:0498"(prey)	psi-mi:"MI:0496"(bait)	psi-mi:"MI:0326"(protein)	psi-mi:"MI:0326"(protein)	intact:EBI-77613(chain-parent)	ensembl:ENST00000409349.7(transcript)|ensembl:ENSG00000169604.21(gene)|intact:EBI-905643(isoform-parent)		Start position of the feature chain:672|End position of the feature chain:713|comment:Binding occurs only with Abeta42 fibrillar aggregates	-	figure legend:Table 1|full coverage:Only protein-protein interactions	taxid:-1(in vitro)|taxid:-1(In vitro)	-	2017-07-11	2017-07-11	crc64:3AC85563D7858C37	crc64:8A87B13FFA7D8753	-	-	-	sufficient binding region:1-368|glutathione s tranferase tag:n-n	0	0	psi-mi:"MI:0396"(predetermined participant)	psi-mi:"MI:0396"(predetermined participant)
uniprotkb:P05067-PRO_0000000092	uniprotkb:Q96GW7	intact:EBI-821758|uniprotkb:P05067-PRO_0000000092	uniprotkb:Q5SZ10|uniprotkb:Q9HBK4|uniprotkb:Q8TBB9|uniprotkb:Q5T3I5|uniprotkb:Q9HBK1|uniprotkb:D3DVC2|ensembl:ENSP00000331210.4|intact:EBI-2690445|uniprotkb:Q96GW7	psi-mi:p05067-pro_0000000092(display_short)|psi-mi:Amyloid-beta protein 42(display_long)|uniprotkb:Alzheimer disease amyloid protein(gene name synonym)|uniprotkb:Cerebral vascular amyloid peptide(gene name synonym)|uniprotkb:A4(gene name synonym)|uniprotkb:AD1(gene name synonym)|uniprotkb:ABPP(gene name synonym)|uniprotkb:PreA4(gene name synonym)|uniprotkb:Protease nexin-II(gene name synonym)|uni…	psi-mi:pgcb_human(display_short)|psi-mi:Brevican core protein(display_long)|uniprotkb:bcan(gene name)|uniprotkb:UNQ2525/PRO6018(orf name)|uniprotkb:Chondroitin sulfate proteoglycan 7(gene name synonym)|uniprotkb:Brain-enriched hyaluronan-binding protein(gene name synonym)|uniprotkb:CSPG7(gene name synonym)|uniprotkb:BEHAB(gene name synonym)	psi-mi:"MI:0921"(surface plasmon resonance array)	Salza R. et al.(2016)	intact:EBI-15482167|pubmed:28106549|imex:IM-25796	taxid:9606(human)|taxid:9606(Homo sapiens)	taxid:9606(human)|taxid:9606(Homo sapiens)	psi-mi:"MI:0407"(direct interaction)	psi-mi:"MI:0917"(matrixdb)	intact:EBI-15482235|imex:IM-25796-9	intact-miscore:0.44	-	psi-mi:"MI:0499"(unspecified role)	psi-mi:"MI:0499"(unspecified role)	psi-mi:"MI:0498"(prey)	psi-mi:"MI:0496"(bait)	psi-mi:"MI:0326"(protein)	psi-mi:"MI:0326"(protein)	intact:EBI-77613(chain-parent)	reactome:R-HSA-4420332|reactome:R-HSA-3595177|reactome:R-HSA-3595174|reactome:R-HSA-3595172|reactome:R-HSA-3560801|reactome:R-HSA-3560783|reactome:R-HSA-3000178|reactome:R-HSA-2024101|reactome:R-HSA-2022923|reactome:R-HSA-2022870|reactome:R-HSA-1971475|reactome:R-HSA-1474228|refseq:NP_940819.1|refseq:NP_068767.3|interpro:IPR000436|interpro:IPR000538|interpro:IPR000742|interpro:IPR001304|interpro:…		Start position of the feature chain:672|End position of the feature chain:713|comment:Binding occurs only with Abeta42 fibrils and fibrillar aggregates	-	figure legend:Table 1|full coverage:Only protein-protein interactions	taxid:-1(in vitro)|taxid:-1(In vitro)	-	2017-07-11	2017-07-11	crc64:3AC85563D7858C37	crc64:5268E796FA3938D2	-	-	-	his tag:c-c	0	0	psi-mi:"MI:0396"(predetermined participant)	psi-mi:"MI:0396"(predetermined participant)
uniprotkb:P05067-PRO_0000000092	uniprotkb:P27797	intact:EBI-821758|uniprotkb:P05067-PRO_0000000092	uniprotkb:Q6IAT4|uniprotkb:Q9UDG2|ensembl:ENSP00000320866.4|ensembl:ENSP00000466037.2|intact:EBI-1049597|uniprotkb:P27797	psi-mi:p05067-pro_0000000092(display_short)|psi-mi:Amyloid-beta protein 42(display_long)|uniprotkb:Alzheimer disease amyloid protein(gene name synonym)|uniprotkb:Cerebral vascular amyloid peptide(gene name synonym)|uniprotkb:A4(gene name synonym)|uniprotkb:AD1(gene name synonym)|uniprotkb:ABPP(gene name synonym)|uniprotkb:PreA4(gene name synonym)|uniprotkb:Protease nexin-II(gene name synonym)|uni…	psi-mi:calr_human(display_short)|psi-mi:Calreticulin(display_long)|uniprotkb:CALR(gene name)|uniprotkb:CRTC(gene name synonym)|uniprotkb:grp60(gene name synonym)|uniprotkb:Endoplasmic reticulum resident protein 60(gene name synonym)|uniprotkb:HACBP(gene name synonym)|uniprotkb:Calregulin(gene name synonym)|uniprotkb:CRP55(gene name synonym)	psi-mi:"MI:0921"(surface plasmon resonance array)	Salza R. et al.(2016)	intact:EBI-15482167|pubmed:28106549|imex:IM-25796	taxid:9606(human)|taxid:9606(Homo sapiens)	taxid:9606(human)|taxid:9606(Homo sapiens)	psi-mi:"MI:0407"(direct interaction)	psi-mi:"MI:0917"(matrixdb)	intact:EBI-15482242|imex:IM-25796-50	intact-miscore:0.44	-	psi-mi:"MI:0499"(unspecified role)	psi-mi:"MI:0499"(unspecified role)	psi-mi:"MI:0498"(prey)	psi-mi:"MI:0496"(bait)	psi-mi:"MI:0326"(protein)	psi-mi:"MI:0326"(protein)	intact:EBI-77613(chain-parent)	efo:"Orphanet:824"|efo:"Orphanet:3318"|efo:"Orphanet:131"|reactome:R-HSA-983170|reactome:R-HSA-901042|reactome:R-HSA-381183|reactome:R-HSA-3000484|reactome:R-HSA-3000480|reactome:R-HSA-168316|reactome:R-HSA-1236974|refseq:NP_004334.1|dip:DIP-104N|mint:P27797|ensembl:ENSP00000320866.4|ensembl:ENSP00000466037.2|ensembl:ENST00000586967.2(transcript)|ensembl:ENST00000316448.10(transcript)|ensembl:ENS…		Start position of the feature chain:672|End position of the feature chain:713|comment:Binding occurs only with Abeta42 oligomers, fibrils and fibrillar aggregates	-	figure legend:Table 1|full coverage:Only protein-protein interactions	taxid:-1(in vitro)|taxid:-1(In vitro)	-	2017-07-11	2017-07-11	crc64:3AC85563D7858C37	crc64:BC37C3C0F1054FB2	-	-	-	-	0	0	psi-mi:"MI:0396"(predetermined participant)	psi-mi:"MI:0396"(predetermined participant)
uniprotkb:P05067-PRO_0000000092	complex portal:CPX-1650	intact:EBI-821758|uniprotkb:P05067-PRO_0000000092	reactome:R-HSA-2467139|reactome:R-HSA-2396132|reactome:R-HSA-2396423|reactome:R-HSA-2396135|reactome:R-HSA-2396296|reactome:R-HSA-2396322|reactome:R-HSA-2428941|reactome:R-HSA-2396033|reactome:R-HSA-2396048|reactome:R-HSA-2089970|matrixdb:MULT_3_human|intact:EBI-2325312	psi-mi:p05067-pro_0000000092(display_short)|psi-mi:Amyloid-beta protein 42(display_long)|uniprotkb:Alzheimer disease amyloid protein(gene name synonym)|uniprotkb:Cerebral vascular amyloid peptide(gene name synonym)|uniprotkb:A4(gene name synonym)|uniprotkb:AD1(gene name synonym)|uniprotkb:ABPP(gene name synonym)|uniprotkb:PreA4(gene name synonym)|uniprotkb:Protease nexin-II(gene name synonym)|uni…	psi-mi:collagen_i_human(display_short)|psi-mi:Type I collagen(display_long)|matrixdb:Collagen type I trimer(complex recommended name)|matrixdb:Type I collagen(complex synonym)|matrixdb:"2xCOL1A1:COL1A2"(complex systematic name)	psi-mi:"MI:0921"(surface plasmon resonance array)	Salza R. et al.(2016)	intact:EBI-15482167|pubmed:28106549|imex:IM-25796	taxid:9606(human)|taxid:9606(Homo sapiens)	taxid:9606(human)|taxid:9606(Homo sapiens)	psi-mi:"MI:0407"(direct interaction)	psi-mi:"MI:0917"(matrixdb)	intact:EBI-15482366|imex:IM-25796-30	intact-miscore:0.44	-	psi-mi:"MI:0499"(unspecified role)	psi-mi:"MI:0499"(unspecified role)	psi-mi:"MI:0498"(prey)	psi-mi:"MI:0496"(bait)	psi-mi:"MI:0326"(protein)	psi-mi:"MI:1302"(stable complex)	intact:EBI-77613(chain-parent)	intact:EBI-25750246(exp-evidence)|pubmed:1916105(see-also)|pubmed:17876790(see-also)|go:"GO:0005584"(component)|go:"GO:0030199"(process)|go:"GO:0005201"(function)|evidence ontology:"ECO:0000353"|complex portal:CPX-1650(complex-primary)		Start position of the feature chain:672|End position of the feature chain:713|comment:Binding occurs with Abeta42 peptide, oligomers, fibrils and fibrillar aggregates	Curated complex:Forms the fibrils of tendon, ligaments and bones, also present in skin. In bones the fibrils are mineralized with calcium hydroxyapatite.|Complex assembly:Heterotrimer|complex-properties:"Triple-helices consisting of about 1000 amino acids per chain forming a coiled coil structure. Each polypeptide forms a left-handed helix in which every third residue, glycine, comes into the cen…	figure legend:Table 1|full coverage:Only protein-protein interactions	taxid:-1(in vitro)|taxid:-1(In vitro)	-	2017-07-11	2017-07-11	crc64:3AC85563D7858C37	-	-	-	-	-	0	0	psi-mi:"MI:0396"(predetermined participant)	psi-mi:"MI:0396"(predetermined participant)
uniprotkb:P05067-PRO_0000000092	complex portal:CPX-1714	intact:EBI-821758|uniprotkb:P05067-PRO_0000000092	intact:EBI-2431547|matrixdb:MULT_10_human|reactome:R-HSA-2127436|reactome:R-HSA-2468091	psi-mi:p05067-pro_0000000092(display_short)|psi-mi:Amyloid-beta protein 42(display_long)|uniprotkb:Alzheimer disease amyloid protein(gene name synonym)|uniprotkb:Cerebral vascular amyloid peptide(gene name synonym)|uniprotkb:A4(gene name synonym)|uniprotkb:AD1(gene name synonym)|uniprotkb:ABPP(gene name synonym)|uniprotkb:PreA4(gene name synonym)|uniprotkb:Protease nexin-II(gene name synonym)|uni…	psi-mi:collagen_iii_human(display_short)|psi-mi:Type III collagen(display_long)|matrixdb:COL3A1 trimer(complex systematic name)|matrixdb:Type III collagen(complex synonym)|matrixdb:Collagen type III trimer(complex recommended name)	psi-mi:"MI:0921"(surface plasmon resonance array)	Salza R. et al.(2016)	intact:EBI-15482167|pubmed:28106549|imex:IM-25796	taxid:9606(human)|taxid:9606(Homo sapiens)	taxid:9606(human)|taxid:9606(Homo sapiens)	psi-mi:"MI:0407"(direct interaction)	psi-mi:"MI:0917"(matrixdb)	intact:EBI-15482378|imex:IM-25796-34	intact-miscore:0.44	-	psi-mi:"MI:0499"(unspecified role)	psi-mi:"MI:0499"(unspecified role)	psi-mi:"MI:0498"(prey)	psi-mi:"MI:0496"(bait)	psi-mi:"MI:0326"(protein)	psi-mi:"MI:1302"(stable complex)	intact:EBI-77613(chain-parent)	complex portal:CPX-1714(complex-primary)|evidence ontology:"ECO:0000353"|wwpdb:3dmw(exp-evidence)|go:"GO:0005201"(function)|go:"GO:0030199"(process)|go:"GO:0005586"(component)|pubmed:17876790(see-also)|pubmed:1916105(see-also)		Start position of the feature chain:672|End position of the feature chain:713|comment:Binding occurs only with Abeta42 oligomers, fibrils and fibrillar aggregates	complex-properties:"Triple-helices consisting of about 1000 amino acids per chain forming a coiled coil structure. Each polypeptide forms a left-handed helix in which every third residue, glycine, comes into the center of the superhelix. Propeptides (telopeptides) at both ends of the molecular precursor undergo highly complex fibrillogenesis."|Complex assembly:Homotrimer|Curated complex:"Occurs i…	figure legend:Table 1|full coverage:Only protein-protein interactions	taxid:-1(in vitro)|taxid:-1(In vitro)	-	2017-07-11	2017-07-11	crc64:3AC85563D7858C37	-	-	-	-	-	0	0	psi-mi:"MI:0396"(predetermined participant)	psi-mi:"MI:0396"(predetermined participant)
uniprotkb:P05067-PRO_0000000092	complex portal:CPX-1723	intact:EBI-821758|uniprotkb:P05067-PRO_0000000092	wwpdb:1li1|reactome:R-HSA-215992|reactome:R-HSA-2127348|reactome:R-HSA-2468115|matrixdb:MULT_4_VAR1_human|intact:EBI-2461395	psi-mi:p05067-pro_0000000092(display_short)|psi-mi:Amyloid-beta protein 42(display_long)|uniprotkb:Alzheimer disease amyloid protein(gene name synonym)|uniprotkb:Cerebral vascular amyloid peptide(gene name synonym)|uniprotkb:A4(gene name synonym)|uniprotkb:AD1(gene name synonym)|uniprotkb:ABPP(gene name synonym)|uniprotkb:PreA4(gene name synonym)|uniprotkb:Protease nexin-II(gene name synonym)|uni…	psi-mi:collagen_iv_human-1(display_short)|psi-mi:Type IV collagen variant I(display_long)|matrixdb:Collagen type IV trimer variant 1(complex recommended name)|matrixdb:Type IV collagen variant I(complex synonym)|matrixdb:"2xCol4a1:Col4a2"(complex systematic name)	psi-mi:"MI:0921"(surface plasmon resonance array)	Salza R. et al.(2016)	intact:EBI-15482167|pubmed:28106549|imex:IM-25796	taxid:9606(human)|taxid:9606(Homo sapiens)	taxid:9606(human)|taxid:9606(Homo sapiens)	psi-mi:"MI:0407"(direct interaction)	psi-mi:"MI:0917"(matrixdb)	intact:EBI-15482384|imex:IM-25796-94	intact-miscore:0.44	-	psi-mi:"MI:0499"(unspecified role)	psi-mi:"MI:0499"(unspecified role)	psi-mi:"MI:0498"(prey)	psi-mi:"MI:0496"(bait)	psi-mi:"MI:0326"(protein)	psi-mi:"MI:1302"(stable complex)	intact:EBI-77613(chain-parent)	intact:EBI-2535681(exp-evidence)|pubmed:1916105(see-also)|pubmed:17876790(see-also)|go:"GO:0005587"(component)|go:"GO:0030199"(process)|go:"GO:0005201"(function)|evidence ontology:"ECO:0000353"|complex portal:CPX-1723(complex-primary)		Start position of the feature chain:672|End position of the feature chain:713|comment:Binding occurs only with Abeta42 oligomers, fibrils and fibrillar aggregates	Curated complex:Basement membranes are formed by a fine network of collagen IV fibres that are laced together and entrap large associated molecules.|Complex assembly:Heterotrimer|complex-properties:"This assembly process requires lateral interactions between triple helices at two levels. In the short N-terminal triple-helical 7S domain, four triple helical domains from four different molecules as…	figure legend:Table 1|full coverage:Only protein-protein interactions	taxid:-1(in vitro)|taxid:-1(In vitro)	-	2017-07-11	2017-07-11	crc64:3AC85563D7858C37	-	-	-	-	-	0	0	psi-mi:"MI:0396"(predetermined participant)	psi-mi:"MI:0396"(predetermined participant)
uniprotkb:P05067-PRO_0000000092	complex portal:CPX-1727	intact:EBI-821758|uniprotkb:P05067-PRO_0000000092	intact:EBI-2464572|matrixdb:MULT_5_VAR1_human|reactome:R-HSA-2127308	psi-mi:p05067-pro_0000000092(display_short)|psi-mi:Amyloid-beta protein 42(display_long)|uniprotkb:Alzheimer disease amyloid protein(gene name synonym)|uniprotkb:Cerebral vascular amyloid peptide(gene name synonym)|uniprotkb:A4(gene name synonym)|uniprotkb:AD1(gene name synonym)|uniprotkb:ABPP(gene name synonym)|uniprotkb:PreA4(gene name synonym)|uniprotkb:Protease nexin-II(gene name synonym)|uni…	psi-mi:collagen_v_human-1(display_short)|psi-mi:Type V collagen variant I(display_long)|matrixdb:"2xCOL5A1:COL5A2"(complex systematic name)|matrixdb:Type V collagen variant 1(complex synonym)|matrixdb:Collagen type V trimer variant 1(complex recommended name)	psi-mi:"MI:0921"(surface plasmon resonance array)	Salza R. et al.(2016)	intact:EBI-15482167|pubmed:28106549|imex:IM-25796	taxid:9606(human)|taxid:9606(Homo sapiens)	taxid:9606(human)|taxid:9606(Homo sapiens)	psi-mi:"MI:0407"(direct interaction)	psi-mi:"MI:0917"(matrixdb)	intact:EBI-15482390|imex:IM-25796-10	intact-miscore:0.44	-	psi-mi:"MI:0499"(unspecified role)	psi-mi:"MI:0499"(unspecified role)	psi-mi:"MI:0498"(prey)	psi-mi:"MI:0496"(bait)	psi-mi:"MI:0326"(protein)	psi-mi:"MI:1302"(stable complex)	intact:EBI-77613(chain-parent)	complex portal:CPX-1727(complex-primary)|evidence ontology:"ECO:0005547"|go:"GO:0005201"(function)|go:"GO:0030199"(process)|go:"GO:0005588"(component)|pubmed:37158802(see-also)|pubmed:17876790(see-also)|pubmed:1916105(see-also)		Start position of the feature chain:672|End position of the feature chain:713|comment:Binding occurs only with Abeta42 fibrils and fibrillar aggregates	complex-properties:"Triple-helices consisting of about 1000 amino acids per chain forming a coiled coil structure. Each polypeptide forms a left-handed helix in which every third residue, glycine, comes into the centre of the superhelix. Propeptides (telopeptides) at both ends of the molecular precursor undergo highly complex fibrillogenesis but a significant globular region remains uncleaved. Ty…	figure legend:Table 1|full coverage:Only protein-protein interactions	taxid:-1(in vitro)|taxid:-1(In vitro)	-	2017-07-11	2017-07-11	crc64:3AC85563D7858C37	-	-	-	-	-	0	0	psi-mi:"MI:0396"(predetermined participant)	psi-mi:"MI:0396"(predetermined participant)
uniprotkb:P05067-PRO_0000000092	complex portal:CPX-1736	intact:EBI-821758|uniprotkb:P05067-PRO_0000000092	reactome:R-HSA-381923|matrixdb:MULT_8_human|intact:EBI-2465980	psi-mi:p05067-pro_0000000092(display_short)|psi-mi:Amyloid-beta protein 42(display_long)|uniprotkb:Alzheimer disease amyloid protein(gene name synonym)|uniprotkb:Cerebral vascular amyloid peptide(gene name synonym)|uniprotkb:A4(gene name synonym)|uniprotkb:AD1(gene name synonym)|uniprotkb:ABPP(gene name synonym)|uniprotkb:PreA4(gene name synonym)|uniprotkb:Protease nexin-II(gene name synonym)|uni…	psi-mi:collagen_vi_human(display_short)|psi-mi:Type VI collagen(display_long)|matrixdb:Collagen type VI trimer(complex recommended name)|matrixdb:Type VI collagen(complex synonym)|matrixdb:"COL6A1:COL6A2:COL6A3"(complex systematic name)	psi-mi:"MI:0921"(surface plasmon resonance array)	Salza R. et al.(2016)	intact:EBI-15482167|pubmed:28106549|imex:IM-25796	taxid:9606(human)|taxid:9606(Homo sapiens)	taxid:9606(human)|taxid:9606(Homo sapiens)	psi-mi:"MI:0407"(direct interaction)	psi-mi:"MI:0917"(matrixdb)	intact:EBI-15482396|imex:IM-25796-36	intact-miscore:0.44	-	psi-mi:"MI:0499"(unspecified role)	psi-mi:"MI:0499"(unspecified role)	psi-mi:"MI:0498"(prey)	psi-mi:"MI:0496"(bait)	psi-mi:"MI:0326"(protein)	psi-mi:"MI:1302"(stable complex)	intact:EBI-77613(chain-parent)	pubmed:17876790(see-also)|pubmed:1916105(see-also)|go:"GO:0005589"(component)|go:"GO:0005201"(function)|evidence ontology:"ECO:0005547"|complex portal:CPX-1736(complex-primary)		Start position of the feature chain:672|End position of the feature chain:713|comment:Binding occurs only with Abeta42 fibrils and fibrillar aggregates	Curated complex:May play a role as an interface between the main collagen fibril network and the cells.|Complex assembly:Heterotrimer.|complex-properties:Forms a short triple helical domain, containing a single cysteine/chain, with prominent globular ends. It dimerises by antiparallel association and tetramerises by lateral association of dimers. The association of tetramers is via their extremit…	figure legend:Table 1|full coverage:Only protein-protein interactions	taxid:-1(in vitro)|taxid:-1(In vitro)	-	2017-07-11	2017-07-11	crc64:3AC85563D7858C37	-	-	-	-	-	0	0	psi-mi:"MI:0396"(predetermined participant)	psi-mi:"MI:0396"(predetermined participant)
uniprotkb:P05067-PRO_0000000092	complex portal:CPX-1758	intact:EBI-821758|uniprotkb:P05067-PRO_0000000092	intact:EBI-2528731|matrixdb:MULT_45_human	psi-mi:p05067-pro_0000000092(display_short)|psi-mi:Amyloid-beta protein 42(display_long)|uniprotkb:Alzheimer disease amyloid protein(gene name synonym)|uniprotkb:Cerebral vascular amyloid peptide(gene name synonym)|uniprotkb:A4(gene name synonym)|uniprotkb:AD1(gene name synonym)|uniprotkb:ABPP(gene name synonym)|uniprotkb:PreA4(gene name synonym)|uniprotkb:Protease nexin-II(gene name synonym)|uni…	psi-mi:collagen_xvii_human(display_short)|psi-mi:Type XVII collagen(display_long)|matrixdb:COL17A1 trimer(complex systematic name)|matrixdb:Type XVII collagen(complex synonym)|matrixdb:Collagen type XVII trimer(complex recommended name)	psi-mi:"MI:0921"(surface plasmon resonance array)	Salza R. et al.(2016)	intact:EBI-15482167|pubmed:28106549|imex:IM-25796	taxid:9606(human)|taxid:9606(Homo sapiens)	taxid:9606(human)|taxid:9606(Homo sapiens)	psi-mi:"MI:0407"(direct interaction)	psi-mi:"MI:0917"(matrixdb)	intact:EBI-15482402|imex:IM-25796-12	intact-miscore:0.44	-	psi-mi:"MI:0499"(unspecified role)	psi-mi:"MI:0499"(unspecified role)	psi-mi:"MI:0498"(prey)	psi-mi:"MI:0496"(bait)	psi-mi:"MI:0326"(protein)	psi-mi:"MI:1302"(stable complex)	intact:EBI-77613(chain-parent)	complex portal:CPX-1758(complex-primary)|evidence ontology:"ECO:0005547"|go:"GO:0005198"(function)|go:"GO:0030937"(component)|pubmed:17876790(see-also)|pubmed:1916105(see-also)		Start position of the feature chain:672|End position of the feature chain:713|comment:Binding occurs only with Abeta42 fibrils and fibrillar aggregates	complex-properties:Triple-helices consisting of about 1000 amino acids per chain forming a coiled coil structure. Each polypeptide forms a left-handed helix in which every third residue, glycine, comes into the centre of the superhelix.|Complex assembly:Homotrimer.|Curated complex:Nonfibrillar collagen that is a transmembrane protein. Collagen XVII is a structural component of hemidesmosomes, mul…	figure legend:Table 1|full coverage:Only protein-protein interactions	taxid:-1(in vitro)|taxid:-1(In vitro)	-	2017-07-11	2017-07-11	crc64:3AC85563D7858C37	-	-	-	-	his tag:c-c|sufficient binding region:489-1497	0	0	psi-mi:"MI:0396"(predetermined participant)	psi-mi:"MI:0396"(predetermined participant)
uniprotkb:P05067-PRO_0000000092	complex portal:CPX-1754	intact:EBI-821758|uniprotkb:P05067-PRO_0000000092	matrixdb:MULT_12_human|intact:EBI-2528478	psi-mi:p05067-pro_0000000092(display_short)|psi-mi:Amyloid-beta protein 42(display_long)|uniprotkb:Alzheimer disease amyloid protein(gene name synonym)|uniprotkb:Cerebral vascular amyloid peptide(gene name synonym)|uniprotkb:A4(gene name synonym)|uniprotkb:AD1(gene name synonym)|uniprotkb:ABPP(gene name synonym)|uniprotkb:PreA4(gene name synonym)|uniprotkb:Protease nexin-II(gene name synonym)|uni…	psi-mi:collagen_xiii_human(display_short)|psi-mi:Type XIII collagen(display_long)|matrixdb:Collagen type XIII trimer(complex recommended name)|matrixdb:Type XIII collagen(complex synonym)|matrixdb:COL13A1 trimer(complex systematic name)	psi-mi:"MI:0921"(surface plasmon resonance array)	Salza R. et al.(2016)	intact:EBI-15482167|pubmed:28106549|imex:IM-25796	taxid:9606(human)|taxid:9606(Homo sapiens)	taxid:9606(human)|taxid:9606(Homo sapiens)	psi-mi:"MI:0407"(direct interaction)	psi-mi:"MI:0917"(matrixdb)	intact:EBI-15482423|imex:IM-25796-96	intact-miscore:0.44	-	psi-mi:"MI:0499"(unspecified role)	psi-mi:"MI:0499"(unspecified role)	psi-mi:"MI:0498"(prey)	psi-mi:"MI:0496"(bait)	psi-mi:"MI:0326"(protein)	psi-mi:"MI:1302"(stable complex)	intact:EBI-77613(chain-parent)	pubmed:1916105(see-also)|pubmed:17876790(see-also)|go:"GO:0005600"(component)|go:"GO:0008201"(function)|go:"GO:0005201"(function)|evidence ontology:"ECO:0005547"|complex portal:CPX-1754(complex-primary)		Start position of the feature chain:672|End position of the feature chain:713|comment:Binding occurs only with Abeta42 oligomers, fibrils and fibrillar aggregates	Curated complex:Nonfibrillar collagen that has been detected at low levels in all connective tissue-producing cells so may serve a general function in connective tissues. Collagen XIII contains a transmembrane domain and the protein has been localized to the plasma membrane. Binds heparin.|Complex assembly:Homotrimer.|complex-properties:Triple-helices consisting of about 1000 amino acids per chai…	figure legend:Table 1|full coverage:Only protein-protein interactions	taxid:-1(in vitro)|taxid:-1(In vitro)	-	2017-07-12	2017-07-12	crc64:3AC85563D7858C37	-	-	-	-	sufficient binding region:62-717|flag tag:c-c	0	0	psi-mi:"MI:0396"(predetermined participant)	psi-mi:"MI:0396"(predetermined participant)
uniprotkb:P05067-PRO_0000000092	uniprotkb:P12109	intact:EBI-821758|uniprotkb:P05067-PRO_0000000092	uniprotkb:O00117|uniprotkb:O00118|uniprotkb:Q14040|uniprotkb:Q14041|uniprotkb:Q16258|uniprotkb:Q7Z645|uniprotkb:Q9BSA8|ensembl:ENSP00000355180.3|intact:EBI-2465913|uniprotkb:P12109	psi-mi:p05067-pro_0000000092(display_short)|psi-mi:Amyloid-beta protein 42(display_long)|uniprotkb:Alzheimer disease amyloid protein(gene name synonym)|uniprotkb:Cerebral vascular amyloid peptide(gene name synonym)|uniprotkb:A4(gene name synonym)|uniprotkb:AD1(gene name synonym)|uniprotkb:ABPP(gene name synonym)|uniprotkb:PreA4(gene name synonym)|uniprotkb:Protease nexin-II(gene name synonym)|uni…	psi-mi:co6a1_human(display_short)|psi-mi:"Collagen alpha-1(VI) chain"(display_long)|uniprotkb:COL6A1(gene name)	psi-mi:"MI:0921"(surface plasmon resonance array)	Salza R. et al.(2016)	intact:EBI-15482167|pubmed:28106549|imex:IM-25796	taxid:9606(human)|taxid:9606(Homo sapiens)	taxid:9606(human)|taxid:9606(Homo sapiens)	psi-mi:"MI:0407"(direct interaction)	psi-mi:"MI:0917"(matrixdb)	intact:EBI-15482431|imex:IM-25796-14	intact-miscore:0.44	-	psi-mi:"MI:0499"(unspecified role)	psi-mi:"MI:0499"(unspecified role)	psi-mi:"MI:0498"(prey)	psi-mi:"MI:0496"(bait)	psi-mi:"MI:0326"(protein)	psi-mi:"MI:0326"(protein)	intact:EBI-77613(chain-parent)	efo:"Orphanet:75840"|efo:"Orphanet:646113"|efo:"Orphanet:646098"|efo:"Orphanet:610"|reactome:R-HSA-2022090|reactome:R-HSA-186797|reactome:R-HSA-8948216|reactome:R-HSA-419037|reactome:R-HSA-3000178|reactome:R-HSA-216083|reactome:R-HSA-1650814|reactome:R-HSA-1442490|refseq:NP_001839.2|mint:P12109|ensembl:ENSP00000355180.3|ensembl:ENST00000361866.8(transcript)|ensembl:ENSG00000142156.16(gene)|go:"GO…		Start position of the feature chain:672|End position of the feature chain:713|comment:Binding occurs only with Abeta42 fibrils and fibrillar aggregates	-	figure legend:Table 1|full coverage:Only protein-protein interactions	taxid:-1(in vitro)|taxid:-1(In vitro)	-	2017-07-12	2017-07-12	crc64:3AC85563D7858C37	crc64:04AFF538002A01CD	-	-	-	sufficient binding region:37-235|flag tag:c-c	0	0	psi-mi:"MI:0396"(predetermined participant)	psi-mi:"MI:0396"(predetermined participant)
uniprotkb:P05067-PRO_0000000092	uniprotkb:P07585	intact:EBI-821758|uniprotkb:P05067-PRO_0000000092	uniprotkb:Q9P0Z0|uniprotkb:Q9P0Z1|uniprotkb:Q9Y5N8|uniprotkb:Q9Y5N9|ensembl:ENSP00000052754.5|ensembl:ENSP00000447654.1|intact:EBI-9663608|uniprotkb:P07585	psi-mi:p05067-pro_0000000092(display_short)|psi-mi:Amyloid-beta protein 42(display_long)|uniprotkb:Alzheimer disease amyloid protein(gene name synonym)|uniprotkb:Cerebral vascular amyloid peptide(gene name synonym)|uniprotkb:A4(gene name synonym)|uniprotkb:AD1(gene name synonym)|uniprotkb:ABPP(gene name synonym)|uniprotkb:PreA4(gene name synonym)|uniprotkb:Protease nexin-II(gene name synonym)|uni…	psi-mi:pgs2_human(display_short)|psi-mi:Decorin(display_long)|uniprotkb:DCN(gene name)|uniprotkb:PG40(gene name synonym)|uniprotkb:PG-S2(gene name synonym)|uniprotkb:Bone proteoglycan II(gene name synonym)|uniprotkb:SLRR1B(gene name synonym)	psi-mi:"MI:0921"(surface plasmon resonance array)	Salza R. et al.(2016)	intact:EBI-15482167|pubmed:28106549|imex:IM-25796	taxid:9606(human)|taxid:9606(Homo sapiens)	taxid:9606(human)|taxid:9606(Homo sapiens)	psi-mi:"MI:0407"(direct interaction)	psi-mi:"MI:0917"(matrixdb)	intact:EBI-15482443|imex:IM-25796-38	intact-miscore:0.44	-	psi-mi:"MI:0499"(unspecified role)	psi-mi:"MI:0499"(unspecified role)	psi-mi:"MI:0498"(prey)	psi-mi:"MI:0496"(bait)	psi-mi:"MI:0326"(protein)	psi-mi:"MI:0326"(protein)	intact:EBI-77613(chain-parent)	efo:"Orphanet:101068"|reactome:R-HSA-4420332|reactome:R-HSA-3595177|reactome:R-HSA-3595174|reactome:R-HSA-3595172|reactome:R-HSA-3560801|reactome:R-HSA-3560783|reactome:R-HSA-3000178|reactome:R-HSA-2024101|reactome:R-HSA-2022923|reactome:R-HSA-2022870|reactome:R-HSA-1971475|reactome:R-HSA-1474228|refseq:XP_016874406.1|refseq:XP_006719333.1|refseq:XP_005268750.1|refseq:NP_598014.1|refseq:NP_598013…		Start position of the feature chain:672|End position of the feature chain:713|comment:Binding occurs only with Abeta42 fibrils and fibrillar aggregates	-	figure legend:Table 1|full coverage:Only protein-protein interactions	taxid:-1(in vitro)|taxid:-1(In vitro)	-	2017-07-12	2017-07-12	crc64:3AC85563D7858C37	crc64:FF511E871A1A52DD	-	-	-	-	0	0	psi-mi:"MI:0396"(predetermined participant)	psi-mi:"MI:0396"(predetermined participant)
uniprotkb:P05067-PRO_0000000092	uniprotkb:Q07507	intact:EBI-821758|uniprotkb:P05067-PRO_0000000092	uniprotkb:Q07507|intact:EBI-719535|ensembl:ENSP00000356791.3|uniprotkb:Q9UIX8|uniprotkb:Q8N4R2|uniprotkb:A8K981	psi-mi:p05067-pro_0000000092(display_short)|psi-mi:Amyloid-beta protein 42(display_long)|uniprotkb:Alzheimer disease amyloid protein(gene name synonym)|uniprotkb:Cerebral vascular amyloid peptide(gene name synonym)|uniprotkb:A4(gene name synonym)|uniprotkb:AD1(gene name synonym)|uniprotkb:ABPP(gene name synonym)|uniprotkb:PreA4(gene name synonym)|uniprotkb:Protease nexin-II(gene name synonym)|uni…	psi-mi:derm_human(display_short)|psi-mi:Dermatopontin(display_long)|uniprotkb:DPT(gene name)|uniprotkb:Tyrosine-rich acidic matrix protein(gene name synonym)	psi-mi:"MI:0921"(surface plasmon resonance array)	Salza R. et al.(2016)	intact:EBI-15482167|pubmed:28106549|imex:IM-25796	taxid:9606(human)|taxid:9606(Homo sapiens)	taxid:9606(human)|taxid:9606(Homo sapiens)	psi-mi:"MI:0407"(direct interaction)	psi-mi:"MI:0917"(matrixdb)	intact:EBI-15482449|imex:IM-25796-52	intact-miscore:0.44	-	psi-mi:"MI:0499"(unspecified role)	psi-mi:"MI:0499"(unspecified role)	psi-mi:"MI:0498"(prey)	psi-mi:"MI:0496"(bait)	psi-mi:"MI:0326"(protein)	psi-mi:"MI:0326"(protein)	intact:EBI-77613(chain-parent)	refseq:NP_001928.2|ensembl:ENST00000367817.4(transcript)|ensembl:ENSG00000143196.5(gene)|go:"GO:0062023"|go:"GO:0030199"|go:"GO:0008285"|go:"GO:0007155"|go:"GO:0005615"|go:"GO:0005201"|interpro:IPR026645		Start position of the feature chain:672|End position of the feature chain:713|comment:Binding occurs only with Abeta42 fibrils and fibrillar aggregates	-	figure legend:Table 1|full coverage:Only protein-protein interactions	taxid:-1(in vitro)|taxid:-1(In vitro)	-	2017-07-12	2017-07-12	crc64:3AC85563D7858C37	crc64:C886D2FB624DDB49	-	-	-	tag:n-n	0	0	psi-mi:"MI:0396"(predetermined participant)	psi-mi:"MI:0396"(predetermined participant)
uniprotkb:P05067-PRO_0000000092	uniprotkb:Q16832	intact:EBI-821758|uniprotkb:P05067-PRO_0000000092	uniprotkb:Q7Z730|ensembl:ENSP00000356898.3|ensembl:ENSP00000356899.2|ensembl:ENSP00000400309.2|intact:EBI-1381484|uniprotkb:Q16832	psi-mi:p05067-pro_0000000092(display_short)|psi-mi:Amyloid-beta protein 42(display_long)|uniprotkb:Alzheimer disease amyloid protein(gene name synonym)|uniprotkb:Cerebral vascular amyloid peptide(gene name synonym)|uniprotkb:A4(gene name synonym)|uniprotkb:AD1(gene name synonym)|uniprotkb:ABPP(gene name synonym)|uniprotkb:PreA4(gene name synonym)|uniprotkb:Protease nexin-II(gene name synonym)|uni…	psi-mi:ddr2_human(display_short)|psi-mi:Discoidin domain-containing receptor 2(display_long)|uniprotkb:DDR2(gene name)|uniprotkb:CD167 antigen-like family member B(gene name synonym)|uniprotkb:Neurotrophic tyrosine kinase, receptor-related 3(gene name synonym)|uniprotkb:Tyrosine-protein kinase TYRO10(gene name synonym)|uniprotkb:Receptor protein-tyrosine kinase TKT(gene name synonym)|uniprotkb:TY…	psi-mi:"MI:0921"(surface plasmon resonance array)	Salza R. et al.(2016)	intact:EBI-15482167|pubmed:28106549|imex:IM-25796	taxid:9606(human)|taxid:9606(Homo sapiens)	taxid:9606(human)|taxid:9606(Homo sapiens)	psi-mi:"MI:0407"(direct interaction)	psi-mi:"MI:0917"(matrixdb)	intact:EBI-15482457|imex:IM-25796-98	intact-miscore:0.44	-	psi-mi:"MI:0499"(unspecified role)	psi-mi:"MI:0499"(unspecified role)	psi-mi:"MI:0498"(prey)	psi-mi:"MI:0496"(bait)	psi-mi:"MI:0326"(protein)	psi-mi:"MI:0326"(protein)	intact:EBI-77613(chain-parent)	efo:"Orphanet:93358"|reactome:R-HSA-3000171|refseq:XP_011507889.1|refseq:XP_011507888.1|refseq:XP_006711407.1|refseq:NP_006173.2|refseq:NP_001014796.1|dip:DIP-39699N|mint:Q16832|ensembl:ENSP00000400309.2|ensembl:ENSP00000356899.2|ensembl:ENSP00000356898.3|ensembl:ENST00000446985.6(transcript)|ensembl:ENST00000367922.7(transcript)|ensembl:ENST00000367921.8(transcript)|ensembl:ENSG00000162733.19(ge…		Start position of the feature chain:672|End position of the feature chain:713|comment:Binding occurs only with Abeta42 fibrillar aggregates	-	figure legend:Table 1|full coverage:Only protein-protein interactions	taxid:-1(in vitro)|taxid:-1(In vitro)	-	2017-07-12	2017-07-12	crc64:3AC85563D7858C37	crc64:78662021BC53E1A0	-	-	-	sufficient binding region:24-399|his tag:c-c	0	0	psi-mi:"MI:0396"(predetermined participant)	psi-mi:"MI:0396"(predetermined participant)
uniprotkb:P05067-PRO_0000000092	uniprotkb:P01133	intact:EBI-821758|uniprotkb:P05067-PRO_0000000092	uniprotkb:E7EVD2|uniprotkb:B4DRK7|uniprotkb:E9PBF0|uniprotkb:Q52LZ6|ensembl:ENSP00000265171.5|intact:EBI-640857|uniprotkb:P01133	psi-mi:p05067-pro_0000000092(display_short)|psi-mi:Amyloid-beta protein 42(display_long)|uniprotkb:Alzheimer disease amyloid protein(gene name synonym)|uniprotkb:Cerebral vascular amyloid peptide(gene name synonym)|uniprotkb:A4(gene name synonym)|uniprotkb:AD1(gene name synonym)|uniprotkb:ABPP(gene name synonym)|uniprotkb:PreA4(gene name synonym)|uniprotkb:Protease nexin-II(gene name synonym)|uni…	psi-mi:egf_human(display_short)|psi-mi:Pro-epidermal growth factor(display_long)|uniprotkb:EGF(gene name)	psi-mi:"MI:0921"(surface plasmon resonance array)	Salza R. et al.(2016)	intact:EBI-15482167|pubmed:28106549|imex:IM-25796	taxid:9606(human)|taxid:9606(Homo sapiens)	taxid:9606(human)|taxid:9606(Homo sapiens)	psi-mi:"MI:0407"(direct interaction)	psi-mi:"MI:0917"(matrixdb)	intact:EBI-15482477|imex:IM-25796-54	intact-miscore:0.44	-	psi-mi:"MI:0499"(unspecified role)	psi-mi:"MI:0499"(unspecified role)	psi-mi:"MI:0498"(prey)	psi-mi:"MI:0496"(bait)	psi-mi:"MI:0326"(protein)	psi-mi:"MI:0326"(protein)	intact:EBI-77613(chain-parent)	efo:"Orphanet:620368"|efo:"Orphanet:210159"|reactome:R-HSA-9818030|reactome:R-HSA-9665686|reactome:R-HSA-9665348|reactome:R-HSA-9664565|reactome:R-HSA-9634638|reactome:R-HSA-9013507|reactome:R-HSA-9009391|reactome:R-HSA-8863795|reactome:R-HSA-8856828|reactome:R-HSA-8856825|reactome:R-HSA-8847993|reactome:R-HSA-6811558|reactome:R-HSA-6785631|reactome:R-HSA-5673001|reactome:R-HSA-5638303|reactome:R…		Start position of the feature chain:672|End position of the feature chain:713|comment:Binding occurs only with Abeta42 fibrils and fibrillar aggregates	-	figure legend:Table 1|full coverage:Only protein-protein interactions	taxid:-1(in vitro)|taxid:-1(In vitro)	-	2017-07-12	2017-07-12	crc64:3AC85563D7858C37	crc64:3C787F1D405CFAF1	-	-	-	sufficient binding region:971-1023	0	0	psi-mi:"MI:0396"(predetermined participant)	psi-mi:"MI:0396"(predetermined participant)
uniprotkb:P05067-PRO_0000000092	uniprotkb:Q6UW88	intact:EBI-821758|uniprotkb:P05067-PRO_0000000092	uniprotkb:A1BMM3|uniprotkb:A1BMM4|uniprotkb:A1BMM5|uniprotkb:A1BMM6|uniprotkb:A1BMM7|uniprotkb:A1BMM8|uniprotkb:A8K090|ensembl:ENSP00000411898.1|intact:EBI-15482510|uniprotkb:Q6UW88	psi-mi:p05067-pro_0000000092(display_short)|psi-mi:Amyloid-beta protein 42(display_long)|uniprotkb:Alzheimer disease amyloid protein(gene name synonym)|uniprotkb:Cerebral vascular amyloid peptide(gene name synonym)|uniprotkb:A4(gene name synonym)|uniprotkb:AD1(gene name synonym)|uniprotkb:ABPP(gene name synonym)|uniprotkb:PreA4(gene name synonym)|uniprotkb:Protease nexin-II(gene name synonym)|uni…	psi-mi:epgn_human(display_short)|psi-mi:Epigen(display_long)|uniprotkb:EPGN(gene name)|uniprotkb:UNQ3072/PRO9904(orf name)|uniprotkb:Epithelial mitogen(gene name synonym)	psi-mi:"MI:0921"(surface plasmon resonance array)	Salza R. et al.(2016)	intact:EBI-15482167|pubmed:28106549|imex:IM-25796	taxid:9606(human)|taxid:9606(Homo sapiens)	taxid:9606(human)|taxid:9606(Homo sapiens)	psi-mi:"MI:0407"(direct interaction)	psi-mi:"MI:0917"(matrixdb)	intact:EBI-15482505|imex:IM-25796-40	intact-miscore:0.44	-	psi-mi:"MI:0499"(unspecified role)	psi-mi:"MI:0499"(unspecified role)	psi-mi:"MI:0498"(prey)	psi-mi:"MI:0496"(bait)	psi-mi:"MI:0326"(protein)	psi-mi:"MI:0326"(protein)	intact:EBI-77613(chain-parent)	reactome:R-HSA-9634638|reactome:R-HSA-9009391|reactome:R-HSA-8856828|reactome:R-HSA-8856825|interpro:IPR000742|rcsb pdb:5WB8|go:"GO:0000165"|go:"GO:0001525"|go:"GO:0005154"|go:"GO:0005576"|go:"GO:0005615"|go:"GO:0005886"|go:"GO:0007173"|go:"GO:0008083"|go:"GO:0008284"|go:"GO:0030297"|go:"GO:0030669"|go:"GO:0043406"|go:"GO:0045741"|go:"GO:0045840"|go:"GO:0050679"|ensembl:ENSG00000182585.10(gene)|e…		Start position of the feature chain:672|End position of the feature chain:713|comment:Binding occurs only with Abeta42 fibrils	-	figure legend:Table 1|full coverage:Only protein-protein interactions	taxid:-1(in vitro)|taxid:-1(In vitro)	-	2017-07-12	2017-07-12	crc64:3AC85563D7858C37	crc64:BC78016BE3026474	-	-	-	-	0	0	psi-mi:"MI:0396"(predetermined participant)	psi-mi:"MI:0396"(predetermined participant)
uniprotkb:Q16610	uniprotkb:P05067-PRO_0000000092	uniprotkb:A8K8S0|uniprotkb:B4DW49|uniprotkb:B4DY60|uniprotkb:O43266|uniprotkb:Q5T5G4|uniprotkb:Q5T5G5|uniprotkb:Q5T5G6|uniprotkb:Q8IZ60|ensembl:ENSP00000358043.4|intact:EBI-947964|uniprotkb:Q16610	intact:EBI-821758|uniprotkb:P05067-PRO_0000000092	psi-mi:ecm1_human(display_short)|psi-mi:Extracellular matrix protein 1(display_long)|uniprotkb:ECM1(gene name)|uniprotkb:Secretory component p85(gene name synonym)	psi-mi:p05067-pro_0000000092(display_short)|psi-mi:Amyloid-beta protein 42(display_long)|uniprotkb:Alzheimer disease amyloid protein(gene name synonym)|uniprotkb:Cerebral vascular amyloid peptide(gene name synonym)|uniprotkb:A4(gene name synonym)|uniprotkb:AD1(gene name synonym)|uniprotkb:ABPP(gene name synonym)|uniprotkb:PreA4(gene name synonym)|uniprotkb:Protease nexin-II(gene name synonym)|uni…	psi-mi:"MI:0921"(surface plasmon resonance array)	Salza R. et al.(2016)	intact:EBI-15482167|pubmed:28106549|imex:IM-25796	taxid:9606(human)|taxid:9606(Homo sapiens)	taxid:9606(human)|taxid:9606(Homo sapiens)	psi-mi:"MI:0407"(direct interaction)	psi-mi:"MI:0917"(matrixdb)	intact:EBI-15482560|imex:IM-25796-100	intact-miscore:0.44	-	psi-mi:"MI:0499"(unspecified role)	psi-mi:"MI:0499"(unspecified role)	psi-mi:"MI:0496"(bait)	psi-mi:"MI:0498"(prey)	psi-mi:"MI:0326"(protein)	psi-mi:"MI:0326"(protein)	efo:"Orphanet:530"|reactome:R-HSA-114608|refseq:NP_073155.2|refseq:NP_004416.2|refseq:NP_001189787.1|interpro:IPR008605|interpro:IPR020858|go:"GO:0001503"|go:"GO:0001525"|go:"GO:0001938"|go:"GO:0001960"|go:"GO:0002020"|go:"GO:0002063"|go:"GO:0002828"|go:"GO:0003416"|go:"GO:0005134"|go:"GO:0005576"|go:"GO:0005615"|go:"GO:0006357"|go:"GO:0006954"|go:"GO:0007165"|go:"GO:0010466"|go:"GO:0030500"|go:"…	intact:EBI-77613(chain-parent)		-	Start position of the feature chain:672|End position of the feature chain:713|comment:Binding occurs only with Abeta42 fibrillar aggregates	figure legend:Table 1|full coverage:Only protein-protein interactions	taxid:-1(in vitro)|taxid:-1(In vitro)	-	2017-07-12	2017-07-12	crc64:EA575895CDE068BE	crc64:3AC85563D7858C37	-	-	his tag:c-c	-	0	0	psi-mi:"MI:0396"(predetermined participant)	psi-mi:"MI:0396"(predetermined participant)
uniprotkb:P05067-PRO_0000000092	uniprotkb:P09038	intact:EBI-821758|uniprotkb:P05067-PRO_0000000092	uniprotkb:A4LBB8|uniprotkb:O00527|uniprotkb:P78443|uniprotkb:Q16443|uniprotkb:Q5PY50|uniprotkb:Q7KZ11|uniprotkb:Q7KZ72|uniprotkb:Q9UC54|uniprotkb:Q9UCS5|uniprotkb:Q9UCS6|ensembl:ENSP00000264498.4|intact:EBI-977447|uniprotkb:P09038	psi-mi:p05067-pro_0000000092(display_short)|psi-mi:Amyloid-beta protein 42(display_long)|uniprotkb:Alzheimer disease amyloid protein(gene name synonym)|uniprotkb:Cerebral vascular amyloid peptide(gene name synonym)|uniprotkb:A4(gene name synonym)|uniprotkb:AD1(gene name synonym)|uniprotkb:ABPP(gene name synonym)|uniprotkb:PreA4(gene name synonym)|uniprotkb:Protease nexin-II(gene name synonym)|uni…	psi-mi:fgf2_human(display_short)|psi-mi:Fibroblast growth factor 2(display_long)|uniprotkb:FGF2(gene name)|uniprotkb:Heparin-binding growth factor 2(gene name synonym)|uniprotkb:FGFB(gene name synonym)|uniprotkb:Basic fibroblast growth factor(gene name synonym)	psi-mi:"MI:0921"(surface plasmon resonance array)	Salza R. et al.(2016)	intact:EBI-15482167|pubmed:28106549|imex:IM-25796	taxid:9606(human)|taxid:9606(Homo sapiens)	taxid:9606(human)|taxid:9606(Homo sapiens)	psi-mi:"MI:0407"(direct interaction)	psi-mi:"MI:0917"(matrixdb)	intact:EBI-15482568|imex:IM-25796-16	intact-miscore:0.44	-	psi-mi:"MI:0499"(unspecified role)	psi-mi:"MI:0499"(unspecified role)	psi-mi:"MI:0498"(prey)	psi-mi:"MI:0496"(bait)	psi-mi:"MI:0326"(protein)	psi-mi:"MI:0326"(protein)	intact:EBI-77613(chain-parent)	reactome:R-HSA-9761174|reactome:R-HSA-8851708|reactome:R-HSA-6811558|reactome:R-HSA-6785807|reactome:R-HSA-5673001|reactome:R-HSA-5658623|reactome:R-HSA-5655332|reactome:R-HSA-5655302|reactome:R-HSA-5655253|reactome:R-HSA-5654733|reactome:R-HSA-5654732|reactome:R-HSA-5654727|reactome:R-HSA-5654726|reactome:R-HSA-5654720|reactome:R-HSA-5654719|reactome:R-HSA-5654712|reactome:R-HSA-5654710|reactome…		Start position of the feature chain:672|End position of the feature chain:713|comment:Binding occurs only with Abeta42 fibrils and fibrillar aggregates	-	figure legend:Table 1|full coverage:Only protein-protein interactions	taxid:-1(in vitro)|taxid:-1(In vitro)	-	2017-07-12	2017-07-12	crc64:3AC85563D7858C37	crc64:EAE98552A39D5E19	-	-	-	-	0	0	psi-mi:"MI:0396"(predetermined participant)	psi-mi:"MI:0396"(predetermined participant)
uniprotkb:P05067-PRO_0000000092	uniprotkb:P02751	intact:EBI-821758|uniprotkb:P05067-PRO_0000000092	uniprotkb:Q6MZS0|uniprotkb:B7ZLF0|uniprotkb:E9PE77|uniprotkb:E9PG29|uniprotkb:Q564H7|uniprotkb:Q53S27|uniprotkb:Q7Z391|uniprotkb:O95609|uniprotkb:O95610|uniprotkb:Q14312|uniprotkb:Q14325|uniprotkb:Q14326|uniprotkb:Q17RV7|uniprotkb:Q585T2|uniprotkb:Q59EH1|uniprotkb:Q60FE4|uniprotkb:Q68DP8|uniprotkb:Q68DP9|uniprotkb:Q68DT4|uniprotkb:Q6LDP6|uniprotkb:Q6MZU5|uniprotkb:Q6N025|uniprotkb:Q6N0A6|uniprotk…	psi-mi:p05067-pro_0000000092(display_short)|psi-mi:Amyloid-beta protein 42(display_long)|uniprotkb:Alzheimer disease amyloid protein(gene name synonym)|uniprotkb:Cerebral vascular amyloid peptide(gene name synonym)|uniprotkb:A4(gene name synonym)|uniprotkb:AD1(gene name synonym)|uniprotkb:ABPP(gene name synonym)|uniprotkb:PreA4(gene name synonym)|uniprotkb:Protease nexin-II(gene name synonym)|uni…	psi-mi:finc_human(display_short)|psi-mi:Fibronectin(display_long)|uniprotkb:FN1(gene name)|uniprotkb:Cold-insoluble globulin(gene name synonym)|uniprotkb:FN(gene name synonym)	psi-mi:"MI:0921"(surface plasmon resonance array)	Salza R. et al.(2016)	intact:EBI-15482167|pubmed:28106549|imex:IM-25796	taxid:9606(human)|taxid:9606(Homo sapiens)	taxid:9606(human)|taxid:9606(Homo sapiens)	psi-mi:"MI:0407"(direct interaction)	psi-mi:"MI:0917"(matrixdb)	intact:EBI-15482580|imex:IM-25796-42	intact-miscore:0.44	-	psi-mi:"MI:0499"(unspecified role)	psi-mi:"MI:0499"(unspecified role)	psi-mi:"MI:0498"(prey)	psi-mi:"MI:0496"(bait)	psi-mi:"MI:0326"(protein)	psi-mi:"MI:0326"(protein)	intact:EBI-77613(chain-parent)	efo:"Orphanet:93315"|efo:"Orphanet:84090"|reactome:R-HSA-9725371|reactome:R-HSA-9725370|reactome:R-HSA-9700645|reactome:R-HSA-9656223|reactome:R-HSA-9649948|reactome:R-HSA-9634597|reactome:R-HSA-8957275|reactome:R-HSA-8874081|reactome:R-HSA-6802955|reactome:R-HSA-6802952|reactome:R-HSA-6802948|reactome:R-HSA-6802946|reactome:R-HSA-6785807|reactome:R-HSA-5674135|reactome:R-HSA-381426|reactome:R-HS…		Start position of the feature chain:672|End position of the feature chain:713|comment:Binding occurs only with Abeta42 fibrils and fibrillar aggregates	-	figure legend:Table 1|full coverage:Only protein-protein interactions	taxid:-1(in vitro)|taxid:-1(In vitro)	-	2017-07-12	2019-10-18	crc64:3AC85563D7858C37	crc64:6C436A7A5FEE6DEB	-	-	-	-	0	0	psi-mi:"MI:0396"(predetermined participant)	psi-mi:"MI:0396"(predetermined participant)
uniprotkb:P05067-PRO_0000000092	uniprotkb:P02751-PRO_0000390479	intact:EBI-821758|uniprotkb:P05067-PRO_0000000092	uniprotkb:P02751-PRO_0000390479|intact:EBI-15482592	psi-mi:p05067-pro_0000000092(display_short)|psi-mi:Amyloid-beta protein 42(display_long)|uniprotkb:Alzheimer disease amyloid protein(gene name synonym)|uniprotkb:Cerebral vascular amyloid peptide(gene name synonym)|uniprotkb:A4(gene name synonym)|uniprotkb:AD1(gene name synonym)|uniprotkb:ABPP(gene name synonym)|uniprotkb:PreA4(gene name synonym)|uniprotkb:Protease nexin-II(gene name synonym)|uni…	psi-mi:p02751-pro_0000390479(display_short)|psi-mi:Anastellin(display_long)|uniprotkb:FN1(gene name)|uniprotkb:FN(gene name synonym)|uniprotkb:Cold-insoluble globulin(gene name synonym)	psi-mi:"MI:0921"(surface plasmon resonance array)	Salza R. et al.(2016)	intact:EBI-15482167|pubmed:28106549|imex:IM-25796	taxid:9606(human)|taxid:9606(Homo sapiens)	taxid:9606(human)|taxid:9606(Homo sapiens)	psi-mi:"MI:0407"(direct interaction)	psi-mi:"MI:0917"(matrixdb)	intact:EBI-15482602|imex:IM-25796-58	intact-miscore:0.44	-	psi-mi:"MI:0499"(unspecified role)	psi-mi:"MI:0499"(unspecified role)	psi-mi:"MI:0498"(prey)	psi-mi:"MI:0496"(bait)	psi-mi:"MI:0326"(protein)	psi-mi:"MI:0326"(protein)	intact:EBI-77613(chain-parent)	intact:EBI-1220319(chain-parent)		Start position of the feature chain:672|End position of the feature chain:713|comment:Binding occurs only with Abeta42 oligomers, fibrils and fibrillar aggregates	End position of the feature chain:702|Start position of the feature chain:627	figure legend:Table 1|full coverage:Only protein-protein interactions	taxid:-1(in vitro)|taxid:-1(In vitro)	-	2017-07-12	2017-07-12	crc64:3AC85563D7858C37	crc64:870737F3C6712F2D	-	-	-	-	0	0	psi-mi:"MI:0396"(predetermined participant)	psi-mi:"MI:0396"(predetermined participant)
uniprotkb:P05067-PRO_0000000092	uniprotkb:P35052	intact:EBI-821758|uniprotkb:P05067-PRO_0000000092	intact:UNK-5376584|intact:UNK-5431308|uniprotkb:B3KTD1|uniprotkb:Q53QM4|ensembl:ENSP00000264039.2|intact:EBI-8307554|uniprotkb:P35052	psi-mi:p05067-pro_0000000092(display_short)|psi-mi:Amyloid-beta protein 42(display_long)|uniprotkb:Alzheimer disease amyloid protein(gene name synonym)|uniprotkb:Cerebral vascular amyloid peptide(gene name synonym)|uniprotkb:A4(gene name synonym)|uniprotkb:AD1(gene name synonym)|uniprotkb:ABPP(gene name synonym)|uniprotkb:PreA4(gene name synonym)|uniprotkb:Protease nexin-II(gene name synonym)|uni…	psi-mi:gpc1_human(display_short)|psi-mi:Glypican-1(display_long)|uniprotkb:GPC1(gene name)	psi-mi:"MI:0921"(surface plasmon resonance array)	Salza R. et al.(2016)	intact:EBI-15482167|pubmed:28106549|imex:IM-25796	taxid:9606(human)|taxid:9606(Homo sapiens)	taxid:9606(human)|taxid:9606(Homo sapiens)	psi-mi:"MI:0407"(direct interaction)	psi-mi:"MI:0917"(matrixdb)	intact:EBI-15482608|imex:IM-25796-102	intact-miscore:0.44	-	psi-mi:"MI:0499"(unspecified role)	psi-mi:"MI:0499"(unspecified role)	psi-mi:"MI:0498"(prey)	psi-mi:"MI:0496"(bait)	psi-mi:"MI:0326"(protein)	psi-mi:"MI:0326"(protein)	intact:EBI-77613(chain-parent)	reactome:R-HSA-975634|reactome:R-HSA-9694614|reactome:R-HSA-4420332|reactome:R-HSA-376176|reactome:R-HSA-3656253|reactome:R-HSA-3656237|reactome:R-HSA-3560801|reactome:R-HSA-3560783|reactome:R-HSA-202733|interpro:IPR001863|interpro:IPR019803|rcsb pdb:4ACR|rcsb pdb:4AD7|rcsb pdb:4BWE|rcsb pdb:4YWT|go:"GO:0005507"|go:"GO:0005576"|go:"GO:0005615"|go:"GO:0005654"|go:"GO:0005768"|go:"GO:0005796"|go:"G…		Start position of the feature chain:672|End position of the feature chain:713|comment:Binding occurs only with Abeta42 fibrils and fibrillar aggregates	comment:mint|function:Cell surface proteoglycan that bears heparan sulfate	figure legend:Table 1|full coverage:Only protein-protein interactions	taxid:-1(in vitro)|taxid:-1(In vitro)	-	2017-07-12	2017-07-12	crc64:3AC85563D7858C37	crc64:16553B56080A83C8	-	-	-	sufficient binding region:24-530|his tag:c-c	0	0	psi-mi:"MI:0396"(predetermined participant)	psi-mi:"MI:0396"(predetermined participant)
uniprotkb:P05067-PRO_0000000092	uniprotkb:P51654	intact:EBI-821758|uniprotkb:P05067-PRO_0000000092	uniprotkb:C9JLE3|uniprotkb:Q2L880|uniprotkb:G3V1R0|uniprotkb:Q2L882|ensembl:ENSP00000359854.3|intact:EBI-5654198|uniprotkb:P51654	psi-mi:p05067-pro_0000000092(display_short)|psi-mi:Amyloid-beta protein 42(display_long)|uniprotkb:Alzheimer disease amyloid protein(gene name synonym)|uniprotkb:Cerebral vascular amyloid peptide(gene name synonym)|uniprotkb:A4(gene name synonym)|uniprotkb:AD1(gene name synonym)|uniprotkb:ABPP(gene name synonym)|uniprotkb:PreA4(gene name synonym)|uniprotkb:Protease nexin-II(gene name synonym)|uni…	psi-mi:gpc3_human(display_short)|psi-mi:Glypican-3(display_long)|uniprotkb:Gpc3(gene name)|uniprotkb:OCI5(gene name synonym)|uniprotkb:MXR7(gene name synonym)|uniprotkb:Intestinal protein OCI-5(gene name synonym)|uniprotkb:GTR2-2(gene name synonym)	psi-mi:"MI:0921"(surface plasmon resonance array)	Salza R. et al.(2016)	intact:EBI-15482167|pubmed:28106549|imex:IM-25796	taxid:9606(human)|taxid:9606(Homo sapiens)	taxid:9606(human)|taxid:9606(Homo sapiens)	psi-mi:"MI:0407"(direct interaction)	psi-mi:"MI:0917"(matrixdb)	intact:EBI-15482618|imex:IM-25796-70	intact-miscore:0.44	-	psi-mi:"MI:0499"(unspecified role)	psi-mi:"MI:0499"(unspecified role)	psi-mi:"MI:0498"(prey)	psi-mi:"MI:0496"(bait)	psi-mi:"MI:0326"(protein)	psi-mi:"MI:0326"(protein)	intact:EBI-77613(chain-parent)	efo:"Orphanet:654"|efo:"Orphanet:373"|reactome:R-HSA-975634|reactome:R-HSA-9694614|reactome:R-HSA-8957275|reactome:R-HSA-4420332|reactome:R-HSA-381426|reactome:R-HSA-3656253|reactome:R-HSA-3656237|reactome:R-HSA-3560801|reactome:R-HSA-3560783|reactome:R-HSA-2024096|reactome:R-HSA-2022928|reactome:R-HSA-1971475|refseq:NP_004475.1|refseq:NP_001158091.1|refseq:NP_001158089.1|dip:DIP-61509N|ensembl:E…		Start position of the feature chain:672|End position of the feature chain:713|comment:Binding occurs only with Abeta42 fibrils and fibrillar aggregates	-	figure legend:Table 1|full coverage:Only protein-protein interactions	taxid:-1(in vitro)|taxid:-1(In vitro)	-	2017-07-12	2017-07-12	crc64:3AC85563D7858C37	crc64:19485B76D3CE15FC	-	-	-	sufficient binding region:1-559|his tag:c-c	0	0	psi-mi:"MI:0396"(predetermined participant)	psi-mi:"MI:0396"(predetermined participant)
uniprotkb:P05067-PRO_0000000092	uniprotkb:P78333	intact:EBI-821758|uniprotkb:P05067-PRO_0000000092	uniprotkb:Q9BX27|uniprotkb:B2R726|uniprotkb:O60436|ensembl:ENSP00000366267.3|intact:EBI-2558325|uniprotkb:P78333	psi-mi:p05067-pro_0000000092(display_short)|psi-mi:Amyloid-beta protein 42(display_long)|uniprotkb:Alzheimer disease amyloid protein(gene name synonym)|uniprotkb:Cerebral vascular amyloid peptide(gene name synonym)|uniprotkb:A4(gene name synonym)|uniprotkb:AD1(gene name synonym)|uniprotkb:ABPP(gene name synonym)|uniprotkb:PreA4(gene name synonym)|uniprotkb:Protease nexin-II(gene name synonym)|uni…	psi-mi:gpc5_human(display_short)|psi-mi:Glypican-5(display_long)|uniprotkb:GPC5(gene name)	psi-mi:"MI:0921"(surface plasmon resonance array)	Salza R. et al.(2016)	intact:EBI-15482167|pubmed:28106549|imex:IM-25796	taxid:9606(human)|taxid:9606(Homo sapiens)	taxid:9606(human)|taxid:9606(Homo sapiens)	psi-mi:"MI:0407"(direct interaction)	psi-mi:"MI:0917"(matrixdb)	intact:EBI-15482628|imex:IM-25796-60	intact-miscore:0.44	-	psi-mi:"MI:0499"(unspecified role)	psi-mi:"MI:0499"(unspecified role)	psi-mi:"MI:0498"(prey)	psi-mi:"MI:0496"(bait)	psi-mi:"MI:0326"(protein)	psi-mi:"MI:0326"(protein)	intact:EBI-77613(chain-parent)	interpro:IPR001863|interpro:IPR019803|go:"GO:0005576"|go:"GO:0005796"|go:"GO:0005886"|go:"GO:0009986"|go:"GO:0016020"|go:"GO:0016477"|go:"GO:0043202"|go:"GO:0062023"|go:"GO:0090263"|go:"GO:0098552"|go:"GO:1905475"|ensembl:ENSG00000179399.16(gene)|ensembl:ENST00000377067.9(transcript)|ensembl:ENSP00000366267.3|refseq:NP_004457.1|reactome:R-HSA-1971475|reactome:R-HSA-2022928|reactome:R-HSA-2024096|…		Start position of the feature chain:672|End position of the feature chain:713|comment:Binding occurs only with Abeta42 fibrils and fibrillar aggregates	-	figure legend:Table 1|full coverage:Only protein-protein interactions	taxid:-1(in vitro)|taxid:-1(In vitro)	-	2017-07-12	2017-07-12	crc64:3AC85563D7858C37	crc64:A17969FE0DD0D308	-	-	-	sufficient binding region:25-554|his tag:c-c	0	0	psi-mi:"MI:0396"(predetermined participant)	psi-mi:"MI:0396"(predetermined participant)
uniprotkb:P05067-PRO_0000000092	uniprotkb:Q9Y625	intact:EBI-821758|uniprotkb:P05067-PRO_0000000092	uniprotkb:Q9H1P4|uniprotkb:A8K279|uniprotkb:Q96SG8|uniprotkb:Q96SG5|ensembl:ENSP00000366246.3|intact:EBI-3046690|uniprotkb:Q9Y625	psi-mi:p05067-pro_0000000092(display_short)|psi-mi:Amyloid-beta protein 42(display_long)|uniprotkb:Alzheimer disease amyloid protein(gene name synonym)|uniprotkb:Cerebral vascular amyloid peptide(gene name synonym)|uniprotkb:A4(gene name synonym)|uniprotkb:AD1(gene name synonym)|uniprotkb:ABPP(gene name synonym)|uniprotkb:PreA4(gene name synonym)|uniprotkb:Protease nexin-II(gene name synonym)|uni…	psi-mi:gpc6_human(display_short)|psi-mi:Glypican-6(display_long)|uniprotkb:UNQ369/PRO705(orf name)|uniprotkb:GPC6(gene name)	psi-mi:"MI:0921"(surface plasmon resonance array)	Salza R. et al.(2016)	intact:EBI-15482167|pubmed:28106549|imex:IM-25796	taxid:9606(human)|taxid:9606(Homo sapiens)	taxid:9606(human)|taxid:9606(Homo sapiens)	psi-mi:"MI:0407"(direct interaction)	psi-mi:"MI:0917"(matrixdb)	intact:EBI-15482638|imex:IM-25796-46	intact-miscore:0.44	-	psi-mi:"MI:0499"(unspecified role)	psi-mi:"MI:0499"(unspecified role)	psi-mi:"MI:0498"(prey)	psi-mi:"MI:0496"(bait)	psi-mi:"MI:0326"(protein)	psi-mi:"MI:0326"(protein)	intact:EBI-77613(chain-parent)	interpro:IPR001863|interpro:IPR019803|go:"GO:0005576"|go:"GO:0005634"|go:"GO:0005886"|go:"GO:0009966"|go:"GO:0009986"|go:"GO:0015026"|go:"GO:0016477"|go:"GO:0043202"|go:"GO:0045202"|go:"GO:0062023"|go:"GO:0098552"|go:"GO:0098696"|go:"GO:0098978"|go:"GO:0005796"|ensembl:ENSG00000183098.12(gene)|ensembl:ENST00000377047.9(transcript)|ensembl:ENSP00000366246.3|refseq:NP_005699.1|reactome:R-HSA-197147…		Start position of the feature chain:672|End position of the feature chain:713|comment:Binding occurs only with Abeta42 fibrils and fibrillar aggregates	-	figure legend:Table 1|full coverage:Only protein-protein interactions	taxid:-1(in vitro)|taxid:-1(In vitro)	-	2017-07-12	2017-07-12	crc64:3AC85563D7858C37	crc64:D3D01480FF9C4152	-	-	-	sufficient binding region:255-527|sufficient binding region:24-354|his tag:c-c	0	0	psi-mi:"MI:0396"(predetermined participant)	psi-mi:"MI:0396"(predetermined participant)
uniprotkb:P05067-PRO_0000000092	uniprotkb:P51884	intact:EBI-821758|uniprotkb:P05067-PRO_0000000092	uniprotkb:B2R6R5|uniprotkb:Q96QM7|ensembl:ENSP00000266718.4|intact:EBI-725780|uniprotkb:P51884	psi-mi:p05067-pro_0000000092(display_short)|psi-mi:Amyloid-beta protein 42(display_long)|uniprotkb:Alzheimer disease amyloid protein(gene name synonym)|uniprotkb:Cerebral vascular amyloid peptide(gene name synonym)|uniprotkb:A4(gene name synonym)|uniprotkb:AD1(gene name synonym)|uniprotkb:ABPP(gene name synonym)|uniprotkb:PreA4(gene name synonym)|uniprotkb:Protease nexin-II(gene name synonym)|uni…	psi-mi:lum_human(display_short)|psi-mi:Lumican(display_long)|uniprotkb:SLRR2D(gene name synonym)|uniprotkb:Keratan sulfate proteoglycan lumican(gene name synonym)|uniprotkb:ldc(gene name synonym)|uniprotkb:LUM(gene name)	psi-mi:"MI:0921"(surface plasmon resonance array)	Salza R. et al.(2016)	intact:EBI-15482167|pubmed:28106549|imex:IM-25796	taxid:9606(human)|taxid:9606(Homo sapiens)	taxid:9606(human)|taxid:9606(Homo sapiens)	psi-mi:"MI:0407"(direct interaction)	psi-mi:"MI:0917"(matrixdb)	intact:EBI-15483859|imex:IM-25796-72	intact-miscore:0.44	-	psi-mi:"MI:0499"(unspecified role)	psi-mi:"MI:0499"(unspecified role)	psi-mi:"MI:0498"(prey)	psi-mi:"MI:0496"(bait)	psi-mi:"MI:0326"(protein)	psi-mi:"MI:0326"(protein)	intact:EBI-77613(chain-parent)	interpro:IPR000372|interpro:IPR001611|interpro:IPR003591|interpro:IPR032675|go:"GO:0005796"|go:"GO:0007601"|go:"GO:0030021"|go:"GO:0030199"|go:"GO:0031012"|go:"GO:0032914"|go:"GO:0005201"|go:"GO:0005518"|go:"GO:0005576"|go:"GO:0005583"|go:"GO:0005615"|go:"GO:0043202"|go:"GO:0045944"|go:"GO:0062023"|go:"GO:0070062"|ensembl:ENSG00000139329.5(gene)|ensembl:ENST00000266718.5(transcript)|ensembl:ENSP0…		Start position of the feature chain:672|End position of the feature chain:713|comment:Binding occurs only with Abeta42 fibrils and fibrillar aggregates	-	figure legend:Table 1|full coverage:Only protein-protein interactions	taxid:-1(in vitro)|taxid:-1(In vitro)	-	2017-07-17	2017-07-17	crc64:3AC85563D7858C37	crc64:905D2EBD370CC59D	-	-	-	his tag:c-c	0	0	psi-mi:"MI:0396"(predetermined participant)	psi-mi:"MI:0396"(predetermined participant)
uniprotkb:P05067-PRO_0000000092	complex portal:CPX-1802	intact:EBI-821758|uniprotkb:P05067-PRO_0000000092	intact:EBI-2565117|signor:SIGNOR-C162|chembl target:CHEMBL1907599|matrixdb:MULT_26_human|reactome:R-HSA-198201	psi-mi:p05067-pro_0000000092(display_short)|psi-mi:Amyloid-beta protein 42(display_long)|uniprotkb:Alzheimer disease amyloid protein(gene name synonym)|uniprotkb:Cerebral vascular amyloid peptide(gene name synonym)|uniprotkb:A4(gene name synonym)|uniprotkb:AD1(gene name synonym)|uniprotkb:ABPP(gene name synonym)|uniprotkb:PreA4(gene name synonym)|uniprotkb:Protease nexin-II(gene name synonym)|uni…	psi-mi:intg_a4_b1_human(display_short)|psi-mi:Integrin alpha-4/beta-1(display_long)|matrixdb:"ITGA4:ITGB1"(complex systematic name)|matrixdb:very late antigen 4(complex synonym)|matrixdb:VLA-4(complex synonym)|matrixdb:alpha-4/beta-1 integrin complex(complex synonym)|matrixdb:Integrin alpha4-beta1 complex(complex recommended name)|matrixdb:alpha4-beta1 integrin complex(complex synonym)	psi-mi:"MI:0921"(surface plasmon resonance array)	Salza R. et al.(2016)	intact:EBI-15482167|pubmed:28106549|imex:IM-25796	taxid:9606(human)|taxid:9606(Homo sapiens)	taxid:9606(human)|taxid:9606(Homo sapiens)	psi-mi:"MI:0407"(direct interaction)	psi-mi:"MI:0917"(matrixdb)	intact:EBI-15483867|imex:IM-25796-20	intact-miscore:0.44	-	psi-mi:"MI:0499"(unspecified role)	psi-mi:"MI:0499"(unspecified role)	psi-mi:"MI:0498"(prey)	psi-mi:"MI:0496"(bait)	psi-mi:"MI:0326"(protein)	psi-mi:"MI:1302"(stable complex)	intact:EBI-77613(chain-parent)	complex portal:CPX-1802(complex-primary)|evidence ontology:"ECO:0000353"|go:"GO:0004888"(function)|go:"GO:0007159"(process)|go:"GO:0007160"(process)|go:"GO:0007229"(process)|go:"GO:0034668"(component)|pubmed:30819933(see-also)|pubmed:12297042(see-also)|pubmed:19693543(see-also)|intact:EBI-703300(exp-evidence)		Start position of the feature chain:672|End position of the feature chain:713|comment:Binding occurs only with Abeta42 fibrils and fibrillar aggregates	Complex assembly:Heterodimer|complex-properties:Heterodimer of an alpha and a beta subunit. The alpha subunit is composed of an heavy and a light chain linked by a disulfide bond. The ligand-binding site forms in a region at the intersection of the integrin alpha-chain beta-propeller and the betaI domain, with the alpha chain being central in determining ligand specificity.|Curated complex:Cell a…
P13612 Sufficient to bind (34-970) + mutation Arg591Leu + acidic tail + C-terminal 6 His tag
P05556 sufficient to bind (21-728) + basic tail"	figure legend:Table 1|full coverage:Only protein-protein interactions	taxid:-1(in vitro)|taxid:-1(In vitro)	-	2017-07-17	2017-07-17	crc64:3AC85563D7858C37	-	-	-	-	-	0	0	psi-mi:"MI:0396"(predetermined participant)	psi-mi:"MI:0396"(predetermined participant)
uniprotkb:P05067-PRO_0000000092	complex portal:CPX-1794	intact:EBI-821758|uniprotkb:P05067-PRO_0000000092	wwpdb:3vi3|reactome:R-HSA-202730|matrixdb:MULT_15_human|chembl target:CHEMBL2095226|signor:SIGNOR-C163|intact:EBI-2550721	psi-mi:p05067-pro_0000000092(display_short)|psi-mi:Amyloid-beta protein 42(display_long)|uniprotkb:Alzheimer disease amyloid protein(gene name synonym)|uniprotkb:Cerebral vascular amyloid peptide(gene name synonym)|uniprotkb:A4(gene name synonym)|uniprotkb:AD1(gene name synonym)|uniprotkb:ABPP(gene name synonym)|uniprotkb:PreA4(gene name synonym)|uniprotkb:Protease nexin-II(gene name synonym)|uni…	psi-mi:intg_a5_b1_human(display_short)|psi-mi:Integrin alpha-5/beta-1(display_long)|matrixdb:alpha-5/beta-1 integrin complex(complex synonym)|matrixdb:alpha5-beta1 integrin complex(complex synonym)|matrixdb:"ITGA5:ITGB1"(complex systematic name)|matrixdb:Integrin alpha5-beta1 complex(complex recommended name)	psi-mi:"MI:0921"(surface plasmon resonance array)	Salza R. et al.(2016)	intact:EBI-15482167|pubmed:28106549|imex:IM-25796	taxid:9606(human)|taxid:9606(Homo sapiens)	taxid:9606(human)|taxid:9606(Homo sapiens)	psi-mi:"MI:0407"(direct interaction)	psi-mi:"MI:0917"(matrixdb)	intact:EBI-15483874|imex:IM-25796-74	intact-miscore:0.44	-	psi-mi:"MI:0499"(unspecified role)	psi-mi:"MI:0499"(unspecified role)	psi-mi:"MI:0498"(prey)	psi-mi:"MI:0496"(bait)	psi-mi:"MI:0326"(protein)	psi-mi:"MI:1302"(stable complex)	intact:EBI-77613(chain-parent)	intact:EBI-26987514(exp-evidence)|pubmed:19693543(see-also)|pubmed:12297042(see-also)|go:"GO:0034674"(component)|go:"GO:0007229"(process)|go:"GO:0007160"(process)|go:"GO:0035313"(process)|go:"GO:0004888"(function)|evidence ontology:"ECO:0000353"|complex portal:CPX-1794(complex-primary)		Start position of the feature chain:672|End position of the feature chain:713|comment:Binding occurs only with Abeta42 oligomers, fibrils and fibrillar aggregates	Curated complex:Cell adhesion, bi-directional signaling receptor which functions as a link between the extra-cellular matrix and the cytoskeleton. Receptor for fibronectin and fibrinogen which its binds via the sequence R-G-D in the ligand.|complex-properties:The alpha subunit is composed of an heavy and a light chain linked by a disulfide bond. The ligand-binding site forms in a region at the in…
P08648 sufficient to bind (42-995) + acidic tail
P05556 sufficient to bind (21-728) + basic tail"	figure legend:Table 1|full coverage:Only protein-protein interactions	taxid:-1(in vitro)|taxid:-1(In vitro)	-	2017-07-17	2017-07-17	crc64:3AC85563D7858C37	-	-	-	-	-	0	0	psi-mi:"MI:0396"(predetermined participant)	psi-mi:"MI:0396"(predetermined participant)
uniprotkb:P05067-PRO_0000000092	complex portal:CPX-1795	intact:EBI-821758|uniprotkb:P05067-PRO_0000000092	wwpdb:3ije|wwpdb:4g1e|wwpdb:1U8C|wwpdb:1jv2|wwpdb:1m1x|wwpdb:4g1m|reactome:R-HSA-210216|matrixdb:MULT_16_human|chembl target:CHEMBL1907598|signor:SIGNOR-C177|intact:EBI-2550735	psi-mi:p05067-pro_0000000092(display_short)|psi-mi:Amyloid-beta protein 42(display_long)|uniprotkb:Alzheimer disease amyloid protein(gene name synonym)|uniprotkb:Cerebral vascular amyloid peptide(gene name synonym)|uniprotkb:A4(gene name synonym)|uniprotkb:AD1(gene name synonym)|uniprotkb:ABPP(gene name synonym)|uniprotkb:PreA4(gene name synonym)|uniprotkb:Protease nexin-II(gene name synonym)|uni…	psi-mi:intg_av_b3_human(display_short)|psi-mi:Integrin alpha-v/beta-3(display_long)|matrixdb:alphav-beta3 integrin complex(complex synonym)|matrixdb:alpha-v/beta-3 integrin complex(complex synonym)|matrixdb:Integrin alphav-beta3 complex(complex recommended name)|matrixdb:"ITGAV:ITGB3"(complex systematic name)	psi-mi:"MI:0921"(surface plasmon resonance array)	Salza R. et al.(2016)	intact:EBI-15482167|pubmed:28106549|imex:IM-25796	taxid:9606(human)|taxid:9606(Homo sapiens)	taxid:9606(human)|taxid:9606(Homo sapiens)	psi-mi:"MI:0407"(direct interaction)	psi-mi:"MI:0917"(matrixdb)	intact:EBI-15483881|imex:IM-25796-22	intact-miscore:0.44	-	psi-mi:"MI:0499"(unspecified role)	psi-mi:"MI:0499"(unspecified role)	psi-mi:"MI:0498"(prey)	psi-mi:"MI:0496"(bait)	psi-mi:"MI:0326"(protein)	psi-mi:"MI:1302"(stable complex)	intact:EBI-77613(chain-parent)	intact:EBI-1039821(exp-evidence)|pubmed:19693543(see-also)|pubmed:12297042(see-also)|go:"GO:0034683"(component)|go:"GO:0007229"(process)|go:"GO:0007160"(process)|go:"GO:0035313"(process)|go:"GO:0004888"(function)|evidence ontology:"ECO:0000353"|complex portal:CPX-1795(complex-primary)		Start position of the feature chain:672|End position of the feature chain:713|comment:Binding occurs only with Abeta42 fibrils and fibrillar aggregates	Curated complex:Cell adhesion, bi-directional signaling receptor which functions as a link between the extra-cellular matrix and the cytoskeleton. Receptor for vitronectin, cytotactin, fibronectin, fibrinogen, laminin, matrix metalloproteinase-2, osteopontin, osteomodulin, prothrombin, thrombospondin and von Willebrand factor which its binds via the sequence R-G-D in the ligand.|complex-propertie…
P06756 sufficient to bind (31-992) + HPGGGSGGGS + acidic tail
P05106 sufficient to bind (27-718) + HPGGGSGGGS + basic tail"	figure legend:Table 1|full coverage:Only protein-protein interactions	taxid:-1(in vitro)|taxid:-1(In vitro)	-	2017-07-17	2017-07-17	crc64:3AC85563D7858C37	-	-	-	-	-	0	0	psi-mi:"MI:0396"(predetermined participant)	psi-mi:"MI:0396"(predetermined participant)
uniprotkb:P05067-PRO_0000000092	complex portal:CPX-1796	intact:EBI-821758|uniprotkb:P05067-PRO_0000000092	intact:EBI-2550754|signor:SIGNOR-C178|chembl target:CHEMBL2096675|matrixdb:MULT_17_human|reactome:R-HSA-1236906|reactome:R-HSA-1299497	psi-mi:p05067-pro_0000000092(display_short)|psi-mi:Amyloid-beta protein 42(display_long)|uniprotkb:Alzheimer disease amyloid protein(gene name synonym)|uniprotkb:Cerebral vascular amyloid peptide(gene name synonym)|uniprotkb:A4(gene name synonym)|uniprotkb:AD1(gene name synonym)|uniprotkb:ABPP(gene name synonym)|uniprotkb:PreA4(gene name synonym)|uniprotkb:Protease nexin-II(gene name synonym)|uni…	psi-mi:intg_av_b5_human(display_short)|psi-mi:Integrin alpha-v/beta-5(display_long)|matrixdb:Integrin alphav-beta5 complex(complex recommended name)|matrixdb:"ITGAV:ITGB5"(complex systematic name)|matrixdb:alphav-beta5 integrin complex(complex synonym)|matrixdb:alpha-v/beta-5 integrin complex(complex synonym)	psi-mi:"MI:0921"(surface plasmon resonance array)	Salza R. et al.(2016)	intact:EBI-15482167|pubmed:28106549|imex:IM-25796	taxid:9606(human)|taxid:9606(Homo sapiens)	taxid:9606(human)|taxid:9606(Homo sapiens)	psi-mi:"MI:0407"(direct interaction)	psi-mi:"MI:0917"(matrixdb)	intact:EBI-15483888|imex:IM-25796-76	intact-miscore:0.44	-	psi-mi:"MI:0499"(unspecified role)	psi-mi:"MI:0499"(unspecified role)	psi-mi:"MI:0498"(prey)	psi-mi:"MI:0584"(fluorescence acceptor)	psi-mi:"MI:0326"(protein)	psi-mi:"MI:1302"(stable complex)	intact:EBI-77613(chain-parent)	complex portal:CPX-1796(complex-primary)|evidence ontology:"ECO:0000353"|go:"GO:0004888"(function)|go:"GO:0035313"(process)|go:"GO:0007160"(process)|go:"GO:0007229"(process)|go:"GO:0034684"(component)|pubmed:12297042(see-also)|pubmed:19693543(see-also)|intact:EBI-2436006(exp-evidence)		Start position of the feature chain:672|End position of the feature chain:713|comment:Binding occurs only with Abeta42 oligomers, fibrils and fibrillar aggregates	Complex assembly:Heterodimer|Ligand:"Vitronectin (P04004)"|complex-properties:Heterodimer of an alpha and a beta subunit. The alpha subunit is composed of an heavy and a light chain linked by a disulfide bond. The ligand-binding site forms in a region at the intersection of the integrin alpha-chain beta-propeller and the betaI domain, with the alpha chain being central in determining ligand speci…
P18084 sufficient to bind (24-719) + HPGGGSGGGS + basic tail"	figure legend:Table 1|full coverage:Only protein-protein interactions	taxid:-1(in vitro)|taxid:-1(In vitro)	-	2017-07-17	2017-07-17	crc64:3AC85563D7858C37	-	-	-	-	-	0	0	psi-mi:"MI:0396"(predetermined participant)	psi-mi:"MI:0396"(predetermined participant)
uniprotkb:P05067-PRO_0000000092	uniprotkb:P58215	intact:EBI-821758|uniprotkb:P05067-PRO_0000000092	uniprotkb:Q2EHP2|uniprotkb:Q6IPL7|uniprotkb:Q96RS1|uniprotkb:D6W5J1|ensembl:ENSP00000264094.3|intact:EBI-723960|uniprotkb:P58215	psi-mi:p05067-pro_0000000092(display_short)|psi-mi:Amyloid-beta protein 42(display_long)|uniprotkb:Alzheimer disease amyloid protein(gene name synonym)|uniprotkb:Cerebral vascular amyloid peptide(gene name synonym)|uniprotkb:A4(gene name synonym)|uniprotkb:AD1(gene name synonym)|uniprotkb:ABPP(gene name synonym)|uniprotkb:PreA4(gene name synonym)|uniprotkb:Protease nexin-II(gene name synonym)|uni…	psi-mi:loxl3_human(display_short)|psi-mi:Lysyl oxidase homolog 3(display_long)|uniprotkb:Loxl3(gene name)|uniprotkb:Loxl(gene name synonym)|uniprotkb:Lysyl oxidase-like protein 3(gene name synonym)	psi-mi:"MI:0921"(surface plasmon resonance array)	Salza R. et al.(2016)	intact:EBI-15482167|pubmed:28106549|imex:IM-25796	taxid:9606(human)|taxid:9606(Homo sapiens)	taxid:9606(human)|taxid:9606(Homo sapiens)	psi-mi:"MI:0407"(direct interaction)	psi-mi:"MI:0917"(matrixdb)	intact:EBI-15483901|imex:IM-25796-110	intact-miscore:0.44	-	psi-mi:"MI:0499"(unspecified role)	psi-mi:"MI:0499"(unspecified role)	psi-mi:"MI:0498"(prey)	psi-mi:"MI:0496"(bait)	psi-mi:"MI:0326"(protein)	psi-mi:"MI:0326"(protein)	intact:EBI-77613(chain-parent)	interpro:IPR001190|interpro:IPR001695|interpro:IPR017448|interpro:IPR019828|interpro:IPR036772|go:"GO:0001837"|go:"GO:0001968"|go:"GO:0004720"|go:"GO:0005507"|go:"GO:0005576"|go:"GO:0005615"|go:"GO:0005634"|go:"GO:0005737"|go:"GO:0006954"|go:"GO:0016020"|go:"GO:0018057"|go:"GO:0021510"|go:"GO:0030199"|go:"GO:0030324"|go:"GO:0045892"|go:"GO:0060021"|go:"GO:0061053"|go:"GO:0062023"|go:"GO:1905590"|…		Start position of the feature chain:672|End position of the feature chain:713|comment:Binding occurs only with Abeta42 fibrils and fibrillar aggregates	-	figure legend:Table 1|full coverage:Only protein-protein interactions	taxid:-1(in vitro)|taxid:-1(In vitro)	-	2017-07-17	2017-07-17	crc64:3AC85563D7858C37	crc64:582C46DA25E05A69	-	-	-	his tag:c-c	0	0	psi-mi:"MI:0396"(predetermined participant)	psi-mi:"MI:0396"(predetermined participant)
uniprotkb:P05067-PRO_0000000092	uniprotkb:Q9UEW3	intact:EBI-821758|uniprotkb:P05067-PRO_0000000092	uniprotkb:Q9Y5S3|uniprotkb:B4DW79|ensembl:ENSP00000318916.4|intact:EBI-2622414|uniprotkb:Q9UEW3	psi-mi:p05067-pro_0000000092(display_short)|psi-mi:Amyloid-beta protein 42(display_long)|uniprotkb:Alzheimer disease amyloid protein(gene name synonym)|uniprotkb:Cerebral vascular amyloid peptide(gene name synonym)|uniprotkb:A4(gene name synonym)|uniprotkb:AD1(gene name synonym)|uniprotkb:ABPP(gene name synonym)|uniprotkb:PreA4(gene name synonym)|uniprotkb:Protease nexin-II(gene name synonym)|uni…	psi-mi:marco_human(display_short)|psi-mi:Macrophage receptor MARCO(display_long)|uniprotkb:SCARA2(gene name synonym)|uniprotkb:Macrophage receptor with collagenous structure(gene name synonym)|uniprotkb:Scavenger receptor class A member 2(gene name synonym)|uniprotkb:MARCO(gene name)	psi-mi:"MI:0921"(surface plasmon resonance array)	Salza R. et al.(2016)	intact:EBI-15482167|pubmed:28106549|imex:IM-25796	taxid:9606(human)|taxid:9606(Homo sapiens)	taxid:9606(human)|taxid:9606(Homo sapiens)	psi-mi:"MI:0407"(direct interaction)	psi-mi:"MI:0917"(matrixdb)	intact:EBI-15484199|imex:IM-25796-80	intact-miscore:0.44	-	psi-mi:"MI:0499"(unspecified role)	psi-mi:"MI:0499"(unspecified role)	psi-mi:"MI:0498"(prey)	psi-mi:"MI:0496"(bait)	psi-mi:"MI:0326"(protein)	psi-mi:"MI:0326"(protein)	intact:EBI-77613(chain-parent)	interpro:IPR001190|interpro:IPR008160|interpro:IPR017448|interpro:IPR036772|go:"GO:0001540"|go:"GO:0001664"|go:"GO:0001934"|go:"GO:0004888"|go:"GO:0005581"|go:"GO:0005737"|go:"GO:0005886"|go:"GO:0006898"|go:"GO:0006911"|go:"GO:0007166"|go:"GO:0007193"|go:"GO:0030666"|go:"GO:0038024"|go:"GO:0038187"|go:"GO:0043277"|go:"GO:0045087"|go:"GO:0062023"|go:"GO:0070374"|go:"GO:0097242"|ensembl:ENSG0000001…		Start position of the feature chain:672|End position of the feature chain:713|comment:Binding occurs only with Abeta42 oligomers, fibrils and fibrillar aggregates	-	figure legend:Table 1|full coverage:Only protein-protein interactions	taxid:-1(in vitro)|taxid:-1(In vitro)	-	2017-07-18	2017-07-18	crc64:3AC85563D7858C37	crc64:8CFC5F6F99EEBA8D	-	-	-	his tag:n-n|sufficient binding region:29-520	0	0	psi-mi:"MI:0396"(predetermined participant)	psi-mi:"MI:0396"(predetermined participant)
uniprotkb:P05067-PRO_0000000092	uniprotkb:P08253	intact:EBI-821758|uniprotkb:P05067-PRO_0000000092	uniprotkb:E9PE45|uniprotkb:B4DWH3|uniprotkb:B2R6U1|uniprotkb:Q9UCJ8|ensembl:ENSP00000219070.4|intact:EBI-1033518|uniprotkb:P08253	psi-mi:p05067-pro_0000000092(display_short)|psi-mi:Amyloid-beta protein 42(display_long)|uniprotkb:Alzheimer disease amyloid protein(gene name synonym)|uniprotkb:Cerebral vascular amyloid peptide(gene name synonym)|uniprotkb:A4(gene name synonym)|uniprotkb:AD1(gene name synonym)|uniprotkb:ABPP(gene name synonym)|uniprotkb:PreA4(gene name synonym)|uniprotkb:Protease nexin-II(gene name synonym)|uni…	psi-mi:mmp2_human(display_short)|psi-mi:72 kDa type IV collagenase(display_long)|uniprotkb:MMP2(gene name)|uniprotkb:TBE-1(gene name synonym)|uniprotkb:Gelatinase A(gene name synonym)|uniprotkb:Matrix metalloproteinase-2(gene name synonym)|uniprotkb:72 kDa gelatinase(gene name synonym)|uniprotkb:CLG4A(gene name synonym)	psi-mi:"MI:0921"(surface plasmon resonance array)	Salza R. et al.(2016)	intact:EBI-15482167|pubmed:28106549|imex:IM-25796	taxid:9606(human)|taxid:9606(Homo sapiens)	taxid:9606(human)|taxid:9606(Homo sapiens)	psi-mi:"MI:0407"(direct interaction)	psi-mi:"MI:0917"(matrixdb)	intact:EBI-15484209|imex:IM-25796-82	intact-miscore:0.62	-	psi-mi:"MI:0499"(unspecified role)	psi-mi:"MI:0499"(unspecified role)	psi-mi:"MI:0498"(prey)	psi-mi:"MI:0496"(bait)	psi-mi:"MI:0326"(protein)	psi-mi:"MI:0326"(protein)	intact:EBI-77613(chain-parent)	efo:"Orphanet:371428"|reactome:R-HSA-9009391|reactome:R-HSA-6785807|reactome:R-HSA-3928665|reactome:R-HSA-381426|reactome:R-HSA-1592389|reactome:R-HSA-1474228|reactome:R-HSA-1442490|refseq:NP_004521.1|refseq:NP_001289439.1|refseq:NP_001289438.1|refseq:NP_001289437.1|refseq:NP_001121363.1|mint:P08253|ensembl:ENSP00000461421.1|ensembl:ENST00000570308.5|ensembl:ENSP00000444143.1|ensembl:ENST00000543…		Start position of the feature chain:672|End position of the feature chain:713|comment:Binding occurs only with Abeta42 fibrils and fibrillar aggregates	-	figure legend:Table 1|full coverage:Only protein-protein interactions	taxid:-1(in vitro)|taxid:-1(In vitro)	-	2017-07-18	2017-07-18	crc64:3AC85563D7858C37	crc64:BC7147DC8B49F289	-	-	-	-	0	0	psi-mi:"MI:0396"(predetermined participant)	psi-mi:"MI:0396"(predetermined participant)
uniprotkb:P05067-PRO_0000000092	uniprotkb:O95196	intact:EBI-821758|uniprotkb:P05067-PRO_0000000092	uniprotkb:Q71M39|uniprotkb:Q71M40|ensembl:ENSP00000373244.2|intact:EBI-296349|uniprotkb:O95196	psi-mi:p05067-pro_0000000092(display_short)|psi-mi:Amyloid-beta protein 42(display_long)|uniprotkb:Alzheimer disease amyloid protein(gene name synonym)|uniprotkb:Cerebral vascular amyloid peptide(gene name synonym)|uniprotkb:A4(gene name synonym)|uniprotkb:AD1(gene name synonym)|uniprotkb:ABPP(gene name synonym)|uniprotkb:PreA4(gene name synonym)|uniprotkb:Protease nexin-II(gene name synonym)|uni…	psi-mi:cspg5_human(display_short)|psi-mi:Chondroitin sulfate proteoglycan 5(display_long)|uniprotkb:CSPG5(gene name)|uniprotkb:NGC(gene name synonym)|uniprotkb:CALEB(gene name synonym)|uniprotkb:Acidic leucine-rich EGF-like domain-containing brain protein(gene name synonym)|uniprotkb:Neuroglycan C(gene name synonym)	psi-mi:"MI:0921"(surface plasmon resonance array)	Salza R. et al.(2016)	intact:EBI-15482167|pubmed:28106549|imex:IM-25796	taxid:9606(human)|taxid:9606(Homo sapiens)	taxid:9606(human)|taxid:9606(Homo sapiens)	psi-mi:"MI:0407"(direct interaction)	psi-mi:"MI:0917"(matrixdb)	intact:EBI-15484227|imex:IM-25796-24	intact-miscore:0.44	-	psi-mi:"MI:0499"(unspecified role)	psi-mi:"MI:0499"(unspecified role)	psi-mi:"MI:0498"(prey)	psi-mi:"MI:0496"(bait)	psi-mi:"MI:0326"(protein)	psi-mi:"MI:0326"(protein)	intact:EBI-77613(chain-parent)	reactome:R-HSA-4420332|reactome:R-HSA-3595177|reactome:R-HSA-3595174|reactome:R-HSA-3595172|reactome:R-HSA-3560801|reactome:R-HSA-3560783|interpro:IPR009505|interpro:IPR010555|interpro:IPR042382|go:"GO:0000139"|go:"GO:0005576"|go:"GO:0005789"|go:"GO:0005794"|go:"GO:0005796"|go:"GO:0005886"|go:"GO:0007010"|go:"GO:0007399"|go:"GO:0008083"|go:"GO:0009986"|go:"GO:0016020"|go:"GO:0030660"|go:"GO:00311…		Start position of the feature chain:672|End position of the feature chain:713|comment:Binding occurs only with Abeta42 fibrils and fibrillar aggregates	-	figure legend:Table 1|full coverage:Only protein-protein interactions	taxid:-1(in vitro)|taxid:-1(In vitro)	-	2017-07-19	2017-07-19	crc64:3AC85563D7858C37	crc64:DD8DA045C1BE31E5	-	-	-	sufficient binding region:31-420|his tag:c-c	0	0	psi-mi:"MI:0396"(predetermined participant)	psi-mi:"MI:0396"(predetermined participant)
uniprotkb:P05067-PRO_0000000092	uniprotkb:O14786	intact:EBI-821758|uniprotkb:P05067-PRO_0000000092	uniprotkb:Q86T59|uniprotkb:Q5T7F1|uniprotkb:Q96I90|uniprotkb:O60461|uniprotkb:Q96IH5|uniprotkb:Q5T7F2|uniprotkb:Q5T7F3|uniprotkb:B0LPG9|ensembl:ENSP00000265371.3|ensembl:ENSP00000364001.2|intact:EBI-1187100|uniprotkb:O14786	psi-mi:p05067-pro_0000000092(display_short)|psi-mi:Amyloid-beta protein 42(display_long)|uniprotkb:Alzheimer disease amyloid protein(gene name synonym)|uniprotkb:Cerebral vascular amyloid peptide(gene name synonym)|uniprotkb:A4(gene name synonym)|uniprotkb:AD1(gene name synonym)|uniprotkb:ABPP(gene name synonym)|uniprotkb:PreA4(gene name synonym)|uniprotkb:Protease nexin-II(gene name synonym)|uni…	psi-mi:nrp1_human(display_short)|psi-mi:Neuropilin-1(display_long)|uniprotkb:NRP1(gene name)|uniprotkb:VEGF165R(gene name synonym)|uniprotkb:NRP(gene name synonym)|uniprotkb:Vascular endothelial cell growth factor 165 receptor(gene name synonym)	psi-mi:"MI:0921"(surface plasmon resonance array)	Salza R. et al.(2016)	intact:EBI-15482167|pubmed:28106549|imex:IM-25796	taxid:9606(human)|taxid:9606(Homo sapiens)	taxid:9606(human)|taxid:9606(Homo sapiens)	psi-mi:"MI:0407"(direct interaction)	psi-mi:"MI:0917"(matrixdb)	intact:EBI-15484252|imex:IM-25796-106	intact-miscore:0.44	-	psi-mi:"MI:0499"(unspecified role)	psi-mi:"MI:0499"(unspecified role)	psi-mi:"MI:0498"(prey)	psi-mi:"MI:0496"(bait)	psi-mi:"MI:0326"(protein)	psi-mi:"MI:0326"(protein)	intact:EBI-77613(chain-parent)	reactome:R-HSA-9694614|reactome:R-HSA-447041|reactome:R-HSA-445144|reactome:R-HSA-399956|reactome:R-HSA-399955|reactome:R-HSA-399954|reactome:R-HSA-376176|reactome:R-HSA-194306|refseq:NP_003864.4|refseq:NP_001019799.1|refseq:NP_001019800.1|refseq:NP_001316997.1|dip:DIP-5743N|mint:O14786|ensembl:ENSP00000364001.2|ensembl:ENSP00000363955.4|ensembl:ENST00000374822.8|ensembl:ENSP00000363954.5|ensembl…		Start position of the feature chain:672|End position of the feature chain:713|comment:Binding occurs only with Abeta42 fibrils and fibrillar aggregates	-	figure legend:Table 1|full coverage:Only protein-protein interactions	taxid:-1(in vitro)|taxid:-1(In vitro)	-	2017-07-19	2017-07-19	crc64:3AC85563D7858C37	crc64:1EAC2FA6C8FD6A0B	-	-	-	flag tag:c-c|sufficient binding region:23-815	0	0	psi-mi:"MI:0396"(predetermined participant)	psi-mi:"MI:0396"(predetermined participant)
uniprotkb:P05067-PRO_0000000092	uniprotkb:P00747	intact:EBI-821758|uniprotkb:P05067-PRO_0000000092	uniprotkb:Q15146|uniprotkb:Q5TEH4|uniprotkb:Q6PA00|ensembl:ENSP00000308938.9|intact:EBI-999394|uniprotkb:P00747	psi-mi:p05067-pro_0000000092(display_short)|psi-mi:Amyloid-beta protein 42(display_long)|uniprotkb:Alzheimer disease amyloid protein(gene name synonym)|uniprotkb:Cerebral vascular amyloid peptide(gene name synonym)|uniprotkb:A4(gene name synonym)|uniprotkb:AD1(gene name synonym)|uniprotkb:ABPP(gene name synonym)|uniprotkb:PreA4(gene name synonym)|uniprotkb:Protease nexin-II(gene name synonym)|uni…	psi-mi:plmn_human(display_short)|psi-mi:Plasminogen(display_long)|uniprotkb:PLG(gene name)	psi-mi:"MI:0921"(surface plasmon resonance array)	Salza R. et al.(2016)	intact:EBI-15482167|pubmed:28106549|imex:IM-25796	taxid:9606(human)|taxid:9606(Homo sapiens)	taxid:9606(human)|taxid:9606(Homo sapiens)	psi-mi:"MI:0407"(direct interaction)	psi-mi:"MI:0917"(matrixdb)	intact:EBI-15484262|imex:IM-25796-66	intact-miscore:0.44	-	psi-mi:"MI:0499"(unspecified role)	psi-mi:"MI:0499"(unspecified role)	psi-mi:"MI:0498"(prey)	psi-mi:"MI:0496"(bait)	psi-mi:"MI:0326"(protein)	psi-mi:"MI:0326"(protein)	intact:EBI-77613(chain-parent)	efo:"Orphanet:722"|efo:"Orphanet:537072"|reactome:R-HSA-75205|reactome:R-HSA-381426|reactome:R-HSA-186797|reactome:R-HSA-1592389|reactome:R-HSA-1474228|reactome:R-HSA-114608|refseq:NP_000292.1|mint:P00747|ensembl:ENSP00000308938.9|ensembl:ENST00000308192.14(transcript)|ensembl:ENSG00000122194.20(gene)|go:"GO:2000048"|go:"GO:1990405"|go:"GO:0099183"|go:"GO:0098978"|go:"GO:0098685"|go:"GO:0072562"|…		Start position of the feature chain:672|End position of the feature chain:713|comment:Binding occurs only with Abeta42 oligomers, fibrils and fibrillar aggregates	-	figure legend:Table 1|full coverage:Only protein-protein interactions	taxid:-1(in vitro)|taxid:-1(In vitro)	-	2017-07-19	2017-07-19	crc64:3AC85563D7858C37	crc64:8B31CB877CCB3AB6	-	-	-	-	0	0	psi-mi:"MI:0396"(predetermined participant)	psi-mi:"MI:0396"(predetermined participant)
uniprotkb:P05067-PRO_0000000092	uniprotkb:Q15113	intact:EBI-821758|uniprotkb:P05067-PRO_0000000092	uniprotkb:B2R9E1|uniprotkb:O14550|ensembl:ENSP00000223061.5|intact:EBI-8869614|uniprotkb:Q15113	psi-mi:p05067-pro_0000000092(display_short)|psi-mi:Amyloid-beta protein 42(display_long)|uniprotkb:Alzheimer disease amyloid protein(gene name synonym)|uniprotkb:Cerebral vascular amyloid peptide(gene name synonym)|uniprotkb:A4(gene name synonym)|uniprotkb:AD1(gene name synonym)|uniprotkb:ABPP(gene name synonym)|uniprotkb:PreA4(gene name synonym)|uniprotkb:Protease nexin-II(gene name synonym)|uni…	psi-mi:pcoc1_human(display_short)|psi-mi:Procollagen C-endopeptidase enhancer 1(display_long)|uniprotkb:PCPE1(gene name synonym)|uniprotkb:Procollagen COOH-terminal proteinase enhancer 1(gene name synonym)|uniprotkb:Type 1 procollagen C-proteinase enhancer protein(gene name synonym)|uniprotkb:Type I procollagen COOH-terminal proteinase enhancer(gene name synonym)|uniprotkb:PCOLCE(gene name)	psi-mi:"MI:0921"(surface plasmon resonance array)	Salza R. et al.(2016)	intact:EBI-15482167|pubmed:28106549|imex:IM-25796	taxid:9606(human)|taxid:9606(Homo sapiens)	taxid:9606(human)|taxid:9606(Homo sapiens)	psi-mi:"MI:0407"(direct interaction)	psi-mi:"MI:0917"(matrixdb)	intact:EBI-15484268|imex:IM-25796-112	intact-miscore:0.68	-	psi-mi:"MI:0499"(unspecified role)	psi-mi:"MI:0499"(unspecified role)	psi-mi:"MI:0498"(prey)	psi-mi:"MI:0496"(bait)	psi-mi:"MI:0326"(protein)	psi-mi:"MI:0326"(protein)	intact:EBI-77613(chain-parent)	interpro:IPR000859|interpro:IPR001134|interpro:IPR008993|interpro:IPR018933|interpro:IPR035814|interpro:IPR035914|rcsb pdb:1UAP|rcsb pdb:6FZV|rcsb pdb:6FZW|go:"GO:0005518"|go:"GO:0005576"|go:"GO:0005615"|go:"GO:0006508"|go:"GO:0008201"|go:"GO:0016504"|go:"GO:0032964"|go:"GO:0070062"|ensembl:ENSG00000106333.13(gene)|ensembl:ENST00000223061.6(transcript)|mint:Q15113|refseq:NP_002584.2|reactome:R-HS…		Start position of the feature chain:672|End position of the feature chain:713|comment:Binding occurs only with Abeta42 oligomers, fibrils and fibrillar aggregates	-	figure legend:Table 1|full coverage:Only protein-protein interactions	taxid:-1(in vitro)|taxid:-1(In vitro)	-	2017-07-19	2017-07-19	crc64:3AC85563D7858C37	crc64:3D88430158648796	-	-	-	flag tag:c-c	0	0	psi-mi:"MI:0396"(predetermined participant)	psi-mi:"MI:0396"(predetermined participant)
uniprotkb:P05067-PRO_0000000092	uniprotkb:P09486	intact:EBI-821758|uniprotkb:P05067-PRO_0000000092	uniprotkb:Q6IBK4|uniprotkb:D3DQH9|ensembl:ENSP00000231061.4|intact:EBI-2800983|uniprotkb:P09486	psi-mi:p05067-pro_0000000092(display_short)|psi-mi:Amyloid-beta protein 42(display_long)|uniprotkb:Alzheimer disease amyloid protein(gene name synonym)|uniprotkb:Cerebral vascular amyloid peptide(gene name synonym)|uniprotkb:A4(gene name synonym)|uniprotkb:AD1(gene name synonym)|uniprotkb:ABPP(gene name synonym)|uniprotkb:PreA4(gene name synonym)|uniprotkb:Protease nexin-II(gene name synonym)|uni…	psi-mi:sprc_human(display_short)|psi-mi:SPARC(display_long)|uniprotkb:SPARC(gene name)|uniprotkb:Secreted protein acidic and rich in cysteine(gene name synonym)|uniprotkb:Osteonectin(gene name synonym)|uniprotkb:Basement-membrane protein 40(gene name synonym)|uniprotkb:ON(gene name synonym)	psi-mi:"MI:0921"(surface plasmon resonance array)	Salza R. et al.(2016)	intact:EBI-15482167|pubmed:28106549|imex:IM-25796	taxid:9606(human)|taxid:9606(Homo sapiens)	taxid:9606(human)|taxid:9606(Homo sapiens)	psi-mi:"MI:0407"(direct interaction)	psi-mi:"MI:0917"(matrixdb)	intact:EBI-15484286|imex:IM-25796-84	intact-miscore:0.44	-	psi-mi:"MI:0499"(unspecified role)	psi-mi:"MI:0499"(unspecified role)	psi-mi:"MI:0498"(prey)	psi-mi:"MI:0496"(bait)	psi-mi:"MI:0326"(protein)	psi-mi:"MI:0326"(protein)	intact:EBI-77613(chain-parent)	efo:"Orphanet:216820"|reactome:R-HSA-3000497|reactome:R-HSA-3000178|reactome:R-HSA-1251985|reactome:R-HSA-114608|refseq:NP_003109.1|interpro:IPR001999|interpro:IPR002350|interpro:IPR003645|interpro:IPR011992|interpro:IPR015369|interpro:IPR018247|interpro:IPR019577|interpro:IPR036058|interpro:IPR037641|rcsb pdb:1BMO|rcsb pdb:1NUB|rcsb pdb:1SRA|rcsb pdb:2V53|go:"GO:0001937"|go:"GO:0005509"|go:"GO:0…		Start position of the feature chain:672|End position of the feature chain:713|comment:Binding occurs only with Abeta42 fibrils and fibrillar aggregates	-	figure legend:Table 1|full coverage:Only protein-protein interactions	taxid:-1(in vitro)|taxid:-1(In vitro)	-	2017-07-19	2017-07-19	crc64:3AC85563D7858C37	crc64:B914599F79705945	-	-	-	-	0	0	psi-mi:"MI:0396"(predetermined participant)	psi-mi:"MI:0396"(predetermined participant)
uniprotkb:P05067-PRO_0000000092	uniprotkb:P31431	intact:EBI-821758|uniprotkb:P05067-PRO_0000000092	uniprotkb:Q16833|uniprotkb:O00773|uniprotkb:Q53FN9|uniprotkb:Q6FGN3|ensembl:ENSP00000361818.3|intact:EBI-3913237|uniprotkb:P31431	psi-mi:p05067-pro_0000000092(display_short)|psi-mi:Amyloid-beta protein 42(display_long)|uniprotkb:Alzheimer disease amyloid protein(gene name synonym)|uniprotkb:Cerebral vascular amyloid peptide(gene name synonym)|uniprotkb:A4(gene name synonym)|uniprotkb:AD1(gene name synonym)|uniprotkb:ABPP(gene name synonym)|uniprotkb:PreA4(gene name synonym)|uniprotkb:Protease nexin-II(gene name synonym)|uni…	psi-mi:sdc4_human(display_short)|psi-mi:Syndecan-4(display_long)|uniprotkb:SDC4(gene name)|uniprotkb:Ryudocan core protein(gene name synonym)|uniprotkb:Amphiglycan(gene name synonym)	psi-mi:"MI:0921"(surface plasmon resonance array)	Salza R. et al.(2016)	intact:EBI-15482167|pubmed:28106549|imex:IM-25796	taxid:9606(human)|taxid:9606(Homo sapiens)	taxid:9606(human)|taxid:9606(Homo sapiens)	psi-mi:"MI:0407"(direct interaction)	psi-mi:"MI:0917"(matrixdb)	intact:EBI-15484292|imex:IM-25796-86	intact-miscore:0.44	-	psi-mi:"MI:0499"(unspecified role)	psi-mi:"MI:0499"(unspecified role)	psi-mi:"MI:0498"(prey)	psi-mi:"MI:0496"(bait)	psi-mi:"MI:0326"(protein)	psi-mi:"MI:0326"(protein)	intact:EBI-77613(chain-parent)	reactome:R-HSA-202733|reactome:R-HSA-2024096|reactome:R-HSA-2022928|reactome:R-HSA-975634|reactome:R-HSA-9694614|reactome:R-HSA-4420332|reactome:R-HSA-3656253|reactome:R-HSA-3656237|reactome:R-HSA-3560801|reactome:R-HSA-3560783|interpro:IPR001050|interpro:IPR003585|interpro:IPR027789|interpro:IPR030479|rcsb pdb:1EJP|rcsb pdb:1EJQ|rcsb pdb:1OBY|rcsb pdb:1YBO|rcsb pdb:8BLV|go:"GO:0001657"|go:"GO:00…		Start position of the feature chain:672|End position of the feature chain:713|comment:Binding occurs only with Abeta42 fibrillar aggregates	-	figure legend:Table 1|full coverage:Only protein-protein interactions	taxid:-1(in vitro)|taxid:-1(In vitro)	-	2017-07-19	2017-07-19	crc64:3AC85563D7858C37	crc64:8229AA2733F77A10	-	-	-	sufficient binding region:19-145|his tag:c-c	0	0	psi-mi:"MI:0396"(predetermined participant)	psi-mi:"MI:0396"(predetermined participant)
uniprotkb:P05067-PRO_0000000092	uniprotkb:P35968	intact:EBI-821758|uniprotkb:P05067-PRO_0000000092	intact:EBI-28976571|uniprotkb:A2RRS0|uniprotkb:B5A925|uniprotkb:C5IFA0|uniprotkb:O60723|uniprotkb:Q14178|ensembl:ENSP00000263923.4|intact:EBI-1005487|uniprotkb:P35968	psi-mi:p05067-pro_0000000092(display_short)|psi-mi:Amyloid-beta protein 42(display_long)|uniprotkb:Alzheimer disease amyloid protein(gene name synonym)|uniprotkb:Cerebral vascular amyloid peptide(gene name synonym)|uniprotkb:A4(gene name synonym)|uniprotkb:AD1(gene name synonym)|uniprotkb:ABPP(gene name synonym)|uniprotkb:PreA4(gene name synonym)|uniprotkb:Protease nexin-II(gene name synonym)|uni…	psi-mi:vgfr2_human(display_short)|psi-mi:Vascular endothelial growth factor receptor 2(display_long)|uniprotkb:KDR(gene name)|uniprotkb:VEGFR2(gene name synonym)|uniprotkb:Fetal liver kinase 1(gene name synonym)|uniprotkb:FLK1(gene name synonym)|uniprotkb:Protein-tyrosine kinase receptor flk-1(gene name synonym)|uniprotkb:Kinase insert domain receptor(gene name synonym)	psi-mi:"MI:0921"(surface plasmon resonance array)	Salza R. et al.(2016)	intact:EBI-15482167|pubmed:28106549|imex:IM-25796	taxid:9606(human)|taxid:9606(Homo sapiens)	taxid:9606(human)|taxid:9606(Homo sapiens)	psi-mi:"MI:0407"(direct interaction)	psi-mi:"MI:0917"(matrixdb)	intact:EBI-15484303|imex:IM-25796-108	intact-miscore:0.44	-	psi-mi:"MI:0499"(unspecified role)	psi-mi:"MI:0499"(unspecified role)	psi-mi:"MI:0498"(prey)	psi-mi:"MI:0496"(bait)	psi-mi:"MI:0326"(protein)	psi-mi:"MI:0326"(protein)	intact:EBI-77613(chain-parent)	efo:"Orphanet:464293"|efo:"Orphanet:3303"|reactome:R-HSA-195399|reactome:R-HSA-194306|reactome:R-HSA-9673768|reactome:R-HSA-5218921|reactome:R-HSA-4420097|reactome:R-HSA-216083|refseq:NP_002244.1|dip:DIP-486N|mint:P35968|ensembl:ENSP00000263923.4|ensembl:ENST00000263923.5(transcript)|ensembl:ENSG00000128052.10(gene)|go:"GO:0043235"|go:"GO:0043129"|go:"GO:0043066"|go:"GO:0042802"|go:"GO:0038085"|g…		Start position of the feature chain:672|End position of the feature chain:713|comment:Binding occurs only with Abeta42 fibrils and fibrillar aggregates	comment:Extrasequence IEGRMDbetween the ectodomain of syndecan-4 and the Fc IgG1	figure legend:Table 1|full coverage:Only protein-protein interactions	taxid:-1(in vitro)|taxid:-1(In vitro)	-	2017-07-19	2017-07-19	crc64:3AC85563D7858C37	crc64:59E7C44B05CFEBB3	-	-	-	sufficient binding region:20-764|fc-igg1:c-c|his tag:c-c	0	0	psi-mi:"MI:0396"(predetermined participant)	psi-mi:"MI:0396"(predetermined participant)
uniprotkb:P05067-PRO_0000000092	uniprotkb:P22105-1	intact:EBI-821758|uniprotkb:P05067-PRO_0000000092	intact:EBI-20753895|uniprotkb:P22105-1	psi-mi:p05067-pro_0000000092(display_short)|psi-mi:Amyloid-beta protein 42(display_long)|uniprotkb:Alzheimer disease amyloid protein(gene name synonym)|uniprotkb:Cerebral vascular amyloid peptide(gene name synonym)|uniprotkb:A4(gene name synonym)|uniprotkb:AD1(gene name synonym)|uniprotkb:ABPP(gene name synonym)|uniprotkb:PreA4(gene name synonym)|uniprotkb:Protease nexin-II(gene name synonym)|uni…	psi-mi:p22105-1(display_short)|psi-mi:Tenascin-X(display_long)|uniprotkb:HXBL(gene name synonym)|uniprotkb:Hexabrachion-like protein(gene name synonym)|uniprotkb:TNX(gene name synonym)|uniprotkb:TNXB1(gene name synonym)|uniprotkb:TNXB2(gene name synonym)|uniprotkb:XB(gene name synonym)|uniprotkb:TNXB(gene name)	psi-mi:"MI:0921"(surface plasmon resonance array)	Salza R. et al.(2016)	intact:EBI-15482167|pubmed:28106549|imex:IM-25796	taxid:9606(human)|taxid:9606(Homo sapiens)	taxid:9606(human)|taxid:9606(Homo sapiens)	psi-mi:"MI:0407"(direct interaction)	psi-mi:"MI:0917"(matrixdb)	intact:EBI-15484336|imex:IM-25796-114	intact-miscore:0.44	-	psi-mi:"MI:0499"(unspecified role)	psi-mi:"MI:0499"(unspecified role)	psi-mi:"MI:0498"(prey)	psi-mi:"MI:0496"(bait)	psi-mi:"MI:0326"(protein)	psi-mi:"MI:0326"(protein)	intact:EBI-77613(chain-parent)	intact:EBI-2821024(isoform-parent)|uniprotkb:P22105-1(isoform-parent)		Start position of the feature chain:672|End position of the feature chain:713|comment:Binding occurs only with Abeta42 oligomers, fibrils and fibrillar aggregates	isoform-comment:No experimental confirmation available.	figure legend:Table 1|full coverage:Only protein-protein interactions	taxid:-1(in vitro)|taxid:-1(In vitro)	-	2017-07-19	2018-09-18	crc64:3AC85563D7858C37	crc64:7E07AC46BF6F2599	-	-	-	sufficient binding region:745-4135	0	0	psi-mi:"MI:0396"(predetermined participant)	psi-mi:"MI:0396"(predetermined participant)
uniprotkb:P05067-PRO_0000000092	uniprotkb:P21980	intact:EBI-821758|uniprotkb:P05067-PRO_0000000092	uniprotkb:E1P5V9|uniprotkb:Q9H035|uniprotkb:Q16436|uniprotkb:Q9BTN7|uniprotkb:Q9UH35|uniprotkb:Q6B838|ensembl:ENSP00000355330.2|intact:EBI-727668|uniprotkb:P21980	psi-mi:p05067-pro_0000000092(display_short)|psi-mi:Amyloid-beta protein 42(display_long)|uniprotkb:Alzheimer disease amyloid protein(gene name synonym)|uniprotkb:Cerebral vascular amyloid peptide(gene name synonym)|uniprotkb:A4(gene name synonym)|uniprotkb:AD1(gene name synonym)|uniprotkb:ABPP(gene name synonym)|uniprotkb:PreA4(gene name synonym)|uniprotkb:Protease nexin-II(gene name synonym)|uni…	psi-mi:tgm2_human(display_short)|psi-mi:Protein-glutamine gamma-glutamyltransferase 2(display_long)|uniprotkb:TGM2(gene name)|uniprotkb:Transglutaminase II(gene name synonym)|uniprotkb:Protein-glutamine serotonyltransferase TGM2(gene name synonym)|uniprotkb:Protein-glutamine noradrenalinyltransferase TGM2(gene name synonym)|uniprotkb:Protein-glutamine histaminyltransferase TGM2(gene name synonym)…	psi-mi:"MI:0921"(surface plasmon resonance array)	Salza R. et al.(2016)	intact:EBI-15482167|pubmed:28106549|imex:IM-25796	taxid:9606(human)|taxid:9606(Homo sapiens)	taxid:9606(human)|taxid:9606(Homo sapiens)	psi-mi:"MI:0407"(direct interaction)	psi-mi:"MI:0917"(matrixdb)	intact:EBI-15484369|imex:IM-25796-28	intact-miscore:0.62	-	psi-mi:"MI:0499"(unspecified role)	psi-mi:"MI:0499"(unspecified role)	psi-mi:"MI:0498"(prey)	psi-mi:"MI:0496"(bait)	psi-mi:"MI:0326"(protein)	psi-mi:"MI:0326"(protein)	intact:EBI-77613(chain-parent)	refseq:NP_945189.1|refseq:NP_004604.2|refseq:XP_011527330.1|refseq:NP_001310245.1|dip:DIP-33557N|mint:P21980|ensembl:ENSP00000355330.2|ensembl:ENST00000361475.7(transcript)|ensembl:ENSG00000198959.12(gene)|go:"GO:2000425"|go:"GO:1904015"|go:"GO:1903351"|go:"GO:0120299"|go:"GO:0120298"|go:"GO:0120297"|go:"GO:0120295"|go:"GO:0071314"|go:"GO:0070062"|go:"GO:0062023"|go:"GO:0060662"|go:"GO:0060445"|g…		Start position of the feature chain:672|End position of the feature chain:713|comment:Binding occurs only with Abeta42 fibrils and fibrillar aggregates	-	figure legend:Table 1|full coverage:Only protein-protein interactions	taxid:-1(in vitro)|taxid:-1(In vitro)	-	2017-07-19	2017-07-19	crc64:3AC85563D7858C37	crc64:7DA33FF335DE7B37	-	-	-	sufficient binding region:2-687|mutation with no effect:580-580|his tag:n-n	0	0	psi-mi:"MI:0396"(predetermined participant)	psi-mi:"MI:0396"(predetermined participant)
uniprotkb:P05067-PRO_0000000092	uniprotkb:P15502	intact:EBI-821758|uniprotkb:P05067-PRO_0000000092	uniprotkb:B3KTS6|uniprotkb:O15336|uniprotkb:O15337|uniprotkb:Q14233|uniprotkb:Q14234|uniprotkb:Q14235|uniprotkb:Q14238|uniprotkb:Q6P0L4|uniprotkb:Q6ZWJ6|uniprotkb:Q75MU5|uniprotkb:Q7Z316|uniprotkb:Q7Z3F5|uniprotkb:Q9UMF5|ensembl:ENSP00000510104.1|intact:EBI-1222108|uniprotkb:P15502	psi-mi:p05067-pro_0000000092(display_short)|psi-mi:Amyloid-beta protein 42(display_long)|uniprotkb:Alzheimer disease amyloid protein(gene name synonym)|uniprotkb:Cerebral vascular amyloid peptide(gene name synonym)|uniprotkb:A4(gene name synonym)|uniprotkb:AD1(gene name synonym)|uniprotkb:ABPP(gene name synonym)|uniprotkb:PreA4(gene name synonym)|uniprotkb:Protease nexin-II(gene name synonym)|uni…	psi-mi:eln_human(display_short)|psi-mi:Elastin(display_long)|uniprotkb:ELN(gene name)|uniprotkb:Tropoelastin(gene name synonym)	psi-mi:"MI:0921"(surface plasmon resonance array)	Salza R. et al.(2016)	intact:EBI-15482167|pubmed:28106549|imex:IM-25796	taxid:9606(human)|taxid:9606(Homo sapiens)	taxid:9606(human)|taxid:9606(Homo sapiens)	psi-mi:"MI:0407"(direct interaction)	psi-mi:"MI:0917"(matrixdb)	intact:EBI-15484382|imex:IM-25796-88	intact-miscore:0.44	-	psi-mi:"MI:0499"(unspecified role)	psi-mi:"MI:0499"(unspecified role)	psi-mi:"MI:0498"(prey)	psi-mi:"MI:0496"(bait)	psi-mi:"MI:0326"(protein)	psi-mi:"MI:0326"(protein)	intact:EBI-77613(chain-parent)	efo:"Orphanet:91387"|efo:"Orphanet:904"|efo:"Orphanet:90348"|efo:"Orphanet:3193"|reactome:R-HSA-2129379|reactome:R-HSA-1566948|interpro:IPR003979|go:"GO:0003151"|go:"GO:0003180"|go:"GO:0005201"|go:"GO:0005576"|go:"GO:0007519"|go:"GO:0007585"|go:"GO:0008015"|go:"GO:0009887"|go:"GO:0030023"|go:"GO:0030833"|go:"GO:0031012"|go:"GO:0043149"|go:"GO:0048660"|go:"GO:0050840"|go:"GO:0062023"|go:"GO:007195…		Start position of the feature chain:672|End position of the feature chain:713|comment:Binding occurs with Abeta42 peptide, oligomers, fibrils and fibrillar aggregates	-	figure legend:Table 1|full coverage:Only protein-protein interactions	taxid:-1(in vitro)|taxid:-1(In vitro)	-	2017-07-19	2018-07-23	crc64:3AC85563D7858C37	crc64:4A128EC9EA2CC29F	-	-	-	-	0	0	psi-mi:"MI:0396"(predetermined participant)	psi-mi:"MI:0396"(predetermined participant)
uniprotkb:P05067-PRO_0000000092	uniprotkb:P39060	intact:EBI-821758|uniprotkb:P05067-PRO_0000000092	uniprotkb:Q58EX6|uniprotkb:Q6RZ39|uniprotkb:Q6RZ40|uniprotkb:Q6RZ41|uniprotkb:Q8N4S4|uniprotkb:Q8WXI5|uniprotkb:Q96T70|uniprotkb:Q9UK38|uniprotkb:Q9Y6Q7|uniprotkb:A8MVI4|uniprotkb:Q9Y6Q8|ensembl:ENSP00000352798.4|intact:EBI-981314|uniprotkb:P39060	psi-mi:p05067-pro_0000000092(display_short)|psi-mi:Amyloid-beta protein 42(display_long)|uniprotkb:Alzheimer disease amyloid protein(gene name synonym)|uniprotkb:Cerebral vascular amyloid peptide(gene name synonym)|uniprotkb:A4(gene name synonym)|uniprotkb:AD1(gene name synonym)|uniprotkb:ABPP(gene name synonym)|uniprotkb:PreA4(gene name synonym)|uniprotkb:Protease nexin-II(gene name synonym)|uni…	psi-mi:coia1_human(display_short)|psi-mi:"Collagen alpha-1(XVIII) chain"(display_long)|uniprotkb:COL18A1(gene name)	psi-mi:"MI:0921"(surface plasmon resonance array)	Salza R. et al.(2016)	intact:EBI-15482167|pubmed:28106549|imex:IM-25796	taxid:9606(human)|taxid:9606(Homo sapiens)	taxid:9606(human)|taxid:9606(Homo sapiens)	psi-mi:"MI:0407"(direct interaction)	psi-mi:"MI:0917"(matrixdb)	intact:EBI-15484392|imex:IM-25796-48	intact-miscore:0.44	-	psi-mi:"MI:0499"(unspecified role)	psi-mi:"MI:0499"(unspecified role)	psi-mi:"MI:0498"(prey)	psi-mi:"MI:0496"(bait)	psi-mi:"MI:0326"(protein)	psi-mi:"MI:0326"(protein)	intact:EBI-77613(chain-parent)	efo:"Orphanet:1571"|reactome:R-HSA-8948216|reactome:R-HSA-3000157|reactome:R-HSA-216083|reactome:R-HSA-2022090|reactome:R-HSA-1650814|reactome:R-HSA-1592389|reactome:R-HSA-1442490|refseq:NP_569712.2|refseq:NP_569711.2|refseq:NP_085059.2|mint:P39060|ensembl:ENSP00000498485.1|ensembl:ENST00000651438.1|ensembl:ENSP00000352798.4|ensembl:ENSP00000347665.5|ensembl:ENST00000355480.10|ensembl:ENST0000035…		Start position of the feature chain:672|End position of the feature chain:713|comment:Binding occurs only with Abeta42 fibrils and fibrillar aggregates	-	figure legend:Table 1|full coverage:Only protein-protein interactions	taxid:-1(in vitro)|taxid:-1(In vitro)	-	2017-07-19	2017-07-19	crc64:3AC85563D7858C37	crc64:23A327DCBD3B328D	-	-	-	sufficient binding region:1443-1754|flag tag:c-c	0	0	psi-mi:"MI:0396"(predetermined participant)	psi-mi:"MI:0396"(predetermined participant)
uniprotkb:P49768	uniprotkb:P05067	uniprotkb:O95465|uniprotkb:Q14762|uniprotkb:Q15719|uniprotkb:Q15720|uniprotkb:Q96P33|uniprotkb:Q9UIF0|uniprotkb:B2R6D3|ensembl:ENSP00000326366.5|ensembl:ENSP00000451915.2|ensembl:ENSP00000514903.1|ensembl:ENSP00000514904.1|ensembl:ENSP00000514905.1|ensembl:ENSP00000514933.1|ensembl:ENSP00000514944.1|ensembl:ENSP00000514948.1|ensembl:ENSP00000514950.1|ensembl:ENSP00000514966.1|ensembl:ENSP00000514…	intact:EBI-28985182|uniprotkb:B2R5V1|uniprotkb:D3DSD1|uniprotkb:D3DSD2|uniprotkb:D3DSD3|uniprotkb:P09000|uniprotkb:P78438|uniprotkb:Q13764|uniprotkb:Q13778|uniprotkb:Q13793|uniprotkb:Q6GSC0|uniprotkb:Q8WZ99|uniprotkb:Q9UC33|uniprotkb:Q9UCC8|uniprotkb:Q9UCD1|uniprotkb:Q9UQ58|uniprotkb:Q16011|uniprotkb:Q16014|uniprotkb:Q16019|uniprotkb:Q16020|uniprotkb:Q9BT38|uniprotkb:Q9UCA9|uniprotkb:Q9UCB6|unipr…	psi-mi:psn1_human(display_short)|psi-mi:Presenilin-1(display_long)|uniprotkb:Psen1(gene name)|uniprotkb:Protein S182(gene name synonym)|uniprotkb:Psnl1(gene name synonym)|uniprotkb:PS1(gene name synonym)|uniprotkb:AD3(gene name synonym)	psi-mi:a4_human(display_short)|psi-mi:Amyloid-beta precursor protein(display_long)|uniprotkb:APP(gene name)|uniprotkb:"Amyloid-beta (A4) precursor protein"(gene name synonym)|uniprotkb:Alzheimer disease amyloid A4 protein homolog(gene name synonym)|uniprotkb:Amyloid-beta A4 protein(gene name synonym)|uniprotkb:Amyloid precursor protein(gene name synonym)|uniprotkb:APPI(gene name synonym)|uniprotk…	psi-mi:"MI:0006"(anti bait coimmunoprecipitation)	Xia W. et al.(1997)	intact:EBI-2267510|pubmed:9223340|imex:IM-20120	taxid:9606(human)|taxid:9606(Homo sapiens)	taxid:9606(human)|taxid:9606(Homo sapiens)	psi-mi:"MI:0915"(physical association)	psi-mi:"MI:0469"(European Bioinformatics Institute)	intact:EBI-2010244|imex:IM-20120-1	intact-miscore:0.63	-	psi-mi:"MI:0499"(unspecified role)	psi-mi:"MI:0499"(unspecified role)	psi-mi:"MI:0496"(bait)	psi-mi:"MI:0498"(prey)	psi-mi:"MI:0326"(protein)	psi-mi:"MI:0326"(protein)	efo:"Orphanet:387"|efo:"Orphanet:275864"|efo:"Orphanet:154"|efo:"Orphanet:1020"|efo:"Orphanet:100070"|efo:"Orphanet:100069"|reactome:R-HSA-9017802|reactome:R-HSA-9013700|reactome:R-HSA-9013507|reactome:R-HSA-6798695|reactome:R-HSA-3928665|reactome:R-HSA-2979096|reactome:R-HSA-2894862|reactome:R-HSA-2644606|reactome:R-HSA-2122948|reactome:R-HSA-205043|reactome:R-HSA-193692|reactome:R-HSA-1474228|r…	efo:"Orphanet:324723"|efo:"Orphanet:324718"|efo:"Orphanet:324713"|efo:"Orphanet:324708"|efo:"Orphanet:324703"|efo:"Orphanet:1020"|efo:"Orphanet:100006"|reactome:R-HSA-8957275|reactome:R-HSA-8862803|reactome:R-HSA-879415|reactome:R-HSA-844456|reactome:R-HSA-445989|reactome:R-HSA-444473|reactome:R-HSA-432720|reactome:R-HSA-418594|reactome:R-HSA-416476|reactome:R-HSA-381426|reactome:R-HSA-3000178|re…		-	-	delivery method:P49768; P05067 transfection|comment:The coprecipitating APP was almost entirely the N-glycosylated form.|figure legend:Fig. 2|antibodies:Anti-APP was specific for the human, not the hamster, protein.|full coverage:Only protein-protein interactions	taxid:10029(crigr-cho)|taxid:10029(chinese hamster ovary cell line)	-	2008-10-09	2014-10-16	crc64:5E0F451EF82BCF20	crc64:A12EE761403740F5	-	-	-	glycosylated residue:?-?	0	0	psi-mi:"MI:0113"(western blot)	psi-mi:"MI:0113"(western blot)
uniprotkb:P49810	uniprotkb:P05067	uniprotkb:B1AP21|uniprotkb:A8K8D4|uniprotkb:Q96P32|ensembl:ENSP00000355746.2|ensembl:ENSP00000355747.3|ensembl:ENSP00000429036.2|ensembl:ENSP00000486498.2|ensembl:ENSP00000503116.1|ensembl:ENSP00000504303.1|ensembl:ENSP00000504727.1|ensembl:ENSP00000504728.1|intact:EBI-2010251|uniprotkb:P49810	intact:EBI-28985182|uniprotkb:B2R5V1|uniprotkb:D3DSD1|uniprotkb:D3DSD2|uniprotkb:D3DSD3|uniprotkb:P09000|uniprotkb:P78438|uniprotkb:Q13764|uniprotkb:Q13778|uniprotkb:Q13793|uniprotkb:Q6GSC0|uniprotkb:Q8WZ99|uniprotkb:Q9UC33|uniprotkb:Q9UCC8|uniprotkb:Q9UCD1|uniprotkb:Q9UQ58|uniprotkb:Q16011|uniprotkb:Q16014|uniprotkb:Q16019|uniprotkb:Q16020|uniprotkb:Q9BT38|uniprotkb:Q9UCA9|uniprotkb:Q9UCB6|unipr…	psi-mi:psn2_human(display_short)|psi-mi:Presenilin-2(display_long)|uniprotkb:PSEN2(gene name)|uniprotkb:AD5(gene name synonym)|uniprotkb:AD3LP(gene name synonym)|uniprotkb:E5-1(gene name synonym)|uniprotkb:STM-2(gene name synonym)|uniprotkb:STM2(gene name synonym)|uniprotkb:PSNL2(gene name synonym)|uniprotkb:PS2(gene name synonym)|uniprotkb:AD4(gene name synonym)	psi-mi:a4_human(display_short)|psi-mi:Amyloid-beta precursor protein(display_long)|uniprotkb:APP(gene name)|uniprotkb:"Amyloid-beta (A4) precursor protein"(gene name synonym)|uniprotkb:Alzheimer disease amyloid A4 protein homolog(gene name synonym)|uniprotkb:Amyloid-beta A4 protein(gene name synonym)|uniprotkb:Amyloid precursor protein(gene name synonym)|uniprotkb:APPI(gene name synonym)|uniprotk…	psi-mi:"MI:0006"(anti bait coimmunoprecipitation)	Xia W. et al.(1997)	intact:EBI-2267510|pubmed:9223340|imex:IM-20120	taxid:9606(human)|taxid:9606(Homo sapiens)	taxid:9606(human)|taxid:9606(Homo sapiens)	psi-mi:"MI:0915"(physical association)	psi-mi:"MI:0469"(European Bioinformatics Institute)	intact:EBI-2010290|imex:IM-20120-2	intact-miscore:0.68	-	psi-mi:"MI:0499"(unspecified role)	psi-mi:"MI:0499"(unspecified role)	psi-mi:"MI:0496"(bait)	psi-mi:"MI:0498"(prey)	psi-mi:"MI:0326"(protein)	psi-mi:"MI:0326"(protein)	efo:"Orphanet:154"|efo:"Orphanet:1020"|reactome:R-HSA-9017802|reactome:R-HSA-9013700|reactome:R-HSA-9013507|reactome:R-HSA-3928665|reactome:R-HSA-2979096|reactome:R-HSA-2894862|reactome:R-HSA-2644606|reactome:R-HSA-2122948|reactome:R-HSA-205043|reactome:R-HSA-193692|reactome:R-HSA-1251985|refseq:XP_016857325.1|refseq:XP_016857324.1|refseq:XP_005273256.1|refseq:NP_036618.2|refseq:NP_000438.2|mint:…	efo:"Orphanet:324723"|efo:"Orphanet:324718"|efo:"Orphanet:324713"|efo:"Orphanet:324708"|efo:"Orphanet:324703"|efo:"Orphanet:1020"|efo:"Orphanet:100006"|reactome:R-HSA-8957275|reactome:R-HSA-8862803|reactome:R-HSA-879415|reactome:R-HSA-844456|reactome:R-HSA-445989|reactome:R-HSA-444473|reactome:R-HSA-432720|reactome:R-HSA-418594|reactome:R-HSA-416476|reactome:R-HSA-381426|reactome:R-HSA-3000178|re…		-	-	delivery method:P49810; P05067 transfection|comment:The coprecipitating APP was almost entirely the N-glycosylated form.|figure legend:Fig. 2|antibodies:Anti-APP was specific for the human, not the hamster, protein.|full coverage:Only protein-protein interactions	taxid:10029(crigr-cho)|taxid:10029(chinese hamster ovary cell line)	-	2008-10-09	2014-10-16	crc64:A927EEC623468116	crc64:A12EE761403740F5	-	-	-	glycosylated residue:?-?	0	0	psi-mi:"MI:0113"(western blot)	psi-mi:"MI:0113"(western blot)
uniprotkb:P49768	uniprotkb:P05067	uniprotkb:O95465|uniprotkb:Q14762|uniprotkb:Q15719|uniprotkb:Q15720|uniprotkb:Q96P33|uniprotkb:Q9UIF0|uniprotkb:B2R6D3|ensembl:ENSP00000326366.5|ensembl:ENSP00000451915.2|ensembl:ENSP00000514903.1|ensembl:ENSP00000514904.1|ensembl:ENSP00000514905.1|ensembl:ENSP00000514933.1|ensembl:ENSP00000514944.1|ensembl:ENSP00000514948.1|ensembl:ENSP00000514950.1|ensembl:ENSP00000514966.1|ensembl:ENSP00000514…	intact:EBI-28985182|uniprotkb:B2R5V1|uniprotkb:D3DSD1|uniprotkb:D3DSD2|uniprotkb:D3DSD3|uniprotkb:P09000|uniprotkb:P78438|uniprotkb:Q13764|uniprotkb:Q13778|uniprotkb:Q13793|uniprotkb:Q6GSC0|uniprotkb:Q8WZ99|uniprotkb:Q9UC33|uniprotkb:Q9UCC8|uniprotkb:Q9UCD1|uniprotkb:Q9UQ58|uniprotkb:Q16011|uniprotkb:Q16014|uniprotkb:Q16019|uniprotkb:Q16020|uniprotkb:Q9BT38|uniprotkb:Q9UCA9|uniprotkb:Q9UCB6|unipr…	psi-mi:psn1_human(display_short)|psi-mi:Presenilin-1(display_long)|uniprotkb:Psen1(gene name)|uniprotkb:Protein S182(gene name synonym)|uniprotkb:Psnl1(gene name synonym)|uniprotkb:PS1(gene name synonym)|uniprotkb:AD3(gene name synonym)	psi-mi:a4_human(display_short)|psi-mi:Amyloid-beta precursor protein(display_long)|uniprotkb:APP(gene name)|uniprotkb:"Amyloid-beta (A4) precursor protein"(gene name synonym)|uniprotkb:Alzheimer disease amyloid A4 protein homolog(gene name synonym)|uniprotkb:Amyloid-beta A4 protein(gene name synonym)|uniprotkb:Amyloid precursor protein(gene name synonym)|uniprotkb:APPI(gene name synonym)|uniprotk…	psi-mi:"MI:0006"(anti bait coimmunoprecipitation)	Xia W. et al.(1997)	intact:EBI-2267510|pubmed:9223340|imex:IM-20120	taxid:9606(human)|taxid:9606(Homo sapiens)	taxid:9606(human)|taxid:9606(Homo sapiens)	psi-mi:"MI:0915"(physical association)	psi-mi:"MI:0469"(European Bioinformatics Institute)	intact:EBI-2010297|imex:IM-20120-3	intact-miscore:0.63	-	psi-mi:"MI:0499"(unspecified role)	psi-mi:"MI:0499"(unspecified role)	psi-mi:"MI:0496"(bait)	psi-mi:"MI:0498"(prey)	psi-mi:"MI:0326"(protein)	psi-mi:"MI:0326"(protein)	efo:"Orphanet:387"|efo:"Orphanet:275864"|efo:"Orphanet:154"|efo:"Orphanet:1020"|efo:"Orphanet:100070"|efo:"Orphanet:100069"|reactome:R-HSA-9017802|reactome:R-HSA-9013700|reactome:R-HSA-9013507|reactome:R-HSA-6798695|reactome:R-HSA-3928665|reactome:R-HSA-2979096|reactome:R-HSA-2894862|reactome:R-HSA-2644606|reactome:R-HSA-2122948|reactome:R-HSA-205043|reactome:R-HSA-193692|reactome:R-HSA-1474228|r…	efo:"Orphanet:324723"|efo:"Orphanet:324718"|efo:"Orphanet:324713"|efo:"Orphanet:324708"|efo:"Orphanet:324703"|efo:"Orphanet:1020"|efo:"Orphanet:100006"|reactome:R-HSA-8957275|reactome:R-HSA-8862803|reactome:R-HSA-879415|reactome:R-HSA-844456|reactome:R-HSA-445989|reactome:R-HSA-444473|reactome:R-HSA-432720|reactome:R-HSA-418594|reactome:R-HSA-416476|reactome:R-HSA-381426|reactome:R-HSA-3000178|re…		-	-	delivery method:P49768; P05067 transfection|comment:The coprecipitating APP was almost entirely the N-glycosylated form.|figure legend:Fig. 2|antibodies:Anti-APP was specific for the human, not the hamster, protein.|full coverage:Only protein-protein interactions	taxid:10029(crigr-cho)|taxid:10029(chinese hamster ovary cell line)	-	2008-10-09	2014-10-16	crc64:5E0F451EF82BCF20	crc64:A12EE761403740F5	-	-	-	glycosylated residue:?-?	0	0	psi-mi:"MI:0113"(western blot)	psi-mi:"MI:0113"(western blot)
uniprotkb:P49768	uniprotkb:P05067	uniprotkb:O95465|uniprotkb:Q14762|uniprotkb:Q15719|uniprotkb:Q15720|uniprotkb:Q96P33|uniprotkb:Q9UIF0|uniprotkb:B2R6D3|ensembl:ENSP00000326366.5|ensembl:ENSP00000451915.2|ensembl:ENSP00000514903.1|ensembl:ENSP00000514904.1|ensembl:ENSP00000514905.1|ensembl:ENSP00000514933.1|ensembl:ENSP00000514944.1|ensembl:ENSP00000514948.1|ensembl:ENSP00000514950.1|ensembl:ENSP00000514966.1|ensembl:ENSP00000514…	intact:EBI-28985182|uniprotkb:B2R5V1|uniprotkb:D3DSD1|uniprotkb:D3DSD2|uniprotkb:D3DSD3|uniprotkb:P09000|uniprotkb:P78438|uniprotkb:Q13764|uniprotkb:Q13778|uniprotkb:Q13793|uniprotkb:Q6GSC0|uniprotkb:Q8WZ99|uniprotkb:Q9UC33|uniprotkb:Q9UCC8|uniprotkb:Q9UCD1|uniprotkb:Q9UQ58|uniprotkb:Q16011|uniprotkb:Q16014|uniprotkb:Q16019|uniprotkb:Q16020|uniprotkb:Q9BT38|uniprotkb:Q9UCA9|uniprotkb:Q9UCB6|unipr…	psi-mi:psn1_human(display_short)|psi-mi:Presenilin-1(display_long)|uniprotkb:Psen1(gene name)|uniprotkb:Protein S182(gene name synonym)|uniprotkb:Psnl1(gene name synonym)|uniprotkb:PS1(gene name synonym)|uniprotkb:AD3(gene name synonym)	psi-mi:a4_human(display_short)|psi-mi:Amyloid-beta precursor protein(display_long)|uniprotkb:APP(gene name)|uniprotkb:"Amyloid-beta (A4) precursor protein"(gene name synonym)|uniprotkb:Alzheimer disease amyloid A4 protein homolog(gene name synonym)|uniprotkb:Amyloid-beta A4 protein(gene name synonym)|uniprotkb:Amyloid precursor protein(gene name synonym)|uniprotkb:APPI(gene name synonym)|uniprotk…	psi-mi:"MI:0006"(anti bait coimmunoprecipitation)	Xia W. et al.(1997)	intact:EBI-2267510|pubmed:9223340|imex:IM-20120	taxid:9606(human)|taxid:9606(Homo sapiens)	taxid:9606(human)|taxid:9606(Homo sapiens)	psi-mi:"MI:0915"(physical association)	psi-mi:"MI:0469"(European Bioinformatics Institute)	intact:EBI-2010305|imex:IM-20120-4	intact-miscore:0.63	-	psi-mi:"MI:0499"(unspecified role)	psi-mi:"MI:0499"(unspecified role)	psi-mi:"MI:0498"(prey)	psi-mi:"MI:0496"(bait)	psi-mi:"MI:0326"(protein)	psi-mi:"MI:0326"(protein)	efo:"Orphanet:387"|efo:"Orphanet:275864"|efo:"Orphanet:154"|efo:"Orphanet:1020"|efo:"Orphanet:100070"|efo:"Orphanet:100069"|reactome:R-HSA-9017802|reactome:R-HSA-9013700|reactome:R-HSA-9013507|reactome:R-HSA-6798695|reactome:R-HSA-3928665|reactome:R-HSA-2979096|reactome:R-HSA-2894862|reactome:R-HSA-2644606|reactome:R-HSA-2122948|reactome:R-HSA-205043|reactome:R-HSA-193692|reactome:R-HSA-1474228|r…	efo:"Orphanet:324723"|efo:"Orphanet:324718"|efo:"Orphanet:324713"|efo:"Orphanet:324708"|efo:"Orphanet:324703"|efo:"Orphanet:1020"|efo:"Orphanet:100006"|reactome:R-HSA-8957275|reactome:R-HSA-8862803|reactome:R-HSA-879415|reactome:R-HSA-844456|reactome:R-HSA-445989|reactome:R-HSA-444473|reactome:R-HSA-432720|reactome:R-HSA-418594|reactome:R-HSA-416476|reactome:R-HSA-381426|reactome:R-HSA-3000178|re…		-	-	delivery method:P49768; P05067 transfection|comment:The coprecipitating APP was almost entirely the N-glycosylated form.|figure legend:Fig. 3B|antibodies:Anti-APP was specific for the human, not the hamster, protein.|full coverage:Only protein-protein interactions	taxid:10029(crigr-cho)|taxid:10029(chinese hamster ovary cell line)	-	2008-10-09	2014-10-16	crc64:5E0F451EF82BCF20	crc64:A12EE761403740F5	-	-	-	glycosylated residue:?-?	0	0	psi-mi:"MI:0113"(western blot)	psi-mi:"MI:0113"(western blot)
uniprotkb:P05067-4	uniprotkb:P49768	intact:EBI-8513344|intact:MINT-150885|intact:EBI-8513450|intact:EBI-8513789|intact:EBI-7458081|intact:EBI-7458225|intact:EBI-8513738|intact:EBI-8513677|intact:EBI-8513407|intact:EBI-7457926|ensembl:ENSP00000345463.5|intact:EBI-302641|uniprotkb:P05067-4	uniprotkb:O95465|uniprotkb:Q14762|uniprotkb:Q15719|uniprotkb:Q15720|uniprotkb:Q96P33|uniprotkb:Q9UIF0|uniprotkb:B2R6D3|ensembl:ENSP00000326366.5|ensembl:ENSP00000451915.2|ensembl:ENSP00000514903.1|ensembl:ENSP00000514904.1|ensembl:ENSP00000514905.1|ensembl:ENSP00000514933.1|ensembl:ENSP00000514944.1|ensembl:ENSP00000514948.1|ensembl:ENSP00000514950.1|ensembl:ENSP00000514966.1|ensembl:ENSP00000514…	psi-mi:p05067-4(display_short)|psi-mi:Amyloid-beta precursor protein(display_long)|uniprotkb:A4(gene name synonym)|uniprotkb:AD1(gene name synonym)|uniprotkb:ABPP(gene name synonym)|uniprotkb:Alzheimer disease amyloid protein(gene name synonym)|uniprotkb:Cerebral vascular amyloid peptide(gene name synonym)|uniprotkb:PreA4(gene name synonym)|uniprotkb:Protease nexin-II(gene name synonym)|uniprotkb…	psi-mi:psn1_human(display_short)|psi-mi:Presenilin-1(display_long)|uniprotkb:Psen1(gene name)|uniprotkb:Protein S182(gene name synonym)|uniprotkb:Psnl1(gene name synonym)|uniprotkb:PS1(gene name synonym)|uniprotkb:AD3(gene name synonym)	psi-mi:"MI:0006"(anti bait coimmunoprecipitation)	Xia W. et al.(1997)	intact:EBI-2267510|pubmed:9223340|imex:IM-20120	taxid:9606(human)|taxid:9606(Homo sapiens)	taxid:9606(human)|taxid:9606(Homo sapiens)	psi-mi:"MI:0915"(physical association)	psi-mi:"MI:0469"(European Bioinformatics Institute)	intact:EBI-2010326|imex:IM-20120-5	intact-miscore:0.7	-	psi-mi:"MI:0499"(unspecified role)	psi-mi:"MI:0499"(unspecified role)	psi-mi:"MI:0498"(prey)	psi-mi:"MI:0496"(bait)	psi-mi:"MI:0326"(protein)	psi-mi:"MI:0326"(protein)	intact:EBI-77613(isoform-parent)|ensembl:ENSG00000142192.22(gene)|ensembl:ENST00000348990.9(transcript)	efo:"Orphanet:387"|efo:"Orphanet:275864"|efo:"Orphanet:154"|efo:"Orphanet:1020"|efo:"Orphanet:100070"|efo:"Orphanet:100069"|reactome:R-HSA-9017802|reactome:R-HSA-9013700|reactome:R-HSA-9013507|reactome:R-HSA-6798695|reactome:R-HSA-3928665|reactome:R-HSA-2979096|reactome:R-HSA-2894862|reactome:R-HSA-2644606|reactome:R-HSA-2122948|reactome:R-HSA-205043|reactome:R-HSA-193692|reactome:R-HSA-1474228|r…		isoform-comment:A major isoform.	-	comment:APP was N-glycosylated|figure legend:Fig. 3d|delivery method:P05067-4 transfection|full coverage:Only protein-protein interactions	taxid:9606(human-293)|taxid:9606(Homo sapiens HEK293 embryonic kidney cell)	-	2008-10-09	2014-10-16	crc64:4F6EA0139F969D56	crc64:5E0F451EF82BCF20	-	-	glycosylated residue:?-?	-	0	0	psi-mi:"MI:0113"(western blot)	psi-mi:"MI:0113"(western blot)
uniprotkb:P49768	uniprotkb:P05067-8	uniprotkb:O95465|uniprotkb:Q14762|uniprotkb:Q15719|uniprotkb:Q15720|uniprotkb:Q96P33|uniprotkb:Q9UIF0|uniprotkb:B2R6D3|ensembl:ENSP00000326366.5|ensembl:ENSP00000451915.2|ensembl:ENSP00000514903.1|ensembl:ENSP00000514904.1|ensembl:ENSP00000514905.1|ensembl:ENSP00000514933.1|ensembl:ENSP00000514944.1|ensembl:ENSP00000514948.1|ensembl:ENSP00000514950.1|ensembl:ENSP00000514966.1|ensembl:ENSP00000514…	ensembl:ENSP00000350578.3|intact:EBI-302661|uniprotkb:P05067-8	psi-mi:psn1_human(display_short)|psi-mi:Presenilin-1(display_long)|uniprotkb:Psen1(gene name)|uniprotkb:Protein S182(gene name synonym)|uniprotkb:Psnl1(gene name synonym)|uniprotkb:PS1(gene name synonym)|uniprotkb:AD3(gene name synonym)	psi-mi:p05067-8(display_short)|psi-mi:Amyloid-beta precursor protein(display_long)|uniprotkb:A4(gene name synonym)|uniprotkb:AD1(gene name synonym)|uniprotkb:ABPP(gene name synonym)|uniprotkb:Alzheimer disease amyloid protein(gene name synonym)|uniprotkb:Cerebral vascular amyloid peptide(gene name synonym)|uniprotkb:PreA4(gene name synonym)|uniprotkb:Protease nexin-II(gene name synonym)|uniprotkb…	psi-mi:"MI:0006"(anti bait coimmunoprecipitation)	Xia W. et al.(1997)	intact:EBI-2267510|pubmed:9223340|imex:IM-20120	taxid:9606(human)|taxid:9606(Homo sapiens)	taxid:9606(human)|taxid:9606(Homo sapiens)	psi-mi:"MI:0915"(physical association)	psi-mi:"MI:0469"(European Bioinformatics Institute)	intact:EBI-2010555|imex:IM-20120-8	intact-miscore:0.4	-	psi-mi:"MI:0499"(unspecified role)	psi-mi:"MI:0499"(unspecified role)	psi-mi:"MI:0496"(bait)	psi-mi:"MI:0498"(prey)	psi-mi:"MI:0326"(protein)	psi-mi:"MI:0326"(protein)	efo:"Orphanet:387"|efo:"Orphanet:275864"|efo:"Orphanet:154"|efo:"Orphanet:1020"|efo:"Orphanet:100070"|efo:"Orphanet:100069"|reactome:R-HSA-9017802|reactome:R-HSA-9013700|reactome:R-HSA-9013507|reactome:R-HSA-6798695|reactome:R-HSA-3928665|reactome:R-HSA-2979096|reactome:R-HSA-2894862|reactome:R-HSA-2644606|reactome:R-HSA-2122948|reactome:R-HSA-205043|reactome:R-HSA-193692|reactome:R-HSA-1474228|r…	intact:EBI-77613(isoform-parent)|uniprotkb:P05067-8(isoform-parent)|ensembl:ENSG00000142192.22(gene)|ensembl:ENST00000357903.7(transcript)		-	isoform-comment:A major isoform.	delivery method:P49768; P05067 transfection|comment:The coprecipitating APP was almost entirely the N-glycosylated form.|figure legend:Fig. 4|full coverage:Only protein-protein interactions	taxid:10029(crigr-cho)|taxid:10029(chinese hamster ovary cell line)	-	2008-10-09	2014-10-16	crc64:5E0F451EF82BCF20	crc64:C987C557C5A3714E	-	-	-	sufficient binding region:1-709|glycosylated residue:?-?	0	0	psi-mi:"MI:0113"(western blot)	psi-mi:"MI:0113"(western blot)
uniprotkb:P05067-PRO_0000000092	uniprotkb:P05067-PRO_0000000092	intact:EBI-821758|uniprotkb:P05067-PRO_0000000092	intact:EBI-821758|uniprotkb:P05067-PRO_0000000092	psi-mi:p05067-pro_0000000092(display_short)|psi-mi:Amyloid-beta protein 42(display_long)|uniprotkb:Alzheimer disease amyloid protein(gene name synonym)|uniprotkb:Cerebral vascular amyloid peptide(gene name synonym)|uniprotkb:A4(gene name synonym)|uniprotkb:AD1(gene name synonym)|uniprotkb:ABPP(gene name synonym)|uniprotkb:PreA4(gene name synonym)|uniprotkb:Protease nexin-II(gene name synonym)|uni…	psi-mi:p05067-pro_0000000092(display_short)|psi-mi:Amyloid-beta protein 42(display_long)|uniprotkb:Alzheimer disease amyloid protein(gene name synonym)|uniprotkb:Cerebral vascular amyloid peptide(gene name synonym)|uniprotkb:A4(gene name synonym)|uniprotkb:AD1(gene name synonym)|uniprotkb:ABPP(gene name synonym)|uniprotkb:PreA4(gene name synonym)|uniprotkb:Protease nexin-II(gene name synonym)|uni…	psi-mi:"MI:0872"(atomic force microscopy)	Hu T. et al.(2017)	intact:EBI-15189983|pubmed:28219245|imex:IM-26222	taxid:9606(human)|taxid:9606(Homo sapiens)	taxid:9606(human)|taxid:9606(Homo sapiens)	psi-mi:"MI:0407"(direct interaction)	psi-mi:"MI:0469"(European Bioinformatics Institute)	intact:EBI-16415788|imex:IM-26222-1	intact-miscore:0.99	-	psi-mi:"MI:0499"(unspecified role)	psi-mi:"MI:0499"(unspecified role)	psi-mi:"MI:0497"(neutral component)	psi-mi:"MI:0497"(neutral component)	psi-mi:"MI:0326"(protein)	psi-mi:"MI:0326"(protein)	intact:EBI-77613(chain-parent)	intact:EBI-77613(chain-parent)		Start position of the feature chain:672|End position of the feature chain:713	Start position of the feature chain:672|End position of the feature chain:713	comment:"Low molecular weight Beta-amyloid protein 42 oligomer (LMW) is a 2‚Äì4 mer, while the high molecular weight oligomer is a 14-48 mer."|figure legend:Figure 1|full coverage:Only protein-protein interactions	taxid:-1(in vitro)|taxid:-1(In vitro)	-	2017-09-13	2017-10-20	crc64:3AC85563D7858C37	crc64:3AC85563D7858C37	-	-	-	-	2	2	psi-mi:"MI:0396"(predetermined participant)	psi-mi:"MI:0396"(predetermined participant)
uniprotkb:P05067-PRO_0000000092	uniprotkb:P05067-PRO_0000000092	intact:EBI-821758|uniprotkb:P05067-PRO_0000000092	intact:EBI-821758|uniprotkb:P05067-PRO_0000000092	psi-mi:p05067-pro_0000000092(display_short)|psi-mi:Amyloid-beta protein 42(display_long)|uniprotkb:Alzheimer disease amyloid protein(gene name synonym)|uniprotkb:Cerebral vascular amyloid peptide(gene name synonym)|uniprotkb:A4(gene name synonym)|uniprotkb:AD1(gene name synonym)|uniprotkb:ABPP(gene name synonym)|uniprotkb:PreA4(gene name synonym)|uniprotkb:Protease nexin-II(gene name synonym)|uni…	psi-mi:p05067-pro_0000000092(display_short)|psi-mi:Amyloid-beta protein 42(display_long)|uniprotkb:Alzheimer disease amyloid protein(gene name synonym)|uniprotkb:Cerebral vascular amyloid peptide(gene name synonym)|uniprotkb:A4(gene name synonym)|uniprotkb:AD1(gene name synonym)|uniprotkb:ABPP(gene name synonym)|uniprotkb:PreA4(gene name synonym)|uniprotkb:Protease nexin-II(gene name synonym)|uni…	psi-mi:"MI:0982"(electrophoretic mobility-based method)	Hu T. et al.(2017)	intact:EBI-15189983|pubmed:28219245|imex:IM-26222	taxid:9606(human)|taxid:9606(Homo sapiens)	taxid:9606(human)|taxid:9606(Homo sapiens)	psi-mi:"MI:0407"(direct interaction)	psi-mi:"MI:0469"(European Bioinformatics Institute)	intact:EBI-16415877|imex:IM-26222-3	intact-miscore:0.99	-	psi-mi:"MI:0499"(unspecified role)	psi-mi:"MI:0499"(unspecified role)	psi-mi:"MI:0497"(neutral component)	psi-mi:"MI:0497"(neutral component)	psi-mi:"MI:0326"(protein)	psi-mi:"MI:0326"(protein)	intact:EBI-77613(chain-parent)	intact:EBI-77613(chain-parent)		Start position of the feature chain:672|End position of the feature chain:713	Start position of the feature chain:672|End position of the feature chain:713	comment:"Low molecular weight Beta-amyloid protein 42 oligomer (LMW) is a 2‚Äì4 mer, while the high molecular weight oligomer is a 14-48 mer."|figure legend:Supp. Figure 1|full coverage:Only protein-protein interactions	taxid:-1(in vitro)|taxid:-1(In vitro)	-	2017-09-13	2017-10-20	crc64:3AC85563D7858C37	crc64:3AC85563D7858C37	-	-	-	-	2	2	psi-mi:"MI:0113"(western blot)	psi-mi:"MI:0113"(western blot)
uniprotkb:P05067-PRO_0000000092	uniprotkb:Q8N423	intact:EBI-821758|uniprotkb:P05067-PRO_0000000092	uniprotkb:Q8NHJ7|uniprotkb:Q8NHJ8|uniprotkb:O75017|uniprotkb:A8MU67|uniprotkb:C9JF29|uniprotkb:A2IXV5|ensembl:ENSP00000483014.1|ensembl:ENSP00000483478.1|ensembl:ENSP00000483553.1|ensembl:ENSP00000484373.1|ensembl:ENSP00000319960.5|ensembl:ENSP00000375628.1|ensembl:ENSP00000480302.1|ensembl:ENSP00000480841.1|ensembl:ENSP00000481208.1|ensembl:ENSP00000482933.1|intact:EBI-2816428|uniprotkb:Q8N423	psi-mi:p05067-pro_0000000092(display_short)|psi-mi:Amyloid-beta protein 42(display_long)|uniprotkb:Alzheimer disease amyloid protein(gene name synonym)|uniprotkb:Cerebral vascular amyloid peptide(gene name synonym)|uniprotkb:A4(gene name synonym)|uniprotkb:AD1(gene name synonym)|uniprotkb:ABPP(gene name synonym)|uniprotkb:PreA4(gene name synonym)|uniprotkb:Protease nexin-II(gene name synonym)|uni…	psi-mi:lirb2_human(display_short)|psi-mi:Leukocyte immunoglobulin-like receptor subfamily B member 2(display_long)|uniprotkb:LILRB2(gene name)|uniprotkb:Monocyte/macrophage immunoglobulin-like receptor 10(gene name synonym)|uniprotkb:Immunoglobulin-like transcript 4(gene name synonym)|uniprotkb:CD85 antigen-like family member D(gene name synonym)|uniprotkb:MIR10(gene name synonym)|uniprotkb:LIR2(…	psi-mi:"MI:0007"(anti tag coimmunoprecipitation)	Hu T. et al.(2017)	intact:EBI-15189983|pubmed:28219245|imex:IM-26222	taxid:9606(human)|taxid:9606(Homo sapiens)	taxid:9606(human)|taxid:9606(Homo sapiens)	psi-mi:"MI:0915"(physical association)	psi-mi:"MI:0469"(European Bioinformatics Institute)	intact:EBI-16415889|imex:IM-26222-5	intact-miscore:0.68	-	psi-mi:"MI:0499"(unspecified role)	psi-mi:"MI:0499"(unspecified role)	psi-mi:"MI:0498"(prey)	psi-mi:"MI:0496"(bait)	psi-mi:"MI:0326"(protein)	psi-mi:"MI:0326"(protein)	intact:EBI-77613(chain-parent)	reactome:R-HSA-6798695|reactome:R-HSA-198933|refseq:NP_005865.3|refseq:NP_001265335.2|refseq:NP_001265334.2|refseq:NP_001265333.2|refseq:NP_001265332.2|refseq:NP_001074447.2|dip:DIP-59888N|ensembl:ENSP00000483014.1|ensembl:ENSP00000483478.1|ensembl:ENSP00000481208.1|ensembl:ENSP00000480302.1|ensembl:ENSP00000483553.1|ensembl:ENSP00000484373.1|ensembl:ENSP00000480841.1|ensembl:ENSP00000482933.1|en…		Start position of the feature chain:672|End position of the feature chain:713	-	comment:"(Low molecular weight Beta-amyloid protein 42 oligomer (LMW) is a 2‚Äì4 mer, while the high molecular weight oligomer is a 14-48 mer.) All forms of Beta-amyloid protein 42 all bound to GFP-ED1D2L."|figure legend:Supp. figure 2|full coverage:Only protein-protein interactions	taxid:-1(in vitro)|taxid:-1(In vitro)	-	2017-09-13	2022-03-25	crc64:3AC85563D7858C37	crc64:F58D713858356427	-	-	-	green fluorescent protein tag:?-?|sufficient binding region:24-223(IPR007110)	2	0	psi-mi:"MI:0113"(western blot)	psi-mi:"MI:0113"(western blot)
uniprotkb:P05067-PRO_0000000092	uniprotkb:Q8N423	intact:EBI-821758|uniprotkb:P05067-PRO_0000000092	uniprotkb:Q8NHJ7|uniprotkb:Q8NHJ8|uniprotkb:O75017|uniprotkb:A8MU67|uniprotkb:C9JF29|uniprotkb:A2IXV5|ensembl:ENSP00000483014.1|ensembl:ENSP00000483478.1|ensembl:ENSP00000483553.1|ensembl:ENSP00000484373.1|ensembl:ENSP00000319960.5|ensembl:ENSP00000375628.1|ensembl:ENSP00000480302.1|ensembl:ENSP00000480841.1|ensembl:ENSP00000481208.1|ensembl:ENSP00000482933.1|intact:EBI-2816428|uniprotkb:Q8N423	psi-mi:p05067-pro_0000000092(display_short)|psi-mi:Amyloid-beta protein 42(display_long)|uniprotkb:Alzheimer disease amyloid protein(gene name synonym)|uniprotkb:Cerebral vascular amyloid peptide(gene name synonym)|uniprotkb:A4(gene name synonym)|uniprotkb:AD1(gene name synonym)|uniprotkb:ABPP(gene name synonym)|uniprotkb:PreA4(gene name synonym)|uniprotkb:Protease nexin-II(gene name synonym)|uni…	psi-mi:lirb2_human(display_short)|psi-mi:Leukocyte immunoglobulin-like receptor subfamily B member 2(display_long)|uniprotkb:LILRB2(gene name)|uniprotkb:Monocyte/macrophage immunoglobulin-like receptor 10(gene name synonym)|uniprotkb:Immunoglobulin-like transcript 4(gene name synonym)|uniprotkb:CD85 antigen-like family member D(gene name synonym)|uniprotkb:MIR10(gene name synonym)|uniprotkb:LIR2(…	psi-mi:"MI:0007"(anti tag coimmunoprecipitation)	Hu T. et al.(2017)	intact:EBI-15189983|pubmed:28219245|imex:IM-26222	taxid:9606(human)|taxid:9606(Homo sapiens)	taxid:9606(human)|taxid:9606(Homo sapiens)	psi-mi:"MI:0915"(physical association)	psi-mi:"MI:0469"(European Bioinformatics Institute)	intact:EBI-16415897|imex:IM-26222-7	intact-miscore:0.68	-	psi-mi:"MI:0499"(unspecified role)	psi-mi:"MI:0499"(unspecified role)	psi-mi:"MI:0498"(prey)	psi-mi:"MI:0496"(bait)	psi-mi:"MI:0326"(protein)	psi-mi:"MI:0326"(protein)	intact:EBI-77613(chain-parent)	reactome:R-HSA-6798695|reactome:R-HSA-198933|refseq:NP_005865.3|refseq:NP_001265335.2|refseq:NP_001265334.2|refseq:NP_001265333.2|refseq:NP_001265332.2|refseq:NP_001074447.2|dip:DIP-59888N|ensembl:ENSP00000483014.1|ensembl:ENSP00000483478.1|ensembl:ENSP00000481208.1|ensembl:ENSP00000480302.1|ensembl:ENSP00000483553.1|ensembl:ENSP00000484373.1|ensembl:ENSP00000480841.1|ensembl:ENSP00000482933.1|en…		Start position of the feature chain:672|End position of the feature chain:713	-	comment:"(Low molecular weight Beta-amyloid protein 42 oligomer (LMW) is a 2‚Äì4 mer, while the high molecular weight oligomer is a 14-48 mer.) All forms of Beta-amyloid protein 42 all bound to GFP-ED1D2L."|figure legend:Supp. figure 2i|full coverage:Only protein-protein interactions	taxid:-1(in vitro)|taxid:-1(In vitro)	-	2017-09-13	2022-03-25	crc64:3AC85563D7858C37	crc64:F58D713858356427	-	-	-	green fluorescent protein tag:?-?|sufficient binding region:24-223(IPR007110)	1	0	psi-mi:"MI:0113"(western blot)	psi-mi:"MI:0113"(western blot)
uniprotkb:P05067-PRO_0000000092	uniprotkb:Q8N423	intact:EBI-821758|uniprotkb:P05067-PRO_0000000092	uniprotkb:Q8NHJ7|uniprotkb:Q8NHJ8|uniprotkb:O75017|uniprotkb:A8MU67|uniprotkb:C9JF29|uniprotkb:A2IXV5|ensembl:ENSP00000483014.1|ensembl:ENSP00000483478.1|ensembl:ENSP00000483553.1|ensembl:ENSP00000484373.1|ensembl:ENSP00000319960.5|ensembl:ENSP00000375628.1|ensembl:ENSP00000480302.1|ensembl:ENSP00000480841.1|ensembl:ENSP00000481208.1|ensembl:ENSP00000482933.1|intact:EBI-2816428|uniprotkb:Q8N423	psi-mi:p05067-pro_0000000092(display_short)|psi-mi:Amyloid-beta protein 42(display_long)|uniprotkb:Alzheimer disease amyloid protein(gene name synonym)|uniprotkb:Cerebral vascular amyloid peptide(gene name synonym)|uniprotkb:A4(gene name synonym)|uniprotkb:AD1(gene name synonym)|uniprotkb:ABPP(gene name synonym)|uniprotkb:PreA4(gene name synonym)|uniprotkb:Protease nexin-II(gene name synonym)|uni…	psi-mi:lirb2_human(display_short)|psi-mi:Leukocyte immunoglobulin-like receptor subfamily B member 2(display_long)|uniprotkb:LILRB2(gene name)|uniprotkb:Monocyte/macrophage immunoglobulin-like receptor 10(gene name synonym)|uniprotkb:Immunoglobulin-like transcript 4(gene name synonym)|uniprotkb:CD85 antigen-like family member D(gene name synonym)|uniprotkb:MIR10(gene name synonym)|uniprotkb:LIR2(…	psi-mi:"MI:0968"(biosensor)	Hu T. et al.(2017)	intact:EBI-15189983|pubmed:28219245|imex:IM-26222	taxid:9606(human)|taxid:9606(Homo sapiens)	taxid:9606(human)|taxid:9606(Homo sapiens)	psi-mi:"MI:0407"(direct interaction)	psi-mi:"MI:0469"(European Bioinformatics Institute)	intact:EBI-16415944|imex:IM-26222-9	intact-miscore:0.68	-	psi-mi:"MI:0499"(unspecified role)	psi-mi:"MI:0499"(unspecified role)	psi-mi:"MI:0498"(prey)	psi-mi:"MI:0496"(bait)	psi-mi:"MI:0326"(protein)	psi-mi:"MI:0326"(protein)	intact:EBI-77613(chain-parent)	reactome:R-HSA-6798695|reactome:R-HSA-198933|refseq:NP_005865.3|refseq:NP_001265335.2|refseq:NP_001265334.2|refseq:NP_001265333.2|refseq:NP_001265332.2|refseq:NP_001074447.2|dip:DIP-59888N|ensembl:ENSP00000483014.1|ensembl:ENSP00000483478.1|ensembl:ENSP00000481208.1|ensembl:ENSP00000480302.1|ensembl:ENSP00000483553.1|ensembl:ENSP00000484373.1|ensembl:ENSP00000480841.1|ensembl:ENSP00000482933.1|en…		Start position of the feature chain:672|End position of the feature chain:713	-	comment:"(Low molecular weight Beta-amyloid protein 42 oligomer (LMW) is a 2‚Äì4 mer, while the high molecular weight oligomer is a 14-48 mer.)"|figure legend:Figure 3,4 Table 1, supp fig 5/6|full coverage:Only protein-protein interactions	taxid:-1(in vitro)|taxid:-1(In vitro)	kd:"464x10^(-9)"(molar)	2017-09-13	2022-03-25	crc64:3AC85563D7858C37	crc64:F58D713858356427	-	-	-	his tag:?-?|sufficient binding region:24-223(IPR007110)	2	0	psi-mi:"MI:0396"(predetermined participant)	psi-mi:"MI:0396"(predetermined participant)
uniprotkb:P05067-PRO_0000000092	uniprotkb:Q8N423	intact:EBI-821758|uniprotkb:P05067-PRO_0000000092	uniprotkb:Q8NHJ7|uniprotkb:Q8NHJ8|uniprotkb:O75017|uniprotkb:A8MU67|uniprotkb:C9JF29|uniprotkb:A2IXV5|ensembl:ENSP00000483014.1|ensembl:ENSP00000483478.1|ensembl:ENSP00000483553.1|ensembl:ENSP00000484373.1|ensembl:ENSP00000319960.5|ensembl:ENSP00000375628.1|ensembl:ENSP00000480302.1|ensembl:ENSP00000480841.1|ensembl:ENSP00000481208.1|ensembl:ENSP00000482933.1|intact:EBI-2816428|uniprotkb:Q8N423	psi-mi:p05067-pro_0000000092(display_short)|psi-mi:Amyloid-beta protein 42(display_long)|uniprotkb:Alzheimer disease amyloid protein(gene name synonym)|uniprotkb:Cerebral vascular amyloid peptide(gene name synonym)|uniprotkb:A4(gene name synonym)|uniprotkb:AD1(gene name synonym)|uniprotkb:ABPP(gene name synonym)|uniprotkb:PreA4(gene name synonym)|uniprotkb:Protease nexin-II(gene name synonym)|uni…	psi-mi:lirb2_human(display_short)|psi-mi:Leukocyte immunoglobulin-like receptor subfamily B member 2(display_long)|uniprotkb:LILRB2(gene name)|uniprotkb:Monocyte/macrophage immunoglobulin-like receptor 10(gene name synonym)|uniprotkb:Immunoglobulin-like transcript 4(gene name synonym)|uniprotkb:CD85 antigen-like family member D(gene name synonym)|uniprotkb:MIR10(gene name synonym)|uniprotkb:LIR2(…	psi-mi:"MI:0968"(biosensor)	Hu T. et al.(2017)	intact:EBI-15189983|pubmed:28219245|imex:IM-26222	taxid:9606(human)|taxid:9606(Homo sapiens)	taxid:9606(human)|taxid:9606(Homo sapiens)	psi-mi:"MI:0407"(direct interaction)	psi-mi:"MI:0469"(European Bioinformatics Institute)	intact:EBI-16415954|imex:IM-26222-11	intact-miscore:0.68	-	psi-mi:"MI:0499"(unspecified role)	psi-mi:"MI:0499"(unspecified role)	psi-mi:"MI:0498"(prey)	psi-mi:"MI:0496"(bait)	psi-mi:"MI:0326"(protein)	psi-mi:"MI:0326"(protein)	intact:EBI-77613(chain-parent)	reactome:R-HSA-6798695|reactome:R-HSA-198933|refseq:NP_005865.3|refseq:NP_001265335.2|refseq:NP_001265334.2|refseq:NP_001265333.2|refseq:NP_001265332.2|refseq:NP_001074447.2|dip:DIP-59888N|ensembl:ENSP00000483014.1|ensembl:ENSP00000483478.1|ensembl:ENSP00000481208.1|ensembl:ENSP00000480302.1|ensembl:ENSP00000483553.1|ensembl:ENSP00000484373.1|ensembl:ENSP00000480841.1|ensembl:ENSP00000482933.1|en…		Start position of the feature chain:672|End position of the feature chain:713	-	comment:"(Low molecular weight Beta-amyloid protein 42 oligomer (LMW) is a 2‚Äì4 mer, while the high molecular weight oligomer is a 14-48 mer.)"|figure legend:Figure 3,4 Table 1, supp fig 5/6|full coverage:Only protein-protein interactions	taxid:-1(in vitro)|taxid:-1(In vitro)	kd:"617x10^(-9)"(molar)	2017-09-13	2022-03-25	crc64:3AC85563D7858C37	crc64:F58D713858356427	-	-	-	his tag:?-?|sufficient binding region:24-223(IPR007110)	1	0	psi-mi:"MI:0396"(predetermined participant)	psi-mi:"MI:0396"(predetermined participant)
uniprotkb:P05067-PRO_0000000092	uniprotkb:Q8N423	intact:EBI-821758|uniprotkb:P05067-PRO_0000000092	uniprotkb:Q8NHJ7|uniprotkb:Q8NHJ8|uniprotkb:O75017|uniprotkb:A8MU67|uniprotkb:C9JF29|uniprotkb:A2IXV5|ensembl:ENSP00000483014.1|ensembl:ENSP00000483478.1|ensembl:ENSP00000483553.1|ensembl:ENSP00000484373.1|ensembl:ENSP00000319960.5|ensembl:ENSP00000375628.1|ensembl:ENSP00000480302.1|ensembl:ENSP00000480841.1|ensembl:ENSP00000481208.1|ensembl:ENSP00000482933.1|intact:EBI-2816428|uniprotkb:Q8N423	psi-mi:p05067-pro_0000000092(display_short)|psi-mi:Amyloid-beta protein 42(display_long)|uniprotkb:Alzheimer disease amyloid protein(gene name synonym)|uniprotkb:Cerebral vascular amyloid peptide(gene name synonym)|uniprotkb:A4(gene name synonym)|uniprotkb:AD1(gene name synonym)|uniprotkb:ABPP(gene name synonym)|uniprotkb:PreA4(gene name synonym)|uniprotkb:Protease nexin-II(gene name synonym)|uni…	psi-mi:lirb2_human(display_short)|psi-mi:Leukocyte immunoglobulin-like receptor subfamily B member 2(display_long)|uniprotkb:LILRB2(gene name)|uniprotkb:Monocyte/macrophage immunoglobulin-like receptor 10(gene name synonym)|uniprotkb:Immunoglobulin-like transcript 4(gene name synonym)|uniprotkb:CD85 antigen-like family member D(gene name synonym)|uniprotkb:MIR10(gene name synonym)|uniprotkb:LIR2(…	psi-mi:"MI:0968"(biosensor)	Hu T. et al.(2017)	intact:EBI-15189983|pubmed:28219245|imex:IM-26222	taxid:9606(human)|taxid:9606(Homo sapiens)	taxid:9606(human)|taxid:9606(Homo sapiens)	psi-mi:"MI:0407"(direct interaction)	psi-mi:"MI:0469"(European Bioinformatics Institute)	intact:EBI-16415964|imex:IM-26222-13	intact-miscore:0.68	-	psi-mi:"MI:0499"(unspecified role)	psi-mi:"MI:0499"(unspecified role)	psi-mi:"MI:0498"(prey)	psi-mi:"MI:0496"(bait)	psi-mi:"MI:0326"(protein)	psi-mi:"MI:0326"(protein)	intact:EBI-77613(chain-parent)	reactome:R-HSA-6798695|reactome:R-HSA-198933|refseq:NP_005865.3|refseq:NP_001265335.2|refseq:NP_001265334.2|refseq:NP_001265333.2|refseq:NP_001265332.2|refseq:NP_001074447.2|dip:DIP-59888N|ensembl:ENSP00000483014.1|ensembl:ENSP00000483478.1|ensembl:ENSP00000481208.1|ensembl:ENSP00000480302.1|ensembl:ENSP00000483553.1|ensembl:ENSP00000484373.1|ensembl:ENSP00000480841.1|ensembl:ENSP00000482933.1|en…		Start position of the feature chain:672|End position of the feature chain:713	-	comment:"(Low molecular weight Beta-amyloid protein 42 oligomer (LMW) is a 2‚Äì4 mer, while the high molecular weight oligomer is a 14-48 mer.)"|figure legend:Figure 3,4 Table 1, Supp Fig 5/6.|full coverage:Only protein-protein interactions	taxid:-1(in vitro)|taxid:-1(In vitro)	kd:"37x10^(-9)"(molar)	2017-09-13	2022-03-25	crc64:3AC85563D7858C37	crc64:F58D713858356427	-	-	-	his tag:?-?|sufficient binding region:24-223(IPR007110)	14	0	psi-mi:"MI:0396"(predetermined participant)	psi-mi:"MI:0396"(predetermined participant)
uniprotkb:Q8N423	uniprotkb:P05067-PRO_0000000092	uniprotkb:Q8NHJ7|uniprotkb:Q8NHJ8|uniprotkb:O75017|uniprotkb:A8MU67|uniprotkb:C9JF29|uniprotkb:A2IXV5|ensembl:ENSP00000483014.1|ensembl:ENSP00000483478.1|ensembl:ENSP00000483553.1|ensembl:ENSP00000484373.1|ensembl:ENSP00000319960.5|ensembl:ENSP00000375628.1|ensembl:ENSP00000480302.1|ensembl:ENSP00000480841.1|ensembl:ENSP00000481208.1|ensembl:ENSP00000482933.1|intact:EBI-2816428|uniprotkb:Q8N423	intact:EBI-821758|uniprotkb:P05067-PRO_0000000092	psi-mi:lirb2_human(display_short)|psi-mi:Leukocyte immunoglobulin-like receptor subfamily B member 2(display_long)|uniprotkb:LILRB2(gene name)|uniprotkb:Monocyte/macrophage immunoglobulin-like receptor 10(gene name synonym)|uniprotkb:Immunoglobulin-like transcript 4(gene name synonym)|uniprotkb:CD85 antigen-like family member D(gene name synonym)|uniprotkb:MIR10(gene name synonym)|uniprotkb:LIR2(…	psi-mi:p05067-pro_0000000092(display_short)|psi-mi:Amyloid-beta protein 42(display_long)|uniprotkb:Alzheimer disease amyloid protein(gene name synonym)|uniprotkb:Cerebral vascular amyloid peptide(gene name synonym)|uniprotkb:A4(gene name synonym)|uniprotkb:AD1(gene name synonym)|uniprotkb:ABPP(gene name synonym)|uniprotkb:PreA4(gene name synonym)|uniprotkb:Protease nexin-II(gene name synonym)|uni…	psi-mi:"MI:0004"(affinity chromatography technology)	Kim T. et al.(2013)	intact:EBI-15189992|pubmed:24052308|imex:IM-26151	taxid:9606(human)|taxid:9606(Homo sapiens)	taxid:9606(human)|taxid:9606(Homo sapiens)	psi-mi:"MI:0915"(physical association)	psi-mi:"MI:0469"(European Bioinformatics Institute)	intact:EBI-16416108|imex:IM-26151-1	intact-miscore:0.68	psi-mi:"MI:1060"(spoke expansion)	psi-mi:"MI:0499"(unspecified role)	psi-mi:"MI:0499"(unspecified role)	psi-mi:"MI:0496"(bait)	psi-mi:"MI:0498"(prey)	psi-mi:"MI:0326"(protein)	psi-mi:"MI:0326"(protein)	reactome:R-HSA-6798695|reactome:R-HSA-198933|refseq:NP_005865.3|refseq:NP_001265335.2|refseq:NP_001265334.2|refseq:NP_001265333.2|refseq:NP_001265332.2|refseq:NP_001074447.2|dip:DIP-59888N|ensembl:ENSP00000483014.1|ensembl:ENSP00000483478.1|ensembl:ENSP00000481208.1|ensembl:ENSP00000480302.1|ensembl:ENSP00000483553.1|ensembl:ENSP00000484373.1|ensembl:ENSP00000480841.1|ensembl:ENSP00000482933.1|en…	intact:EBI-77613(chain-parent)		-	Start position of the feature chain:672|End position of the feature chain:713	figure legend:2 G/H|full coverage:Only protein-protein interactions	taxid:-1(in vitro)|taxid:-1(In vitro)	-	2017-09-14	2022-03-25	crc64:F58D713858356427	crc64:3AC85563D7858C37	-	-	fc-igg tag:c-c|sufficient binding region:24-223(IPR007110)	sufficient binding region:1-42	0	0	psi-mi:"MI:0113"(western blot)	psi-mi:"MI:0113"(western blot)
uniprotkb:Q8N423	uniprotkb:P05067-PRO_0000000092	uniprotkb:Q8NHJ7|uniprotkb:Q8NHJ8|uniprotkb:O75017|uniprotkb:A8MU67|uniprotkb:C9JF29|uniprotkb:A2IXV5|ensembl:ENSP00000483014.1|ensembl:ENSP00000483478.1|ensembl:ENSP00000483553.1|ensembl:ENSP00000484373.1|ensembl:ENSP00000319960.5|ensembl:ENSP00000375628.1|ensembl:ENSP00000480302.1|ensembl:ENSP00000480841.1|ensembl:ENSP00000481208.1|ensembl:ENSP00000482933.1|intact:EBI-2816428|uniprotkb:Q8N423	intact:EBI-821758|uniprotkb:P05067-PRO_0000000092	psi-mi:lirb2_human(display_short)|psi-mi:Leukocyte immunoglobulin-like receptor subfamily B member 2(display_long)|uniprotkb:LILRB2(gene name)|uniprotkb:Monocyte/macrophage immunoglobulin-like receptor 10(gene name synonym)|uniprotkb:Immunoglobulin-like transcript 4(gene name synonym)|uniprotkb:CD85 antigen-like family member D(gene name synonym)|uniprotkb:MIR10(gene name synonym)|uniprotkb:LIR2(…	psi-mi:p05067-pro_0000000092(display_short)|psi-mi:Amyloid-beta protein 42(display_long)|uniprotkb:Alzheimer disease amyloid protein(gene name synonym)|uniprotkb:Cerebral vascular amyloid peptide(gene name synonym)|uniprotkb:A4(gene name synonym)|uniprotkb:AD1(gene name synonym)|uniprotkb:ABPP(gene name synonym)|uniprotkb:PreA4(gene name synonym)|uniprotkb:Protease nexin-II(gene name synonym)|uni…	psi-mi:"MI:0004"(affinity chromatography technology)	Kim T. et al.(2013)	intact:EBI-15189992|pubmed:24052308|imex:IM-26151	taxid:9606(human)|taxid:9606(Homo sapiens)	taxid:9606(human)|taxid:9606(Homo sapiens)	psi-mi:"MI:0915"(physical association)	psi-mi:"MI:0469"(European Bioinformatics Institute)	intact:EBI-16416108|imex:IM-26151-1	intact-miscore:0.68	psi-mi:"MI:1060"(spoke expansion)	psi-mi:"MI:0499"(unspecified role)	psi-mi:"MI:0499"(unspecified role)	psi-mi:"MI:0496"(bait)	psi-mi:"MI:0498"(prey)	psi-mi:"MI:0326"(protein)	psi-mi:"MI:0326"(protein)	reactome:R-HSA-6798695|reactome:R-HSA-198933|refseq:NP_005865.3|refseq:NP_001265335.2|refseq:NP_001265334.2|refseq:NP_001265333.2|refseq:NP_001265332.2|refseq:NP_001074447.2|dip:DIP-59888N|ensembl:ENSP00000483014.1|ensembl:ENSP00000483478.1|ensembl:ENSP00000481208.1|ensembl:ENSP00000480302.1|ensembl:ENSP00000483553.1|ensembl:ENSP00000484373.1|ensembl:ENSP00000480841.1|ensembl:ENSP00000482933.1|en…	intact:EBI-77613(chain-parent)		-	Start position of the feature chain:672|End position of the feature chain:713	figure legend:2 G/H|full coverage:Only protein-protein interactions	taxid:-1(in vitro)|taxid:-1(In vitro)	-	2017-09-14	2022-03-25	crc64:F58D713858356427	crc64:3AC85563D7858C37	-	-	fc-igg tag:c-c|sufficient binding region:24-223(IPR007110)	sufficient binding region:1-42	0	0	psi-mi:"MI:0113"(western blot)	psi-mi:"MI:0113"(western blot)
uniprotkb:P05067-PRO_0000000092	uniprotkb:P05067-PRO_0000000092	intact:EBI-821758|uniprotkb:P05067-PRO_0000000092	intact:EBI-821758|uniprotkb:P05067-PRO_0000000092	psi-mi:p05067-pro_0000000092(display_short)|psi-mi:Amyloid-beta protein 42(display_long)|uniprotkb:Alzheimer disease amyloid protein(gene name synonym)|uniprotkb:Cerebral vascular amyloid peptide(gene name synonym)|uniprotkb:A4(gene name synonym)|uniprotkb:AD1(gene name synonym)|uniprotkb:ABPP(gene name synonym)|uniprotkb:PreA4(gene name synonym)|uniprotkb:Protease nexin-II(gene name synonym)|uni…	psi-mi:p05067-pro_0000000092(display_short)|psi-mi:Amyloid-beta protein 42(display_long)|uniprotkb:Alzheimer disease amyloid protein(gene name synonym)|uniprotkb:Cerebral vascular amyloid peptide(gene name synonym)|uniprotkb:A4(gene name synonym)|uniprotkb:AD1(gene name synonym)|uniprotkb:ABPP(gene name synonym)|uniprotkb:PreA4(gene name synonym)|uniprotkb:Protease nexin-II(gene name synonym)|uni…	psi-mi:"MI:0071"(molecular sieving)	Kim T. et al.(2013)	intact:EBI-15189992|pubmed:24052308|imex:IM-26151	taxid:9606(human)|taxid:9606(Homo sapiens)	taxid:9606(human)|taxid:9606(Homo sapiens)	psi-mi:"MI:0407"(direct interaction)	psi-mi:"MI:0469"(European Bioinformatics Institute)	intact:EBI-16416119|imex:IM-26151-21	intact-miscore:0.99	-	psi-mi:"MI:0499"(unspecified role)	psi-mi:"MI:0499"(unspecified role)	psi-mi:"MI:0497"(neutral component)	psi-mi:"MI:0497"(neutral component)	psi-mi:"MI:0326"(protein)	psi-mi:"MI:0326"(protein)	intact:EBI-77613(chain-parent)	intact:EBI-77613(chain-parent)		Start position of the feature chain:672|End position of the feature chain:713	Start position of the feature chain:672|End position of the feature chain:713	comment:Beta-amyloid peptide consists primarily of high-n oligomers.|figure legend:1A-1|full coverage:Only protein-protein interactions	taxid:-1(in vitro)|taxid:-1(In vitro)	-	2017-09-14	2017-11-09	crc64:3AC85563D7858C37	crc64:3AC85563D7858C37	-	-	biotin tag:n-n	biotin tag:n-n	0	0	psi-mi:"MI:0396"(predetermined participant)	psi-mi:"MI:0396"(predetermined participant)
uniprotkb:P05067-PRO_0000000092	uniprotkb:P05067-PRO_0000000092	intact:EBI-821758|uniprotkb:P05067-PRO_0000000092	intact:EBI-821758|uniprotkb:P05067-PRO_0000000092	psi-mi:p05067-pro_0000000092(display_short)|psi-mi:Amyloid-beta protein 42(display_long)|uniprotkb:Alzheimer disease amyloid protein(gene name synonym)|uniprotkb:Cerebral vascular amyloid peptide(gene name synonym)|uniprotkb:A4(gene name synonym)|uniprotkb:AD1(gene name synonym)|uniprotkb:ABPP(gene name synonym)|uniprotkb:PreA4(gene name synonym)|uniprotkb:Protease nexin-II(gene name synonym)|uni…	psi-mi:p05067-pro_0000000092(display_short)|psi-mi:Amyloid-beta protein 42(display_long)|uniprotkb:Alzheimer disease amyloid protein(gene name synonym)|uniprotkb:Cerebral vascular amyloid peptide(gene name synonym)|uniprotkb:A4(gene name synonym)|uniprotkb:AD1(gene name synonym)|uniprotkb:ABPP(gene name synonym)|uniprotkb:PreA4(gene name synonym)|uniprotkb:Protease nexin-II(gene name synonym)|uni…	psi-mi:"MI:0982"(electrophoretic mobility-based method)	Kim T. et al.(2013)	intact:EBI-15189992|pubmed:24052308|imex:IM-26151	taxid:9606(human)|taxid:9606(Homo sapiens)	taxid:9606(human)|taxid:9606(Homo sapiens)	psi-mi:"MI:0407"(direct interaction)	psi-mi:"MI:0469"(European Bioinformatics Institute)	intact:EBI-16416167|imex:IM-26151-3	intact-miscore:0.99	-	psi-mi:"MI:0499"(unspecified role)	psi-mi:"MI:0499"(unspecified role)	psi-mi:"MI:0497"(neutral component)	psi-mi:"MI:0497"(neutral component)	psi-mi:"MI:0326"(protein)	psi-mi:"MI:0326"(protein)	intact:EBI-77613(chain-parent)	intact:EBI-77613(chain-parent)		Start position of the feature chain:672|End position of the feature chain:713	Start position of the feature chain:672|End position of the feature chain:713	comment:Beta-amyloid peptide consists primarily of high-n oligomers.|figure legend:1B, S1B|full coverage:Only protein-protein interactions	taxid:-1(in vitro)|taxid:-1(In vitro)	-	2017-09-14	2017-11-09	crc64:3AC85563D7858C37	crc64:3AC85563D7858C37	-	-	biotin tag:n-n	biotin tag:n-n	0	0	psi-mi:"MI:0113"(western blot)	psi-mi:"MI:0113"(western blot)
uniprotkb:P05067-PRO_0000000092	uniprotkb:P05067-PRO_0000000092	intact:EBI-821758|uniprotkb:P05067-PRO_0000000092	intact:EBI-821758|uniprotkb:P05067-PRO_0000000092	psi-mi:p05067-pro_0000000092(display_short)|psi-mi:Amyloid-beta protein 42(display_long)|uniprotkb:Alzheimer disease amyloid protein(gene name synonym)|uniprotkb:Cerebral vascular amyloid peptide(gene name synonym)|uniprotkb:A4(gene name synonym)|uniprotkb:AD1(gene name synonym)|uniprotkb:ABPP(gene name synonym)|uniprotkb:PreA4(gene name synonym)|uniprotkb:Protease nexin-II(gene name synonym)|uni…	psi-mi:p05067-pro_0000000092(display_short)|psi-mi:Amyloid-beta protein 42(display_long)|uniprotkb:Alzheimer disease amyloid protein(gene name synonym)|uniprotkb:Cerebral vascular amyloid peptide(gene name synonym)|uniprotkb:A4(gene name synonym)|uniprotkb:AD1(gene name synonym)|uniprotkb:ABPP(gene name synonym)|uniprotkb:PreA4(gene name synonym)|uniprotkb:Protease nexin-II(gene name synonym)|uni…	psi-mi:"MI:0006"(anti bait coimmunoprecipitation)	Kim T. et al.(2013)	intact:EBI-15189992|pubmed:24052308|imex:IM-26151	taxid:9606(human)|taxid:9606(Homo sapiens)	taxid:9606(human)|taxid:9606(Homo sapiens)	psi-mi:"MI:0915"(physical association)	psi-mi:"MI:0469"(European Bioinformatics Institute)	intact:EBI-16416664|imex:IM-26151-29	intact-miscore:0.99	psi-mi:"MI:1060"(spoke expansion)	psi-mi:"MI:0499"(unspecified role)	psi-mi:"MI:0499"(unspecified role)	psi-mi:"MI:0496"(bait)	psi-mi:"MI:0496"(bait)	psi-mi:"MI:0326"(protein)	psi-mi:"MI:0326"(protein)	intact:EBI-77613(chain-parent)	intact:EBI-77613(chain-parent)		Start position of the feature chain:672|End position of the feature chain:713	Start position of the feature chain:672|End position of the feature chain:713	figure legend:Supp Fig 3D|full coverage:Only protein-protein interactions	taxid:-1(in vitro)|taxid:-1(In vitro)	-	2017-09-15	2017-09-15	crc64:3AC85563D7858C37	crc64:3AC85563D7858C37	-	-	sufficient binding region:1-42|biotin tag:n-n	sufficient binding region:1-42|biotin tag:n-n	0	0	psi-mi:"MI:0113"(western blot)	psi-mi:"MI:0113"(western blot)
uniprotkb:P05067-PRO_0000000092	uniprotkb:P05067-PRO_0000000092	intact:EBI-821758|uniprotkb:P05067-PRO_0000000092	intact:EBI-821758|uniprotkb:P05067-PRO_0000000092	psi-mi:p05067-pro_0000000092(display_short)|psi-mi:Amyloid-beta protein 42(display_long)|uniprotkb:Alzheimer disease amyloid protein(gene name synonym)|uniprotkb:Cerebral vascular amyloid peptide(gene name synonym)|uniprotkb:A4(gene name synonym)|uniprotkb:AD1(gene name synonym)|uniprotkb:ABPP(gene name synonym)|uniprotkb:PreA4(gene name synonym)|uniprotkb:Protease nexin-II(gene name synonym)|uni…	psi-mi:p05067-pro_0000000092(display_short)|psi-mi:Amyloid-beta protein 42(display_long)|uniprotkb:Alzheimer disease amyloid protein(gene name synonym)|uniprotkb:Cerebral vascular amyloid peptide(gene name synonym)|uniprotkb:A4(gene name synonym)|uniprotkb:AD1(gene name synonym)|uniprotkb:ABPP(gene name synonym)|uniprotkb:PreA4(gene name synonym)|uniprotkb:Protease nexin-II(gene name synonym)|uni…	psi-mi:"MI:0006"(anti bait coimmunoprecipitation)	Kim T. et al.(2013)	intact:EBI-15189992|pubmed:24052308|imex:IM-26151	taxid:9606(human)|taxid:9606(Homo sapiens)	taxid:9606(human)|taxid:9606(Homo sapiens)	psi-mi:"MI:0915"(physical association)	psi-mi:"MI:0469"(European Bioinformatics Institute)	intact:EBI-16416680|imex:IM-26151-15	intact-miscore:0.99	psi-mi:"MI:1060"(spoke expansion)	psi-mi:"MI:0499"(unspecified role)	psi-mi:"MI:0499"(unspecified role)	psi-mi:"MI:0496"(bait)	psi-mi:"MI:0496"(bait)	psi-mi:"MI:0326"(protein)	psi-mi:"MI:0326"(protein)	intact:EBI-77613(chain-parent)	intact:EBI-77613(chain-parent)		Start position of the feature chain:672|End position of the feature chain:713	Start position of the feature chain:672|End position of the feature chain:713	comment:weak binding|figure legend:Supp Fig 3D-2|full coverage:Only protein-protein interactions	taxid:-1(in vitro)|taxid:-1(In vitro)	-	2017-09-15	2017-09-15	crc64:3AC85563D7858C37	crc64:3AC85563D7858C37	-	-	sufficient binding region:1-42|biotin tag:n-n	sufficient binding region:1-42|biotin tag:n-n	0	0	psi-mi:"MI:0113"(western blot)	psi-mi:"MI:0113"(western blot)
uniprotkb:Q8N423	uniprotkb:P05067-PRO_0000000092	uniprotkb:Q8NHJ7|uniprotkb:Q8NHJ8|uniprotkb:O75017|uniprotkb:A8MU67|uniprotkb:C9JF29|uniprotkb:A2IXV5|ensembl:ENSP00000483014.1|ensembl:ENSP00000483478.1|ensembl:ENSP00000483553.1|ensembl:ENSP00000484373.1|ensembl:ENSP00000319960.5|ensembl:ENSP00000375628.1|ensembl:ENSP00000480302.1|ensembl:ENSP00000480841.1|ensembl:ENSP00000481208.1|ensembl:ENSP00000482933.1|intact:EBI-2816428|uniprotkb:Q8N423	intact:EBI-821758|uniprotkb:P05067-PRO_0000000092	psi-mi:lirb2_human(display_short)|psi-mi:Leukocyte immunoglobulin-like receptor subfamily B member 2(display_long)|uniprotkb:LILRB2(gene name)|uniprotkb:Monocyte/macrophage immunoglobulin-like receptor 10(gene name synonym)|uniprotkb:Immunoglobulin-like transcript 4(gene name synonym)|uniprotkb:CD85 antigen-like family member D(gene name synonym)|uniprotkb:MIR10(gene name synonym)|uniprotkb:LIR2(…	psi-mi:p05067-pro_0000000092(display_short)|psi-mi:Amyloid-beta protein 42(display_long)|uniprotkb:Alzheimer disease amyloid protein(gene name synonym)|uniprotkb:Cerebral vascular amyloid peptide(gene name synonym)|uniprotkb:A4(gene name synonym)|uniprotkb:AD1(gene name synonym)|uniprotkb:ABPP(gene name synonym)|uniprotkb:PreA4(gene name synonym)|uniprotkb:Protease nexin-II(gene name synonym)|uni…	psi-mi:"MI:0416"(fluorescence microscopy)	Kim T. et al.(2013)	intact:EBI-15189992|pubmed:24052308|imex:IM-26151	taxid:9606(human)|taxid:9606(Homo sapiens)	taxid:9606(human)|taxid:9606(Homo sapiens)	psi-mi:"MI:0403"(colocalization)	psi-mi:"MI:0469"(European Bioinformatics Institute)	intact:EBI-16416705|imex:IM-26151-31	intact-miscore:0.68	psi-mi:"MI:1060"(spoke expansion)	psi-mi:"MI:0499"(unspecified role)	psi-mi:"MI:0499"(unspecified role)	psi-mi:"MI:0497"(neutral component)	psi-mi:"MI:0497"(neutral component)	psi-mi:"MI:0326"(protein)	psi-mi:"MI:0326"(protein)	reactome:R-HSA-6798695|reactome:R-HSA-198933|refseq:NP_005865.3|refseq:NP_001265335.2|refseq:NP_001265334.2|refseq:NP_001265333.2|refseq:NP_001265332.2|refseq:NP_001074447.2|dip:DIP-59888N|ensembl:ENSP00000483014.1|ensembl:ENSP00000483478.1|ensembl:ENSP00000481208.1|ensembl:ENSP00000480302.1|ensembl:ENSP00000483553.1|ensembl:ENSP00000484373.1|ensembl:ENSP00000480841.1|ensembl:ENSP00000482933.1|en…	intact:EBI-77613(chain-parent)		-	Start position of the feature chain:672|End position of the feature chain:713	comment:Oligomerised Amyloid-beta42 peptides were used.|figure legend:Supp 5|full coverage:Only protein-protein interactions	taxid:-1(in vitro)|taxid:-1(In vitro)	-	2017-09-15	2022-03-25	crc64:F58D713858356427	crc64:3AC85563D7858C37	-	-	flag tag:c-c|myc tag:c-c	sufficient binding region:1-42|biotin tag:n-n	0	0	psi-mi:"MI:1200"(immunocytochemistry)	psi-mi:"MI:1200"(immunocytochemistry)
uniprotkb:Q8N423	uniprotkb:P05067-PRO_0000000092	uniprotkb:Q8NHJ7|uniprotkb:Q8NHJ8|uniprotkb:O75017|uniprotkb:A8MU67|uniprotkb:C9JF29|uniprotkb:A2IXV5|ensembl:ENSP00000483014.1|ensembl:ENSP00000483478.1|ensembl:ENSP00000483553.1|ensembl:ENSP00000484373.1|ensembl:ENSP00000319960.5|ensembl:ENSP00000375628.1|ensembl:ENSP00000480302.1|ensembl:ENSP00000480841.1|ensembl:ENSP00000481208.1|ensembl:ENSP00000482933.1|intact:EBI-2816428|uniprotkb:Q8N423	intact:EBI-821758|uniprotkb:P05067-PRO_0000000092	psi-mi:lirb2_human(display_short)|psi-mi:Leukocyte immunoglobulin-like receptor subfamily B member 2(display_long)|uniprotkb:LILRB2(gene name)|uniprotkb:Monocyte/macrophage immunoglobulin-like receptor 10(gene name synonym)|uniprotkb:Immunoglobulin-like transcript 4(gene name synonym)|uniprotkb:CD85 antigen-like family member D(gene name synonym)|uniprotkb:MIR10(gene name synonym)|uniprotkb:LIR2(…	psi-mi:p05067-pro_0000000092(display_short)|psi-mi:Amyloid-beta protein 42(display_long)|uniprotkb:Alzheimer disease amyloid protein(gene name synonym)|uniprotkb:Cerebral vascular amyloid peptide(gene name synonym)|uniprotkb:A4(gene name synonym)|uniprotkb:AD1(gene name synonym)|uniprotkb:ABPP(gene name synonym)|uniprotkb:PreA4(gene name synonym)|uniprotkb:Protease nexin-II(gene name synonym)|uni…	psi-mi:"MI:0416"(fluorescence microscopy)	Kim T. et al.(2013)	intact:EBI-15189992|pubmed:24052308|imex:IM-26151	taxid:9606(human)|taxid:9606(Homo sapiens)	taxid:9606(human)|taxid:9606(Homo sapiens)	psi-mi:"MI:0403"(colocalization)	psi-mi:"MI:0469"(European Bioinformatics Institute)	intact:EBI-16416705|imex:IM-26151-31	intact-miscore:0.68	psi-mi:"MI:1060"(spoke expansion)	psi-mi:"MI:0499"(unspecified role)	psi-mi:"MI:0499"(unspecified role)	psi-mi:"MI:0497"(neutral component)	psi-mi:"MI:0497"(neutral component)	psi-mi:"MI:0326"(protein)	psi-mi:"MI:0326"(protein)	reactome:R-HSA-6798695|reactome:R-HSA-198933|refseq:NP_005865.3|refseq:NP_001265335.2|refseq:NP_001265334.2|refseq:NP_001265333.2|refseq:NP_001265332.2|refseq:NP_001074447.2|dip:DIP-59888N|ensembl:ENSP00000483014.1|ensembl:ENSP00000483478.1|ensembl:ENSP00000481208.1|ensembl:ENSP00000480302.1|ensembl:ENSP00000483553.1|ensembl:ENSP00000484373.1|ensembl:ENSP00000480841.1|ensembl:ENSP00000482933.1|en…	intact:EBI-77613(chain-parent)		-	Start position of the feature chain:672|End position of the feature chain:713	comment:Oligomerised Amyloid-beta42 peptides were used.|figure legend:Supp 5|full coverage:Only protein-protein interactions	taxid:-1(in vitro)|taxid:-1(In vitro)	-	2017-09-15	2022-03-25	crc64:F58D713858356427	crc64:3AC85563D7858C37	-	-	flag tag:c-c|myc tag:c-c	sufficient binding region:1-42|biotin tag:n-n	0	0	psi-mi:"MI:1200"(immunocytochemistry)	psi-mi:"MI:1200"(immunocytochemistry)
uniprotkb:P05067-PRO_0000000092	uniprotkb:P05067-PRO_0000000092	intact:EBI-821758|uniprotkb:P05067-PRO_0000000092	intact:EBI-821758|uniprotkb:P05067-PRO_0000000092	psi-mi:p05067-pro_0000000092(display_short)|psi-mi:Amyloid-beta protein 42(display_long)|uniprotkb:Alzheimer disease amyloid protein(gene name synonym)|uniprotkb:Cerebral vascular amyloid peptide(gene name synonym)|uniprotkb:A4(gene name synonym)|uniprotkb:AD1(gene name synonym)|uniprotkb:ABPP(gene name synonym)|uniprotkb:PreA4(gene name synonym)|uniprotkb:Protease nexin-II(gene name synonym)|uni…	psi-mi:p05067-pro_0000000092(display_short)|psi-mi:Amyloid-beta protein 42(display_long)|uniprotkb:Alzheimer disease amyloid protein(gene name synonym)|uniprotkb:Cerebral vascular amyloid peptide(gene name synonym)|uniprotkb:A4(gene name synonym)|uniprotkb:AD1(gene name synonym)|uniprotkb:ABPP(gene name synonym)|uniprotkb:PreA4(gene name synonym)|uniprotkb:Protease nexin-II(gene name synonym)|uni…	psi-mi:"MI:0096"(pull down)	Kim T. et al.(2013)	intact:EBI-15189992|pubmed:24052308|imex:IM-26151	taxid:9606(human)|taxid:9606(Homo sapiens)	taxid:9606(human)|taxid:9606(Homo sapiens)	psi-mi:"MI:0915"(physical association)	psi-mi:"MI:0469"(European Bioinformatics Institute)	intact:EBI-16416734|imex:IM-26151-17	intact-miscore:0.99	psi-mi:"MI:1060"(spoke expansion)	psi-mi:"MI:0499"(unspecified role)	psi-mi:"MI:0499"(unspecified role)	psi-mi:"MI:0496"(bait)	psi-mi:"MI:0496"(bait)	psi-mi:"MI:0326"(protein)	psi-mi:"MI:0326"(protein)	intact:EBI-77613(chain-parent)	intact:EBI-77613(chain-parent)		Start position of the feature chain:672|End position of the feature chain:713	Start position of the feature chain:672|End position of the feature chain:713	comment:Amyloid-beta 1-42 oligomers appear to bind preferentially to dimeric PirB, as seen under partially-reducing conditions.|comment:PirB interactspreferentially with oligomeric forms of Amyloid-beta 1-42.|figure legend:Supp fig 6A|full coverage:Only protein-protein interactions	taxid:-1(in vitro)|taxid:-1(In vitro)	-	2017-09-15	2017-09-15	crc64:3AC85563D7858C37	crc64:3AC85563D7858C37	-	-	sufficient binding region:1-42|biotin tag:n-n	sufficient binding region:1-42|biotin tag:n-n	0	0	psi-mi:"MI:0113"(western blot)	psi-mi:"MI:0113"(western blot)
uniprotkb:P05067-PRO_0000000092	uniprotkb:P05067-PRO_0000000092	intact:EBI-821758|uniprotkb:P05067-PRO_0000000092	intact:EBI-821758|uniprotkb:P05067-PRO_0000000092	psi-mi:p05067-pro_0000000092(display_short)|psi-mi:Amyloid-beta protein 42(display_long)|uniprotkb:Alzheimer disease amyloid protein(gene name synonym)|uniprotkb:Cerebral vascular amyloid peptide(gene name synonym)|uniprotkb:A4(gene name synonym)|uniprotkb:AD1(gene name synonym)|uniprotkb:ABPP(gene name synonym)|uniprotkb:PreA4(gene name synonym)|uniprotkb:Protease nexin-II(gene name synonym)|uni…	psi-mi:p05067-pro_0000000092(display_short)|psi-mi:Amyloid-beta protein 42(display_long)|uniprotkb:Alzheimer disease amyloid protein(gene name synonym)|uniprotkb:Cerebral vascular amyloid peptide(gene name synonym)|uniprotkb:A4(gene name synonym)|uniprotkb:AD1(gene name synonym)|uniprotkb:ABPP(gene name synonym)|uniprotkb:PreA4(gene name synonym)|uniprotkb:Protease nexin-II(gene name synonym)|uni…	psi-mi:"MI:0096"(pull down)	Kim T. et al.(2013)	intact:EBI-15189992|pubmed:24052308|imex:IM-26151	taxid:9606(human)|taxid:9606(Homo sapiens)	taxid:9606(human)|taxid:9606(Homo sapiens)	psi-mi:"MI:0915"(physical association)	psi-mi:"MI:0469"(European Bioinformatics Institute)	intact:EBI-16416750|imex:IM-26151-19	intact-miscore:0.99	psi-mi:"MI:1060"(spoke expansion)	psi-mi:"MI:0499"(unspecified role)	psi-mi:"MI:0499"(unspecified role)	psi-mi:"MI:0496"(bait)	psi-mi:"MI:0496"(bait)	psi-mi:"MI:0326"(protein)	psi-mi:"MI:0326"(protein)	intact:EBI-77613(chain-parent)	intact:EBI-77613(chain-parent)		Start position of the feature chain:672|End position of the feature chain:713	Start position of the feature chain:672|End position of the feature chain:713	comment:This interaction is seen under fully reducing conditions.|comment:PirB interacts preferentially with oligomeric forms of Amyloid-beta 1-42.|figure legend:Supp Fig 1C, Supp fig 6Ai|full coverage:Only protein-protein interactions	taxid:-1(in vitro)|taxid:-1(In vitro)	-	2017-09-15	2017-09-15	crc64:3AC85563D7858C37	crc64:3AC85563D7858C37	-	-	sufficient binding region:1-42|biotin tag:n-n	sufficient binding region:1-42|biotin tag:n-n	0	0	psi-mi:"MI:0113"(western blot)	psi-mi:"MI:0113"(western blot)
uniprotkb:P05067-PRO_0000000092	complex portal:CPX-1766	intact:EBI-821758|uniprotkb:P05067-PRO_0000000092	matrixdb:MULT_53_VAR1_human|intact:EBI-2529312	psi-mi:p05067-pro_0000000092(display_short)|psi-mi:Amyloid-beta protein 42(display_long)|uniprotkb:Alzheimer disease amyloid protein(gene name synonym)|uniprotkb:Cerebral vascular amyloid peptide(gene name synonym)|uniprotkb:A4(gene name synonym)|uniprotkb:AD1(gene name synonym)|uniprotkb:ABPP(gene name synonym)|uniprotkb:PreA4(gene name synonym)|uniprotkb:Protease nexin-II(gene name synonym)|uni…	psi-mi:collagen-xxv-1_human(display_short)|psi-mi:Type XXV collagen(display_long)|matrixdb:Collagen type XXV trimer, variant 1(complex recommended name)|matrixdb:Type XXV collagen(complex synonym)|matrixdb:COL25A1 trimer(complex systematic name)	psi-mi:"MI:0892"(solid phase assay)	Osada Y. et al.(2005)	intact:EBI-11506787|pubmed:15615705|imex:IM-24974	taxid:9606(human)|taxid:9606(Homo sapiens)	taxid:9606(human)|taxid:9606(Homo sapiens)	psi-mi:"MI:0915"(physical association)	psi-mi:"MI:0917"(matrixdb)	intact:EBI-16418343|imex:IM-24974-6	intact-miscore:0.6	psi-mi:"MI:1060"(spoke expansion)	psi-mi:"MI:0499"(unspecified role)	psi-mi:"MI:0499"(unspecified role)	psi-mi:"MI:0496"(bait)	psi-mi:"MI:0498"(prey)	psi-mi:"MI:0326"(protein)	psi-mi:"MI:1302"(stable complex)	intact:EBI-77613(chain-parent)	pubmed:1916105(see-also)|pubmed:17876790(see-also)|go:"GO:1990327"(component)|go:"GO:0005201"(function)|go:"GO:0008201"(function)|go:"GO:0001540"(function)|evidence ontology:"ECO:0005547"|complex portal:CPX-1766(complex-primary)		Start position of the feature chain:672|End position of the feature chain:713	curation request:Sylvie Ricard-Blum, MatrixDB|Curated complex:Type II orientated transmembrane collagen. Inhibits fibrillization of beta amyloid peptide during the elongation phase. Has also been shown to assemble amyloid fibrils into protease-resistant aggregates. Binds heparin.|Complex assembly:Homotrimer|complex-properties:Triple-helices consisting of about 1000 amino acids per chain forming a…	figure legend:2C, 3C, 4D, 6C|full coverage:Only protein-protein interactions	taxid:-1(in vitro)|taxid:-1(In vitro)	-	2017-09-19	2017-09-19	crc64:3AC85563D7858C37	-	-	-	-	mutation decreasing interaction:621-621,618-618,615-615,134-134,133-133,131-131,130-130,128-128,127-127|mutation with no effect:621-621,618-618,615-615|mutation with no effect:573-573,570-570,567-567|mutation with no effect:402-402,399-399,396-396|mutation decreasing interaction:134-134,133-133,131-131,130-130,128-128,127-127|mutation disrupting interaction:442-442,438-438,431-431,428-428,66-66,6…	0	0	psi-mi:"MI:0411"(enzyme linked immunosorbent assay)	psi-mi:"MI:0411"(enzyme linked immunosorbent assay)
uniprotkb:P05067-PRO_0000000092	complex portal:CPX-1766	intact:EBI-821758|uniprotkb:P05067-PRO_0000000092	matrixdb:MULT_53_VAR1_human|intact:EBI-2529312	psi-mi:p05067-pro_0000000092(display_short)|psi-mi:Amyloid-beta protein 42(display_long)|uniprotkb:Alzheimer disease amyloid protein(gene name synonym)|uniprotkb:Cerebral vascular amyloid peptide(gene name synonym)|uniprotkb:A4(gene name synonym)|uniprotkb:AD1(gene name synonym)|uniprotkb:ABPP(gene name synonym)|uniprotkb:PreA4(gene name synonym)|uniprotkb:Protease nexin-II(gene name synonym)|uni…	psi-mi:collagen-xxv-1_human(display_short)|psi-mi:Type XXV collagen(display_long)|matrixdb:Collagen type XXV trimer, variant 1(complex recommended name)|matrixdb:Type XXV collagen(complex synonym)|matrixdb:COL25A1 trimer(complex systematic name)	psi-mi:"MI:0892"(solid phase assay)	Osada Y. et al.(2005)	intact:EBI-11506787|pubmed:15615705|imex:IM-24974	taxid:9606(human)|taxid:9606(Homo sapiens)	taxid:9606(human)|taxid:9606(Homo sapiens)	psi-mi:"MI:0407"(direct interaction)	psi-mi:"MI:0917"(matrixdb)	intact:EBI-16418415|imex:IM-24974-12	intact-miscore:0.6	-	psi-mi:"MI:0499"(unspecified role)	psi-mi:"MI:0499"(unspecified role)	psi-mi:"MI:0496"(bait)	psi-mi:"MI:0498"(prey)	psi-mi:"MI:0326"(protein)	psi-mi:"MI:1302"(stable complex)	intact:EBI-77613(chain-parent)	pubmed:1916105(see-also)|pubmed:17876790(see-also)|go:"GO:1990327"(component)|go:"GO:0005201"(function)|go:"GO:0008201"(function)|go:"GO:0001540"(function)|evidence ontology:"ECO:0005547"|complex portal:CPX-1766(complex-primary)|uniprotkb:Q9BXS0		Start position of the feature chain:672|End position of the feature chain:713	curation request:Sylvie Ricard-Blum, MatrixDB|Curated complex:Type II orientated transmembrane collagen. Inhibits fibrillization of beta amyloid peptide during the elongation phase. Has also been shown to assemble amyloid fibrils into protease-resistant aggregates. Binds heparin.|Complex assembly:Homotrimer|complex-properties:Triple-helices consisting of about 1000 amino acids per chain forming a…	figure legend:3A, 3C|full coverage:Only protein-protein interactions	taxid:-1(in vitro)|taxid:-1(In vitro)	-	2017-09-19	2018-01-03	crc64:3AC85563D7858C37	-	-	-	-	sufficient binding region:113-654	0	0	psi-mi:"MI:0411"(enzyme linked immunosorbent assay)	psi-mi:"MI:0411"(enzyme linked immunosorbent assay)
complex portal:CPX-1766	uniprotkb:P05067-PRO_0000000092	matrixdb:MULT_53_VAR1_human|intact:EBI-2529312	intact:EBI-821758|uniprotkb:P05067-PRO_0000000092	psi-mi:collagen-xxv-1_human(display_short)|psi-mi:Type XXV collagen(display_long)|matrixdb:Collagen type XXV trimer, variant 1(complex recommended name)|matrixdb:Type XXV collagen(complex synonym)|matrixdb:COL25A1 trimer(complex systematic name)	psi-mi:p05067-pro_0000000092(display_short)|psi-mi:Amyloid-beta protein 42(display_long)|uniprotkb:Alzheimer disease amyloid protein(gene name synonym)|uniprotkb:Cerebral vascular amyloid peptide(gene name synonym)|uniprotkb:A4(gene name synonym)|uniprotkb:AD1(gene name synonym)|uniprotkb:ABPP(gene name synonym)|uniprotkb:PreA4(gene name synonym)|uniprotkb:Protease nexin-II(gene name synonym)|uni…	psi-mi:"MI:1232"(aggregation assay)	Osada Y. et al.(2005)	intact:EBI-11506787|pubmed:15615705|imex:IM-24974	taxid:9606(human)|taxid:9606(Homo sapiens)	taxid:9606(human)|taxid:9606(Homo sapiens)	psi-mi:"MI:0915"(physical association)	psi-mi:"MI:0917"(matrixdb)	intact:EBI-16418429|imex:IM-24974-14	intact-miscore:0.6	psi-mi:"MI:1060"(spoke expansion)	psi-mi:"MI:0941"(competitor)	psi-mi:"MI:0499"(unspecified role)	psi-mi:"MI:0497"(neutral component)	psi-mi:"MI:0497"(neutral component)	psi-mi:"MI:1302"(stable complex)	psi-mi:"MI:0326"(protein)	pubmed:1916105(see-also)|pubmed:17876790(see-also)|go:"GO:1990327"(component)|go:"GO:0005201"(function)|go:"GO:0008201"(function)|go:"GO:0001540"(function)|evidence ontology:"ECO:0005547"|complex portal:CPX-1766(complex-primary)	intact:EBI-77613(chain-parent)		curation request:Sylvie Ricard-Blum, MatrixDB|Curated complex:Type II orientated transmembrane collagen. Inhibits fibrillization of beta amyloid peptide during the elongation phase. Has also been shown to assemble amyloid fibrils into protease-resistant aggregates. Binds heparin.|Complex assembly:Homotrimer|complex-properties:Triple-helices consisting of about 1000 amino acids per chain forming a…	Start position of the feature chain:672|End position of the feature chain:713	comment:"The ectodomain of collagen XXV inhibits fibrillization of Abeta(1-42) in vitro"|figure legend:7A|full coverage:Only protein-protein interactions	taxid:-1(in vitro)|taxid:-1(In vitro)	-	2017-09-19	2017-09-19	-	crc64:3AC85563D7858C37	-	-	sufficient binding region:113-654	-	0	0	psi-mi:"MI:0396"(predetermined participant)	psi-mi:"MI:0396"(predetermined participant)
uniprotkb:P02649	uniprotkb:P05067-PRO_0000000093	uniprotkb:C0JYY5|uniprotkb:Q9P2S4|uniprotkb:B2RC15|ensembl:ENSP00000252486.3|intact:EBI-1222467|uniprotkb:P02649	intact:EBI-20772365|intact:EBI-2431589|uniprotkb:P05067-PRO_0000000093	psi-mi:apoe_human(display_short)|psi-mi:Apolipoprotein E(display_long)|uniprotkb:APOE(gene name)	psi-mi:p05067-pro_0000000093(display_short)|psi-mi:Amyloid-beta protein 40(display_long)|uniprotkb:A4(gene name synonym)|uniprotkb:AD1(gene name synonym)|uniprotkb:ABPP(gene name synonym)|uniprotkb:Alzheimer disease amyloid protein(gene name synonym)|uniprotkb:Cerebral vascular amyloid peptide(gene name synonym)|uniprotkb:PreA4(gene name synonym)|uniprotkb:Protease nexin-II(gene name synonym)|uni…	psi-mi:"MI:1232"(aggregation assay)	Osada Y. et al.(2005)	intact:EBI-11506787|pubmed:15615705|imex:IM-24974	taxid:9606(human)|taxid:9606(Homo sapiens)	taxid:9606(human)|taxid:9606(Homo sapiens)	psi-mi:"MI:0915"(physical association)	psi-mi:"MI:0917"(matrixdb)	intact:EBI-16418436|imex:IM-24974-1	intact-miscore:0.75	psi-mi:"MI:1060"(spoke expansion)	psi-mi:"MI:0941"(competitor)	psi-mi:"MI:0499"(unspecified role)	psi-mi:"MI:0499"(unspecified role)	psi-mi:"MI:0499"(unspecified role)	psi-mi:"MI:0326"(protein)	psi-mi:"MI:0326"(protein)	efo:"Orphanet:412"|efo:"Orphanet:406"|efo:"Orphanet:329481"|efo:"Orphanet:238616"|efo:"Orphanet:1648"|efo:"Orphanet:158029"|reactome:R-HSA-977225|reactome:R-HSA-975634|reactome:R-HSA-9029569|reactome:R-HSA-8964058|reactome:R-HSA-8964026|reactome:R-HSA-8963901|reactome:R-HSA-8963888|reactome:R-HSA-8957275|reactome:R-HSA-8864260|reactome:R-HSA-381426|reactome:R-HSA-3000480|reactome:R-HSA-1251985|re…	intact:EBI-77613(chain-parent)		-	Start position of the feature chain:672|End position of the feature chain:711	figure legend:8B|full coverage:Only protein-protein interactions	taxid:-1(in vitro)|taxid:-1(In vitro)	-	2017-09-19	2018-01-03	crc64:91AFC04210A30689	crc64:D563D7858C3768F1	-	-	-	-	0	0	psi-mi:"MI:0396"(predetermined participant)	psi-mi:"MI:0396"(predetermined participant)
complex portal:CPX-1766	uniprotkb:P05067-PRO_0000000093	matrixdb:MULT_53_VAR1_human|intact:EBI-2529312	intact:EBI-20772365|intact:EBI-2431589|uniprotkb:P05067-PRO_0000000093	psi-mi:collagen-xxv-1_human(display_short)|psi-mi:Type XXV collagen(display_long)|matrixdb:Collagen type XXV trimer, variant 1(complex recommended name)|matrixdb:Type XXV collagen(complex synonym)|matrixdb:COL25A1 trimer(complex systematic name)	psi-mi:p05067-pro_0000000093(display_short)|psi-mi:Amyloid-beta protein 40(display_long)|uniprotkb:A4(gene name synonym)|uniprotkb:AD1(gene name synonym)|uniprotkb:ABPP(gene name synonym)|uniprotkb:Alzheimer disease amyloid protein(gene name synonym)|uniprotkb:Cerebral vascular amyloid peptide(gene name synonym)|uniprotkb:PreA4(gene name synonym)|uniprotkb:Protease nexin-II(gene name synonym)|uni…	psi-mi:"MI:1232"(aggregation assay)	Osada Y. et al.(2005)	intact:EBI-11506787|pubmed:15615705|imex:IM-24974	taxid:9606(human)|taxid:9606(Homo sapiens)	taxid:9606(human)|taxid:9606(Homo sapiens)	psi-mi:"MI:0915"(physical association)	psi-mi:"MI:0917"(matrixdb)	intact:EBI-16418444|imex:IM-24974-16	intact-miscore:0.4	psi-mi:"MI:1060"(spoke expansion)	psi-mi:"MI:0941"(competitor)	psi-mi:"MI:0499"(unspecified role)	psi-mi:"MI:0497"(neutral component)	psi-mi:"MI:0497"(neutral component)	psi-mi:"MI:1302"(stable complex)	psi-mi:"MI:0326"(protein)	pubmed:1916105(see-also)|pubmed:17876790(see-also)|go:"GO:1990327"(component)|go:"GO:0005201"(function)|go:"GO:0008201"(function)|go:"GO:0001540"(function)|evidence ontology:"ECO:0005547"|complex portal:CPX-1766(complex-primary)	intact:EBI-77613(chain-parent)		curation request:Sylvie Ricard-Blum, MatrixDB|Curated complex:Type II orientated transmembrane collagen. Inhibits fibrillization of beta amyloid peptide during the elongation phase. Has also been shown to assemble amyloid fibrils into protease-resistant aggregates. Binds heparin.|Complex assembly:Homotrimer|complex-properties:Triple-helices consisting of about 1000 amino acids per chain forming a…	Start position of the feature chain:672|End position of the feature chain:711	figure legend:8C|full coverage:Only protein-protein interactions	taxid:-1(in vitro)|taxid:-1(In vitro)	-	2017-09-19	2018-01-03	-	crc64:D563D7858C3768F1	-	-	sufficient binding region:113-654	-	0	0	psi-mi:"MI:0396"(predetermined participant)	psi-mi:"MI:0396"(predetermined participant)
complex portal:CPX-1766	uniprotkb:P05067-PRO_0000000092	matrixdb:MULT_53_VAR1_human|intact:EBI-2529312	intact:EBI-821758|uniprotkb:P05067-PRO_0000000092	psi-mi:collagen-xxv-1_human(display_short)|psi-mi:Type XXV collagen(display_long)|matrixdb:Collagen type XXV trimer, variant 1(complex recommended name)|matrixdb:Type XXV collagen(complex synonym)|matrixdb:COL25A1 trimer(complex systematic name)	psi-mi:p05067-pro_0000000092(display_short)|psi-mi:Amyloid-beta protein 42(display_long)|uniprotkb:Alzheimer disease amyloid protein(gene name synonym)|uniprotkb:Cerebral vascular amyloid peptide(gene name synonym)|uniprotkb:A4(gene name synonym)|uniprotkb:AD1(gene name synonym)|uniprotkb:ABPP(gene name synonym)|uniprotkb:PreA4(gene name synonym)|uniprotkb:Protease nexin-II(gene name synonym)|uni…	psi-mi:"MI:1232"(aggregation assay)	Osada Y. et al.(2005)	intact:EBI-11506787|pubmed:15615705|imex:IM-24974	taxid:9606(human)|taxid:9606(Homo sapiens)	taxid:9606(human)|taxid:9606(Homo sapiens)	psi-mi:"MI:0915"(physical association)	psi-mi:"MI:0917"(matrixdb)	intact:EBI-16418444|imex:IM-24974-16	intact-miscore:0.6	psi-mi:"MI:1060"(spoke expansion)	psi-mi:"MI:0941"(competitor)	psi-mi:"MI:0499"(unspecified role)	psi-mi:"MI:0497"(neutral component)	psi-mi:"MI:0497"(neutral component)	psi-mi:"MI:1302"(stable complex)	psi-mi:"MI:0326"(protein)	pubmed:1916105(see-also)|pubmed:17876790(see-also)|go:"GO:1990327"(component)|go:"GO:0005201"(function)|go:"GO:0008201"(function)|go:"GO:0001540"(function)|evidence ontology:"ECO:0005547"|complex portal:CPX-1766(complex-primary)	intact:EBI-77613(chain-parent)		curation request:Sylvie Ricard-Blum, MatrixDB|Curated complex:Type II orientated transmembrane collagen. Inhibits fibrillization of beta amyloid peptide during the elongation phase. Has also been shown to assemble amyloid fibrils into protease-resistant aggregates. Binds heparin.|Complex assembly:Homotrimer|complex-properties:Triple-helices consisting of about 1000 amino acids per chain forming a…	Start position of the feature chain:672|End position of the feature chain:713	figure legend:8C|full coverage:Only protein-protein interactions	taxid:-1(in vitro)|taxid:-1(In vitro)	-	2017-09-19	2018-01-03	-	crc64:3AC85563D7858C37	-	-	sufficient binding region:113-654	-	0	0	psi-mi:"MI:0396"(predetermined participant)	psi-mi:"MI:0396"(predetermined participant)
complex portal:CPX-1766	uniprotkb:P05067-PRO_0000000093	matrixdb:MULT_53_VAR1_human|intact:EBI-2529312	intact:EBI-20772365|intact:EBI-2431589|uniprotkb:P05067-PRO_0000000093	psi-mi:collagen-xxv-1_human(display_short)|psi-mi:Type XXV collagen(display_long)|matrixdb:Collagen type XXV trimer, variant 1(complex recommended name)|matrixdb:Type XXV collagen(complex synonym)|matrixdb:COL25A1 trimer(complex systematic name)	psi-mi:p05067-pro_0000000093(display_short)|psi-mi:Amyloid-beta protein 40(display_long)|uniprotkb:A4(gene name synonym)|uniprotkb:AD1(gene name synonym)|uniprotkb:ABPP(gene name synonym)|uniprotkb:Alzheimer disease amyloid protein(gene name synonym)|uniprotkb:Cerebral vascular amyloid peptide(gene name synonym)|uniprotkb:PreA4(gene name synonym)|uniprotkb:Protease nexin-II(gene name synonym)|uni…	psi-mi:"MI:1232"(aggregation assay)	Osada Y. et al.(2005)	intact:EBI-11506787|pubmed:15615705|imex:IM-24974	taxid:9606(human)|taxid:9606(Homo sapiens)	taxid:9606(human)|taxid:9606(Homo sapiens)	psi-mi:"MI:0915"(physical association)	psi-mi:"MI:0917"(matrixdb)	intact:EBI-16716783|imex:IM-24974-18	intact-miscore:0.4	psi-mi:"MI:1060"(spoke expansion)	psi-mi:"MI:0941"(competitor)	psi-mi:"MI:0499"(unspecified role)	psi-mi:"MI:0497"(neutral component)	psi-mi:"MI:0497"(neutral component)	psi-mi:"MI:1302"(stable complex)	psi-mi:"MI:0326"(protein)	pubmed:1916105(see-also)|pubmed:17876790(see-also)|go:"GO:1990327"(component)|go:"GO:0005201"(function)|go:"GO:0008201"(function)|go:"GO:0001540"(function)|evidence ontology:"ECO:0005547"|complex portal:CPX-1766(complex-primary)	intact:EBI-77613(chain-parent)		curation request:Sylvie Ricard-Blum, MatrixDB|Curated complex:Type II orientated transmembrane collagen. Inhibits fibrillization of beta amyloid peptide during the elongation phase. Has also been shown to assemble amyloid fibrils into protease-resistant aggregates. Binds heparin.|Complex assembly:Homotrimer|complex-properties:Triple-helices consisting of about 1000 amino acids per chain forming a…	Start position of the feature chain:672|End position of the feature chain:711	figure legend:8B|full coverage:Only protein-protein interactions	taxid:-1(in vitro)|taxid:-1(In vitro)	-	2018-01-03	2018-01-03	-	crc64:D563D7858C3768F1	-	-	sufficient binding region:113-654	-	0	0	psi-mi:"MI:0396"(predetermined participant)	psi-mi:"MI:0396"(predetermined participant)
uniprotkb:P02760	uniprotkb:P05067-PRO_0000000093	uniprotkb:P00977|uniprotkb:P02759|uniprotkb:P78491|uniprotkb:Q2TU33|uniprotkb:Q5TBD7|uniprotkb:Q9UC58|uniprotkb:Q9UDI8|ensembl:ENSP00000265132.3|intact:EBI-2115136|uniprotkb:P02760	intact:EBI-20772365|intact:EBI-2431589|uniprotkb:P05067-PRO_0000000093	psi-mi:ambp_human(display_short)|psi-mi:Protein AMBP(display_long)|uniprotkb:AMBP(gene name)|uniprotkb:Protein HC(gene name synonym)|uniprotkb:ITIL(gene name synonym)|uniprotkb:HCP(gene name synonym)	psi-mi:p05067-pro_0000000093(display_short)|psi-mi:Amyloid-beta protein 40(display_long)|uniprotkb:A4(gene name synonym)|uniprotkb:AD1(gene name synonym)|uniprotkb:ABPP(gene name synonym)|uniprotkb:Alzheimer disease amyloid protein(gene name synonym)|uniprotkb:Cerebral vascular amyloid peptide(gene name synonym)|uniprotkb:PreA4(gene name synonym)|uniprotkb:Protease nexin-II(gene name synonym)|uni…	psi-mi:"MI:1232"(aggregation assay)	Osada Y. et al.(2005)	intact:EBI-11506787|pubmed:15615705|imex:IM-24974	taxid:9606(human)|taxid:9606(Homo sapiens)	taxid:9606(human)|taxid:9606(Homo sapiens)	psi-mi:"MI:0915"(physical association)	psi-mi:"MI:0917"(matrixdb)	intact:EBI-16716791|imex:IM-24974-3	intact-miscore:0.4	psi-mi:"MI:1060"(spoke expansion)	psi-mi:"MI:0941"(competitor)	psi-mi:"MI:0499"(unspecified role)	psi-mi:"MI:0497"(neutral component)	psi-mi:"MI:0497"(neutral component)	psi-mi:"MI:0326"(protein)	psi-mi:"MI:0326"(protein)	reactome:R-HSA-2168880|refseq:NP_001624.1|mint:P02760|ensembl:ENST00000265132.8(transcript)|ensembl:ENSG00000106927.12(gene)|go:"GO:0072562"|go:"GO:0070062"|go:"GO:0062023"|go:"GO:0050777"|go:"GO:0046904"|go:"GO:0046329"|go:"GO:0042803"|interpro:IPR000566|interpro:IPR002223|interpro:IPR002968|interpro:IPR012674|interpro:IPR020901|interpro:IPR022272|interpro:IPR029856|interpro:IPR036880|rcsb pdb:1…	intact:EBI-77613(chain-parent)		-	Start position of the feature chain:672|End position of the feature chain:711	figure legend:8B|full coverage:Only protein-protein interactions	taxid:-1(in vitro)|taxid:-1(In vitro)	-	2018-01-03	2018-01-03	crc64:BC001780094CBD06	crc64:D563D7858C3768F1	-	-	-	-	0	0	psi-mi:"MI:0396"(predetermined participant)	psi-mi:"MI:0396"(predetermined participant)
uniprotkb:P05067-PRO_0000000093	uniprotkb:P05067-PRO_0000000092	intact:EBI-20772365|intact:EBI-2431589|uniprotkb:P05067-PRO_0000000093	intact:EBI-821758|uniprotkb:P05067-PRO_0000000092	psi-mi:p05067-pro_0000000093(display_short)|psi-mi:Amyloid-beta protein 40(display_long)|uniprotkb:A4(gene name synonym)|uniprotkb:AD1(gene name synonym)|uniprotkb:ABPP(gene name synonym)|uniprotkb:Alzheimer disease amyloid protein(gene name synonym)|uniprotkb:Cerebral vascular amyloid peptide(gene name synonym)|uniprotkb:PreA4(gene name synonym)|uniprotkb:Protease nexin-II(gene name synonym)|uni…	psi-mi:p05067-pro_0000000092(display_short)|psi-mi:Amyloid-beta protein 42(display_long)|uniprotkb:Alzheimer disease amyloid protein(gene name synonym)|uniprotkb:Cerebral vascular amyloid peptide(gene name synonym)|uniprotkb:A4(gene name synonym)|uniprotkb:AD1(gene name synonym)|uniprotkb:ABPP(gene name synonym)|uniprotkb:PreA4(gene name synonym)|uniprotkb:Protease nexin-II(gene name synonym)|uni…	psi-mi:"MI:1232"(aggregation assay)	Osada Y. et al.(2005)	intact:EBI-11506787|pubmed:15615705|imex:IM-24974	taxid:9606(human)|taxid:9606(Homo sapiens)	taxid:9606(human)|taxid:9606(Homo sapiens)	psi-mi:"MI:0915"(physical association)	psi-mi:"MI:0917"(matrixdb)	intact:EBI-16716810|imex:IM-24974-5	intact-miscore:0.4	-	psi-mi:"MI:0499"(unspecified role)	psi-mi:"MI:0840"(stimulator)	psi-mi:"MI:0497"(neutral component)	psi-mi:"MI:0497"(neutral component)	psi-mi:"MI:0326"(protein)	psi-mi:"MI:0326"(protein)	intact:EBI-77613(chain-parent)	intact:EBI-77613(chain-parent)		Start position of the feature chain:672|End position of the feature chain:711	Start position of the feature chain:672|End position of the feature chain:713	comment:"The addition of a small amount of prefibrillized Abeta-(1‚Äì42) strongly promoted the incorporation of Abeta-(1‚Äì40) into fibrils, bypassing the nucleation phase"|comment:"\"The addition of a small amount of prefibrillized Abeta-(1‚Äì42) strongly promoted the incorporation of Abeta-(1‚Äì40) into fibrils, bypassing the nucleation phase"|figure legend:8C|full coverage:Only protein-protein…	taxid:-1(in vitro)|taxid:-1(In vitro)	-	2018-01-03	2018-01-03	crc64:D563D7858C3768F1	crc64:3AC85563D7858C37	-	-	-	-	0	0	psi-mi:"MI:0396"(predetermined participant)	psi-mi:"MI:0396"(predetermined participant)
uniprotkb:P05067-4	uniprotkb:P05067-4	intact:EBI-8513344|intact:MINT-150885|intact:EBI-8513450|intact:EBI-8513789|intact:EBI-7458081|intact:EBI-7458225|intact:EBI-8513738|intact:EBI-8513677|intact:EBI-8513407|intact:EBI-7457926|ensembl:ENSP00000345463.5|intact:EBI-302641|uniprotkb:P05067-4	intact:EBI-8513344|intact:MINT-150885|intact:EBI-8513450|intact:EBI-8513789|intact:EBI-7458081|intact:EBI-7458225|intact:EBI-8513738|intact:EBI-8513677|intact:EBI-8513407|intact:EBI-7457926|ensembl:ENSP00000345463.5|intact:EBI-302641|uniprotkb:P05067-4	psi-mi:p05067-4(display_short)|psi-mi:Amyloid-beta precursor protein(display_long)|uniprotkb:A4(gene name synonym)|uniprotkb:AD1(gene name synonym)|uniprotkb:ABPP(gene name synonym)|uniprotkb:Alzheimer disease amyloid protein(gene name synonym)|uniprotkb:Cerebral vascular amyloid peptide(gene name synonym)|uniprotkb:PreA4(gene name synonym)|uniprotkb:Protease nexin-II(gene name synonym)|uniprotkb…	psi-mi:p05067-4(display_short)|psi-mi:Amyloid-beta precursor protein(display_long)|uniprotkb:A4(gene name synonym)|uniprotkb:AD1(gene name synonym)|uniprotkb:ABPP(gene name synonym)|uniprotkb:Alzheimer disease amyloid protein(gene name synonym)|uniprotkb:Cerebral vascular amyloid peptide(gene name synonym)|uniprotkb:PreA4(gene name synonym)|uniprotkb:Protease nexin-II(gene name synonym)|uniprotkb…	psi-mi:"MI:0007"(anti tag coimmunoprecipitation)	Soba P. et al.(2005)	intact:EBI-1991934|pubmed:16193067|imex:IM-19819	taxid:9606(human)|taxid:9606(Homo sapiens)	taxid:9606(human)|taxid:9606(Homo sapiens)	psi-mi:"MI:0407"(direct interaction)	psi-mi:"MI:0469"(European Bioinformatics Institute)	intact:EBI-1781246|imex:IM-19819-1	intact-miscore:0.83	-	psi-mi:"MI:0499"(unspecified role)	psi-mi:"MI:0499"(unspecified role)	psi-mi:"MI:0498"(prey)	psi-mi:"MI:0496"(bait)	psi-mi:"MI:0326"(protein)	psi-mi:"MI:0326"(protein)	intact:EBI-77613(isoform-parent)|ensembl:ENSG00000142192.22(gene)|ensembl:ENST00000348990.9(transcript)	intact:EBI-77613(isoform-parent)|ensembl:ENSG00000142192.22(gene)|ensembl:ENST00000348990.9(transcript)		isoform-comment:A major isoform.	isoform-comment:A major isoform.	figure legend:Fig 1, Fig 2 and supplementary Fig 1|comment:Supplementary methods describe in detail the deletion constructs and APP and APLP1 as having N-terminal myc/HA tags and APLP2 as having C-terminal myc/HA tags.|full coverage:Only protein-protein interactions	taxid:-1(in vitro)|taxid:-1(In vitro)	-	2008-06-11	2014-10-16	crc64:4F6EA0139F969D56	crc64:4F6EA0139F969D56	-	-	myc tag:n-n|necessary binding region:31-192(IPR008154)	ha tag:n-n	0	0	psi-mi:"MI:0705"(anti tag western blot)	psi-mi:"MI:0705"(anti tag western blot)
uniprotkb:P51693	uniprotkb:P05067-4	uniprotkb:O00113|uniprotkb:Q96A92|ensembl:ENSP00000498366.1|intact:EBI-74648|uniprotkb:P51693	intact:EBI-8513344|intact:MINT-150885|intact:EBI-8513450|intact:EBI-8513789|intact:EBI-7458081|intact:EBI-7458225|intact:EBI-8513738|intact:EBI-8513677|intact:EBI-8513407|intact:EBI-7457926|ensembl:ENSP00000345463.5|intact:EBI-302641|uniprotkb:P05067-4	psi-mi:aplp1_human(display_short)|psi-mi:Amyloid beta precursor like protein 1(display_long)|uniprotkb:APLP1(gene name)|uniprotkb:Amyloid-like protein 1(gene name synonym)|uniprotkb:"Amyloid beta (A4) precursor-like protein 1"(gene name synonym)	psi-mi:p05067-4(display_short)|psi-mi:Amyloid-beta precursor protein(display_long)|uniprotkb:A4(gene name synonym)|uniprotkb:AD1(gene name synonym)|uniprotkb:ABPP(gene name synonym)|uniprotkb:Alzheimer disease amyloid protein(gene name synonym)|uniprotkb:Cerebral vascular amyloid peptide(gene name synonym)|uniprotkb:PreA4(gene name synonym)|uniprotkb:Protease nexin-II(gene name synonym)|uniprotkb…	psi-mi:"MI:0007"(anti tag coimmunoprecipitation)	Soba P. et al.(2005)	intact:EBI-1991934|pubmed:16193067|imex:IM-19819	taxid:9606(human)|taxid:9606(Homo sapiens)	taxid:9606(human)|taxid:9606(Homo sapiens)	psi-mi:"MI:0915"(physical association)	psi-mi:"MI:0469"(European Bioinformatics Institute)	intact:EBI-1782237|imex:IM-19819-4	intact-miscore:0.54	-	psi-mi:"MI:0499"(unspecified role)	psi-mi:"MI:0499"(unspecified role)	psi-mi:"MI:0498"(prey)	psi-mi:"MI:0496"(bait)	psi-mi:"MI:0326"(protein)	psi-mi:"MI:0326"(protein)	refseq:NP_005157.1|refseq:NP_001019978.1|dip:DIP-30846N|mint:P51693|ensembl:ENSP00000498366.1|ensembl:ENSP00000221891.4|ensembl:ENST00000221891.9|ensembl:ENST00000652533.1(transcript)|ensembl:ENSG00000105290.13(gene)|interpro:IPR008154|interpro:IPR008155|interpro:IPR011178|interpro:IPR015849|interpro:IPR019543|interpro:IPR019744|interpro:IPR019745|interpro:IPR024329|interpro:IPR036176|interpro:IP…	intact:EBI-77613(isoform-parent)|ensembl:ENSG00000142192.22(gene)|ensembl:ENST00000348990.9(transcript)		-	isoform-comment:A major isoform.	figure legend:Fig 1, Fig 2 and supplementary Fig 1|comment:Supplementary methods describe in detail the deletion constructs and APP and APLP1 as having N-terminal myc/HA tags and APLP2 as having C-terminal myc/HA tags.|full coverage:Only protein-protein interactions	taxid:-1(in vitro)|taxid:-1(In vitro)	-	2008-06-13	2014-10-16	crc64:B95F0F4D1C5CBAC7	crc64:4F6EA0139F969D56	-	-	necessary binding region:38-212(IPR008154)|myc tag:n-n	ha tag:n-n	0	0	psi-mi:"MI:0705"(anti tag western blot)	psi-mi:"MI:0705"(anti tag western blot)
uniprotkb:P05067-4	uniprotkb:Q06481	intact:EBI-8513344|intact:MINT-150885|intact:EBI-8513450|intact:EBI-8513789|intact:EBI-7458081|intact:EBI-7458225|intact:EBI-8513738|intact:EBI-8513677|intact:EBI-8513407|intact:EBI-7457926|ensembl:ENSP00000345463.5|intact:EBI-302641|uniprotkb:P05067-4	uniprotkb:B3KXX9|uniprotkb:H7BXI4|uniprotkb:Q13861|uniprotkb:Q14594|uniprotkb:Q14662|uniprotkb:Q71U10|uniprotkb:Q7M4L3|uniprotkb:Q9BT36|ensembl:ENSP00000263574.5|ensembl:ENSP00000497691.1|intact:EBI-79306|uniprotkb:Q06481	psi-mi:p05067-4(display_short)|psi-mi:Amyloid-beta precursor protein(display_long)|uniprotkb:A4(gene name synonym)|uniprotkb:AD1(gene name synonym)|uniprotkb:ABPP(gene name synonym)|uniprotkb:Alzheimer disease amyloid protein(gene name synonym)|uniprotkb:Cerebral vascular amyloid peptide(gene name synonym)|uniprotkb:PreA4(gene name synonym)|uniprotkb:Protease nexin-II(gene name synonym)|uniprotkb…	psi-mi:aplp2_human(display_short)|psi-mi:Amyloid beta precursor like protein 2(display_long)|uniprotkb:APLP2(gene name)|uniprotkb:Sperm membrane protein YWK-II(gene name synonym)|uniprotkb:Amyloid-like protein 2(gene name synonym)|uniprotkb:"Amyloid beta (A4) precursor-like protein 2"(gene name synonym)|uniprotkb:CDEI box-binding protein(gene name synonym)|uniprotkb:Amyloid protein homolog(gene n…	psi-mi:"MI:0007"(anti tag coimmunoprecipitation)	Soba P. et al.(2005)	intact:EBI-1991934|pubmed:16193067|imex:IM-19819	taxid:9606(human)|taxid:9606(Homo sapiens)	taxid:9606(human)|taxid:9606(Homo sapiens)	psi-mi:"MI:0915"(physical association)	psi-mi:"MI:0469"(European Bioinformatics Institute)	intact:EBI-1782248|imex:IM-19819-5	intact-miscore:0.54	-	psi-mi:"MI:0499"(unspecified role)	psi-mi:"MI:0499"(unspecified role)	psi-mi:"MI:0496"(bait)	psi-mi:"MI:0498"(prey)	psi-mi:"MI:0326"(protein)	psi-mi:"MI:0326"(protein)	intact:EBI-77613(isoform-parent)|ensembl:ENSG00000142192.22(gene)|ensembl:ENST00000348990.9(transcript)	reactome:R-HSA-8957275|reactome:R-HSA-381426|reactome:R-HSA-114608|refseq:NP_001633.1|refseq:NP_001135750.1|refseq:NP_001135749.1|refseq:NP_001135748.1|refseq:NP_001230228.1|dip:DIP-31047N|mint:Q06481|ensembl:ENSP00000497691.1|ensembl:ENSP00000435914.1|ensembl:ENST00000528499.5|ensembl:ENSP00000263575.6|ensembl:ENST00000345598.9|ensembl:ENSP00000345444.5|ensembl:ENST00000338167.10|ensembl:ENSP000…		isoform-comment:A major isoform.	-	figure legend:Fig 1, Fig 2 and supplementary Fig 1|comment:Supplementary methods describe in detail the deletion constructs and APP and APLP1 as having N-terminal myc/HA tags and APLP2 as having C-terminal myc/HA tags.|full coverage:Only protein-protein interactions	taxid:-1(in vitro)|taxid:-1(In vitro)	-	2008-06-13	2014-10-16	crc64:4F6EA0139F969D56	crc64:CA3A7D6DDB8A28D0	-	-	ha tag:n-n	necessary binding region:46-243(IPR008154)|myc tag:c-c	0	0	psi-mi:"MI:0705"(anti tag western blot)	psi-mi:"MI:0705"(anti tag western blot)
uniprotkb:P05067-4	uniprotkb:P05067-4	intact:EBI-8513344|intact:MINT-150885|intact:EBI-8513450|intact:EBI-8513789|intact:EBI-7458081|intact:EBI-7458225|intact:EBI-8513738|intact:EBI-8513677|intact:EBI-8513407|intact:EBI-7457926|ensembl:ENSP00000345463.5|intact:EBI-302641|uniprotkb:P05067-4	intact:EBI-8513344|intact:MINT-150885|intact:EBI-8513450|intact:EBI-8513789|intact:EBI-7458081|intact:EBI-7458225|intact:EBI-8513738|intact:EBI-8513677|intact:EBI-8513407|intact:EBI-7457926|ensembl:ENSP00000345463.5|intact:EBI-302641|uniprotkb:P05067-4	psi-mi:p05067-4(display_short)|psi-mi:Amyloid-beta precursor protein(display_long)|uniprotkb:A4(gene name synonym)|uniprotkb:AD1(gene name synonym)|uniprotkb:ABPP(gene name synonym)|uniprotkb:Alzheimer disease amyloid protein(gene name synonym)|uniprotkb:Cerebral vascular amyloid peptide(gene name synonym)|uniprotkb:PreA4(gene name synonym)|uniprotkb:Protease nexin-II(gene name synonym)|uniprotkb…	psi-mi:p05067-4(display_short)|psi-mi:Amyloid-beta precursor protein(display_long)|uniprotkb:A4(gene name synonym)|uniprotkb:AD1(gene name synonym)|uniprotkb:ABPP(gene name synonym)|uniprotkb:Alzheimer disease amyloid protein(gene name synonym)|uniprotkb:Cerebral vascular amyloid peptide(gene name synonym)|uniprotkb:PreA4(gene name synonym)|uniprotkb:Protease nexin-II(gene name synonym)|uniprotkb…	psi-mi:"MI:0006"(anti bait coimmunoprecipitation)	Soba P. et al.(2005)	intact:EBI-1991934|pubmed:16193067|imex:IM-19819	taxid:9606(human)|taxid:9606(Homo sapiens)	taxid:9606(human)|taxid:9606(Homo sapiens)	psi-mi:"MI:0407"(direct interaction)	psi-mi:"MI:0469"(European Bioinformatics Institute)	intact:EBI-1782329|imex:IM-19819-7	intact-miscore:0.83	-	psi-mi:"MI:0499"(unspecified role)	psi-mi:"MI:0499"(unspecified role)	psi-mi:"MI:0498"(prey)	psi-mi:"MI:0496"(bait)	psi-mi:"MI:0326"(protein)	psi-mi:"MI:0326"(protein)	intact:EBI-77613(isoform-parent)|ensembl:ENSG00000142192.22(gene)|ensembl:ENST00000348990.9(transcript)	intact:EBI-77613(isoform-parent)|ensembl:ENSG00000142192.22(gene)|ensembl:ENST00000348990.9(transcript)		isoform-comment:A major isoform.	isoform-comment:A major isoform.	figure legend:Fig 3|full coverage:Only protein-protein interactions	taxid:-1(in vitro)|taxid:-1(In vitro)	-	2008-06-13	2014-10-16	crc64:4F6EA0139F969D56	crc64:4F6EA0139F969D56	-	-	35s radiolabel:?-?	35s radiolabel:?-?	0	0	psi-mi:"MI:0821"(molecular weight estimation by autoradiography)	psi-mi:"MI:0821"(molecular weight estimation by autoradiography)
uniprotkb:P05067-4	uniprotkb:Q9NZU0	intact:EBI-8513344|intact:MINT-150885|intact:EBI-8513450|intact:EBI-8513789|intact:EBI-7458081|intact:EBI-7458225|intact:EBI-8513738|intact:EBI-8513677|intact:EBI-8513407|intact:EBI-7457926|ensembl:ENSP00000345463.5|intact:EBI-302641|uniprotkb:P05067-4	uniprotkb:D3DW20|uniprotkb:Q96K39|uniprotkb:Q96K42|uniprotkb:Q96KB1|uniprotkb:Q9P259|uniprotkb:Q542Z9|ensembl:ENSP00000339912.4|ensembl:ENSP00000367292.3|intact:EBI-1057092|uniprotkb:Q9NZU0	psi-mi:p05067-4(display_short)|psi-mi:Amyloid-beta precursor protein(display_long)|uniprotkb:A4(gene name synonym)|uniprotkb:AD1(gene name synonym)|uniprotkb:ABPP(gene name synonym)|uniprotkb:Alzheimer disease amyloid protein(gene name synonym)|uniprotkb:Cerebral vascular amyloid peptide(gene name synonym)|uniprotkb:PreA4(gene name synonym)|uniprotkb:Protease nexin-II(gene name synonym)|uniprotkb…	psi-mi:flrt3_human(display_short)|psi-mi:Leucine-rich repeat transmembrane protein FLRT3(display_long)|uniprotkb:FLRT3(gene name)|uniprotkb:Fibronectin-like domain-containing leucine-rich transmembrane protein 3(gene name synonym)|uniprotkb:UNQ856/PRO1865(orf name)|uniprotkb:KIAA1469(gene name synonym)	psi-mi:"MI:0007"(anti tag coimmunoprecipitation)	Yu Y. et al.(2016)	intact:EBI-20768104|pubmed:26960425|imex:IM-26656	taxid:9606(human)|taxid:9606(Homo sapiens)	taxid:9606(human)|taxid:9606(Homo sapiens)	psi-mi:"MI:0915"(physical association)	psi-mi:"MI:0486"(UniProt)	intact:EBI-20939283|imex:IM-26656-42	intact-miscore:0.51	-	psi-mi:"MI:0499"(unspecified role)	psi-mi:"MI:0499"(unspecified role)	psi-mi:"MI:0498"(prey)	psi-mi:"MI:0496"(bait)	psi-mi:"MI:0326"(protein)	psi-mi:"MI:0326"(protein)	intact:EBI-77613(isoform-parent)|ensembl:ENSG00000142192.22(gene)|ensembl:ENST00000348990.9(transcript)	efo:"Orphanet:478"|reactome:R-HSA-5654687|reactome:R-HSA-376176|refseq:XP_011527507.1|refseq:XP_011527506.1|refseq:XP_005260739.1|refseq:NP_938205.1|refseq:NP_037413.1|dip:DIP-50407N|ensembl:ENSP00000367292.3|ensembl:ENSP00000339912.4|ensembl:ENST00000378053.3(transcript)|ensembl:ENST00000341420.5(transcript)|ensembl:ENSG00000125848.10(gene)|go:"GO:1990138"|go:"GO:0099560"|go:"GO:0098978"|go:"GO:…		isoform-comment:A major isoform.	-	figure legend:Fig. 2G, 4A|full coverage:Only protein-protein interactions	taxid:9606(human-293t)|taxid:9606(Homo sapiens HEK293T embryonic kidney cell)	-	2018-11-21	2018-11-21	crc64:4F6EA0139F969D56	crc64:9EFF666C46181F08	-	-	mcherry fluorescent protein tag:c-c	sufficient binding region:1..1-253..253|enhanced green fluorescent protein tag:c-c	0	0	psi-mi:"MI:0705"(anti tag western blot)	psi-mi:"MI:0705"(anti tag western blot)
uniprotkb:P0DP58	uniprotkb:P05067-PRO_0000000092	uniprotkb:A0A140VJN6|uniprotkb:D3DWI7|uniprotkb:G3XAC2|uniprotkb:Q86SR0|uniprotkb:Q9BZG9|ensembl:ENSP00000477648.1|ensembl:ENSP00000478390.1|ensembl:ENSP00000478402.1|ensembl:ENSP00000498325.1|intact:EBI-21292823|uniprotkb:P0DP58	intact:EBI-821758|uniprotkb:P05067-PRO_0000000092	psi-mi:lynx1_human(display_short)|psi-mi:Ly-6/neurotoxin-like protein 1(display_long)|uniprotkb:Endogenous prototoxin LYNX1(gene name synonym)|uniprotkb:Testicular tissue protein Li 112(gene name synonym)|uniprotkb:LYNX1(gene name)	psi-mi:p05067-pro_0000000092(display_short)|psi-mi:Amyloid-beta protein 42(display_long)|uniprotkb:Alzheimer disease amyloid protein(gene name synonym)|uniprotkb:Cerebral vascular amyloid peptide(gene name synonym)|uniprotkb:A4(gene name synonym)|uniprotkb:AD1(gene name synonym)|uniprotkb:ABPP(gene name synonym)|uniprotkb:PreA4(gene name synonym)|uniprotkb:Protease nexin-II(gene name synonym)|uni…	psi-mi:"MI:0004"(affinity chromatography technology)	Thomsen MS. et al.(2016)	intact:EBI-21292808|pubmed:27460145|imex:IM-27549	taxid:9606(human)|taxid:9606(Homo sapiens)	taxid:9606(human)|taxid:9606(Homo sapiens)	psi-mi:"MI:0914"(association)	psi-mi:"MI:0486"(UniProt)	intact:EBI-21298317|imex:IM-27549-3	intact-miscore:0.35	psi-mi:"MI:1060"(spoke expansion)	psi-mi:"MI:0499"(unspecified role)	psi-mi:"MI:0499"(unspecified role)	psi-mi:"MI:0496"(bait)	psi-mi:"MI:0498"(prey)	psi-mi:"MI:0326"(protein)	psi-mi:"MI:0326"(protein)	interpro:IPR045860|interpro:IPR016054|interpro:IPR035076|rcsb pdb:2L03|go:"GO:0005783"|go:"GO:0005886"|go:"GO:0007271"|go:"GO:0008200"|go:"GO:0030425"|go:"GO:0030548"|go:"GO:0030550"|go:"GO:0033130"|go:"GO:0045202"|go:"GO:0098552"|go:"GO:0099601"|ensembl:ENSG00000180155.20(gene)|ensembl:ENST00000614491.1(transcript)|ensembl:ENST00000620006.4(transcript)|ensembl:ENST00000621401.4(transcript)|ensem…	intact:EBI-77613(chain-parent)		-	Start position of the feature chain:672|End position of the feature chain:713	comment:Preincubation of rat frontal cortical extracts with oligomeric Abeta1-42 significantly reduced the amount of alpha3, alpha4, alpha5, and alpha7 nAChR subunits which bound to Lynx1|figure legend:Fig. 4A|full coverage:Only protein-protein interactions	taxid:-1(in vitro)|taxid:-1(In vitro)	-	2019-04-05	2019-12-19	crc64:BF5827EB64BFE6F6	crc64:3AC85563D7858C37	-	-	sufficient binding region:21-93	-	0	0	psi-mi:"MI:0113"(western blot)	psi-mi:"MI:0113"(western blot)
uniprotkb:P05067-PRO_0000000092	uniprotkb:P0DP58	intact:EBI-821758|uniprotkb:P05067-PRO_0000000092	uniprotkb:A0A140VJN6|uniprotkb:D3DWI7|uniprotkb:G3XAC2|uniprotkb:Q86SR0|uniprotkb:Q9BZG9|ensembl:ENSP00000477648.1|ensembl:ENSP00000478390.1|ensembl:ENSP00000478402.1|ensembl:ENSP00000498325.1|intact:EBI-21292823|uniprotkb:P0DP58	psi-mi:p05067-pro_0000000092(display_short)|psi-mi:Amyloid-beta protein 42(display_long)|uniprotkb:Alzheimer disease amyloid protein(gene name synonym)|uniprotkb:Cerebral vascular amyloid peptide(gene name synonym)|uniprotkb:A4(gene name synonym)|uniprotkb:AD1(gene name synonym)|uniprotkb:ABPP(gene name synonym)|uniprotkb:PreA4(gene name synonym)|uniprotkb:Protease nexin-II(gene name synonym)|uni…	psi-mi:lynx1_human(display_short)|psi-mi:Ly-6/neurotoxin-like protein 1(display_long)|uniprotkb:Endogenous prototoxin LYNX1(gene name synonym)|uniprotkb:Testicular tissue protein Li 112(gene name synonym)|uniprotkb:LYNX1(gene name)	psi-mi:"MI:0004"(affinity chromatography technology)	Thomsen MS. et al.(2016)	intact:EBI-21292808|pubmed:27460145|imex:IM-27549	taxid:9606(human)|taxid:9606(Homo sapiens)	taxid:9606(human)|taxid:9606(Homo sapiens)	psi-mi:"MI:0914"(association)	psi-mi:"MI:0486"(UniProt)	intact:EBI-21298430|imex:IM-27549-11	intact-miscore:0.35	psi-mi:"MI:1060"(spoke expansion)	psi-mi:"MI:0499"(unspecified role)	psi-mi:"MI:0499"(unspecified role)	psi-mi:"MI:0496"(bait)	psi-mi:"MI:0498"(prey)	psi-mi:"MI:0326"(protein)	psi-mi:"MI:0326"(protein)	intact:EBI-77613(chain-parent)	interpro:IPR045860|interpro:IPR016054|interpro:IPR035076|rcsb pdb:2L03|go:"GO:0005783"|go:"GO:0005886"|go:"GO:0007271"|go:"GO:0008200"|go:"GO:0030425"|go:"GO:0030548"|go:"GO:0030550"|go:"GO:0033130"|go:"GO:0045202"|go:"GO:0098552"|go:"GO:0099601"|ensembl:ENSG00000180155.20(gene)|ensembl:ENST00000614491.1(transcript)|ensembl:ENST00000620006.4(transcript)|ensembl:ENST00000621401.4(transcript)|ensem…		Start position of the feature chain:672|End position of the feature chain:713	-	comment:Pre-incubation with Lynx1 significantly reduced the amount of alpha4, alpha7, and beta2 nAChR subunits that were isolated by affinity purification with oligomeric Ab1-42.|figure legend:Fig. 4D|full coverage:Only protein-protein interactions	taxid:-1(in vitro)|taxid:-1(In vitro)	-	2019-04-05	2019-12-19	crc64:3AC85563D7858C37	crc64:BF5827EB64BFE6F6	-	-	-	sufficient binding region:21-93	0	0	psi-mi:"MI:0113"(western blot)	psi-mi:"MI:0113"(western blot)
uniprotkb:P05067-4	uniprotkb:Q8IWV2	intact:EBI-8513344|intact:MINT-150885|intact:EBI-8513450|intact:EBI-8513789|intact:EBI-7458081|intact:EBI-7458225|intact:EBI-8513738|intact:EBI-8513677|intact:EBI-8513407|intact:EBI-7457926|ensembl:ENSP00000345463.5|intact:EBI-302641|uniprotkb:P05067-4	uniprotkb:Q8IX14|uniprotkb:Q8TC35|uniprotkb:B2RAX3|ensembl:ENSP00000380602.1|ensembl:ENSP00000396010.1|ensembl:ENSP00000413642.1|intact:EBI-2028276|uniprotkb:Q8IWV2	psi-mi:p05067-4(display_short)|psi-mi:Amyloid-beta precursor protein(display_long)|uniprotkb:A4(gene name synonym)|uniprotkb:AD1(gene name synonym)|uniprotkb:ABPP(gene name synonym)|uniprotkb:Alzheimer disease amyloid protein(gene name synonym)|uniprotkb:Cerebral vascular amyloid peptide(gene name synonym)|uniprotkb:PreA4(gene name synonym)|uniprotkb:Protease nexin-II(gene name synonym)|uniprotkb…	psi-mi:cntn4_human(display_short)|psi-mi:Contactin-4(display_long)|uniprotkb:CNTN4(gene name)|uniprotkb:Brain-derived immunoglobulin superfamily protein 2(gene name synonym)	psi-mi:"MI:0096"(pull down)	Osterfield M. et al.(2008)	intact:EBI-2267584|pubmed:18272596|imex:IM-19375	taxid:9606(human)|taxid:9606(Homo sapiens)	taxid:9606(human)|taxid:9606(Homo sapiens)	psi-mi:"MI:0407"(direct interaction)	psi-mi:"MI:0469"(European Bioinformatics Institute)	intact:EBI-2028269|imex:IM-19375-2	intact-miscore:0.44	-	psi-mi:"MI:0499"(unspecified role)	psi-mi:"MI:0499"(unspecified role)	psi-mi:"MI:0498"(prey)	psi-mi:"MI:0496"(bait)	psi-mi:"MI:0326"(protein)	psi-mi:"MI:0326"(protein)	intact:EBI-77613(isoform-parent)|ensembl:ENSG00000142192.22(gene)|ensembl:ENST00000348990.9(transcript)	reactome:R-HSA-163125|refseq:XP_011531732.1|refseq:XP_011531731.1|refseq:XP_011531730.1|refseq:XP_011531729.1|interpro:IPR003598|interpro:IPR003599|interpro:IPR003961|interpro:IPR007110|interpro:IPR013098|interpro:IPR013783|interpro:IPR033007|interpro:IPR036116|interpro:IPR036179|go:"GO:0005576"|go:"GO:0005886"|go:"GO:0007156"|go:"GO:0007158"|go:"GO:0007399"|go:"GO:0007409"|go:"GO:0007411"|go:"GO…		isoform-comment:A major isoform.	-	figure legend:Fig. 4C|full coverage:Only protein-protein interactions	taxid:-1(in vitro)|taxid:-1(In vitro)	-	2008-11-05	2014-10-16	crc64:4F6EA0139F969D56	crc64:2B53D15665B4287B	-	-	sufficient binding region:18-612|alkaline phosphatase tag:n-n	sufficient binding region:1-1000|fusion protein:c-c	0	0	psi-mi:"MI:0396"(predetermined participant)	psi-mi:"MI:0396"(predetermined participant)
uniprotkb:Q9P232	uniprotkb:P05067-4	uniprotkb:Q9H039|uniprotkb:B9EK50|ensembl:ENSP00000263665.6|intact:EBI-2028361|uniprotkb:Q9P232	intact:EBI-8513344|intact:MINT-150885|intact:EBI-8513450|intact:EBI-8513789|intact:EBI-7458081|intact:EBI-7458225|intact:EBI-8513738|intact:EBI-8513677|intact:EBI-8513407|intact:EBI-7457926|ensembl:ENSP00000345463.5|intact:EBI-302641|uniprotkb:P05067-4	psi-mi:cntn3_human(display_short)|psi-mi:Contactin-3(display_long)|uniprotkb:KIAA1496(gene name synonym)|uniprotkb:PANG(gene name synonym)|uniprotkb:Brain-derived immunoglobulin superfamily protein 1(gene name synonym)|uniprotkb:Plasmacytoma-associated neuronal glycoprotein(gene name synonym)|uniprotkb:CNTN3(gene name)	psi-mi:p05067-4(display_short)|psi-mi:Amyloid-beta precursor protein(display_long)|uniprotkb:A4(gene name synonym)|uniprotkb:AD1(gene name synonym)|uniprotkb:ABPP(gene name synonym)|uniprotkb:Alzheimer disease amyloid protein(gene name synonym)|uniprotkb:Cerebral vascular amyloid peptide(gene name synonym)|uniprotkb:PreA4(gene name synonym)|uniprotkb:Protease nexin-II(gene name synonym)|uniprotkb…	psi-mi:"MI:0096"(pull down)	Osterfield M. et al.(2008)	intact:EBI-2267584|pubmed:18272596|imex:IM-19375	taxid:9606(human)|taxid:9606(Homo sapiens)	taxid:9606(human)|taxid:9606(Homo sapiens)	psi-mi:"MI:0407"(direct interaction)	psi-mi:"MI:0469"(European Bioinformatics Institute)	intact:EBI-2028386|imex:IM-19375-3	intact-miscore:0.44	-	psi-mi:"MI:0499"(unspecified role)	psi-mi:"MI:0499"(unspecified role)	psi-mi:"MI:0496"(bait)	psi-mi:"MI:0498"(prey)	psi-mi:"MI:0326"(protein)	psi-mi:"MI:0326"(protein)	interpro:IPR003598|interpro:IPR003599|interpro:IPR003961|interpro:IPR007110|interpro:IPR013098|interpro:IPR013783|interpro:IPR036116|interpro:IPR036179|rcsb pdb:1WJ3|go:"GO:0005576"|go:"GO:0005886"|go:"GO:0007155"|go:"GO:0098552"|ensembl:ENSG00000113805.9(gene)|ensembl:ENST00000263665.7(transcript)|mint:Q9P232|refseq:NP_065923.1|refseq:XP_005264814.1|refseq:XP_016861996.1|reactome:R-HSA-163125	intact:EBI-77613(isoform-parent)|ensembl:ENSG00000142192.22(gene)|ensembl:ENST00000348990.9(transcript)		-	isoform-comment:A major isoform.	figure legend:Fig. 4B|full coverage:Only protein-protein interactions	taxid:-1(in vitro)|taxid:-1(In vitro)	-	2008-11-05	2014-10-16	crc64:575945CD75D21844	crc64:4F6EA0139F969D56	-	-	sufficient binding region:1-1002|fusion protein:c-c	sufficient binding region:18-612|alkaline phosphatase tag:n-n	0	0	psi-mi:"MI:0396"(predetermined participant)	psi-mi:"MI:0396"(predetermined participant)
uniprotkb:O00213	uniprotkb:P05067	uniprotkb:D3DQT2|uniprotkb:B7Z2Y0|uniprotkb:A1E379|uniprotkb:B7Z1J5|uniprotkb:B7Z1J6|uniprotkb:Q7Z324|uniprotkb:V9GYK0|uniprotkb:V9GYT4|uniprotkb:Q96A93|uniprotkb:A6NH82|uniprotkb:A6NL69|ensembl:ENSP00000477213.1|intact:EBI-81694|uniprotkb:O00213	intact:EBI-28985182|uniprotkb:B2R5V1|uniprotkb:D3DSD1|uniprotkb:D3DSD2|uniprotkb:D3DSD3|uniprotkb:P09000|uniprotkb:P78438|uniprotkb:Q13764|uniprotkb:Q13778|uniprotkb:Q13793|uniprotkb:Q6GSC0|uniprotkb:Q8WZ99|uniprotkb:Q9UC33|uniprotkb:Q9UCC8|uniprotkb:Q9UCD1|uniprotkb:Q9UQ58|uniprotkb:Q16011|uniprotkb:Q16014|uniprotkb:Q16019|uniprotkb:Q16020|uniprotkb:Q9BT38|uniprotkb:Q9UCA9|uniprotkb:Q9UCB6|unipr…	psi-mi:apbb1_human(display_short)|psi-mi:Amyloid beta precursor protein binding family B member 1(display_long)|uniprotkb:APBB1(gene name)|uniprotkb:Amyloid-beta A4 precursor protein-binding family B member 1(gene name synonym)|uniprotkb:Protein Fe65(gene name synonym)|uniprotkb:RIR(gene name synonym)|uniprotkb:FE65(gene name synonym)	psi-mi:a4_human(display_short)|psi-mi:Amyloid-beta precursor protein(display_long)|uniprotkb:APP(gene name)|uniprotkb:"Amyloid-beta (A4) precursor protein"(gene name synonym)|uniprotkb:Alzheimer disease amyloid A4 protein homolog(gene name synonym)|uniprotkb:Amyloid-beta A4 protein(gene name synonym)|uniprotkb:Amyloid precursor protein(gene name synonym)|uniprotkb:APPI(gene name synonym)|uniprotk…	psi-mi:"MI:0096"(pull down)	Nensa FM. et al.(2014)	intact:EBI-21017886|pubmed:24284412|imex:IM-27119	taxid:9606(human)|taxid:9606(Homo sapiens)	taxid:9606(human)|taxid:9606(Homo sapiens)	psi-mi:"MI:0914"(association)	psi-mi:"MI:0486"(UniProt)	intact:EBI-21017901|imex:IM-27119-1	intact-miscore:0.91	psi-mi:"MI:1060"(spoke expansion)	psi-mi:"MI:0499"(unspecified role)	psi-mi:"MI:0499"(unspecified role)	psi-mi:"MI:0496"(bait)	psi-mi:"MI:0498"(prey)	psi-mi:"MI:0326"(protein)	psi-mi:"MI:0326"(protein)	reactome:R-HSA-5693565|refseq:XP_016873130.1|refseq:NP_001244254.1|refseq:NP_001244250.1|refseq:NP_001244249.1|refseq:XP_011518342.1|refseq:NP_001244255.1|refseq:NP_001244252.1|refseq:NP_663722.1|refseq:NP_001155.1|refseq:NP_001244248.1|dip:DIP-30903N|mint:O00213|ensembl:ENSP00000477213.1|ensembl:ENSP00000477069.1|ensembl:ENST00000609331.5|ensembl:ENSP00000476871.1|ensembl:ENST00000608704.5|ensem…	efo:"Orphanet:324723"|efo:"Orphanet:324718"|efo:"Orphanet:324713"|efo:"Orphanet:324708"|efo:"Orphanet:324703"|efo:"Orphanet:1020"|efo:"Orphanet:100006"|reactome:R-HSA-8957275|reactome:R-HSA-8862803|reactome:R-HSA-879415|reactome:R-HSA-844456|reactome:R-HSA-445989|reactome:R-HSA-444473|reactome:R-HSA-432720|reactome:R-HSA-418594|reactome:R-HSA-416476|reactome:R-HSA-381426|reactome:R-HSA-3000178|re…		-	-	figure legend:Table 1, Supplementary Tables 1, 2|full coverage:Only protein-protein interactions	taxid:-1(in vitro)|taxid:-1(In vitro)	-	2019-01-13	2022-06-01	crc64:FD4A2EF7E8D8E884	crc64:A12EE761403740F5	-	-	glutathione s tranferase tag:n-n	-	0	0	psi-mi:"MI:0102"(sequence tag identification)	psi-mi:"MI:0102"(sequence tag identification)
uniprotkb:P05067-PRO_0000000091	uniprotkb:Q92673	intact:EBI-3894543|uniprotkb:P05067-PRO_0000000091	uniprotkb:Q92856|uniprotkb:B2RNX7|ensembl:ENSP00000260197.6|intact:EBI-1171329|uniprotkb:Q92673	psi-mi:p05067-pro_0000000091(display_short)|psi-mi:C99(display_long)|uniprotkb:A4(gene name synonym)|uniprotkb:AD1(gene name synonym)|uniprotkb:ABPP(gene name synonym)|uniprotkb:Alzheimer disease amyloid protein(gene name synonym)|uniprotkb:Cerebral vascular amyloid peptide(gene name synonym)|uniprotkb:PreA4(gene name synonym)|uniprotkb:Protease nexin-II(gene name synonym)|uniprotkb:APPI(gene nam…	psi-mi:sorl_human(display_short)|psi-mi:Sortilin-related receptor(display_long)|uniprotkb:SORL1(gene name)|uniprotkb:C11orf32(gene name synonym)|uniprotkb:Low-density lipoprotein receptor relative with 11 ligand-binding repeats(gene name synonym)|uniprotkb:SorLA-1(gene name synonym)|uniprotkb:Sorting protein-related receptor containing LDLR class A repeats(gene name synonym)	psi-mi:"MI:0007"(anti tag coimmunoprecipitation)	Spoelgen R. et al.(2006)	intact:EBI-21017871|pubmed:16407538|imex:IM-27080	taxid:9606(human)|taxid:9606(Homo sapiens)	taxid:9606(human)|taxid:9606(Homo sapiens)	psi-mi:"MI:0915"(physical association)	psi-mi:"MI:0486"(UniProt)	intact:EBI-21018296|imex:IM-27080-1	intact-miscore:0.52	-	psi-mi:"MI:0499"(unspecified role)	psi-mi:"MI:0499"(unspecified role)	psi-mi:"MI:0496"(bait)	psi-mi:"MI:0498"(prey)	psi-mi:"MI:0326"(protein)	psi-mi:"MI:0326"(protein)	intact:EBI-77613(chain-parent)	efo:"Orphanet:238616"|efo:"Orphanet:1020"|reactome:R-HSA-977225|refseq:NP_003096.1|dip:DIP-41229N|mint:Q92673|ensembl:ENSP00000260197.6|ensembl:ENST00000260197.12(transcript)|ensembl:ENSG00000137642.13(gene)|go:"GO:0004888"|go:"GO:0002024"|go:"GO:0001540"|go:"GO:0000139"|go:"GO:2001137"|go:"GO:1990845"|go:"GO:1904179"|go:"GO:1902997"|go:"GO:1902992"|go:"GO:1902966"|go:"GO:1902955"|go:"GO:1902953"…		Start position of the feature chain:672|End position of the feature chain:770	-	figure legend:Fig. 4|full coverage:Only protein-protein interactions	taxid:10090(mouse-n2a)|taxid:10090(Mouse neuroblastoma cells)	-	2019-01-13	2019-01-13	crc64:1557A769890AF8E4	crc64:4C215BB33E65C0B2	-	-	mutation with no effect:91-91,86-86|myc tag:?-?	-	0	0	psi-mi:"MI:0113"(western blot)	psi-mi:"MI:0113"(western blot)
uniprotkb:P05067-PRO_0000000091	uniprotkb:Q92673	intact:EBI-3894543|uniprotkb:P05067-PRO_0000000091	uniprotkb:Q92856|uniprotkb:B2RNX7|ensembl:ENSP00000260197.6|intact:EBI-1171329|uniprotkb:Q92673	psi-mi:p05067-pro_0000000091(display_short)|psi-mi:C99(display_long)|uniprotkb:A4(gene name synonym)|uniprotkb:AD1(gene name synonym)|uniprotkb:ABPP(gene name synonym)|uniprotkb:Alzheimer disease amyloid protein(gene name synonym)|uniprotkb:Cerebral vascular amyloid peptide(gene name synonym)|uniprotkb:PreA4(gene name synonym)|uniprotkb:Protease nexin-II(gene name synonym)|uniprotkb:APPI(gene nam…	psi-mi:sorl_human(display_short)|psi-mi:Sortilin-related receptor(display_long)|uniprotkb:SORL1(gene name)|uniprotkb:C11orf32(gene name synonym)|uniprotkb:Low-density lipoprotein receptor relative with 11 ligand-binding repeats(gene name synonym)|uniprotkb:SorLA-1(gene name synonym)|uniprotkb:Sorting protein-related receptor containing LDLR class A repeats(gene name synonym)	psi-mi:"MI:0416"(fluorescence microscopy)	Spoelgen R. et al.(2006)	intact:EBI-21017871|pubmed:16407538|imex:IM-27080	taxid:9606(human)|taxid:9606(Homo sapiens)	taxid:9606(human)|taxid:9606(Homo sapiens)	psi-mi:"MI:0403"(colocalization)	psi-mi:"MI:0486"(UniProt)	intact:EBI-21018313|imex:IM-27080-10	intact-miscore:0.52	-	psi-mi:"MI:0499"(unspecified role)	psi-mi:"MI:0499"(unspecified role)	psi-mi:"MI:0497"(neutral component)	psi-mi:"MI:0497"(neutral component)	psi-mi:"MI:0326"(protein)	psi-mi:"MI:0326"(protein)	intact:EBI-77613(chain-parent)	efo:"Orphanet:238616"|efo:"Orphanet:1020"|reactome:R-HSA-977225|refseq:NP_003096.1|dip:DIP-41229N|mint:Q92673|ensembl:ENSP00000260197.6|ensembl:ENST00000260197.12(transcript)|ensembl:ENSG00000137642.13(gene)|go:"GO:0004888"|go:"GO:0002024"|go:"GO:0001540"|go:"GO:0000139"|go:"GO:2001137"|go:"GO:1990845"|go:"GO:1904179"|go:"GO:1902997"|go:"GO:1902992"|go:"GO:1902966"|go:"GO:1902955"|go:"GO:1902953"…	go:"GO:0048471"(component)	Start position of the feature chain:672|End position of the feature chain:770	-	figure legend:Fig. 3|full coverage:Only protein-protein interactions	taxid:10090(mouse-n2a)|taxid:10090(Mouse neuroblastoma cells)	-	2019-01-13	2019-01-13	crc64:1557A769890AF8E4	crc64:4C215BB33E65C0B2	-	-	myc tag:?-?	-	0	0	psi-mi:"MI:1200"(immunocytochemistry)	psi-mi:"MI:1200"(immunocytochemistry)
uniprotkb:P05067-PRO_0000000091	uniprotkb:Q92673	intact:EBI-3894543|uniprotkb:P05067-PRO_0000000091	uniprotkb:Q92856|uniprotkb:B2RNX7|ensembl:ENSP00000260197.6|intact:EBI-1171329|uniprotkb:Q92673	psi-mi:p05067-pro_0000000091(display_short)|psi-mi:C99(display_long)|uniprotkb:A4(gene name synonym)|uniprotkb:AD1(gene name synonym)|uniprotkb:ABPP(gene name synonym)|uniprotkb:Alzheimer disease amyloid protein(gene name synonym)|uniprotkb:Cerebral vascular amyloid peptide(gene name synonym)|uniprotkb:PreA4(gene name synonym)|uniprotkb:Protease nexin-II(gene name synonym)|uniprotkb:APPI(gene nam…	psi-mi:sorl_human(display_short)|psi-mi:Sortilin-related receptor(display_long)|uniprotkb:SORL1(gene name)|uniprotkb:C11orf32(gene name synonym)|uniprotkb:Low-density lipoprotein receptor relative with 11 ligand-binding repeats(gene name synonym)|uniprotkb:SorLA-1(gene name synonym)|uniprotkb:Sorting protein-related receptor containing LDLR class A repeats(gene name synonym)	psi-mi:"MI:0055"(fluorescent resonance energy transfer)	Spoelgen R. et al.(2006)	intact:EBI-21017871|pubmed:16407538|imex:IM-27080	taxid:9606(human)|taxid:9606(Homo sapiens)	taxid:9606(human)|taxid:9606(Homo sapiens)	psi-mi:"MI:2364"(proximity)	psi-mi:"MI:0486"(UniProt)	intact:EBI-21018485|imex:IM-27080-12	intact-miscore:0.52	-	psi-mi:"MI:0499"(unspecified role)	psi-mi:"MI:0499"(unspecified role)	psi-mi:"MI:0497"(neutral component)	psi-mi:"MI:0497"(neutral component)	psi-mi:"MI:0326"(protein)	psi-mi:"MI:0326"(protein)	intact:EBI-77613(chain-parent)	efo:"Orphanet:238616"|efo:"Orphanet:1020"|reactome:R-HSA-977225|refseq:NP_003096.1|dip:DIP-41229N|mint:Q92673|ensembl:ENSP00000260197.6|ensembl:ENST00000260197.12(transcript)|ensembl:ENSG00000137642.13(gene)|go:"GO:0004888"|go:"GO:0002024"|go:"GO:0001540"|go:"GO:0000139"|go:"GO:2001137"|go:"GO:1990845"|go:"GO:1904179"|go:"GO:1902997"|go:"GO:1902992"|go:"GO:1902966"|go:"GO:1902955"|go:"GO:1902953"…		Start position of the feature chain:672|End position of the feature chain:770	-	figure legend:Fig. 5, Table 1|full coverage:Only protein-protein interactions	taxid:10090(mouse-n2a)|taxid:10090(Mouse neuroblastoma cells)	-	2019-01-14	2019-01-14	crc64:1557A769890AF8E4	crc64:4C215BB33E65C0B2	-	-	sufficient binding region:92-99,1-84|myc tag:?-?	-	0	0	psi-mi:"MI:0421"(identification by antibody)	psi-mi:"MI:0421"(identification by antibody)
uniprotkb:P05067-4	uniprotkb:P56817	intact:EBI-8513344|intact:MINT-150885|intact:EBI-8513450|intact:EBI-8513789|intact:EBI-7458081|intact:EBI-7458225|intact:EBI-8513738|intact:EBI-8513677|intact:EBI-8513407|intact:EBI-7457926|ensembl:ENSP00000345463.5|intact:EBI-302641|uniprotkb:P05067-4	uniprotkb:E9PE65|uniprotkb:H7BXJ9|uniprotkb:A0M8W7|uniprotkb:B0YIU9|uniprotkb:Q9BYB9|uniprotkb:Q9BYC0|uniprotkb:Q9BYC1|uniprotkb:Q9UJT5|uniprotkb:Q9ULS1|ensembl:ENSP00000318585.6|intact:EBI-2433139|uniprotkb:P56817	psi-mi:p05067-4(display_short)|psi-mi:Amyloid-beta precursor protein(display_long)|uniprotkb:A4(gene name synonym)|uniprotkb:AD1(gene name synonym)|uniprotkb:ABPP(gene name synonym)|uniprotkb:Alzheimer disease amyloid protein(gene name synonym)|uniprotkb:Cerebral vascular amyloid peptide(gene name synonym)|uniprotkb:PreA4(gene name synonym)|uniprotkb:Protease nexin-II(gene name synonym)|uniprotkb…	psi-mi:bace1_human(display_short)|psi-mi:Beta-secretase 1(display_long)|uniprotkb:Bace1(gene name)|uniprotkb:Aspartyl protease 2(gene name synonym)|uniprotkb:Memapsin-2(gene name synonym)|uniprotkb:Membrane-associated aspartic protease 2(gene name synonym)|uniprotkb:Beta-site amyloid precursor protein cleaving enzyme 1(gene name synonym)|uniprotkb:KIAA1149(gene name synonym)|uniprotkb:Bace(gene n…	psi-mi:"MI:0055"(fluorescent resonance energy transfer)	Spoelgen R. et al.(2006)	intact:EBI-21017871|pubmed:16407538|imex:IM-27080	taxid:9606(human)|taxid:9606(Homo sapiens)	taxid:9606(human)|taxid:9606(Homo sapiens)	psi-mi:"MI:2364"(proximity)	psi-mi:"MI:0486"(UniProt)	intact:EBI-21018554|imex:IM-27080-9	intact-miscore:0.27	-	psi-mi:"MI:0499"(unspecified role)	psi-mi:"MI:0499"(unspecified role)	psi-mi:"MI:0497"(neutral component)	psi-mi:"MI:0497"(neutral component)	psi-mi:"MI:0326"(protein)	psi-mi:"MI:0326"(protein)	intact:EBI-77613(isoform-parent)|ensembl:ENSG00000142192.22(gene)|ensembl:ENST00000348990.9(transcript)	reactome:R-HSA-977225|refseq:NP_620429.1|refseq:NP_620428.1|refseq:NP_620427.1|refseq:NP_036236.1|refseq:NP_001193978.1|dip:DIP-41388N|mint:P56817|ensembl:ENSP00000424536.1|ensembl:ENST00000513780.5|ensembl:ENSP00000422461.1|ensembl:ENST00000510630.5|ensembl:ENSP00000403685.2|ensembl:ENST00000445823.6|ensembl:ENSP00000402228.2|ensembl:ENST00000428381.6|ensembl:ENSP00000475405.1|ensembl:ENST000003…	go:"GO:0048471"(component)	isoform-comment:A major isoform.	crc64:377CE4C824ACEF05	comment:The interaction of BACE and APP was dramatically reduced in the presence of SORL1|antagonist:"SORL1 (Q92673)"|figure legend:Fig. 8, Table 3|full coverage:Only protein-protein interactions	taxid:10090(mouse-n2a)|taxid:10090(Mouse neuroblastoma cells)	-	2019-01-14	2019-01-14	crc64:4F6EA0139F969D56	crc64:377CE4C824ACEF05	-	-	myc tag:c-c	v5 tag:c-c	0	0	psi-mi:"MI:0421"(identification by antibody)	psi-mi:"MI:0421"(identification by antibody)
uniprotkb:P05067-PRO_0000000089	uniprotkb:O95631	uniprotkb:P05067-PRO_0000000089|intact:EBI-20829246	uniprotkb:E9KL51|ensembl:ENSP00000173229.2|intact:EBI-2678626|uniprotkb:O95631	psi-mi:p05067-pro_0000000089(display_short)|psi-mi:Soluble APP-alpha(display_long)|uniprotkb:APP(gene name)|uniprotkb:"Amyloid-beta (A4) precursor protein"(gene name synonym)|uniprotkb:Alzheimer disease amyloid A4 protein homolog(gene name synonym)|uniprotkb:Protease nexin-II(gene name synonym)|uniprotkb:PreA4(gene name synonym)|uniprotkb:Cerebral vascular amyloid peptide(gene name synonym)|unipr…	psi-mi:net1_human(display_short)|psi-mi:Netrin-1(display_long)|uniprotkb:NTN1(gene name)|uniprotkb:Epididymis tissue protein Li 131P(gene name synonym)|uniprotkb:NTN1L(gene name synonym)	psi-mi:"MI:0411"(enzyme linked immunosorbent assay)	Borel F. et al.(2017)	intact:EBI-20974535|pubmed:28501620|imex:IM-26854	taxid:9606(human)|taxid:9606(Homo sapiens)	taxid:9606(human)|taxid:9606(Homo sapiens)	psi-mi:"MI:0407"(direct interaction)	psi-mi:"MI:0469"(European Bioinformatics Institute)	intact:EBI-21019884|imex:IM-26854-7	intact-miscore:0.44	-	psi-mi:"MI:0499"(unspecified role)	psi-mi:"MI:0499"(unspecified role)	psi-mi:"MI:0496"(bait)	psi-mi:"MI:0498"(prey)	psi-mi:"MI:0326"(protein)	psi-mi:"MI:0326"(protein)	intact:EBI-77613(chain-parent)	efo:"Orphanet:238722"|reactome:R-HSA-428542|reactome:R-HSA-418890|reactome:R-HSA-418886|reactome:R-HSA-418885|reactome:R-HSA-376172|reactome:R-HSA-373752|refseq:XP_006721658.1|interpro:IPR001134|interpro:IPR002049|interpro:IPR008211|interpro:IPR008979|interpro:IPR008993|interpro:IPR018933|rcsb pdb:4URT|rcsb pdb:6FKQ|rcsb pdb:7NDG|rcsb pdb:7NE0|rcsb pdb:7NE1|go:"GO:0060603"|go:"GO:0061643"|go:"GO:…		End position of the feature chain:687|Start position of the feature chain:18	-	figure legend:Table 1, Supp. Fig. 1|full coverage:Only protein-protein interactions	taxid:-1(in vitro)|taxid:-1(In vitro)	kd:"3.410000000000000142108547152020037174224853515625x10^(-9)"(molar)	2019-01-21	2019-01-21	crc64:FC2A99FE4D6ACB05	crc64:9827C09D0D783B27	-	-	his tag:n-n	his tag:?-?|sufficient binding region:282-454(IPR002049)	0	0	psi-mi:"MI:0421"(identification by antibody)	psi-mi:"MI:0421"(identification by antibody)
uniprotkb:P05067-PRO_0000000089	uniprotkb:O95631	uniprotkb:P05067-PRO_0000000089|intact:EBI-20829246	uniprotkb:E9KL51|ensembl:ENSP00000173229.2|intact:EBI-2678626|uniprotkb:O95631	psi-mi:p05067-pro_0000000089(display_short)|psi-mi:Soluble APP-alpha(display_long)|uniprotkb:APP(gene name)|uniprotkb:"Amyloid-beta (A4) precursor protein"(gene name synonym)|uniprotkb:Alzheimer disease amyloid A4 protein homolog(gene name synonym)|uniprotkb:Protease nexin-II(gene name synonym)|uniprotkb:PreA4(gene name synonym)|uniprotkb:Cerebral vascular amyloid peptide(gene name synonym)|unipr…	psi-mi:net1_human(display_short)|psi-mi:Netrin-1(display_long)|uniprotkb:NTN1(gene name)|uniprotkb:Epididymis tissue protein Li 131P(gene name synonym)|uniprotkb:NTN1L(gene name synonym)	psi-mi:"MI:0411"(enzyme linked immunosorbent assay)	Borel F. et al.(2017)	intact:EBI-20974535|pubmed:28501620|imex:IM-26854	taxid:9606(human)|taxid:9606(Homo sapiens)	taxid:9606(human)|taxid:9606(Homo sapiens)	psi-mi:"MI:0407"(direct interaction)	psi-mi:"MI:0469"(European Bioinformatics Institute)	intact:EBI-21019896|imex:IM-26854-9	intact-miscore:0.44	-	psi-mi:"MI:0499"(unspecified role)	psi-mi:"MI:0499"(unspecified role)	psi-mi:"MI:0496"(bait)	psi-mi:"MI:0498"(prey)	psi-mi:"MI:0326"(protein)	psi-mi:"MI:0326"(protein)	intact:EBI-77613(chain-parent)	efo:"Orphanet:238722"|reactome:R-HSA-428542|reactome:R-HSA-418890|reactome:R-HSA-418886|reactome:R-HSA-418885|reactome:R-HSA-376172|reactome:R-HSA-373752|refseq:XP_006721658.1|interpro:IPR001134|interpro:IPR002049|interpro:IPR008211|interpro:IPR008979|interpro:IPR008993|interpro:IPR018933|rcsb pdb:4URT|rcsb pdb:6FKQ|rcsb pdb:7NDG|rcsb pdb:7NE0|rcsb pdb:7NE1|go:"GO:0060603"|go:"GO:0061643"|go:"GO:…		End position of the feature chain:687|Start position of the feature chain:18	-	figure legend:Table 1, Supp. Fig. 1|full coverage:Only protein-protein interactions	taxid:-1(in vitro)|taxid:-1(In vitro)	kd:"2.62999999999999989341858963598497211933135986328125x10^(-9)"(molar)	2019-01-21	2019-01-21	crc64:FC2A99FE4D6ACB05	crc64:9827C09D0D783B27	-	-	his tag:n-n	sufficient binding region:84-297(IPR008211)|his tag:?-?	0	0	psi-mi:"MI:0421"(identification by antibody)	psi-mi:"MI:0421"(identification by antibody)
uniprotkb:P05067-PRO_0000000092	uniprotkb:O95631	intact:EBI-821758|uniprotkb:P05067-PRO_0000000092	uniprotkb:E9KL51|ensembl:ENSP00000173229.2|intact:EBI-2678626|uniprotkb:O95631	psi-mi:p05067-pro_0000000092(display_short)|psi-mi:Amyloid-beta protein 42(display_long)|uniprotkb:Alzheimer disease amyloid protein(gene name synonym)|uniprotkb:Cerebral vascular amyloid peptide(gene name synonym)|uniprotkb:A4(gene name synonym)|uniprotkb:AD1(gene name synonym)|uniprotkb:ABPP(gene name synonym)|uniprotkb:PreA4(gene name synonym)|uniprotkb:Protease nexin-II(gene name synonym)|uni…	psi-mi:net1_human(display_short)|psi-mi:Netrin-1(display_long)|uniprotkb:NTN1(gene name)|uniprotkb:Epididymis tissue protein Li 131P(gene name synonym)|uniprotkb:NTN1L(gene name synonym)	psi-mi:"MI:0411"(enzyme linked immunosorbent assay)	Borel F. et al.(2017)	intact:EBI-20974535|pubmed:28501620|imex:IM-26854	taxid:9606(human)|taxid:9606(Homo sapiens)	taxid:9606(human)|taxid:9606(Homo sapiens)	psi-mi:"MI:0407"(direct interaction)	psi-mi:"MI:0469"(European Bioinformatics Institute)	intact:EBI-21019911|imex:IM-26854-11	intact-miscore:0.44	-	psi-mi:"MI:0499"(unspecified role)	psi-mi:"MI:0499"(unspecified role)	psi-mi:"MI:0496"(bait)	psi-mi:"MI:0498"(prey)	psi-mi:"MI:0326"(protein)	psi-mi:"MI:0326"(protein)	intact:EBI-77613(chain-parent)	efo:"Orphanet:238722"|reactome:R-HSA-428542|reactome:R-HSA-418890|reactome:R-HSA-418886|reactome:R-HSA-418885|reactome:R-HSA-376172|reactome:R-HSA-373752|refseq:XP_006721658.1|interpro:IPR001134|interpro:IPR002049|interpro:IPR008211|interpro:IPR008979|interpro:IPR008993|interpro:IPR018933|rcsb pdb:4URT|rcsb pdb:6FKQ|rcsb pdb:7NDG|rcsb pdb:7NE0|rcsb pdb:7NE1|go:"GO:0060603"|go:"GO:0061643"|go:"GO:…		Start position of the feature chain:672|End position of the feature chain:713	-	figure legend:Table 1, Supp. Fig. 1|full coverage:Only protein-protein interactions	taxid:-1(in vitro)|taxid:-1(In vitro)	kd:"2.4900000000000002131628207280300557613372802734375x10^(-9)"(molar)	2019-01-21	2019-01-21	crc64:3AC85563D7858C37	crc64:9827C09D0D783B27	-	-	his tag:n-n	his tag:?-?|sufficient binding region:282-454(IPR002049)	0	0	psi-mi:"MI:0421"(identification by antibody)	psi-mi:"MI:0421"(identification by antibody)
uniprotkb:P05067-PRO_0000000092	uniprotkb:O95631	intact:EBI-821758|uniprotkb:P05067-PRO_0000000092	uniprotkb:E9KL51|ensembl:ENSP00000173229.2|intact:EBI-2678626|uniprotkb:O95631	psi-mi:p05067-pro_0000000092(display_short)|psi-mi:Amyloid-beta protein 42(display_long)|uniprotkb:Alzheimer disease amyloid protein(gene name synonym)|uniprotkb:Cerebral vascular amyloid peptide(gene name synonym)|uniprotkb:A4(gene name synonym)|uniprotkb:AD1(gene name synonym)|uniprotkb:ABPP(gene name synonym)|uniprotkb:PreA4(gene name synonym)|uniprotkb:Protease nexin-II(gene name synonym)|uni…	psi-mi:net1_human(display_short)|psi-mi:Netrin-1(display_long)|uniprotkb:NTN1(gene name)|uniprotkb:Epididymis tissue protein Li 131P(gene name synonym)|uniprotkb:NTN1L(gene name synonym)	psi-mi:"MI:0411"(enzyme linked immunosorbent assay)	Borel F. et al.(2017)	intact:EBI-20974535|pubmed:28501620|imex:IM-26854	taxid:9606(human)|taxid:9606(Homo sapiens)	taxid:9606(human)|taxid:9606(Homo sapiens)	psi-mi:"MI:0407"(direct interaction)	psi-mi:"MI:0469"(European Bioinformatics Institute)	intact:EBI-21019924|imex:IM-26854-13	intact-miscore:0.44	-	psi-mi:"MI:0499"(unspecified role)	psi-mi:"MI:0499"(unspecified role)	psi-mi:"MI:0496"(bait)	psi-mi:"MI:0498"(prey)	psi-mi:"MI:0326"(protein)	psi-mi:"MI:0326"(protein)	intact:EBI-77613(chain-parent)	efo:"Orphanet:238722"|reactome:R-HSA-428542|reactome:R-HSA-418890|reactome:R-HSA-418886|reactome:R-HSA-418885|reactome:R-HSA-376172|reactome:R-HSA-373752|refseq:XP_006721658.1|interpro:IPR001134|interpro:IPR002049|interpro:IPR008211|interpro:IPR008979|interpro:IPR008993|interpro:IPR018933|rcsb pdb:4URT|rcsb pdb:6FKQ|rcsb pdb:7NDG|rcsb pdb:7NE0|rcsb pdb:7NE1|go:"GO:0060603"|go:"GO:0061643"|go:"GO:…		Start position of the feature chain:672|End position of the feature chain:713	-	figure legend:Table 1, Supp. Fig. 1|full coverage:Only protein-protein interactions	taxid:-1(in vitro)|taxid:-1(In vitro)	kd:"1.600000000000000088817841970012523233890533447265625x10^(-9)"(molar)	2019-01-21	2019-01-21	crc64:3AC85563D7858C37	crc64:9827C09D0D783B27	-	-	his tag:n-n	sufficient binding region:84-297(IPR008211)|his tag:?-?	0	0	psi-mi:"MI:0421"(identification by antibody)	psi-mi:"MI:0421"(identification by antibody)
uniprotkb:P05067-PRO_0000000092	uniprotkb:O95631	intact:EBI-821758|uniprotkb:P05067-PRO_0000000092	uniprotkb:E9KL51|ensembl:ENSP00000173229.2|intact:EBI-2678626|uniprotkb:O95631	psi-mi:p05067-pro_0000000092(display_short)|psi-mi:Amyloid-beta protein 42(display_long)|uniprotkb:Alzheimer disease amyloid protein(gene name synonym)|uniprotkb:Cerebral vascular amyloid peptide(gene name synonym)|uniprotkb:A4(gene name synonym)|uniprotkb:AD1(gene name synonym)|uniprotkb:ABPP(gene name synonym)|uniprotkb:PreA4(gene name synonym)|uniprotkb:Protease nexin-II(gene name synonym)|uni…	psi-mi:net1_human(display_short)|psi-mi:Netrin-1(display_long)|uniprotkb:NTN1(gene name)|uniprotkb:Epididymis tissue protein Li 131P(gene name synonym)|uniprotkb:NTN1L(gene name synonym)	psi-mi:"MI:0411"(enzyme linked immunosorbent assay)	Borel F. et al.(2017)	intact:EBI-20974535|pubmed:28501620|imex:IM-26854	taxid:9606(human)|taxid:9606(Homo sapiens)	taxid:9606(human)|taxid:9606(Homo sapiens)	psi-mi:"MI:0407"(direct interaction)	psi-mi:"MI:0469"(European Bioinformatics Institute)	intact:EBI-21019938|imex:IM-26854-15	intact-miscore:0.44	-	psi-mi:"MI:0499"(unspecified role)	psi-mi:"MI:0499"(unspecified role)	psi-mi:"MI:0496"(bait)	psi-mi:"MI:0498"(prey)	psi-mi:"MI:0326"(protein)	psi-mi:"MI:0326"(protein)	intact:EBI-77613(chain-parent)	efo:"Orphanet:238722"|reactome:R-HSA-428542|reactome:R-HSA-418890|reactome:R-HSA-418886|reactome:R-HSA-418885|reactome:R-HSA-376172|reactome:R-HSA-373752|refseq:XP_006721658.1|interpro:IPR001134|interpro:IPR002049|interpro:IPR008211|interpro:IPR008979|interpro:IPR008993|interpro:IPR018933|rcsb pdb:4URT|rcsb pdb:6FKQ|rcsb pdb:7NDG|rcsb pdb:7NE0|rcsb pdb:7NE1|go:"GO:0060603"|go:"GO:0061643"|go:"GO:…		Start position of the feature chain:672|End position of the feature chain:713	-	figure legend:Table 1, Supp. Fig. 1|full coverage:Only protein-protein interactions	taxid:-1(in vitro)|taxid:-1(In vitro)	kd:"3.5099999999999997868371792719699442386627197265625x10^(-9)"(molar)	2019-01-21	2019-01-21	crc64:3AC85563D7858C37	crc64:9827C09D0D783B27	-	-	sufficient binding region:1-17|his tag:n-n	his tag:?-?|sufficient binding region:282-454(IPR002049)	0	0	psi-mi:"MI:0421"(identification by antibody)	psi-mi:"MI:0421"(identification by antibody)
uniprotkb:P05067-PRO_0000000092	uniprotkb:O95631	intact:EBI-821758|uniprotkb:P05067-PRO_0000000092	uniprotkb:E9KL51|ensembl:ENSP00000173229.2|intact:EBI-2678626|uniprotkb:O95631	psi-mi:p05067-pro_0000000092(display_short)|psi-mi:Amyloid-beta protein 42(display_long)|uniprotkb:Alzheimer disease amyloid protein(gene name synonym)|uniprotkb:Cerebral vascular amyloid peptide(gene name synonym)|uniprotkb:A4(gene name synonym)|uniprotkb:AD1(gene name synonym)|uniprotkb:ABPP(gene name synonym)|uniprotkb:PreA4(gene name synonym)|uniprotkb:Protease nexin-II(gene name synonym)|uni…	psi-mi:net1_human(display_short)|psi-mi:Netrin-1(display_long)|uniprotkb:NTN1(gene name)|uniprotkb:Epididymis tissue protein Li 131P(gene name synonym)|uniprotkb:NTN1L(gene name synonym)	psi-mi:"MI:0411"(enzyme linked immunosorbent assay)	Borel F. et al.(2017)	intact:EBI-20974535|pubmed:28501620|imex:IM-26854	taxid:9606(human)|taxid:9606(Homo sapiens)	taxid:9606(human)|taxid:9606(Homo sapiens)	psi-mi:"MI:0407"(direct interaction)	psi-mi:"MI:0469"(European Bioinformatics Institute)	intact:EBI-21019953|imex:IM-26854-17	intact-miscore:0.44	-	psi-mi:"MI:0499"(unspecified role)	psi-mi:"MI:0499"(unspecified role)	psi-mi:"MI:0496"(bait)	psi-mi:"MI:0498"(prey)	psi-mi:"MI:0326"(protein)	psi-mi:"MI:0326"(protein)	intact:EBI-77613(chain-parent)	efo:"Orphanet:238722"|reactome:R-HSA-428542|reactome:R-HSA-418890|reactome:R-HSA-418886|reactome:R-HSA-418885|reactome:R-HSA-376172|reactome:R-HSA-373752|refseq:XP_006721658.1|interpro:IPR001134|interpro:IPR002049|interpro:IPR008211|interpro:IPR008979|interpro:IPR008993|interpro:IPR018933|rcsb pdb:4URT|rcsb pdb:6FKQ|rcsb pdb:7NDG|rcsb pdb:7NE0|rcsb pdb:7NE1|go:"GO:0060603"|go:"GO:0061643"|go:"GO:…		Start position of the feature chain:672|End position of the feature chain:713	-	figure legend:Table 1, Supp. Fig. 1|full coverage:Only protein-protein interactions	taxid:-1(in vitro)|taxid:-1(In vitro)	kd:"4.519999999999999573674358543939888477325439453125x10^(-9)"(molar)	2019-01-21	2019-01-21	crc64:3AC85563D7858C37	crc64:9827C09D0D783B27	-	-	sufficient binding region:1-17|his tag:n-n	sufficient binding region:84-297(IPR008211)|his tag:?-?	0	0	psi-mi:"MI:0421"(identification by antibody)	psi-mi:"MI:0421"(identification by antibody)
uniprotkb:P05067-PRO_0000000092	uniprotkb:Q9NZC2	intact:EBI-821758|uniprotkb:P05067-PRO_0000000092	uniprotkb:Q8N5H8|uniprotkb:Q8WYN6|ensembl:ENSP00000362205.3|intact:EBI-14036387|uniprotkb:Q9NZC2	psi-mi:p05067-pro_0000000092(display_short)|psi-mi:Amyloid-beta protein 42(display_long)|uniprotkb:Alzheimer disease amyloid protein(gene name synonym)|uniprotkb:Cerebral vascular amyloid peptide(gene name synonym)|uniprotkb:A4(gene name synonym)|uniprotkb:AD1(gene name synonym)|uniprotkb:ABPP(gene name synonym)|uniprotkb:PreA4(gene name synonym)|uniprotkb:Protease nexin-II(gene name synonym)|uni…	psi-mi:trem2_human(display_short)|psi-mi:Triggering receptor expressed on myeloid cells 2(display_long)|uniprotkb:TREM2(gene name)|uniprotkb:Triggering receptor expressed on monocytes 2(gene name synonym)	psi-mi:"MI:0400"(affinity technology)	Lessard CB. et al.(2018)	intact:EBI-21019732|pubmed:30341064|imex:IM-27107	taxid:9606(human)|taxid:9606(Homo sapiens)	taxid:9606(human)|taxid:9606(Homo sapiens)	psi-mi:"MI:0915"(physical association)	psi-mi:"MI:0486"(UniProt)	intact:EBI-21020072|imex:IM-27107-21	intact-miscore:0.61	-	psi-mi:"MI:0499"(unspecified role)	psi-mi:"MI:0499"(unspecified role)	psi-mi:"MI:0496"(bait)	psi-mi:"MI:0498"(prey)	psi-mi:"MI:0326"(protein)	psi-mi:"MI:0326"(protein)	intact:EBI-77613(chain-parent)	efo:"Orphanet:803"|efo:"Orphanet:2770"|efo:"Orphanet:275864"|efo:"Orphanet:238616"|efo:"Orphanet:1020"|efo:"Orphanet:100070"|efo:"Orphanet:100069"|reactome:R-HSA-416700|reactome:R-HSA-2424491|reactome:R-HSA-2172127|reactome:R-HSA-198933|refseq:NP_061838.1|refseq:NP_001258750.1|ensembl:ENSP00000362214.4|ensembl:ENST00000373122.8|ensembl:ENSP00000362205.3|ensembl:ENSP00000342651.4|ensembl:ENST00000…		Start position of the feature chain:672|End position of the feature chain:713	-	figure legend:Fig. 1A, 1D|full coverage:Only protein-protein interactions	taxid:-1(in vitro)|taxid:-1(In vitro)	-	2019-01-21	2019-06-24	crc64:3AC85563D7858C37	crc64:C894AA210F708AF7	-	-	-	mutation with no effect:62-62|mutation with no effect:47-47|fc-igg tag:?-?|sufficient binding region:19..19-174..174|v5 tag:?-?	0	0	psi-mi:"MI:0113"(western blot)	psi-mi:"MI:0113"(western blot)
uniprotkb:P05067-PRO_0000000092	uniprotkb:Q9NZC2	intact:EBI-821758|uniprotkb:P05067-PRO_0000000092	uniprotkb:Q8N5H8|uniprotkb:Q8WYN6|ensembl:ENSP00000362205.3|intact:EBI-14036387|uniprotkb:Q9NZC2	psi-mi:p05067-pro_0000000092(display_short)|psi-mi:Amyloid-beta protein 42(display_long)|uniprotkb:Alzheimer disease amyloid protein(gene name synonym)|uniprotkb:Cerebral vascular amyloid peptide(gene name synonym)|uniprotkb:A4(gene name synonym)|uniprotkb:AD1(gene name synonym)|uniprotkb:ABPP(gene name synonym)|uniprotkb:PreA4(gene name synonym)|uniprotkb:Protease nexin-II(gene name synonym)|uni…	psi-mi:trem2_human(display_short)|psi-mi:Triggering receptor expressed on myeloid cells 2(display_long)|uniprotkb:TREM2(gene name)|uniprotkb:Triggering receptor expressed on monocytes 2(gene name synonym)	psi-mi:"MI:0400"(affinity technology)	Lessard CB. et al.(2018)	intact:EBI-21019732|pubmed:30341064|imex:IM-27107	taxid:9606(human)|taxid:9606(Homo sapiens)	taxid:9606(human)|taxid:9606(Homo sapiens)	psi-mi:"MI:0915"(physical association)	psi-mi:"MI:0486"(UniProt)	intact:EBI-21020084|imex:IM-27107-23	intact-miscore:0.61	-	psi-mi:"MI:0499"(unspecified role)	psi-mi:"MI:0499"(unspecified role)	psi-mi:"MI:0496"(bait)	psi-mi:"MI:0498"(prey)	psi-mi:"MI:0326"(protein)	psi-mi:"MI:0326"(protein)	intact:EBI-77613(chain-parent)	efo:"Orphanet:803"|efo:"Orphanet:2770"|efo:"Orphanet:275864"|efo:"Orphanet:238616"|efo:"Orphanet:1020"|efo:"Orphanet:100070"|efo:"Orphanet:100069"|reactome:R-HSA-416700|reactome:R-HSA-2424491|reactome:R-HSA-2172127|reactome:R-HSA-198933|refseq:NP_061838.1|refseq:NP_001258750.1|ensembl:ENSP00000362214.4|ensembl:ENST00000373122.8|ensembl:ENSP00000362205.3|ensembl:ENSP00000342651.4|ensembl:ENST00000…		Start position of the feature chain:672|End position of the feature chain:713	-	figure legend:Fig. 1B|full coverage:Only protein-protein interactions	taxid:-1(in vitro)|taxid:-1(In vitro)	-	2019-01-21	2019-06-24	crc64:3AC85563D7858C37	crc64:C894AA210F708AF7	-	-	-	mutation increasing interaction strength:62-62|mutation increasing interaction strength:47-47|ha tag:?-?|flag tag:?-?	0	0	psi-mi:"MI:0113"(western blot)	psi-mi:"MI:0113"(western blot)
uniprotkb:P05067-PRO_0000000092	uniprotkb:Q86YW5	intact:EBI-821758|uniprotkb:P05067-PRO_0000000092	uniprotkb:Q496B3|uniprotkb:Q8IWY1|uniprotkb:Q8IWY2|ensembl:ENSP00000402855.2|intact:EBI-17245072|uniprotkb:Q86YW5	psi-mi:p05067-pro_0000000092(display_short)|psi-mi:Amyloid-beta protein 42(display_long)|uniprotkb:Alzheimer disease amyloid protein(gene name synonym)|uniprotkb:Cerebral vascular amyloid peptide(gene name synonym)|uniprotkb:A4(gene name synonym)|uniprotkb:AD1(gene name synonym)|uniprotkb:ABPP(gene name synonym)|uniprotkb:PreA4(gene name synonym)|uniprotkb:Protease nexin-II(gene name synonym)|uni…	psi-mi:trml1_human(display_short)|psi-mi:Trem-like transcript 1 protein(display_long)|uniprotkb:TLT1(gene name synonym)|uniprotkb:Triggering receptor expressed on myeloid cells-like protein 1(gene name synonym)|uniprotkb:UNQ1825/PRO3438(orf name)|uniprotkb:TREML1(gene name)	psi-mi:"MI:0400"(affinity technology)	Lessard CB. et al.(2018)	intact:EBI-21019732|pubmed:30341064|imex:IM-27107	taxid:9606(human)|taxid:9606(Homo sapiens)	taxid:9606(human)|taxid:9606(Homo sapiens)	psi-mi:"MI:0915"(physical association)	psi-mi:"MI:0486"(UniProt)	intact:EBI-21020368|imex:IM-27107-3	intact-miscore:0.4	-	psi-mi:"MI:0499"(unspecified role)	psi-mi:"MI:0499"(unspecified role)	psi-mi:"MI:0496"(bait)	psi-mi:"MI:0498"(prey)	psi-mi:"MI:0326"(protein)	psi-mi:"MI:0326"(protein)	intact:EBI-77613(chain-parent)	interpro:IPR013783|interpro:IPR036179|rcsb pdb:2FRG|go:"GO:0005794"|go:"GO:0005829"|go:"GO:0005886"|go:"GO:0009986"|go:"GO:0016020"|go:"GO:0016607"|go:"GO:0019722"|go:"GO:0030168"|go:"GO:0031091"|go:"GO:0045087"|ensembl:ENSG00000161911.12(gene)|ensembl:ENST00000426005.7(transcript)|ensembl:ENST00000373127.8|ensembl:ENSP00000362219.4|ensembl:ENSP00000402855.2|ensembl:ENST00000437044.2|ensembl:ENSP…		Start position of the feature chain:672|End position of the feature chain:713	-	figure legend:Fig. 1D|full coverage:Only protein-protein interactions	taxid:-1(in vitro)|taxid:-1(In vitro)	-	2019-01-22	2019-06-24	crc64:3AC85563D7858C37	-	-	-	-	fc-igg tag:?-?|sufficient binding region:16..16-162..162|v5 tag:?-?	0	0	psi-mi:"MI:0113"(western blot)	psi-mi:"MI:0113"(western blot)
uniprotkb:Q9NZC2	uniprotkb:P05067-PRO_0000000092	uniprotkb:Q8N5H8|uniprotkb:Q8WYN6|ensembl:ENSP00000362205.3|intact:EBI-14036387|uniprotkb:Q9NZC2	intact:EBI-821758|uniprotkb:P05067-PRO_0000000092	psi-mi:trem2_human(display_short)|psi-mi:Triggering receptor expressed on myeloid cells 2(display_long)|uniprotkb:TREM2(gene name)|uniprotkb:Triggering receptor expressed on monocytes 2(gene name synonym)	psi-mi:p05067-pro_0000000092(display_short)|psi-mi:Amyloid-beta protein 42(display_long)|uniprotkb:Alzheimer disease amyloid protein(gene name synonym)|uniprotkb:Cerebral vascular amyloid peptide(gene name synonym)|uniprotkb:A4(gene name synonym)|uniprotkb:AD1(gene name synonym)|uniprotkb:ABPP(gene name synonym)|uniprotkb:PreA4(gene name synonym)|uniprotkb:Protease nexin-II(gene name synonym)|uni…	psi-mi:"MI:0969"(bio-layer interferometry)	Lessard CB. et al.(2018)	intact:EBI-21019732|pubmed:30341064|imex:IM-27107	taxid:9606(human)|taxid:9606(Homo sapiens)	taxid:9606(human)|taxid:9606(Homo sapiens)	psi-mi:"MI:0407"(direct interaction)	psi-mi:"MI:0486"(UniProt)	intact:EBI-21022296|imex:IM-27107-27	intact-miscore:0.61	-	psi-mi:"MI:0499"(unspecified role)	psi-mi:"MI:0499"(unspecified role)	psi-mi:"MI:0496"(bait)	psi-mi:"MI:0498"(prey)	psi-mi:"MI:0326"(protein)	psi-mi:"MI:0326"(protein)	efo:"Orphanet:803"|efo:"Orphanet:2770"|efo:"Orphanet:275864"|efo:"Orphanet:238616"|efo:"Orphanet:1020"|efo:"Orphanet:100070"|efo:"Orphanet:100069"|reactome:R-HSA-416700|reactome:R-HSA-2424491|reactome:R-HSA-2172127|reactome:R-HSA-198933|refseq:NP_061838.1|refseq:NP_001258750.1|ensembl:ENSP00000362214.4|ensembl:ENST00000373122.8|ensembl:ENSP00000362205.3|ensembl:ENSP00000342651.4|ensembl:ENST00000…	intact:EBI-77613(chain-parent)		-	Start position of the feature chain:672|End position of the feature chain:713	figure legend:Fig. 2C|full coverage:Only protein-protein interactions	taxid:-1(in vitro)|taxid:-1(In vitro)	kd:"2.899999999999999911182158029987476766109466552734375x10^(-7)"(molar)	2019-01-23	2019-01-23	crc64:C894AA210F708AF7	crc64:3AC85563D7858C37	-	-	mutation with no effect:62-62|v5 tag:?-?|fc-igg tag:?-?|mutation with no effect:47-47|sufficient binding region:19..19-174..174	-	0	0	psi-mi:"MI:0396"(predetermined participant)	psi-mi:"MI:0396"(predetermined participant)
uniprotkb:Q9NZC2	uniprotkb:P05067-PRO_0000000093	uniprotkb:Q8N5H8|uniprotkb:Q8WYN6|ensembl:ENSP00000362205.3|intact:EBI-14036387|uniprotkb:Q9NZC2	intact:EBI-20772365|intact:EBI-2431589|uniprotkb:P05067-PRO_0000000093	psi-mi:trem2_human(display_short)|psi-mi:Triggering receptor expressed on myeloid cells 2(display_long)|uniprotkb:TREM2(gene name)|uniprotkb:Triggering receptor expressed on monocytes 2(gene name synonym)	psi-mi:p05067-pro_0000000093(display_short)|psi-mi:Amyloid-beta protein 40(display_long)|uniprotkb:A4(gene name synonym)|uniprotkb:AD1(gene name synonym)|uniprotkb:ABPP(gene name synonym)|uniprotkb:Alzheimer disease amyloid protein(gene name synonym)|uniprotkb:Cerebral vascular amyloid peptide(gene name synonym)|uniprotkb:PreA4(gene name synonym)|uniprotkb:Protease nexin-II(gene name synonym)|uni…	psi-mi:"MI:0969"(bio-layer interferometry)	Lessard CB. et al.(2018)	intact:EBI-21019732|pubmed:30341064|imex:IM-27107	taxid:9606(human)|taxid:9606(Homo sapiens)	taxid:9606(human)|taxid:9606(Homo sapiens)	psi-mi:"MI:0407"(direct interaction)	psi-mi:"MI:0486"(UniProt)	intact:EBI-21022313|imex:IM-27107-11	intact-miscore:0.44	-	psi-mi:"MI:0499"(unspecified role)	psi-mi:"MI:0499"(unspecified role)	psi-mi:"MI:0496"(bait)	psi-mi:"MI:0498"(prey)	psi-mi:"MI:0326"(protein)	psi-mi:"MI:0326"(protein)	efo:"Orphanet:803"|efo:"Orphanet:2770"|efo:"Orphanet:275864"|efo:"Orphanet:238616"|efo:"Orphanet:1020"|efo:"Orphanet:100070"|efo:"Orphanet:100069"|reactome:R-HSA-416700|reactome:R-HSA-2424491|reactome:R-HSA-2172127|reactome:R-HSA-198933|refseq:NP_061838.1|refseq:NP_001258750.1|ensembl:ENSP00000362214.4|ensembl:ENST00000373122.8|ensembl:ENSP00000362205.3|ensembl:ENSP00000342651.4|ensembl:ENST00000…	intact:EBI-77613(chain-parent)		-	Start position of the feature chain:672|End position of the feature chain:711	figure legend:Fig. 2C|full coverage:Only protein-protein interactions	taxid:-1(in vitro)|taxid:-1(In vitro)	kd:"1.399999999999999911182158029987476766109466552734375x10^(-7)"(molar)	2019-01-23	2019-01-23	crc64:C894AA210F708AF7	crc64:D563D7858C3768F1	-	-	mutation with no effect:62-62|v5 tag:?-?|fc-igg tag:?-?|mutation with no effect:47-47|sufficient binding region:19..19-174..174	-	0	0	psi-mi:"MI:0396"(predetermined participant)	psi-mi:"MI:0396"(predetermined participant)
uniprotkb:Q96FE5	uniprotkb:P05067-4	uniprotkb:D3DW80|uniprotkb:Q6VVG2|uniprotkb:Q6NUK3|uniprotkb:Q6UXM3|uniprotkb:Q6VVG0|uniprotkb:Q6VVG1|uniprotkb:Q8N3K5|uniprotkb:Q96K52|ensembl:ENSP00000347451.6|intact:EBI-719955|uniprotkb:Q96FE5	intact:EBI-8513344|intact:MINT-150885|intact:EBI-8513450|intact:EBI-8513789|intact:EBI-7458081|intact:EBI-7458225|intact:EBI-8513738|intact:EBI-8513677|intact:EBI-8513407|intact:EBI-7457926|ensembl:ENSP00000345463.5|intact:EBI-302641|uniprotkb:P05067-4	psi-mi:ligo1_human(display_short)|psi-mi:Leucine-rich repeat and immunoglobulin-like domain-containing nogo receptor-interacting protein 1(display_long)|uniprotkb:LINGO1(gene name)|uniprotkb:Leucine-rich repeat and immunoglobulin domain-containing protein 1(gene name synonym)|uniprotkb:LRRN6A(gene name synonym)|uniprotkb:UNQ201/PRO227(orf name)|uniprotkb:Leucine-rich repeat neuronal protein 1(gen…	psi-mi:p05067-4(display_short)|psi-mi:Amyloid-beta precursor protein(display_long)|uniprotkb:A4(gene name synonym)|uniprotkb:AD1(gene name synonym)|uniprotkb:ABPP(gene name synonym)|uniprotkb:Alzheimer disease amyloid protein(gene name synonym)|uniprotkb:Cerebral vascular amyloid peptide(gene name synonym)|uniprotkb:PreA4(gene name synonym)|uniprotkb:Protease nexin-II(gene name synonym)|uniprotkb…	psi-mi:"MI:0006"(anti bait coimmunoprecipitation)	Stein T. et al.(2012)	intact:EBI-21006724|pubmed:22133804|imex:IM-27143	taxid:9606(human)|taxid:9606(Homo sapiens)	taxid:9606(human)|taxid:9606(Homo sapiens)	psi-mi:"MI:0915"(physical association)	psi-mi:"MI:0486"(UniProt)	intact:EBI-21006739|imex:IM-27143-1	intact-miscore:0.52	-	psi-mi:"MI:0499"(unspecified role)	psi-mi:"MI:0499"(unspecified role)	psi-mi:"MI:0498"(prey)	psi-mi:"MI:0496"(bait)	psi-mi:"MI:0326"(protein)	psi-mi:"MI:0326"(protein)	efo:"Orphanet:862"|reactome:R-HSA-193634|refseq:XP_016878171.1|refseq:XP_011520420.1|interpro:IPR000372|interpro:IPR001611|interpro:IPR003591|interpro:IPR003598|interpro:IPR003599|interpro:IPR007110|interpro:IPR013098|interpro:IPR013783|interpro:IPR032675|interpro:IPR036179|rcsb pdb:2ID5|rcsb pdb:4OQT|go:"GO:0005154"|go:"GO:0005615"|go:"GO:0005886"|go:"GO:0031012"|ensembl:ENSG00000169783.13(gene)…	intact:EBI-77613(isoform-parent)|ensembl:ENSG00000142192.22(gene)|ensembl:ENST00000348990.9(transcript)		-	isoform-comment:A major isoform.	figure legend:Fig. 1A|full coverage:Only protein-protein interactions	taxid:10029(crigr-cho)|taxid:10029(chinese hamster ovary cell line)	-	2018-12-17	2018-12-17	crc64:1A96D311A20180C1	crc64:4F6EA0139F969D56	-	-	v5 tag:n-n	-	0	0	psi-mi:"MI:0705"(anti tag western blot)	psi-mi:"MI:0705"(anti tag western blot)
uniprotkb:Q96FE5	uniprotkb:P05067-4	uniprotkb:D3DW80|uniprotkb:Q6VVG2|uniprotkb:Q6NUK3|uniprotkb:Q6UXM3|uniprotkb:Q6VVG0|uniprotkb:Q6VVG1|uniprotkb:Q8N3K5|uniprotkb:Q96K52|ensembl:ENSP00000347451.6|intact:EBI-719955|uniprotkb:Q96FE5	intact:EBI-8513344|intact:MINT-150885|intact:EBI-8513450|intact:EBI-8513789|intact:EBI-7458081|intact:EBI-7458225|intact:EBI-8513738|intact:EBI-8513677|intact:EBI-8513407|intact:EBI-7457926|ensembl:ENSP00000345463.5|intact:EBI-302641|uniprotkb:P05067-4	psi-mi:ligo1_human(display_short)|psi-mi:Leucine-rich repeat and immunoglobulin-like domain-containing nogo receptor-interacting protein 1(display_long)|uniprotkb:LINGO1(gene name)|uniprotkb:Leucine-rich repeat and immunoglobulin domain-containing protein 1(gene name synonym)|uniprotkb:LRRN6A(gene name synonym)|uniprotkb:UNQ201/PRO227(orf name)|uniprotkb:Leucine-rich repeat neuronal protein 1(gen…	psi-mi:p05067-4(display_short)|psi-mi:Amyloid-beta precursor protein(display_long)|uniprotkb:A4(gene name synonym)|uniprotkb:AD1(gene name synonym)|uniprotkb:ABPP(gene name synonym)|uniprotkb:Alzheimer disease amyloid protein(gene name synonym)|uniprotkb:Cerebral vascular amyloid peptide(gene name synonym)|uniprotkb:PreA4(gene name synonym)|uniprotkb:Protease nexin-II(gene name synonym)|uniprotkb…	psi-mi:"MI:0007"(anti tag coimmunoprecipitation)	Stein T. et al.(2012)	intact:EBI-21006724|pubmed:22133804|imex:IM-27143	taxid:9606(human)|taxid:9606(Homo sapiens)	taxid:9606(human)|taxid:9606(Homo sapiens)	psi-mi:"MI:0915"(physical association)	psi-mi:"MI:0486"(UniProt)	intact:EBI-21006753|imex:IM-27143-3	intact-miscore:0.52	-	psi-mi:"MI:0499"(unspecified role)	psi-mi:"MI:0499"(unspecified role)	psi-mi:"MI:0496"(bait)	psi-mi:"MI:0498"(prey)	psi-mi:"MI:0326"(protein)	psi-mi:"MI:0326"(protein)	efo:"Orphanet:862"|reactome:R-HSA-193634|refseq:XP_016878171.1|refseq:XP_011520420.1|interpro:IPR000372|interpro:IPR001611|interpro:IPR003591|interpro:IPR003598|interpro:IPR003599|interpro:IPR007110|interpro:IPR013098|interpro:IPR013783|interpro:IPR032675|interpro:IPR036179|rcsb pdb:2ID5|rcsb pdb:4OQT|go:"GO:0005154"|go:"GO:0005615"|go:"GO:0005886"|go:"GO:0031012"|ensembl:ENSG00000169783.13(gene)…	intact:EBI-77613(isoform-parent)|ensembl:ENSG00000142192.22(gene)|ensembl:ENST00000348990.9(transcript)		-	isoform-comment:A major isoform.	figure legend:Fig. 1B, 2A, 2B|full coverage:Only protein-protein interactions	taxid:10029(crigr-cho)|taxid:10029(chinese hamster ovary cell line)	-	2018-12-17	2018-12-17	crc64:1A96D311A20180C1	crc64:4F6EA0139F969D56	-	-	ha tag:n-n|necessary binding region:42-551|sufficient binding region:353-576	-	0	0	psi-mi:"MI:0113"(western blot)	psi-mi:"MI:0113"(western blot)
uniprotkb:Q9Y287	uniprotkb:P05067-8	uniprotkb:Q9NYH1|uniprotkb:Q5W0A3|uniprotkb:Q96B24|ensembl:ENSP00000497221.1|intact:EBI-2866431|uniprotkb:Q9Y287	ensembl:ENSP00000350578.3|intact:EBI-302661|uniprotkb:P05067-8	psi-mi:itm2b_human(display_short)|psi-mi:Integral membrane protein 2B(display_long)|uniprotkb:BRI(gene name synonym)|uniprotkb:BRI2(gene name synonym)|uniprotkb:Protein E25B(gene name synonym)|uniprotkb:Transmembrane protein BRI(gene name synonym)|uniprotkb:Immature BRI2(gene name synonym)|uniprotkb:ITM2B(gene name)	psi-mi:p05067-8(display_short)|psi-mi:Amyloid-beta precursor protein(display_long)|uniprotkb:A4(gene name synonym)|uniprotkb:AD1(gene name synonym)|uniprotkb:ABPP(gene name synonym)|uniprotkb:Alzheimer disease amyloid protein(gene name synonym)|uniprotkb:Cerebral vascular amyloid peptide(gene name synonym)|uniprotkb:PreA4(gene name synonym)|uniprotkb:Protease nexin-II(gene name synonym)|uniprotkb…	psi-mi:"MI:0007"(anti tag coimmunoprecipitation)	Fotinopoulou A. et al.(2005)	intact:EBI-21011988|pubmed:16027166|imex:IM-27004	taxid:9606(human)|taxid:9606(Homo sapiens)	taxid:9606(human)|taxid:9606(Homo sapiens)	psi-mi:"MI:0915"(physical association)	psi-mi:"MI:0486"(UniProt)	intact:EBI-21012011|imex:IM-27004-1	intact-miscore:0.52	-	psi-mi:"MI:0499"(unspecified role)	psi-mi:"MI:0499"(unspecified role)	psi-mi:"MI:0496"(bait)	psi-mi:"MI:0498"(prey)	psi-mi:"MI:0326"(protein)	psi-mi:"MI:0326"(protein)	interpro:IPR007084|interpro:IPR040145|go:"GO:0000139"|go:"GO:0001540"|go:"GO:0005524"|go:"GO:0005576"|go:"GO:0005615"|go:"GO:0005794"|go:"GO:0005886"|go:"GO:0007399"|go:"GO:0010008"|go:"GO:0016020"|go:"GO:0030660"|go:"GO:0031090"|go:"GO:0042985"|go:"GO:0043231"|go:"GO:0070062"|ensembl:ENSG00000136156.15(gene)|ensembl:ENST00000647800.2(transcript)|ensembl:ENST00000378549.5|ensembl:ENSP00000367811.…	intact:EBI-77613(isoform-parent)|uniprotkb:P05067-8(isoform-parent)|ensembl:ENSG00000142192.22(gene)|ensembl:ENST00000357903.7(transcript)		-	isoform-comment:A major isoform.	figure legend:Fig. 1A, Fig. 2|full coverage:Only protein-protein interactions	taxid:9606(human-293)|taxid:9606(Homo sapiens HEK293 embryonic kidney cell)	-	2018-12-18	2018-12-18	crc64:3A7D8CA259F1F627	crc64:C987C557C5A3714E	-	-	myc tag:n-n	sufficient binding region:1-719	0	0	psi-mi:"MI:0113"(western blot)	psi-mi:"MI:0113"(western blot)
uniprotkb:Q9Y287	uniprotkb:P05067-8	uniprotkb:Q9NYH1|uniprotkb:Q5W0A3|uniprotkb:Q96B24|ensembl:ENSP00000497221.1|intact:EBI-2866431|uniprotkb:Q9Y287	ensembl:ENSP00000350578.3|intact:EBI-302661|uniprotkb:P05067-8	psi-mi:itm2b_human(display_short)|psi-mi:Integral membrane protein 2B(display_long)|uniprotkb:BRI(gene name synonym)|uniprotkb:BRI2(gene name synonym)|uniprotkb:Protein E25B(gene name synonym)|uniprotkb:Transmembrane protein BRI(gene name synonym)|uniprotkb:Immature BRI2(gene name synonym)|uniprotkb:ITM2B(gene name)	psi-mi:p05067-8(display_short)|psi-mi:Amyloid-beta precursor protein(display_long)|uniprotkb:A4(gene name synonym)|uniprotkb:AD1(gene name synonym)|uniprotkb:ABPP(gene name synonym)|uniprotkb:Alzheimer disease amyloid protein(gene name synonym)|uniprotkb:Cerebral vascular amyloid peptide(gene name synonym)|uniprotkb:PreA4(gene name synonym)|uniprotkb:Protease nexin-II(gene name synonym)|uniprotkb…	psi-mi:"MI:0006"(anti bait coimmunoprecipitation)	Fotinopoulou A. et al.(2005)	intact:EBI-21011988|pubmed:16027166|imex:IM-27004	taxid:9606(human)|taxid:9606(Homo sapiens)	taxid:9606(human)|taxid:9606(Homo sapiens)	psi-mi:"MI:0915"(physical association)	psi-mi:"MI:0486"(UniProt)	intact:EBI-21012029|imex:IM-27004-3	intact-miscore:0.52	-	psi-mi:"MI:0499"(unspecified role)	psi-mi:"MI:0499"(unspecified role)	psi-mi:"MI:0498"(prey)	psi-mi:"MI:0496"(bait)	psi-mi:"MI:0326"(protein)	psi-mi:"MI:0326"(protein)	interpro:IPR007084|interpro:IPR040145|go:"GO:0000139"|go:"GO:0001540"|go:"GO:0005524"|go:"GO:0005576"|go:"GO:0005615"|go:"GO:0005794"|go:"GO:0005886"|go:"GO:0007399"|go:"GO:0010008"|go:"GO:0016020"|go:"GO:0030660"|go:"GO:0031090"|go:"GO:0042985"|go:"GO:0043231"|go:"GO:0070062"|ensembl:ENSG00000136156.15(gene)|ensembl:ENST00000647800.2(transcript)|ensembl:ENST00000378549.5|ensembl:ENSP00000367811.…	intact:EBI-77613(isoform-parent)|uniprotkb:P05067-8(isoform-parent)|ensembl:ENSG00000142192.22(gene)|ensembl:ENST00000357903.7(transcript)		-	isoform-comment:A major isoform.	figure legend:Fig. 1B|full coverage:Only protein-protein interactions	taxid:9606(human-293)|taxid:9606(Homo sapiens HEK293 embryonic kidney cell)	-	2018-12-18	2018-12-18	crc64:3A7D8CA259F1F627	crc64:C987C557C5A3714E	-	-	myc tag:n-n	-	0	0	psi-mi:"MI:0705"(anti tag western blot)	psi-mi:"MI:0705"(anti tag western blot)
uniprotkb:Q9Y287	uniprotkb:P05067-4	uniprotkb:Q9NYH1|uniprotkb:Q5W0A3|uniprotkb:Q96B24|ensembl:ENSP00000497221.1|intact:EBI-2866431|uniprotkb:Q9Y287	intact:EBI-8513344|intact:MINT-150885|intact:EBI-8513450|intact:EBI-8513789|intact:EBI-7458081|intact:EBI-7458225|intact:EBI-8513738|intact:EBI-8513677|intact:EBI-8513407|intact:EBI-7457926|ensembl:ENSP00000345463.5|intact:EBI-302641|uniprotkb:P05067-4	psi-mi:itm2b_human(display_short)|psi-mi:Integral membrane protein 2B(display_long)|uniprotkb:BRI(gene name synonym)|uniprotkb:BRI2(gene name synonym)|uniprotkb:Protein E25B(gene name synonym)|uniprotkb:Transmembrane protein BRI(gene name synonym)|uniprotkb:Immature BRI2(gene name synonym)|uniprotkb:ITM2B(gene name)	psi-mi:p05067-4(display_short)|psi-mi:Amyloid-beta precursor protein(display_long)|uniprotkb:A4(gene name synonym)|uniprotkb:AD1(gene name synonym)|uniprotkb:ABPP(gene name synonym)|uniprotkb:Alzheimer disease amyloid protein(gene name synonym)|uniprotkb:Cerebral vascular amyloid peptide(gene name synonym)|uniprotkb:PreA4(gene name synonym)|uniprotkb:Protease nexin-II(gene name synonym)|uniprotkb…	psi-mi:"MI:0007"(anti tag coimmunoprecipitation)	Fotinopoulou A. et al.(2005)	intact:EBI-21011988|pubmed:16027166|imex:IM-27004	taxid:9606(human)|taxid:9606(Homo sapiens)	taxid:9606(human)|taxid:9606(Homo sapiens)	psi-mi:"MI:0915"(physical association)	psi-mi:"MI:0486"(UniProt)	intact:EBI-21012036|imex:IM-27004-5	intact-miscore:0.4	-	psi-mi:"MI:0499"(unspecified role)	psi-mi:"MI:0499"(unspecified role)	psi-mi:"MI:0496"(bait)	psi-mi:"MI:0498"(prey)	psi-mi:"MI:0326"(protein)	psi-mi:"MI:0326"(protein)	interpro:IPR007084|interpro:IPR040145|go:"GO:0000139"|go:"GO:0001540"|go:"GO:0005524"|go:"GO:0005576"|go:"GO:0005615"|go:"GO:0005794"|go:"GO:0005886"|go:"GO:0007399"|go:"GO:0010008"|go:"GO:0016020"|go:"GO:0030660"|go:"GO:0031090"|go:"GO:0042985"|go:"GO:0043231"|go:"GO:0070062"|ensembl:ENSG00000136156.15(gene)|ensembl:ENST00000647800.2(transcript)|ensembl:ENST00000378549.5|ensembl:ENSP00000367811.…	intact:EBI-77613(isoform-parent)|ensembl:ENSG00000142192.22(gene)|ensembl:ENST00000348990.9(transcript)		-	isoform-comment:A major isoform.	figure legend:Fig. 1C|full coverage:Only protein-protein interactions	taxid:9606(human-293)|taxid:9606(Homo sapiens HEK293 embryonic kidney cell)	-	2018-12-18	2018-12-18	crc64:3A7D8CA259F1F627	crc64:4F6EA0139F969D56	-	-	myc tag:n-n	-	0	0	psi-mi:"MI:0113"(western blot)	psi-mi:"MI:0113"(western blot)
uniprotkb:Q9Y287	uniprotkb:P05067	uniprotkb:Q9NYH1|uniprotkb:Q5W0A3|uniprotkb:Q96B24|ensembl:ENSP00000497221.1|intact:EBI-2866431|uniprotkb:Q9Y287	intact:EBI-28985182|uniprotkb:B2R5V1|uniprotkb:D3DSD1|uniprotkb:D3DSD2|uniprotkb:D3DSD3|uniprotkb:P09000|uniprotkb:P78438|uniprotkb:Q13764|uniprotkb:Q13778|uniprotkb:Q13793|uniprotkb:Q6GSC0|uniprotkb:Q8WZ99|uniprotkb:Q9UC33|uniprotkb:Q9UCC8|uniprotkb:Q9UCD1|uniprotkb:Q9UQ58|uniprotkb:Q16011|uniprotkb:Q16014|uniprotkb:Q16019|uniprotkb:Q16020|uniprotkb:Q9BT38|uniprotkb:Q9UCA9|uniprotkb:Q9UCB6|unipr…	psi-mi:itm2b_human(display_short)|psi-mi:Integral membrane protein 2B(display_long)|uniprotkb:BRI(gene name synonym)|uniprotkb:BRI2(gene name synonym)|uniprotkb:Protein E25B(gene name synonym)|uniprotkb:Transmembrane protein BRI(gene name synonym)|uniprotkb:Immature BRI2(gene name synonym)|uniprotkb:ITM2B(gene name)	psi-mi:a4_human(display_short)|psi-mi:Amyloid-beta precursor protein(display_long)|uniprotkb:APP(gene name)|uniprotkb:"Amyloid-beta (A4) precursor protein"(gene name synonym)|uniprotkb:Alzheimer disease amyloid A4 protein homolog(gene name synonym)|uniprotkb:Amyloid-beta A4 protein(gene name synonym)|uniprotkb:Amyloid precursor protein(gene name synonym)|uniprotkb:APPI(gene name synonym)|uniprotk…	psi-mi:"MI:0006"(anti bait coimmunoprecipitation)	Fotinopoulou A. et al.(2005)	intact:EBI-21011988|pubmed:16027166|imex:IM-27004	taxid:9606(human)|taxid:9606(Homo sapiens)	taxid:9606(human)|taxid:9606(Homo sapiens)	psi-mi:"MI:0915"(physical association)	psi-mi:"MI:0486"(UniProt)	intact:EBI-21012065|imex:IM-27004-9	intact-miscore:0.77	-	psi-mi:"MI:0499"(unspecified role)	psi-mi:"MI:0499"(unspecified role)	psi-mi:"MI:0496"(bait)	psi-mi:"MI:0498"(prey)	psi-mi:"MI:0326"(protein)	psi-mi:"MI:0326"(protein)	interpro:IPR007084|interpro:IPR040145|go:"GO:0000139"|go:"GO:0001540"|go:"GO:0005524"|go:"GO:0005576"|go:"GO:0005615"|go:"GO:0005794"|go:"GO:0005886"|go:"GO:0007399"|go:"GO:0010008"|go:"GO:0016020"|go:"GO:0030660"|go:"GO:0031090"|go:"GO:0042985"|go:"GO:0043231"|go:"GO:0070062"|ensembl:ENSG00000136156.15(gene)|ensembl:ENST00000647800.2(transcript)|ensembl:ENST00000378549.5|ensembl:ENSP00000367811.…	efo:"Orphanet:324723"|efo:"Orphanet:324718"|efo:"Orphanet:324713"|efo:"Orphanet:324708"|efo:"Orphanet:324703"|efo:"Orphanet:1020"|efo:"Orphanet:100006"|reactome:R-HSA-8957275|reactome:R-HSA-8862803|reactome:R-HSA-879415|reactome:R-HSA-844456|reactome:R-HSA-445989|reactome:R-HSA-444473|reactome:R-HSA-432720|reactome:R-HSA-418594|reactome:R-HSA-416476|reactome:R-HSA-381426|reactome:R-HSA-3000178|re…		-	-	figure legend:Fig. 1E|full coverage:Only protein-protein interactions	taxid:9606(human-293t)|taxid:9606(Homo sapiens HEK293T embryonic kidney cell)	-	2018-12-18	2018-12-18	crc64:3A7D8CA259F1F627	crc64:A12EE761403740F5	-	-	-	-	0	0	psi-mi:"MI:0113"(western blot)	psi-mi:"MI:0113"(western blot)
uniprotkb:Q9Y287	uniprotkb:P05067-8	uniprotkb:Q9NYH1|uniprotkb:Q5W0A3|uniprotkb:Q96B24|ensembl:ENSP00000497221.1|intact:EBI-2866431|uniprotkb:Q9Y287	ensembl:ENSP00000350578.3|intact:EBI-302661|uniprotkb:P05067-8	psi-mi:itm2b_human(display_short)|psi-mi:Integral membrane protein 2B(display_long)|uniprotkb:BRI(gene name synonym)|uniprotkb:BRI2(gene name synonym)|uniprotkb:Protein E25B(gene name synonym)|uniprotkb:Transmembrane protein BRI(gene name synonym)|uniprotkb:Immature BRI2(gene name synonym)|uniprotkb:ITM2B(gene name)	psi-mi:p05067-8(display_short)|psi-mi:Amyloid-beta precursor protein(display_long)|uniprotkb:A4(gene name synonym)|uniprotkb:AD1(gene name synonym)|uniprotkb:ABPP(gene name synonym)|uniprotkb:Alzheimer disease amyloid protein(gene name synonym)|uniprotkb:Cerebral vascular amyloid peptide(gene name synonym)|uniprotkb:PreA4(gene name synonym)|uniprotkb:Protease nexin-II(gene name synonym)|uniprotkb…	psi-mi:"MI:0007"(anti tag coimmunoprecipitation)	Fotinopoulou A. et al.(2005)	intact:EBI-21011988|pubmed:16027166|imex:IM-27004	taxid:9606(human)|taxid:9606(Homo sapiens)	taxid:9606(human)|taxid:9606(Homo sapiens)	psi-mi:"MI:0915"(physical association)	psi-mi:"MI:0486"(UniProt)	intact:EBI-21012074|imex:IM-27004-11	intact-miscore:0.52	-	psi-mi:"MI:0499"(unspecified role)	psi-mi:"MI:0499"(unspecified role)	psi-mi:"MI:0496"(bait)	psi-mi:"MI:0498"(prey)	psi-mi:"MI:0326"(protein)	psi-mi:"MI:0326"(protein)	interpro:IPR007084|interpro:IPR040145|go:"GO:0000139"|go:"GO:0001540"|go:"GO:0005524"|go:"GO:0005576"|go:"GO:0005615"|go:"GO:0005794"|go:"GO:0005886"|go:"GO:0007399"|go:"GO:0010008"|go:"GO:0016020"|go:"GO:0030660"|go:"GO:0031090"|go:"GO:0042985"|go:"GO:0043231"|go:"GO:0070062"|ensembl:ENSG00000136156.15(gene)|ensembl:ENST00000647800.2(transcript)|ensembl:ENST00000378549.5|ensembl:ENSP00000367811.…	intact:EBI-77613(isoform-parent)|uniprotkb:P05067-8(isoform-parent)|ensembl:ENSG00000142192.22(gene)|ensembl:ENST00000357903.7(transcript)		-	isoform-comment:A major isoform.	figure legend:Fig. 2|full coverage:Only protein-protein interactions	taxid:9606(human-293)|taxid:9606(Homo sapiens HEK293 embryonic kidney cell)	-	2018-12-18	2018-12-18	crc64:3A7D8CA259F1F627	crc64:C987C557C5A3714E	-	-	myc tag:n-n	fusion protein:n-n|sufficient binding region:648-719	0	0	psi-mi:"MI:0113"(western blot)	psi-mi:"MI:0113"(western blot)
uniprotkb:Q9Y287	uniprotkb:P05067-8	uniprotkb:Q9NYH1|uniprotkb:Q5W0A3|uniprotkb:Q96B24|ensembl:ENSP00000497221.1|intact:EBI-2866431|uniprotkb:Q9Y287	ensembl:ENSP00000350578.3|intact:EBI-302661|uniprotkb:P05067-8	psi-mi:itm2b_human(display_short)|psi-mi:Integral membrane protein 2B(display_long)|uniprotkb:BRI(gene name synonym)|uniprotkb:BRI2(gene name synonym)|uniprotkb:Protein E25B(gene name synonym)|uniprotkb:Transmembrane protein BRI(gene name synonym)|uniprotkb:Immature BRI2(gene name synonym)|uniprotkb:ITM2B(gene name)	psi-mi:p05067-8(display_short)|psi-mi:Amyloid-beta precursor protein(display_long)|uniprotkb:A4(gene name synonym)|uniprotkb:AD1(gene name synonym)|uniprotkb:ABPP(gene name synonym)|uniprotkb:Alzheimer disease amyloid protein(gene name synonym)|uniprotkb:Cerebral vascular amyloid peptide(gene name synonym)|uniprotkb:PreA4(gene name synonym)|uniprotkb:Protease nexin-II(gene name synonym)|uniprotkb…	psi-mi:"MI:0007"(anti tag coimmunoprecipitation)	Fotinopoulou A. et al.(2005)	intact:EBI-21011988|pubmed:16027166|imex:IM-27004	taxid:9606(human)|taxid:9606(Homo sapiens)	taxid:9606(human)|taxid:9606(Homo sapiens)	psi-mi:"MI:0915"(physical association)	psi-mi:"MI:0486"(UniProt)	intact:EBI-21012084|imex:IM-27004-13	intact-miscore:0.52	-	psi-mi:"MI:0499"(unspecified role)	psi-mi:"MI:0499"(unspecified role)	psi-mi:"MI:0496"(bait)	psi-mi:"MI:0498"(prey)	psi-mi:"MI:0326"(protein)	psi-mi:"MI:0326"(protein)	interpro:IPR007084|interpro:IPR040145|go:"GO:0000139"|go:"GO:0001540"|go:"GO:0005524"|go:"GO:0005576"|go:"GO:0005615"|go:"GO:0005794"|go:"GO:0005886"|go:"GO:0007399"|go:"GO:0010008"|go:"GO:0016020"|go:"GO:0030660"|go:"GO:0031090"|go:"GO:0042985"|go:"GO:0043231"|go:"GO:0070062"|ensembl:ENSG00000136156.15(gene)|ensembl:ENST00000647800.2(transcript)|ensembl:ENST00000378549.5|ensembl:ENSP00000367811.…	intact:EBI-77613(isoform-parent)|uniprotkb:P05067-8(isoform-parent)|ensembl:ENSG00000142192.22(gene)|ensembl:ENST00000357903.7(transcript)		-	isoform-comment:A major isoform.	figure legend:Fig. 3|full coverage:Only protein-protein interactions	taxid:9606(human-293)|taxid:9606(Homo sapiens HEK293 embryonic kidney cell)	-	2018-12-18	2018-12-18	crc64:3A7D8CA259F1F627	crc64:C987C557C5A3714E	-	-	binding-associated region:46-106|myc tag:n-n	-	0	0	psi-mi:"MI:0113"(western blot)	psi-mi:"MI:0113"(western blot)
uniprotkb:P56817	uniprotkb:P05067	uniprotkb:E9PE65|uniprotkb:H7BXJ9|uniprotkb:A0M8W7|uniprotkb:B0YIU9|uniprotkb:Q9BYB9|uniprotkb:Q9BYC0|uniprotkb:Q9BYC1|uniprotkb:Q9UJT5|uniprotkb:Q9ULS1|ensembl:ENSP00000318585.6|intact:EBI-2433139|uniprotkb:P56817	intact:EBI-28985182|uniprotkb:B2R5V1|uniprotkb:D3DSD1|uniprotkb:D3DSD2|uniprotkb:D3DSD3|uniprotkb:P09000|uniprotkb:P78438|uniprotkb:Q13764|uniprotkb:Q13778|uniprotkb:Q13793|uniprotkb:Q6GSC0|uniprotkb:Q8WZ99|uniprotkb:Q9UC33|uniprotkb:Q9UCC8|uniprotkb:Q9UCD1|uniprotkb:Q9UQ58|uniprotkb:Q16011|uniprotkb:Q16014|uniprotkb:Q16019|uniprotkb:Q16020|uniprotkb:Q9BT38|uniprotkb:Q9UCA9|uniprotkb:Q9UCB6|unipr…	psi-mi:bace1_human(display_short)|psi-mi:Beta-secretase 1(display_long)|uniprotkb:Bace1(gene name)|uniprotkb:Aspartyl protease 2(gene name synonym)|uniprotkb:Memapsin-2(gene name synonym)|uniprotkb:Membrane-associated aspartic protease 2(gene name synonym)|uniprotkb:Beta-site amyloid precursor protein cleaving enzyme 1(gene name synonym)|uniprotkb:KIAA1149(gene name synonym)|uniprotkb:Bace(gene n…	psi-mi:a4_human(display_short)|psi-mi:Amyloid-beta precursor protein(display_long)|uniprotkb:APP(gene name)|uniprotkb:"Amyloid-beta (A4) precursor protein"(gene name synonym)|uniprotkb:Alzheimer disease amyloid A4 protein homolog(gene name synonym)|uniprotkb:Amyloid-beta A4 protein(gene name synonym)|uniprotkb:Amyloid precursor protein(gene name synonym)|uniprotkb:APPI(gene name synonym)|uniprotk…	psi-mi:"MI:0435"(protease assay)	Lin X. et al.(2000)	intact:EBI-20992930|pubmed:10677483|imex:IM-26997	taxid:9606(human)|taxid:9606(Homo sapiens)	taxid:9606(human)|taxid:9606(Homo sapiens)	psi-mi:"MI:0570"(protein cleavage)	psi-mi:"MI:0486"(UniProt)	intact:EBI-20992945|imex:IM-26997-1	intact-miscore:0.87	-	psi-mi:"MI:0501"(enzyme)	psi-mi:"MI:0502"(enzyme target)	psi-mi:"MI:0499"(unspecified role)	psi-mi:"MI:0499"(unspecified role)	psi-mi:"MI:0326"(protein)	psi-mi:"MI:0326"(protein)	reactome:R-HSA-977225|refseq:NP_620429.1|refseq:NP_620428.1|refseq:NP_620427.1|refseq:NP_036236.1|refseq:NP_001193978.1|dip:DIP-41388N|mint:P56817|ensembl:ENSP00000424536.1|ensembl:ENST00000513780.5|ensembl:ENSP00000422461.1|ensembl:ENST00000510630.5|ensembl:ENSP00000403685.2|ensembl:ENST00000445823.6|ensembl:ENSP00000402228.2|ensembl:ENST00000428381.6|ensembl:ENSP00000475405.1|ensembl:ENST000003…	efo:"Orphanet:324723"|efo:"Orphanet:324718"|efo:"Orphanet:324713"|efo:"Orphanet:324708"|efo:"Orphanet:324703"|efo:"Orphanet:1020"|efo:"Orphanet:100006"|reactome:R-HSA-8957275|reactome:R-HSA-8862803|reactome:R-HSA-879415|reactome:R-HSA-844456|reactome:R-HSA-445989|reactome:R-HSA-444473|reactome:R-HSA-432720|reactome:R-HSA-418594|reactome:R-HSA-416476|reactome:R-HSA-381426|reactome:R-HSA-3000178|re…		crc64:377CE4C824ACEF05	-	figure legend:Fig. 3C|full coverage:Only protein-protein interactions	taxid:-1(in vitro)|taxid:-1(In vitro)	-	2018-11-30	2018-11-30	crc64:377CE4C824ACEF05	crc64:A12EE761403740F5	-	-	sufficient binding region:14-419	mutation increasing interaction rate:670-671|sufficient binding region:667-676	0	0	psi-mi:"MI:0396"(predetermined participant)	psi-mi:"MI:0396"(predetermined participant)
uniprotkb:P56817	uniprotkb:P05067	uniprotkb:E9PE65|uniprotkb:H7BXJ9|uniprotkb:A0M8W7|uniprotkb:B0YIU9|uniprotkb:Q9BYB9|uniprotkb:Q9BYC0|uniprotkb:Q9BYC1|uniprotkb:Q9UJT5|uniprotkb:Q9ULS1|ensembl:ENSP00000318585.6|intact:EBI-2433139|uniprotkb:P56817	intact:EBI-28985182|uniprotkb:B2R5V1|uniprotkb:D3DSD1|uniprotkb:D3DSD2|uniprotkb:D3DSD3|uniprotkb:P09000|uniprotkb:P78438|uniprotkb:Q13764|uniprotkb:Q13778|uniprotkb:Q13793|uniprotkb:Q6GSC0|uniprotkb:Q8WZ99|uniprotkb:Q9UC33|uniprotkb:Q9UCC8|uniprotkb:Q9UCD1|uniprotkb:Q9UQ58|uniprotkb:Q16011|uniprotkb:Q16014|uniprotkb:Q16019|uniprotkb:Q16020|uniprotkb:Q9BT38|uniprotkb:Q9UCA9|uniprotkb:Q9UCB6|unipr…	psi-mi:bace1_human(display_short)|psi-mi:Beta-secretase 1(display_long)|uniprotkb:Bace1(gene name)|uniprotkb:Aspartyl protease 2(gene name synonym)|uniprotkb:Memapsin-2(gene name synonym)|uniprotkb:Membrane-associated aspartic protease 2(gene name synonym)|uniprotkb:Beta-site amyloid precursor protein cleaving enzyme 1(gene name synonym)|uniprotkb:KIAA1149(gene name synonym)|uniprotkb:Bace(gene n…	psi-mi:a4_human(display_short)|psi-mi:Amyloid-beta precursor protein(display_long)|uniprotkb:APP(gene name)|uniprotkb:"Amyloid-beta (A4) precursor protein"(gene name synonym)|uniprotkb:Alzheimer disease amyloid A4 protein homolog(gene name synonym)|uniprotkb:Amyloid-beta A4 protein(gene name synonym)|uniprotkb:Amyloid precursor protein(gene name synonym)|uniprotkb:APPI(gene name synonym)|uniprotk…	psi-mi:"MI:0663"(confocal microscopy)	Lin X. et al.(2000)	intact:EBI-20992930|pubmed:10677483|imex:IM-26997	taxid:9606(human)|taxid:9606(Homo sapiens)	taxid:9606(human)|taxid:9606(Homo sapiens)	psi-mi:"MI:0403"(colocalization)	psi-mi:"MI:0486"(UniProt)	intact:EBI-20992963|imex:IM-26997-3	intact-miscore:0.87	-	psi-mi:"MI:0499"(unspecified role)	psi-mi:"MI:0499"(unspecified role)	psi-mi:"MI:0497"(neutral component)	psi-mi:"MI:0497"(neutral component)	psi-mi:"MI:0326"(protein)	psi-mi:"MI:0326"(protein)	reactome:R-HSA-977225|refseq:NP_620429.1|refseq:NP_620428.1|refseq:NP_620427.1|refseq:NP_036236.1|refseq:NP_001193978.1|dip:DIP-41388N|mint:P56817|ensembl:ENSP00000424536.1|ensembl:ENST00000513780.5|ensembl:ENSP00000422461.1|ensembl:ENST00000510630.5|ensembl:ENSP00000403685.2|ensembl:ENST00000445823.6|ensembl:ENSP00000402228.2|ensembl:ENST00000428381.6|ensembl:ENSP00000475405.1|ensembl:ENST000003…	efo:"Orphanet:324723"|efo:"Orphanet:324718"|efo:"Orphanet:324713"|efo:"Orphanet:324708"|efo:"Orphanet:324703"|efo:"Orphanet:1020"|efo:"Orphanet:100006"|reactome:R-HSA-8957275|reactome:R-HSA-8862803|reactome:R-HSA-879415|reactome:R-HSA-844456|reactome:R-HSA-445989|reactome:R-HSA-444473|reactome:R-HSA-432720|reactome:R-HSA-418594|reactome:R-HSA-416476|reactome:R-HSA-381426|reactome:R-HSA-3000178|re…	go:"GO:0005768"(component)|go:"GO:0005764"(component)	crc64:377CE4C824ACEF05	-	figure legend:Fig. 5c|full coverage:Only protein-protein interactions	taxid:9606(human-hela)|taxid:9606(Homo sapiens HeLa epitheloid cervical carcinoma cell)	-	2018-11-30	2018-11-30	crc64:377CE4C824ACEF05	crc64:A12EE761403740F5	-	-	-	-	0	0	psi-mi:"MI:1200"(immunocytochemistry)	psi-mi:"MI:1200"(immunocytochemistry)
complex portal:CPX-1134	uniprotkb:P05067	intact:EBI-14348029	intact:EBI-28985182|uniprotkb:B2R5V1|uniprotkb:D3DSD1|uniprotkb:D3DSD2|uniprotkb:D3DSD3|uniprotkb:P09000|uniprotkb:P78438|uniprotkb:Q13764|uniprotkb:Q13778|uniprotkb:Q13793|uniprotkb:Q6GSC0|uniprotkb:Q8WZ99|uniprotkb:Q9UC33|uniprotkb:Q9UCC8|uniprotkb:Q9UCD1|uniprotkb:Q9UQ58|uniprotkb:Q16011|uniprotkb:Q16014|uniprotkb:Q16019|uniprotkb:Q16020|uniprotkb:Q9BT38|uniprotkb:Q9UCA9|uniprotkb:Q9UCB6|unipr…	psi-mi:abeta-42-oligomer_human(display_short)|UniProt:ADDL complex(complex synonym)|UniProt:Type 1 amyloid-beta oligomer(complex synonym)|UniProt:APP oligomer(complex systematic name)|UniProt:Amyloid-beta protein 42 oligomeric complex(complex recommended name)|UniProt:Abeta protein 42 complex(complex synonym)|UniProt:beta amyloid protein 42 heterooligomer(complex synonym)|UniProt:beta-amyloid-42 …	psi-mi:a4_human(display_short)|psi-mi:Amyloid-beta precursor protein(display_long)|uniprotkb:APP(gene name)|uniprotkb:"Amyloid-beta (A4) precursor protein"(gene name synonym)|uniprotkb:Alzheimer disease amyloid A4 protein homolog(gene name synonym)|uniprotkb:Amyloid-beta A4 protein(gene name synonym)|uniprotkb:Amyloid precursor protein(gene name synonym)|uniprotkb:APPI(gene name synonym)|uniprotk…	psi-mi:"MI:0004"(affinity chromatography technology)	Wang H. et al.(2017)	intact:EBI-20818765|pubmed:28650319|imex:IM-26845	taxid:9606(human)|taxid:9606(Homo sapiens)	taxid:9606(human)|taxid:9606(Homo sapiens)	psi-mi:"MI:0914"(association)	psi-mi:"MI:0486"(UniProt)	intact:EBI-20818781|imex:IM-26845-1	intact-miscore:0.35	psi-mi:"MI:1060"(spoke expansion)	psi-mi:"MI:0499"(unspecified role)	psi-mi:"MI:0499"(unspecified role)	psi-mi:"MI:0496"(bait)	psi-mi:"MI:0498"(prey)	psi-mi:"MI:1302"(stable complex)	psi-mi:"MI:0326"(protein)	pubmed:23106396(see-also)|pubmed:26719327(see-also)|pubmed:26898943(see-also)|pubmed:18568035(see-also)|pubmed:28197076(see-also)|pubmed:21593310(see-also)|pubmed:22820466(see-also)|pubmed:19242475(see-also)|pubmed:18216187(see-also)|pubmed:15190117(see-also)|go:"GO:0106003"(component)|go:"GO:0005615"(component)|go:"GO:0005886"(component)|go:"GO:0043408"(process)|go:"GO:1902951"(process)|go:"GO:1…	efo:"Orphanet:324723"|efo:"Orphanet:324718"|efo:"Orphanet:324713"|efo:"Orphanet:324708"|efo:"Orphanet:324703"|efo:"Orphanet:1020"|efo:"Orphanet:100006"|reactome:R-HSA-8957275|reactome:R-HSA-8862803|reactome:R-HSA-879415|reactome:R-HSA-844456|reactome:R-HSA-445989|reactome:R-HSA-444473|reactome:R-HSA-432720|reactome:R-HSA-418594|reactome:R-HSA-416476|reactome:R-HSA-381426|reactome:R-HSA-3000178|re…		Curated complex:"Protein complex involved in modulation of signaling and synaptic function in the brain, predominantly in the cerebral cortex and hippocampus. This oligomer of protein 42 only has positive neurogenetic effects by activating synaptic protein kinases. May have a role in depressing synaptic activity thus preventing excitotoxicity. Influences synaptic plasticity through various recept…	-	comment:"Protein which preferentially bind to n-terminally biotin tagged aggregated A42 peptide in comparison with biotin alone (Ratio biotin-oAbeta 1-42/ biotin)"|comment:p05067-pro_0000000092 was oligomerised by by aggregating a chemically synthesised peptide at 4C for 24 hr|figure legend:Table 1, Figure 1‚Äîsource data 1.|full coverage:Only protein-protein interactions	taxid:-1(in vitro)|taxid:-1(In vitro)	-	2018-10-31	2023-01-11	-	crc64:A12EE761403740F5	-	-	biotin tag:n-n	-	0	0	psi-mi:"MI:0102"(sequence tag identification)	psi-mi:"MI:0102"(sequence tag identification)
complex portal:CPX-1134	uniprotkb:P05067	intact:EBI-14348029	intact:EBI-28985182|uniprotkb:B2R5V1|uniprotkb:D3DSD1|uniprotkb:D3DSD2|uniprotkb:D3DSD3|uniprotkb:P09000|uniprotkb:P78438|uniprotkb:Q13764|uniprotkb:Q13778|uniprotkb:Q13793|uniprotkb:Q6GSC0|uniprotkb:Q8WZ99|uniprotkb:Q9UC33|uniprotkb:Q9UCC8|uniprotkb:Q9UCD1|uniprotkb:Q9UQ58|uniprotkb:Q16011|uniprotkb:Q16014|uniprotkb:Q16019|uniprotkb:Q16020|uniprotkb:Q9BT38|uniprotkb:Q9UCA9|uniprotkb:Q9UCB6|unipr…	psi-mi:abeta-42-oligomer_human(display_short)|UniProt:ADDL complex(complex synonym)|UniProt:Type 1 amyloid-beta oligomer(complex synonym)|UniProt:APP oligomer(complex systematic name)|UniProt:Amyloid-beta protein 42 oligomeric complex(complex recommended name)|UniProt:Abeta protein 42 complex(complex synonym)|UniProt:beta amyloid protein 42 heterooligomer(complex synonym)|UniProt:beta-amyloid-42 …	psi-mi:a4_human(display_short)|psi-mi:Amyloid-beta precursor protein(display_long)|uniprotkb:APP(gene name)|uniprotkb:"Amyloid-beta (A4) precursor protein"(gene name synonym)|uniprotkb:Alzheimer disease amyloid A4 protein homolog(gene name synonym)|uniprotkb:Amyloid-beta A4 protein(gene name synonym)|uniprotkb:Amyloid precursor protein(gene name synonym)|uniprotkb:APPI(gene name synonym)|uniprotk…	psi-mi:"MI:0004"(affinity chromatography technology)	Wang H. et al.(2017)	intact:EBI-20818765|pubmed:28650319|imex:IM-26845	taxid:9606(human)|taxid:9606(Homo sapiens)	taxid:9606(human)|taxid:9606(Homo sapiens)	psi-mi:"MI:0914"(association)	psi-mi:"MI:0486"(UniProt)	intact:EBI-20819114|imex:IM-26845-3	intact-miscore:0.35	psi-mi:"MI:1060"(spoke expansion)	psi-mi:"MI:0499"(unspecified role)	psi-mi:"MI:0499"(unspecified role)	psi-mi:"MI:0496"(bait)	psi-mi:"MI:0498"(prey)	psi-mi:"MI:1302"(stable complex)	psi-mi:"MI:0326"(protein)	pubmed:23106396(see-also)|pubmed:26719327(see-also)|pubmed:26898943(see-also)|pubmed:18568035(see-also)|pubmed:28197076(see-also)|pubmed:21593310(see-also)|pubmed:22820466(see-also)|pubmed:19242475(see-also)|pubmed:18216187(see-also)|pubmed:15190117(see-also)|go:"GO:0106003"(component)|go:"GO:0005615"(component)|go:"GO:0005886"(component)|go:"GO:0043408"(process)|go:"GO:1902951"(process)|go:"GO:1…	efo:"Orphanet:324723"|efo:"Orphanet:324718"|efo:"Orphanet:324713"|efo:"Orphanet:324708"|efo:"Orphanet:324703"|efo:"Orphanet:1020"|efo:"Orphanet:100006"|reactome:R-HSA-8957275|reactome:R-HSA-8862803|reactome:R-HSA-879415|reactome:R-HSA-844456|reactome:R-HSA-445989|reactome:R-HSA-444473|reactome:R-HSA-432720|reactome:R-HSA-418594|reactome:R-HSA-416476|reactome:R-HSA-381426|reactome:R-HSA-3000178|re…		Curated complex:"Protein complex involved in modulation of signaling and synaptic function in the brain, predominantly in the cerebral cortex and hippocampus. This oligomer of protein 42 only has positive neurogenetic effects by activating synaptic protein kinases. May have a role in depressing synaptic activity thus preventing excitotoxicity. Influences synaptic plasticity through various recept…	-	comment:"Proteins which preferentially bind to c-terminally biotin tagged aggregated A42 peptide in comparison with biotin alone (Ratio oAbeta 1-42-biotin/ biotin)"|comment:p05067-pro_0000000092 was oligomerised by by aggregating a chemically synthesised peptide at 4C for 24 hr|figure legend:Table 1, Figure 1‚Äîsource data 1.|full coverage:Only protein-protein interactions	taxid:-1(in vitro)|taxid:-1(In vitro)	-	2018-10-31	2022-12-13	-	crc64:A12EE761403740F5	-	-	biotin tag:c-c	-	0	0	psi-mi:"MI:0102"(sequence tag identification)	psi-mi:"MI:0102"(sequence tag identification)
complex portal:CPX-1134	uniprotkb:P05067	intact:EBI-14348029	intact:EBI-28985182|uniprotkb:B2R5V1|uniprotkb:D3DSD1|uniprotkb:D3DSD2|uniprotkb:D3DSD3|uniprotkb:P09000|uniprotkb:P78438|uniprotkb:Q13764|uniprotkb:Q13778|uniprotkb:Q13793|uniprotkb:Q6GSC0|uniprotkb:Q8WZ99|uniprotkb:Q9UC33|uniprotkb:Q9UCC8|uniprotkb:Q9UCD1|uniprotkb:Q9UQ58|uniprotkb:Q16011|uniprotkb:Q16014|uniprotkb:Q16019|uniprotkb:Q16020|uniprotkb:Q9BT38|uniprotkb:Q9UCA9|uniprotkb:Q9UCB6|unipr…	psi-mi:abeta-42-oligomer_human(display_short)|UniProt:ADDL complex(complex synonym)|UniProt:Type 1 amyloid-beta oligomer(complex synonym)|UniProt:APP oligomer(complex systematic name)|UniProt:Amyloid-beta protein 42 oligomeric complex(complex recommended name)|UniProt:Abeta protein 42 complex(complex synonym)|UniProt:beta amyloid protein 42 heterooligomer(complex synonym)|UniProt:beta-amyloid-42 …	psi-mi:a4_human(display_short)|psi-mi:Amyloid-beta precursor protein(display_long)|uniprotkb:APP(gene name)|uniprotkb:"Amyloid-beta (A4) precursor protein"(gene name synonym)|uniprotkb:Alzheimer disease amyloid A4 protein homolog(gene name synonym)|uniprotkb:Amyloid-beta A4 protein(gene name synonym)|uniprotkb:Amyloid precursor protein(gene name synonym)|uniprotkb:APPI(gene name synonym)|uniprotk…	psi-mi:"MI:0004"(affinity chromatography technology)	Wang H. et al.(2017)	intact:EBI-20818765|pubmed:28650319|imex:IM-26845	taxid:9606(human)|taxid:9606(Homo sapiens)	taxid:9606(human)|taxid:9606(Homo sapiens)	psi-mi:"MI:0914"(association)	psi-mi:"MI:0486"(UniProt)	intact:EBI-20819403|imex:IM-26845-5	intact-miscore:0.35	psi-mi:"MI:1060"(spoke expansion)	psi-mi:"MI:0499"(unspecified role)	psi-mi:"MI:0499"(unspecified role)	psi-mi:"MI:0496"(bait)	psi-mi:"MI:0498"(prey)	psi-mi:"MI:1302"(stable complex)	psi-mi:"MI:0326"(protein)	pubmed:23106396(see-also)|pubmed:26719327(see-also)|pubmed:26898943(see-also)|pubmed:18568035(see-also)|pubmed:28197076(see-also)|pubmed:21593310(see-also)|pubmed:22820466(see-also)|pubmed:19242475(see-also)|pubmed:18216187(see-also)|pubmed:15190117(see-also)|go:"GO:0106003"(component)|go:"GO:0005615"(component)|go:"GO:0005886"(component)|go:"GO:0043408"(process)|go:"GO:1902951"(process)|go:"GO:1…	efo:"Orphanet:324723"|efo:"Orphanet:324718"|efo:"Orphanet:324713"|efo:"Orphanet:324708"|efo:"Orphanet:324703"|efo:"Orphanet:1020"|efo:"Orphanet:100006"|reactome:R-HSA-8957275|reactome:R-HSA-8862803|reactome:R-HSA-879415|reactome:R-HSA-844456|reactome:R-HSA-445989|reactome:R-HSA-444473|reactome:R-HSA-432720|reactome:R-HSA-418594|reactome:R-HSA-416476|reactome:R-HSA-381426|reactome:R-HSA-3000178|re…		Curated complex:"Protein complex involved in modulation of signaling and synaptic function in the brain, predominantly in the cerebral cortex and hippocampus. This oligomer of protein 42 only has positive neurogenetic effects by activating synaptic protein kinases. May have a role in depressing synaptic activity thus preventing excitotoxicity. Influences synaptic plasticity through various recept…	-	caution:Data reflects those proteins which were enriched for binding to oligomeric AB1-42 peptide in comparison to monomeric. Additional proteins would have been bound to the bait but not significantly enriched so have not been included|figure legend:Fig 1 Source data 1|full coverage:Only protein-protein interactions	taxid:-1(in vitro)|taxid:-1(In vitro)	-	2018-11-01	2022-12-13	-	crc64:A12EE761403740F5	-	-	biotin tag:?-?	-	0	0	psi-mi:"MI:0102"(sequence tag identification)	psi-mi:"MI:0102"(sequence tag identification)
uniprotkb:P05067-PRO_0000000092	uniprotkb:P16104	intact:EBI-821758|uniprotkb:P05067-PRO_0000000092	uniprotkb:Q4ZGJ7|uniprotkb:Q6IAS5|ensembl:ENSP00000364310.1|ensembl:ENSP00000434024.1|intact:EBI-494830|uniprotkb:P16104	psi-mi:p05067-pro_0000000092(display_short)|psi-mi:Amyloid-beta protein 42(display_long)|uniprotkb:Alzheimer disease amyloid protein(gene name synonym)|uniprotkb:Cerebral vascular amyloid peptide(gene name synonym)|uniprotkb:A4(gene name synonym)|uniprotkb:AD1(gene name synonym)|uniprotkb:ABPP(gene name synonym)|uniprotkb:PreA4(gene name synonym)|uniprotkb:Protease nexin-II(gene name synonym)|uni…	psi-mi:h2ax_human(display_short)|psi-mi:Histone H2AX(display_long)|uniprotkb:H2AX(gene name)|uniprotkb:Histone H2A.X(gene name synonym)|uniprotkb:H2AFX(gene name synonym)	psi-mi:"MI:0004"(affinity chromatography technology)	Wang H. et al.(2017)	intact:EBI-20818765|pubmed:28650319|imex:IM-26845	taxid:9606(human)|taxid:9606(Homo sapiens)	taxid:9606(human)|taxid:9606(Homo sapiens)	psi-mi:"MI:0914"(association)	psi-mi:"MI:0486"(UniProt)	intact:EBI-20821761|imex:IM-26845-21	intact-miscore:0.35	psi-mi:"MI:1060"(spoke expansion)	psi-mi:"MI:0499"(unspecified role)	psi-mi:"MI:0499"(unspecified role)	psi-mi:"MI:0496"(bait)	psi-mi:"MI:0498"(prey)	psi-mi:"MI:0326"(protein)	psi-mi:"MI:0326"(protein)	intact:EBI-77613(chain-parent)	reactome:R-HSA-9616222|reactome:R-HSA-912446|reactome:R-HSA-9018519|reactome:R-HSA-8939236|reactome:R-HSA-8936459|reactome:R-HSA-73772|reactome:R-HSA-73728|reactome:R-HSA-69473|reactome:R-HSA-68616|reactome:R-HSA-606279|reactome:R-HSA-5693607|reactome:R-HSA-5693571|reactome:R-HSA-5693565|reactome:R-HSA-5625886|reactome:R-HSA-5617472|reactome:R-HSA-5578749|reactome:R-HSA-5334118|reactome:R-HSA-525…		Start position of the feature chain:672|End position of the feature chain:713	-	caution:Data reflects those proteins which were enriched for binding to monomeric AB1-42 peptide in comparison to oligmeric. Additional proteins would have been bound to the bait but not significantly enriched so have not been included|comment:Proteins which preferentially bind to monomeric A4|figure legend:Table 1, Figure 1‚Äîsource data 1.|full coverage:Only protein-protein interactions	taxid:-1(in vitro)|taxid:-1(In vitro)	-	2018-11-04	2023-05-10	crc64:3AC85563D7858C37	crc64:D4683775C2E6C3A9	-	-	biotin tag:n-n	-	0	0	psi-mi:"MI:0102"(sequence tag identification)	psi-mi:"MI:0102"(sequence tag identification)
uniprotkb:P05067-PRO_0000000092	uniprotkb:Q8TF74	intact:EBI-821758|uniprotkb:P05067-PRO_0000000092	uniprotkb:Q8TE44|uniprotkb:A8K0L3|uniprotkb:Q658J8|uniprotkb:Q71RE1|ensembl:ENSP00000320924.4|ensembl:ENSP00000462350.1|ensembl:ENSP00000462826.1|intact:EBI-2850112|uniprotkb:Q8TF74	psi-mi:p05067-pro_0000000092(display_short)|psi-mi:Amyloid-beta protein 42(display_long)|uniprotkb:Alzheimer disease amyloid protein(gene name synonym)|uniprotkb:Cerebral vascular amyloid peptide(gene name synonym)|uniprotkb:A4(gene name synonym)|uniprotkb:AD1(gene name synonym)|uniprotkb:ABPP(gene name synonym)|uniprotkb:PreA4(gene name synonym)|uniprotkb:Protease nexin-II(gene name synonym)|uni…	psi-mi:wipf2_human(display_short)|psi-mi:WAS/WASL-interacting protein family member 2(display_long)|uniprotkb:WICH(gene name synonym)|uniprotkb:WIRE(gene name synonym)|uniprotkb:WASP-interacting protein-related protein(gene name synonym)|uniprotkb:WIP- and CR16-homologous protein(gene name synonym)|uniprotkb:WIP-related protein(gene name synonym)|uniprotkb:PP10631(orf name)|uniprotkb:WIPF2(gene n…	psi-mi:"MI:0004"(affinity chromatography technology)	Wang H. et al.(2017)	intact:EBI-20818765|pubmed:28650319|imex:IM-26845	taxid:9606(human)|taxid:9606(Homo sapiens)	taxid:9606(human)|taxid:9606(Homo sapiens)	psi-mi:"MI:0914"(association)	psi-mi:"MI:0486"(UniProt)	intact:EBI-20821761|imex:IM-26845-21	intact-miscore:0.35	psi-mi:"MI:1060"(spoke expansion)	psi-mi:"MI:0499"(unspecified role)	psi-mi:"MI:0499"(unspecified role)	psi-mi:"MI:0496"(bait)	psi-mi:"MI:0498"(prey)	psi-mi:"MI:0326"(protein)	psi-mi:"MI:0326"(protein)	intact:EBI-77613(chain-parent)	interpro:IPR003124|go:"GO:0003779"|go:"GO:0005829"|go:"GO:0005856"|ensembl:ENSG00000171475.14(gene)|ensembl:ENST00000323571.9(transcript)|ensembl:ENST00000583130.5(transcript)|ensembl:ENST00000585043.5(transcript)|ensembl:ENSP00000320924.4|ensembl:ENSP00000462350.1|ensembl:ENSP00000462826.1|mint:Q8TF74|refseq:XP_011522715.1|refseq:NP_573571.1|refseq:XP_005257140.1|refseq:XP_005257141.1|reactome:R…		Start position of the feature chain:672|End position of the feature chain:713	-	caution:Data reflects those proteins which were enriched for binding to monomeric AB1-42 peptide in comparison to oligmeric. Additional proteins would have been bound to the bait but not significantly enriched so have not been included|comment:Proteins which preferentially bind to monomeric A4|figure legend:Table 1, Figure 1‚Äîsource data 1.|full coverage:Only protein-protein interactions	taxid:-1(in vitro)|taxid:-1(In vitro)	-	2018-11-04	2023-05-10	crc64:3AC85563D7858C37	crc64:7386B44F995AD798	-	-	biotin tag:n-n	-	0	0	psi-mi:"MI:0102"(sequence tag identification)	psi-mi:"MI:0102"(sequence tag identification)
uniprotkb:P05067-PRO_0000000092	uniprotkb:Q9NZR1	intact:EBI-821758|uniprotkb:P05067-PRO_0000000092	uniprotkb:B4DEW6|ensembl:ENSP00000249700.4|intact:EBI-4289968|uniprotkb:Q9NZR1	psi-mi:p05067-pro_0000000092(display_short)|psi-mi:Amyloid-beta protein 42(display_long)|uniprotkb:Alzheimer disease amyloid protein(gene name synonym)|uniprotkb:Cerebral vascular amyloid peptide(gene name synonym)|uniprotkb:A4(gene name synonym)|uniprotkb:AD1(gene name synonym)|uniprotkb:ABPP(gene name synonym)|uniprotkb:PreA4(gene name synonym)|uniprotkb:Protease nexin-II(gene name synonym)|uni…	psi-mi:tmod2_human(display_short)|psi-mi:Tropomodulin-2(display_long)|uniprotkb:Ntmod(gene name synonym)|uniprotkb:Neuronal tropomodulin(gene name synonym)|uniprotkb:Tmod2(gene name)	psi-mi:"MI:0004"(affinity chromatography technology)	Wang H. et al.(2017)	intact:EBI-20818765|pubmed:28650319|imex:IM-26845	taxid:9606(human)|taxid:9606(Homo sapiens)	taxid:9606(human)|taxid:9606(Homo sapiens)	psi-mi:"MI:0914"(association)	psi-mi:"MI:0486"(UniProt)	intact:EBI-20821761|imex:IM-26845-21	intact-miscore:0.35	psi-mi:"MI:1060"(spoke expansion)	psi-mi:"MI:0499"(unspecified role)	psi-mi:"MI:0499"(unspecified role)	psi-mi:"MI:0496"(bait)	psi-mi:"MI:0498"(prey)	psi-mi:"MI:0326"(protein)	psi-mi:"MI:0326"(protein)	intact:EBI-77613(chain-parent)	interpro:IPR004934|interpro:IPR032675|go:"GO:0003779"|go:"GO:0005523"|go:"GO:0005856"|go:"GO:0005865"|go:"GO:0006936"|go:"GO:0007015"|go:"GO:0007270"|go:"GO:0007399"|go:"GO:0007611"|go:"GO:0030016"|go:"GO:0030239"|go:"GO:0045202"|go:"GO:0045745"|go:"GO:0051694"|ensembl:ENSG00000128872.10(gene)|ensembl:ENST00000249700.9(transcript)|ensembl:ENSP00000249700.4|ensembl:ENST00000435126.6|ensembl:ENSP00…		Start position of the feature chain:672|End position of the feature chain:713	-	caution:Data reflects those proteins which were enriched for binding to monomeric AB1-42 peptide in comparison to oligmeric. Additional proteins would have been bound to the bait but not significantly enriched so have not been included|comment:Proteins which preferentially bind to monomeric A4|figure legend:Table 1, Figure 1‚Äîsource data 1.|full coverage:Only protein-protein interactions	taxid:-1(in vitro)|taxid:-1(In vitro)	-	2018-11-04	2023-05-10	crc64:3AC85563D7858C37	crc64:547004595FCD6385	-	-	biotin tag:n-n	-	0	0	psi-mi:"MI:0102"(sequence tag identification)	psi-mi:"MI:0102"(sequence tag identification)
uniprotkb:P05067-PRO_0000000092	uniprotkb:P02042	intact:EBI-821758|uniprotkb:P05067-PRO_0000000092	uniprotkb:Q8WXT7|uniprotkb:Q3Y5H3|ensembl:ENSP00000494708.1|ensembl:ENSP00000497529.1|intact:EBI-6152722|uniprotkb:P02042	psi-mi:p05067-pro_0000000092(display_short)|psi-mi:Amyloid-beta protein 42(display_long)|uniprotkb:Alzheimer disease amyloid protein(gene name synonym)|uniprotkb:Cerebral vascular amyloid peptide(gene name synonym)|uniprotkb:A4(gene name synonym)|uniprotkb:AD1(gene name synonym)|uniprotkb:ABPP(gene name synonym)|uniprotkb:PreA4(gene name synonym)|uniprotkb:Protease nexin-II(gene name synonym)|uni…	psi-mi:hbd_human(display_short)|psi-mi:Hemoglobin subunit delta(display_long)|uniprotkb:Delta-globin(gene name synonym)|uniprotkb:Hemoglobin delta chain(gene name synonym)|uniprotkb:HBD(gene name)	psi-mi:"MI:0004"(affinity chromatography technology)	Wang H. et al.(2017)	intact:EBI-20818765|pubmed:28650319|imex:IM-26845	taxid:9606(human)|taxid:9606(Homo sapiens)	taxid:9606(human)|taxid:9606(Homo sapiens)	psi-mi:"MI:0914"(association)	psi-mi:"MI:0486"(UniProt)	intact:EBI-20821761|imex:IM-26845-21	intact-miscore:0.35	psi-mi:"MI:1060"(spoke expansion)	psi-mi:"MI:0499"(unspecified role)	psi-mi:"MI:0499"(unspecified role)	psi-mi:"MI:0496"(bait)	psi-mi:"MI:0498"(prey)	psi-mi:"MI:0326"(protein)	psi-mi:"MI:0326"(protein)	intact:EBI-77613(chain-parent)	interpro:IPR000971|interpro:IPR002337|interpro:IPR009050|interpro:IPR012292|rcsb pdb:1SHR|rcsb pdb:1SI4|go:"GO:0005344"|go:"GO:0005829"|go:"GO:0005833"|go:"GO:0015670"|go:"GO:0015671"|go:"GO:0019825"|go:"GO:0020037"|go:"GO:0031721"|go:"GO:0031838"|go:"GO:0042744"|go:"GO:0043177"|go:"GO:0046872"|go:"GO:0072562"|go:"GO:0098869"|ensembl:ENSG00000223609.11(gene)|ensembl:ENST00000643122.1(transcript)|…		Start position of the feature chain:672|End position of the feature chain:713	-	caution:Data reflects those proteins which were enriched for binding to monomeric AB1-42 peptide in comparison to oligmeric. Additional proteins would have been bound to the bait but not significantly enriched so have not been included|comment:Proteins which preferentially bind to monomeric A4|figure legend:Table 1, Figure 1‚Äîsource data 1.|full coverage:Only protein-protein interactions	taxid:-1(in vitro)|taxid:-1(In vitro)	-	2018-11-04	2023-05-10	crc64:3AC85563D7858C37	crc64:F86BA4A09A57BB05	-	-	biotin tag:n-n	-	0	0	psi-mi:"MI:0102"(sequence tag identification)	psi-mi:"MI:0102"(sequence tag identification)
uniprotkb:P05067-PRO_0000000092	uniprotkb:P01009	intact:EBI-821758|uniprotkb:P05067-PRO_0000000092	uniprotkb:Q7M4R2|uniprotkb:Q86U18|uniprotkb:Q86U19|uniprotkb:Q96BF9|uniprotkb:Q96ES1|uniprotkb:Q9P1P0|uniprotkb:A6PX14|uniprotkb:Q0PVP5|uniprotkb:Q13672|uniprotkb:Q53XB8|uniprotkb:Q5U0M1|uniprotkb:B2RDQ8|uniprotkb:Q9UCE6|uniprotkb:Q9UCM3|ensembl:ENSP00000348068.4|ensembl:ENSP00000376802.4|ensembl:ENSP00000376803.4|ensembl:ENSP00000385960.4|ensembl:ENSP00000390299.1|ensembl:ENSP00000408474.1|ensem…	psi-mi:p05067-pro_0000000092(display_short)|psi-mi:Amyloid-beta protein 42(display_long)|uniprotkb:Alzheimer disease amyloid protein(gene name synonym)|uniprotkb:Cerebral vascular amyloid peptide(gene name synonym)|uniprotkb:A4(gene name synonym)|uniprotkb:AD1(gene name synonym)|uniprotkb:ABPP(gene name synonym)|uniprotkb:PreA4(gene name synonym)|uniprotkb:Protease nexin-II(gene name synonym)|uni…	psi-mi:a1at_human(display_short)|psi-mi:Alpha-1-antitrypsin(display_long)|uniprotkb:SERPINA1(gene name)|uniprotkb:Serpin A1(gene name synonym)|uniprotkb:PRO2209(orf name)|uniprotkb:PRO0684(orf name)|uniprotkb:PI(gene name synonym)|uniprotkb:AAT(gene name synonym)|uniprotkb:Alpha-1-antiproteinase(gene name synonym)|uniprotkb:Alpha-1 protease inhibitor(gene name synonym)	psi-mi:"MI:0004"(affinity chromatography technology)	Wang H. et al.(2017)	intact:EBI-20818765|pubmed:28650319|imex:IM-26845	taxid:9606(human)|taxid:9606(Homo sapiens)	taxid:9606(human)|taxid:9606(Homo sapiens)	psi-mi:"MI:0914"(association)	psi-mi:"MI:0486"(UniProt)	intact:EBI-20821761|imex:IM-26845-21	intact-miscore:0.35	psi-mi:"MI:1060"(spoke expansion)	psi-mi:"MI:0499"(unspecified role)	psi-mi:"MI:0499"(unspecified role)	psi-mi:"MI:0496"(bait)	psi-mi:"MI:0498"(prey)	psi-mi:"MI:0326"(protein)	psi-mi:"MI:0326"(protein)	intact:EBI-77613(chain-parent)	efo:"Orphanet:60"|efo:"Orphanet:586"|efo:"Orphanet:178396"|reactome:R-HSA-8957275|reactome:R-HSA-6798695|reactome:R-HSA-5694530|reactome:R-HSA-381426|reactome:R-HSA-204005|reactome:R-HSA-114608|refseq:XP_016876859.1|refseq:NP_001121179.1|refseq:NP_001121178.1|refseq:NP_001121177.1|refseq:NP_001121176.1|refseq:NP_001121175.1|refseq:NP_001121174.1|refseq:NP_001121173.1|refseq:NP_001121172.1|refseq:…		Start position of the feature chain:672|End position of the feature chain:713	-	caution:Data reflects those proteins which were enriched for binding to monomeric AB1-42 peptide in comparison to oligmeric. Additional proteins would have been bound to the bait but not significantly enriched so have not been included|comment:Proteins which preferentially bind to monomeric A4|figure legend:Table 1, Figure 1‚Äîsource data 1.|full coverage:Only protein-protein interactions	taxid:-1(in vitro)|taxid:-1(In vitro)	-	2018-11-04	2023-05-10	crc64:3AC85563D7858C37	crc64:7016555F273B7F16	-	-	biotin tag:n-n	-	0	0	psi-mi:"MI:0102"(sequence tag identification)	psi-mi:"MI:0102"(sequence tag identification)
uniprotkb:P05067-PRO_0000000092	uniprotkb:Q92686	intact:EBI-821758|uniprotkb:P05067-PRO_0000000092	ensembl:ENSP00000284292.5|ensembl:ENSP00000399591.1|intact:EBI-3908564|uniprotkb:Q92686	psi-mi:p05067-pro_0000000092(display_short)|psi-mi:Amyloid-beta protein 42(display_long)|uniprotkb:Alzheimer disease amyloid protein(gene name synonym)|uniprotkb:Cerebral vascular amyloid peptide(gene name synonym)|uniprotkb:A4(gene name synonym)|uniprotkb:AD1(gene name synonym)|uniprotkb:ABPP(gene name synonym)|uniprotkb:PreA4(gene name synonym)|uniprotkb:Protease nexin-II(gene name synonym)|uni…	psi-mi:neug_human(display_short)|psi-mi:Neurogranin(display_long)|uniprotkb:RC3(gene name synonym)|uniprotkb:NRGN(gene name)	psi-mi:"MI:0004"(affinity chromatography technology)	Wang H. et al.(2017)	intact:EBI-20818765|pubmed:28650319|imex:IM-26845	taxid:9606(human)|taxid:9606(Homo sapiens)	taxid:9606(human)|taxid:9606(Homo sapiens)	psi-mi:"MI:0914"(association)	psi-mi:"MI:0486"(UniProt)	intact:EBI-20821761|imex:IM-26845-21	intact-miscore:0.35	psi-mi:"MI:1060"(spoke expansion)	psi-mi:"MI:0499"(unspecified role)	psi-mi:"MI:0499"(unspecified role)	psi-mi:"MI:0496"(bait)	psi-mi:"MI:0498"(prey)	psi-mi:"MI:0326"(protein)	psi-mi:"MI:0326"(protein)	intact:EBI-77613(chain-parent)	interpro:IPR000048|go:"GO:0005516"|go:"GO:0005829"|go:"GO:0007165"|go:"GO:0007399"|ensembl:ENSG00000154146.13(gene)|ensembl:ENST00000284292.11(transcript)|ensembl:ENST00000412681.2(transcript)|ensembl:ENSP00000284292.5|ensembl:ENSP00000399591.1|refseq:NP_001119653.1|refseq:NP_006167.1|reactome:R-HSA-9620244		Start position of the feature chain:672|End position of the feature chain:713	-	caution:Data reflects those proteins which were enriched for binding to monomeric AB1-42 peptide in comparison to oligmeric. Additional proteins would have been bound to the bait but not significantly enriched so have not been included|comment:Proteins which preferentially bind to monomeric A4|figure legend:Table 1, Figure 1‚Äîsource data 1.|full coverage:Only protein-protein interactions	taxid:-1(in vitro)|taxid:-1(In vitro)	-	2018-11-04	2023-05-10	crc64:3AC85563D7858C37	crc64:0D6ED790A31D5785	-	-	biotin tag:n-n	-	0	0	psi-mi:"MI:0102"(sequence tag identification)	psi-mi:"MI:0102"(sequence tag identification)
uniprotkb:P05067-PRO_0000000092	uniprotkb:A0FGR8	intact:EBI-821758|uniprotkb:P05067-PRO_0000000092	uniprotkb:Q9ULJ2|uniprotkb:Q9NW47|uniprotkb:Q69YJ2|uniprotkb:Q6ZVU1|uniprotkb:Q6UKI4|uniprotkb:Q6ZTU0|uniprotkb:Q9BQS0|uniprotkb:A4D229|intact:EBI-3184170|uniprotkb:A0FGR8	psi-mi:p05067-pro_0000000092(display_short)|psi-mi:Amyloid-beta protein 42(display_long)|uniprotkb:Alzheimer disease amyloid protein(gene name synonym)|uniprotkb:Cerebral vascular amyloid peptide(gene name synonym)|uniprotkb:A4(gene name synonym)|uniprotkb:AD1(gene name synonym)|uniprotkb:ABPP(gene name synonym)|uniprotkb:PreA4(gene name synonym)|uniprotkb:Protease nexin-II(gene name synonym)|uni…	psi-mi:esyt2_human(display_short)|psi-mi:Extended synaptotagmin-2(display_long)|uniprotkb:ESYT2(gene name)|uniprotkb:Chr2Syt(gene name synonym)|uniprotkb:KIAA1228(gene name synonym)|uniprotkb:FAM62B(gene name synonym)	psi-mi:"MI:0004"(affinity chromatography technology)	Wang H. et al.(2017)	intact:EBI-20818765|pubmed:28650319|imex:IM-26845	taxid:9606(human)|taxid:9606(Homo sapiens)	taxid:9606(human)|taxid:9606(Homo sapiens)	psi-mi:"MI:0914"(association)	psi-mi:"MI:0486"(UniProt)	intact:EBI-20821761|imex:IM-26845-21	intact-miscore:0.35	psi-mi:"MI:1060"(spoke expansion)	psi-mi:"MI:0499"(unspecified role)	psi-mi:"MI:0499"(unspecified role)	psi-mi:"MI:0496"(bait)	psi-mi:"MI:0498"(prey)	psi-mi:"MI:0326"(protein)	psi-mi:"MI:0326"(protein)	intact:EBI-77613(chain-parent)	interpro:IPR000008|interpro:IPR031468|interpro:IPR035892|interpro:IPR037733|interpro:IPR037749|interpro:IPR037752|interpro:IPR039010|rcsb pdb:2DMG|rcsb pdb:4NPJ|rcsb pdb:4NPK|rcsb pdb:4P42|go:"GO:0005509"|go:"GO:0005544"|go:"GO:0005789"|go:"GO:0005829"|go:"GO:0005886"|go:"GO:0006869"|go:"GO:0006897"|go:"GO:0008429"|go:"GO:0009898"|go:"GO:0016020"|go:"GO:0031210"|go:"GO:0031234"|go:"GO:0035091"|go…		Start position of the feature chain:672|End position of the feature chain:713	-	caution:Data reflects those proteins which were enriched for binding to monomeric AB1-42 peptide in comparison to oligmeric. Additional proteins would have been bound to the bait but not significantly enriched so have not been included|comment:Proteins which preferentially bind to monomeric A4|figure legend:Table 1, Figure 1‚Äîsource data 1.|full coverage:Only protein-protein interactions	taxid:-1(in vitro)|taxid:-1(In vitro)	-	2018-11-04	2023-05-10	crc64:3AC85563D7858C37	crc64:D57F1BD9BB0A0C8A	-	-	biotin tag:n-n	-	0	0	psi-mi:"MI:0102"(sequence tag identification)	psi-mi:"MI:0102"(sequence tag identification)
uniprotkb:P05067-PRO_0000000092	uniprotkb:P35527	intact:EBI-821758|uniprotkb:P05067-PRO_0000000092	uniprotkb:O00109|uniprotkb:Q0IJ47|uniprotkb:Q14665|ensembl:ENSP00000246662.4|intact:EBI-356382|uniprotkb:P35527	psi-mi:p05067-pro_0000000092(display_short)|psi-mi:Amyloid-beta protein 42(display_long)|uniprotkb:Alzheimer disease amyloid protein(gene name synonym)|uniprotkb:Cerebral vascular amyloid peptide(gene name synonym)|uniprotkb:A4(gene name synonym)|uniprotkb:AD1(gene name synonym)|uniprotkb:ABPP(gene name synonym)|uniprotkb:PreA4(gene name synonym)|uniprotkb:Protease nexin-II(gene name synonym)|uni…	psi-mi:k1c9_human(display_short)|psi-mi:Keratin, type I cytoskeletal 9(display_long)|uniprotkb:Keratin-9(gene name synonym)|uniprotkb:Cytokeratin-9(gene name synonym)|uniprotkb:Krt9(gene name)	psi-mi:"MI:0004"(affinity chromatography technology)	Wang H. et al.(2017)	intact:EBI-20818765|pubmed:28650319|imex:IM-26845	taxid:9606(human)|taxid:9606(Homo sapiens)	taxid:9606(human)|taxid:9606(Homo sapiens)	psi-mi:"MI:0914"(association)	psi-mi:"MI:0486"(UniProt)	intact:EBI-20821761|imex:IM-26845-21	intact-miscore:0.35	psi-mi:"MI:1060"(spoke expansion)	psi-mi:"MI:0499"(unspecified role)	psi-mi:"MI:0499"(unspecified role)	psi-mi:"MI:0496"(bait)	psi-mi:"MI:0498"(prey)	psi-mi:"MI:0326"(protein)	psi-mi:"MI:0326"(protein)	intact:EBI-77613(chain-parent)	interpro:IPR002957|interpro:IPR018039|interpro:IPR039008|go:"GO:0005200"|go:"GO:0005615"|go:"GO:0005634"|go:"GO:0005829"|go:"GO:0005856"|go:"GO:0007283"|go:"GO:0008544"|go:"GO:0016020"|go:"GO:0030855"|go:"GO:0043588"|go:"GO:0045095"|go:"GO:0045109"|go:"GO:0070062"|ensembl:ENSG00000171403.10(gene)|ensembl:ENST00000246662.9(transcript)|mint:P35527|refseq:NP_000217.2|reactome:R-HSA-6805567|reactome:…		Start position of the feature chain:672|End position of the feature chain:713	-	caution:Data reflects those proteins which were enriched for binding to monomeric AB1-42 peptide in comparison to oligmeric. Additional proteins would have been bound to the bait but not significantly enriched so have not been included|comment:Proteins which preferentially bind to monomeric A4|figure legend:Table 1, Figure 1‚Äîsource data 1.|full coverage:Only protein-protein interactions	taxid:-1(in vitro)|taxid:-1(In vitro)	-	2018-11-04	2023-05-10	crc64:3AC85563D7858C37	crc64:45C833749B63873D	-	-	biotin tag:n-n	-	0	0	psi-mi:"MI:0102"(sequence tag identification)	psi-mi:"MI:0102"(sequence tag identification)
uniprotkb:P05067-PRO_0000000092	uniprotkb:Q9UNZ5	intact:EBI-821758|uniprotkb:P05067-PRO_0000000092	uniprotkb:B2R4J9|ensembl:ENSP00000465432.1|intact:EBI-2830764|uniprotkb:Q9UNZ5	psi-mi:p05067-pro_0000000092(display_short)|psi-mi:Amyloid-beta protein 42(display_long)|uniprotkb:Alzheimer disease amyloid protein(gene name synonym)|uniprotkb:Cerebral vascular amyloid peptide(gene name synonym)|uniprotkb:A4(gene name synonym)|uniprotkb:AD1(gene name synonym)|uniprotkb:ABPP(gene name synonym)|uniprotkb:PreA4(gene name synonym)|uniprotkb:Protease nexin-II(gene name synonym)|uni…	psi-mi:l10k_human(display_short)|psi-mi:Leydig cell tumor 10 kDa protein homolog(display_long)|uniprotkb:HSPC023(orf name)|uniprotkb:C19orf53(gene name)	psi-mi:"MI:0004"(affinity chromatography technology)	Wang H. et al.(2017)	intact:EBI-20818765|pubmed:28650319|imex:IM-26845	taxid:9606(human)|taxid:9606(Homo sapiens)	taxid:9606(human)|taxid:9606(Homo sapiens)	psi-mi:"MI:0914"(association)	psi-mi:"MI:0486"(UniProt)	intact:EBI-20821761|imex:IM-26845-21	intact-miscore:0.35	psi-mi:"MI:1060"(spoke expansion)	psi-mi:"MI:0499"(unspecified role)	psi-mi:"MI:0499"(unspecified role)	psi-mi:"MI:0496"(bait)	psi-mi:"MI:0498"(prey)	psi-mi:"MI:0326"(protein)	psi-mi:"MI:0326"(protein)	intact:EBI-77613(chain-parent)	interpro:IPR019034|rcsb pdb:8FLA|rcsb pdb:8FLB|rcsb pdb:8FLC|rcsb pdb:8IDT|rcsb pdb:8IDY|rcsb pdb:8INE|rcsb pdb:8INF|ensembl:ENSG00000104979.9(gene)|ensembl:ENST00000588234.6(transcript)|mint:Q9UNZ5|dip:DIP-61980N|refseq:NP_054766.1		Start position of the feature chain:672|End position of the feature chain:713	-	caution:Data reflects those proteins which were enriched for binding to monomeric AB1-42 peptide in comparison to oligmeric. Additional proteins would have been bound to the bait but not significantly enriched so have not been included|comment:Proteins which preferentially bind to monomeric A4|figure legend:Table 1, Figure 1‚Äîsource data 1.|full coverage:Only protein-protein interactions	taxid:-1(in vitro)|taxid:-1(In vitro)	-	2018-11-04	2023-05-10	crc64:3AC85563D7858C37	crc64:A5FDF26764BED659	-	-	biotin tag:n-n	-	0	0	psi-mi:"MI:0102"(sequence tag identification)	psi-mi:"MI:0102"(sequence tag identification)
uniprotkb:P05067-PRO_0000000092	uniprotkb:P62081	intact:EBI-821758|uniprotkb:P05067-PRO_0000000092	uniprotkb:Q57Z92|uniprotkb:Q6IPH1|uniprotkb:P23821|uniprotkb:P24818|ensembl:ENSP00000385018.1|ensembl:ENSP00000385286.1|ensembl:ENSP00000495273.1|ensembl:ENSP00000496654.1|ensembl:ENSP00000496757.1|intact:EBI-354360|uniprotkb:P62081	psi-mi:p05067-pro_0000000092(display_short)|psi-mi:Amyloid-beta protein 42(display_long)|uniprotkb:Alzheimer disease amyloid protein(gene name synonym)|uniprotkb:Cerebral vascular amyloid peptide(gene name synonym)|uniprotkb:A4(gene name synonym)|uniprotkb:AD1(gene name synonym)|uniprotkb:ABPP(gene name synonym)|uniprotkb:PreA4(gene name synonym)|uniprotkb:Protease nexin-II(gene name synonym)|uni…	psi-mi:rs7_human(display_short)|psi-mi:Small ribosomal subunit protein eS7(display_long)|uniprotkb:RPS7(gene name)|uniprotkb:40S ribosomal protein S7(gene name synonym)	psi-mi:"MI:0004"(affinity chromatography technology)	Wang H. et al.(2017)	intact:EBI-20818765|pubmed:28650319|imex:IM-26845	taxid:9606(human)|taxid:9606(Homo sapiens)	taxid:9606(human)|taxid:9606(Homo sapiens)	psi-mi:"MI:0914"(association)	psi-mi:"MI:0486"(UniProt)	intact:EBI-20821761|imex:IM-26845-21	intact-miscore:0.35	psi-mi:"MI:1060"(spoke expansion)	psi-mi:"MI:0499"(unspecified role)	psi-mi:"MI:0499"(unspecified role)	psi-mi:"MI:0496"(bait)	psi-mi:"MI:0498"(prey)	psi-mi:"MI:0326"(protein)	psi-mi:"MI:0326"(protein)	intact:EBI-77613(chain-parent)	efo:"Orphanet:124"|reactome:R-HSA-975957|reactome:R-HSA-975956|reactome:R-HSA-9754678|reactome:R-HSA-9735869|reactome:R-HSA-9633012|reactome:R-HSA-9010553|reactome:R-HSA-72764|reactome:R-HSA-72706|reactome:R-HSA-72702|reactome:R-HSA-72695|reactome:R-HSA-72689|reactome:R-HSA-72649|reactome:R-HSA-6791226|reactome:R-HSA-6790901|reactome:R-HSA-2408557|reactome:R-HSA-192823|reactome:R-HSA-1799339|reac…		Start position of the feature chain:672|End position of the feature chain:713	-	caution:Data reflects those proteins which were enriched for binding to monomeric AB1-42 peptide in comparison to oligmeric. Additional proteins would have been bound to the bait but not significantly enriched so have not been included|comment:Proteins which preferentially bind to monomeric A4|figure legend:Table 1, Figure 1‚Äîsource data 1.|full coverage:Only protein-protein interactions	taxid:-1(in vitro)|taxid:-1(In vitro)	-	2018-11-04	2023-05-10	crc64:3AC85563D7858C37	crc64:E21089929CC061E9	-	-	biotin tag:n-n	-	0	0	psi-mi:"MI:0102"(sequence tag identification)	psi-mi:"MI:0102"(sequence tag identification)
uniprotkb:P05067-PRO_0000000092	uniprotkb:Q9HDC5	intact:EBI-821758|uniprotkb:P05067-PRO_0000000092	uniprotkb:B2RTZ0|ensembl:ENSP00000344488.4|intact:EBI-465137|uniprotkb:Q9HDC5	psi-mi:p05067-pro_0000000092(display_short)|psi-mi:Amyloid-beta protein 42(display_long)|uniprotkb:Alzheimer disease amyloid protein(gene name synonym)|uniprotkb:Cerebral vascular amyloid peptide(gene name synonym)|uniprotkb:A4(gene name synonym)|uniprotkb:AD1(gene name synonym)|uniprotkb:ABPP(gene name synonym)|uniprotkb:PreA4(gene name synonym)|uniprotkb:Protease nexin-II(gene name synonym)|uni…	psi-mi:jph1_human(display_short)|psi-mi:Junctophilin-1(display_long)|uniprotkb:JP1(gene name synonym)|uniprotkb:Junctophilin type 1(gene name synonym)|uniprotkb:JPH1(gene name)	psi-mi:"MI:0004"(affinity chromatography technology)	Wang H. et al.(2017)	intact:EBI-20818765|pubmed:28650319|imex:IM-26845	taxid:9606(human)|taxid:9606(Homo sapiens)	taxid:9606(human)|taxid:9606(Homo sapiens)	psi-mi:"MI:0914"(association)	psi-mi:"MI:0486"(UniProt)	intact:EBI-20821761|imex:IM-26845-21	intact-miscore:0.35	psi-mi:"MI:1060"(spoke expansion)	psi-mi:"MI:0499"(unspecified role)	psi-mi:"MI:0499"(unspecified role)	psi-mi:"MI:0496"(bait)	psi-mi:"MI:0498"(prey)	psi-mi:"MI:0326"(protein)	psi-mi:"MI:0326"(protein)	intact:EBI-77613(chain-parent)	interpro:IPR003409|interpro:IPR017191|rcsb pdb:7RW4|go:"GO:0005654"|go:"GO:0005789"|go:"GO:0005886"|go:"GO:0007517"|go:"GO:0008307"|go:"GO:0014701"|go:"GO:0016529"|go:"GO:0030018"|go:"GO:0030314"|go:"GO:0060314"|go:"GO:0060402"|ensembl:ENSG00000104369.5(gene)|ensembl:ENST00000342232.5(transcript)|ensembl:ENSP00000344488.4|mint:Q9HDC5|refseq:NP_065698.1|refseq:NP_001304759.1|refseq:XP_005251331.1|…		Start position of the feature chain:672|End position of the feature chain:713	-	caution:Data reflects those proteins which were enriched for binding to monomeric AB1-42 peptide in comparison to oligmeric. Additional proteins would have been bound to the bait but not significantly enriched so have not been included|comment:Proteins which preferentially bind to monomeric A4|figure legend:Table 1, Figure 1‚Äîsource data 1.|full coverage:Only protein-protein interactions	taxid:-1(in vitro)|taxid:-1(In vitro)	-	2018-11-04	2023-05-10	crc64:3AC85563D7858C37	crc64:D54DC069174F25B2	-	-	biotin tag:n-n	-	0	0	psi-mi:"MI:0102"(sequence tag identification)	psi-mi:"MI:0102"(sequence tag identification)
uniprotkb:P05067-PRO_0000000092	uniprotkb:Q92804	intact:EBI-821758|uniprotkb:P05067-PRO_0000000092	intact:EBI-3867593|uniprotkb:Q86X94|uniprotkb:B2R837|uniprotkb:Q92751|ensembl:ENSP00000474096.1|ensembl:ENSP00000480040.1|intact:EBI-2255091|uniprotkb:Q92804	psi-mi:p05067-pro_0000000092(display_short)|psi-mi:Amyloid-beta protein 42(display_long)|uniprotkb:Alzheimer disease amyloid protein(gene name synonym)|uniprotkb:Cerebral vascular amyloid peptide(gene name synonym)|uniprotkb:A4(gene name synonym)|uniprotkb:AD1(gene name synonym)|uniprotkb:ABPP(gene name synonym)|uniprotkb:PreA4(gene name synonym)|uniprotkb:Protease nexin-II(gene name synonym)|uni…	psi-mi:rbp56_human(display_short)|psi-mi:TATA-binding protein-associated factor 2N(display_long)|uniprotkb:TAF15(gene name)|uniprotkb:68 kDa TATA-binding protein-associated factor(gene name synonym)|uniprotkb:RNA-binding protein 56(gene name synonym)|uniprotkb:TAF2N(gene name synonym)|uniprotkb:RBP56(gene name synonym)	psi-mi:"MI:0004"(affinity chromatography technology)	Wang H. et al.(2017)	intact:EBI-20818765|pubmed:28650319|imex:IM-26845	taxid:9606(human)|taxid:9606(Homo sapiens)	taxid:9606(human)|taxid:9606(Homo sapiens)	psi-mi:"MI:0914"(association)	psi-mi:"MI:0486"(UniProt)	intact:EBI-20821761|imex:IM-26845-21	intact-miscore:0.35	psi-mi:"MI:1060"(spoke expansion)	psi-mi:"MI:0499"(unspecified role)	psi-mi:"MI:0499"(unspecified role)	psi-mi:"MI:0496"(bait)	psi-mi:"MI:0498"(prey)	psi-mi:"MI:0326"(protein)	psi-mi:"MI:0326"(protein)	intact:EBI-77613(chain-parent)	efo:"Orphanet:803"|efo:"Orphanet:209916"|reactome:R-HSA-75953|reactome:R-HSA-73776|reactome:R-HSA-6804756|reactome:R-HSA-674695|interpro:IPR000504|interpro:IPR001876|interpro:IPR012677|interpro:IPR034870|interpro:IPR035979|interpro:IPR036443|rcsb pdb:2MMY|rcsb pdb:8ONS|go:"GO:0003677"|go:"GO:0003712"|go:"GO:0003723"|go:"GO:0003730"|go:"GO:0005634"|go:"GO:0005654"|go:"GO:0005737"|go:"GO:0008380"|g…		Start position of the feature chain:672|End position of the feature chain:713	-	caution:Data reflects those proteins which were enriched for binding to monomeric AB1-42 peptide in comparison to oligmeric. Additional proteins would have been bound to the bait but not significantly enriched so have not been included|comment:Proteins which preferentially bind to monomeric A4|figure legend:Table 1, Figure 1‚Äîsource data 1.|full coverage:Only protein-protein interactions	taxid:-1(in vitro)|taxid:-1(In vitro)	-	2018-11-04	2023-05-10	crc64:3AC85563D7858C37	crc64:73D37C171E1E2BCA	-	-	biotin tag:n-n	-	0	0	psi-mi:"MI:0102"(sequence tag identification)	psi-mi:"MI:0102"(sequence tag identification)
uniprotkb:P05067-PRO_0000000092	uniprotkb:P01860	intact:EBI-821758|uniprotkb:P05067-PRO_0000000092	uniprotkb:A0A075B6N8|uniprotkb:A2NU35|uniprotkb:A0A286YES1|uniprotkb:A0A4W9A917|intact:EBI-355805|uniprotkb:P01860	psi-mi:p05067-pro_0000000092(display_short)|psi-mi:Amyloid-beta protein 42(display_long)|uniprotkb:Alzheimer disease amyloid protein(gene name synonym)|uniprotkb:Cerebral vascular amyloid peptide(gene name synonym)|uniprotkb:A4(gene name synonym)|uniprotkb:AD1(gene name synonym)|uniprotkb:ABPP(gene name synonym)|uniprotkb:PreA4(gene name synonym)|uniprotkb:Protease nexin-II(gene name synonym)|uni…	psi-mi:ighg3_human(display_short)|psi-mi:Immunoglobulin heavy constant gamma 3(display_long)|uniprotkb:Heavy chain disease protein(gene name synonym)|uniprotkb:HDC(gene name synonym)|uniprotkb:Ig gamma-3 chain C region(gene name synonym)|uniprotkb:IGHG3(gene name)	psi-mi:"MI:0004"(affinity chromatography technology)	Wang H. et al.(2017)	intact:EBI-20818765|pubmed:28650319|imex:IM-26845	taxid:9606(human)|taxid:9606(Homo sapiens)	taxid:9606(human)|taxid:9606(Homo sapiens)	psi-mi:"MI:0914"(association)	psi-mi:"MI:0486"(UniProt)	intact:EBI-20821761|imex:IM-26845-21	intact-miscore:0.35	psi-mi:"MI:1060"(spoke expansion)	psi-mi:"MI:0499"(unspecified role)	psi-mi:"MI:0499"(unspecified role)	psi-mi:"MI:0496"(bait)	psi-mi:"MI:0498"(prey)	psi-mi:"MI:0326"(protein)	psi-mi:"MI:0326"(protein)	intact:EBI-77613(chain-parent)	interpro:IPR036179|interpro:IPR007110|interpro:IPR013783|interpro:IPR003006|interpro:IPR003597|rcsb pdb:4WWI|rcsb pdb:4ZNC|rcsb pdb:6D58|rcsb pdb:6G1E|rcsb pdb:5M3V|rcsb pdb:5W38|go:"GO:0002250"|go:"GO:0003823"|go:"GO:0005615"|go:"GO:0005886"|go:"GO:0006958"|go:"GO:0019731"|go:"GO:0034987"|go:"GO:0042571"|go:"GO:0050853"|go:"GO:0070062"|go:"GO:0071735"|go:"GO:0072562"|go:"GO:0005576"|reactome:R-H…		Start position of the feature chain:672|End position of the feature chain:713	-	caution:Data reflects those proteins which were enriched for binding to monomeric AB1-42 peptide in comparison to oligmeric. Additional proteins would have been bound to the bait but not significantly enriched so have not been included|comment:Proteins which preferentially bind to monomeric A4|figure legend:Table 1, Figure 1‚Äîsource data 1.|full coverage:Only protein-protein interactions	taxid:-1(in vitro)|taxid:-1(In vitro)	-	2018-11-04	2023-05-10	crc64:3AC85563D7858C37	crc64:C068DC309B31769E	-	-	biotin tag:n-n	-	0	0	psi-mi:"MI:0102"(sequence tag identification)	psi-mi:"MI:0102"(sequence tag identification)
uniprotkb:P05067-PRO_0000000092	uniprotkb:O43181	intact:EBI-821758|uniprotkb:P05067-PRO_0000000092	uniprotkb:Q9BS69|ensembl:ENSP00000296684.5|intact:EBI-1246139|uniprotkb:O43181	psi-mi:p05067-pro_0000000092(display_short)|psi-mi:Amyloid-beta protein 42(display_long)|uniprotkb:Alzheimer disease amyloid protein(gene name synonym)|uniprotkb:Cerebral vascular amyloid peptide(gene name synonym)|uniprotkb:A4(gene name synonym)|uniprotkb:AD1(gene name synonym)|uniprotkb:ABPP(gene name synonym)|uniprotkb:PreA4(gene name synonym)|uniprotkb:Protease nexin-II(gene name synonym)|uni…	psi-mi:ndus4_human(display_short)|psi-mi:NADH dehydrogenase [ubiquinone] iron-sulfur protein 4, mitochondrial(display_long)|uniprotkb:NADH-ubiquinone oxidoreductase 18 kDa subunit(gene name synonym)|uniprotkb:Complex I-18 kDa(gene name synonym)|uniprotkb:Complex I-AQDQ(gene name synonym)|uniprotkb:NDUFS4(gene name)	psi-mi:"MI:0004"(affinity chromatography technology)	Wang H. et al.(2017)	intact:EBI-20818765|pubmed:28650319|imex:IM-26845	taxid:9606(human)|taxid:9606(Homo sapiens)	taxid:9606(human)|taxid:9606(Homo sapiens)	psi-mi:"MI:0914"(association)	psi-mi:"MI:0486"(UniProt)	intact:EBI-20821761|imex:IM-26845-21	intact-miscore:0.35	psi-mi:"MI:1060"(spoke expansion)	psi-mi:"MI:0499"(unspecified role)	psi-mi:"MI:0499"(unspecified role)	psi-mi:"MI:0496"(bait)	psi-mi:"MI:0498"(prey)	psi-mi:"MI:0326"(protein)	psi-mi:"MI:0326"(protein)	intact:EBI-77613(chain-parent)	interpro:IPR006885|interpro:IPR038532|rcsb pdb:5XTB|rcsb pdb:5XTD|rcsb pdb:5XTH|rcsb pdb:5XTI|go:"GO:0001932"|go:"GO:0005739"|go:"GO:0005743"|go:"GO:0005747"|go:"GO:0006120"|go:"GO:0007420"|go:"GO:0008137"|go:"GO:0009060"|go:"GO:0032981"|go:"GO:0042776"|go:"GO:0045333"|go:"GO:0048146"|go:"GO:0051591"|go:"GO:0072593"|ensembl:ENSG00000164258.12(gene)|ensembl:ENST00000296684.10(transcript)|ensembl:E…		Start position of the feature chain:672|End position of the feature chain:713	-	caution:Data reflects those proteins which were enriched for binding to monomeric AB1-42 peptide in comparison to oligmeric. Additional proteins would have been bound to the bait but not significantly enriched so have not been included|comment:Proteins which preferentially bind to monomeric A4|figure legend:Table 1, Figure 1‚Äîsource data 1.|full coverage:Only protein-protein interactions	taxid:-1(in vitro)|taxid:-1(In vitro)	-	2018-11-04	2023-05-10	crc64:3AC85563D7858C37	crc64:DE5B51DBDD76231E	-	-	biotin tag:n-n	-	0	0	psi-mi:"MI:0102"(sequence tag identification)	psi-mi:"MI:0102"(sequence tag identification)
uniprotkb:P05067-PRO_0000000092	uniprotkb:P01034	intact:EBI-821758|uniprotkb:P05067-PRO_0000000092	uniprotkb:D3DW42|uniprotkb:Q6FGW9|uniprotkb:B2R5J9|ensembl:ENSP00000366124.3|ensembl:ENSP00000381446.1|ensembl:ENSP00000381448.1|intact:EBI-948622|uniprotkb:P01034	psi-mi:p05067-pro_0000000092(display_short)|psi-mi:Amyloid-beta protein 42(display_long)|uniprotkb:Alzheimer disease amyloid protein(gene name synonym)|uniprotkb:Cerebral vascular amyloid peptide(gene name synonym)|uniprotkb:A4(gene name synonym)|uniprotkb:AD1(gene name synonym)|uniprotkb:ABPP(gene name synonym)|uniprotkb:PreA4(gene name synonym)|uniprotkb:Protease nexin-II(gene name synonym)|uni…	psi-mi:cytc_human(display_short)|psi-mi:Cystatin-C(display_long)|uniprotkb:CST3(gene name)|uniprotkb:Post-gamma-globulin(gene name synonym)|uniprotkb:Gamma-trace(gene name synonym)|uniprotkb:Neuroendocrine basic polypeptide(gene name synonym)|uniprotkb:Cystatin-3(gene name synonym)	psi-mi:"MI:0004"(affinity chromatography technology)	Wang H. et al.(2017)	intact:EBI-20818765|pubmed:28650319|imex:IM-26845	taxid:9606(human)|taxid:9606(Homo sapiens)	taxid:9606(human)|taxid:9606(Homo sapiens)	psi-mi:"MI:0914"(association)	psi-mi:"MI:0486"(UniProt)	intact:EBI-20821761|imex:IM-26845-21	intact-miscore:0.35	psi-mi:"MI:1060"(spoke expansion)	psi-mi:"MI:0499"(unspecified role)	psi-mi:"MI:0499"(unspecified role)	psi-mi:"MI:0496"(bait)	psi-mi:"MI:0498"(prey)	psi-mi:"MI:0326"(protein)	psi-mi:"MI:0326"(protein)	intact:EBI-77613(chain-parent)	efo:"Orphanet:100008"|reactome:R-HSA-977225|reactome:R-HSA-8957275|reactome:R-HSA-6798695|reactome:R-HSA-381426|refseq:NP_001275543.1|refseq:NP_000090.1|mint:P01034|ensembl:ENSP00000381448.1|ensembl:ENSP00000381446.1|ensembl:ENSP00000366124.3|ensembl:ENST00000398411.5(transcript)|ensembl:ENST00000398409.1(transcript)|ensembl:ENST00000376925.8(transcript)|ensembl:ENSG00000101439.9(gene)|go:"GO:190…		Start position of the feature chain:672|End position of the feature chain:713	-	caution:Data reflects those proteins which were enriched for binding to monomeric AB1-42 peptide in comparison to oligmeric. Additional proteins would have been bound to the bait but not significantly enriched so have not been included|comment:Proteins which preferentially bind to monomeric A4|figure legend:Table 1, Figure 1‚Äîsource data 1.|full coverage:Only protein-protein interactions	taxid:-1(in vitro)|taxid:-1(In vitro)	-	2018-11-04	2023-05-10	crc64:3AC85563D7858C37	crc64:75EF049CAE2E8B2B	-	-	biotin tag:n-n	-	0	0	psi-mi:"MI:0102"(sequence tag identification)	psi-mi:"MI:0102"(sequence tag identification)
uniprotkb:P05067-PRO_0000000092	uniprotkb:O14594	intact:EBI-821758|uniprotkb:P05067-PRO_0000000092	uniprotkb:Q9UPK6|ensembl:ENSP00000252575.4|intact:EBI-9050190|uniprotkb:O14594	psi-mi:p05067-pro_0000000092(display_short)|psi-mi:Amyloid-beta protein 42(display_long)|uniprotkb:Alzheimer disease amyloid protein(gene name synonym)|uniprotkb:Cerebral vascular amyloid peptide(gene name synonym)|uniprotkb:A4(gene name synonym)|uniprotkb:AD1(gene name synonym)|uniprotkb:ABPP(gene name synonym)|uniprotkb:PreA4(gene name synonym)|uniprotkb:Protease nexin-II(gene name synonym)|uni…	psi-mi:ncan_human(display_short)|psi-mi:Neurocan core protein(display_long)|uniprotkb:Ncan(gene name)|uniprotkb:Chondroitin sulfate proteoglycan 3(gene name synonym)|uniprotkb:NEUR(gene name synonym)|uniprotkb:Cspg3(gene name synonym)	psi-mi:"MI:0004"(affinity chromatography technology)	Wang H. et al.(2017)	intact:EBI-20818765|pubmed:28650319|imex:IM-26845	taxid:9606(human)|taxid:9606(Homo sapiens)	taxid:9606(human)|taxid:9606(Homo sapiens)	psi-mi:"MI:0914"(association)	psi-mi:"MI:0486"(UniProt)	intact:EBI-20821761|imex:IM-26845-21	intact-miscore:0.35	psi-mi:"MI:1060"(spoke expansion)	psi-mi:"MI:0499"(unspecified role)	psi-mi:"MI:0499"(unspecified role)	psi-mi:"MI:0496"(bait)	psi-mi:"MI:0498"(prey)	psi-mi:"MI:0326"(protein)	psi-mi:"MI:0326"(protein)	intact:EBI-77613(chain-parent)	reactome:R-HSA-4420332|reactome:R-HSA-419037|reactome:R-HSA-373760|reactome:R-HSA-3595177|interpro:IPR000152|interpro:IPR000436|interpro:IPR000538|interpro:IPR000742|interpro:IPR001304|interpro:IPR001881|interpro:IPR003599|interpro:IPR007110|interpro:IPR013106|interpro:IPR013783|interpro:IPR016186|interpro:IPR016187|interpro:IPR018097|interpro:IPR018378|interpro:IPR035976|interpro:IPR036179|go:"G…		Start position of the feature chain:672|End position of the feature chain:713	-	caution:Data reflects those proteins which were enriched for binding to monomeric AB1-42 peptide in comparison to oligmeric. Additional proteins would have been bound to the bait but not significantly enriched so have not been included|comment:Proteins which preferentially bind to monomeric A4|figure legend:Table 1, Figure 1‚Äîsource data 1.|full coverage:Only protein-protein interactions	taxid:-1(in vitro)|taxid:-1(In vitro)	-	2018-11-04	2023-05-10	crc64:3AC85563D7858C37	crc64:22E21FFA24CE9FB2	-	-	biotin tag:n-n	-	0	0	psi-mi:"MI:0102"(sequence tag identification)	psi-mi:"MI:0102"(sequence tag identification)
uniprotkb:P05067-PRO_0000000092	uniprotkb:P37108	intact:EBI-821758|uniprotkb:P05067-PRO_0000000092	intact:EBI-1053250|uniprotkb:B5BUF5|uniprotkb:Q6B0K5|uniprotkb:Q96Q14|ensembl:ENSP00000267884.6|intact:EBI-353399|uniprotkb:P37108	psi-mi:p05067-pro_0000000092(display_short)|psi-mi:Amyloid-beta protein 42(display_long)|uniprotkb:Alzheimer disease amyloid protein(gene name synonym)|uniprotkb:Cerebral vascular amyloid peptide(gene name synonym)|uniprotkb:A4(gene name synonym)|uniprotkb:AD1(gene name synonym)|uniprotkb:ABPP(gene name synonym)|uniprotkb:PreA4(gene name synonym)|uniprotkb:Protease nexin-II(gene name synonym)|uni…	psi-mi:srp14_human(display_short)|psi-mi:Signal recognition particle 14 kDa protein(display_long)|uniprotkb:18 kDa Alu RNA-binding protein(gene name synonym)|uniprotkb:SRP14(gene name)	psi-mi:"MI:0004"(affinity chromatography technology)	Wang H. et al.(2017)	intact:EBI-20818765|pubmed:28650319|imex:IM-26845	taxid:9606(human)|taxid:9606(Homo sapiens)	taxid:9606(human)|taxid:9606(Homo sapiens)	psi-mi:"MI:0914"(association)	psi-mi:"MI:0486"(UniProt)	intact:EBI-20821761|imex:IM-26845-21	intact-miscore:0.35	psi-mi:"MI:1060"(spoke expansion)	psi-mi:"MI:0499"(unspecified role)	psi-mi:"MI:0499"(unspecified role)	psi-mi:"MI:0496"(bait)	psi-mi:"MI:0498"(prey)	psi-mi:"MI:0326"(protein)	psi-mi:"MI:0326"(protein)	intact:EBI-77613(chain-parent)	interpro:IPR003210|interpro:IPR009018|rcsb pdb:1E8O|rcsb pdb:1E8S|rcsb pdb:1RY1|rcsb pdb:4UYJ|rcsb pdb:4UYK|rcsb pdb:5AOX|rcsb pdb:7NFX|go:"GO:0003723"|go:"GO:0005576"|go:"GO:0005634"|go:"GO:0005737"|go:"GO:0005786"|go:"GO:0005829"|go:"GO:0006613"|go:"GO:0006614"|go:"GO:0008312"|go:"GO:0030942"|go:"GO:0034774"|go:"GO:0045047"|go:"GO:1904813"|ensembl:ENSG00000140319.11(gene)|ensembl:ENST0000026788…		Start position of the feature chain:672|End position of the feature chain:713	-	caution:Data reflects those proteins which were enriched for binding to monomeric AB1-42 peptide in comparison to oligmeric. Additional proteins would have been bound to the bait but not significantly enriched so have not been included|comment:Proteins which preferentially bind to monomeric A4|figure legend:Table 1, Figure 1‚Äîsource data 1.|full coverage:Only protein-protein interactions	taxid:-1(in vitro)|taxid:-1(In vitro)	-	2018-11-04	2023-05-10	crc64:3AC85563D7858C37	crc64:2B5B2D1D62AF5E8E	-	-	biotin tag:n-n	-	0	0	psi-mi:"MI:0102"(sequence tag identification)	psi-mi:"MI:0102"(sequence tag identification)
uniprotkb:P05067-PRO_0000000092	uniprotkb:Q99459	intact:EBI-821758|uniprotkb:P05067-PRO_0000000092	uniprotkb:Q76N46|uniprotkb:Q99974|ensembl:ENSP00000360532.3|intact:EBI-374880|uniprotkb:Q99459	psi-mi:p05067-pro_0000000092(display_short)|psi-mi:Amyloid-beta protein 42(display_long)|uniprotkb:Alzheimer disease amyloid protein(gene name synonym)|uniprotkb:Cerebral vascular amyloid peptide(gene name synonym)|uniprotkb:A4(gene name synonym)|uniprotkb:AD1(gene name synonym)|uniprotkb:ABPP(gene name synonym)|uniprotkb:PreA4(gene name synonym)|uniprotkb:Protease nexin-II(gene name synonym)|uni…	psi-mi:cdc5l_human(display_short)|psi-mi:Cell division cycle 5-like protein(display_long)|uniprotkb:CDC5L(gene name)|uniprotkb:PCDC5RP(gene name synonym)|uniprotkb:KIAA0432(gene name synonym)|uniprotkb:Pombe cdc5-related protein(gene name synonym)	psi-mi:"MI:0004"(affinity chromatography technology)	Wang H. et al.(2017)	intact:EBI-20818765|pubmed:28650319|imex:IM-26845	taxid:9606(human)|taxid:9606(Homo sapiens)	taxid:9606(human)|taxid:9606(Homo sapiens)	psi-mi:"MI:0914"(association)	psi-mi:"MI:0486"(UniProt)	intact:EBI-20821761|imex:IM-26845-21	intact-miscore:0.35	psi-mi:"MI:1060"(spoke expansion)	psi-mi:"MI:0499"(unspecified role)	psi-mi:"MI:0499"(unspecified role)	psi-mi:"MI:0496"(bait)	psi-mi:"MI:0498"(prey)	psi-mi:"MI:0326"(protein)	psi-mi:"MI:0326"(protein)	intact:EBI-77613(chain-parent)	reactome:R-HSA-72163|refseq:NP_001244.1|dip:DIP-31731N|mint:Q99459|ensembl:ENSP00000360532.3|ensembl:ENST00000371477.4(transcript)|ensembl:ENSG00000096401.8(gene)|go:"GO:0005634"|go:"GO:0003723"|go:"GO:0003677"|go:"GO:0001228"|go:"GO:0000981"|go:"GO:0000977"|go:"GO:0000974"|go:"GO:0000398"|go:"GO:0000077"|go:"GO:0071987"|go:"GO:0071013"|go:"GO:0071007"|go:"GO:0045944"|go:"GO:0042802"|interpro:IPR…		Start position of the feature chain:672|End position of the feature chain:713	-	caution:Data reflects those proteins which were enriched for binding to monomeric AB1-42 peptide in comparison to oligmeric. Additional proteins would have been bound to the bait but not significantly enriched so have not been included|comment:Proteins which preferentially bind to monomeric A4|figure legend:Table 1, Figure 1‚Äîsource data 1.|full coverage:Only protein-protein interactions	taxid:-1(in vitro)|taxid:-1(In vitro)	-	2018-11-04	2023-05-10	crc64:3AC85563D7858C37	crc64:3390F91EE7E79DA6	-	-	biotin tag:n-n	-	0	0	psi-mi:"MI:0102"(sequence tag identification)	psi-mi:"MI:0102"(sequence tag identification)
uniprotkb:P05067-PRO_0000000092	uniprotkb:Q9P265	intact:EBI-821758|uniprotkb:P05067-PRO_0000000092	uniprotkb:Q8NB38|uniprotkb:Q6B011|uniprotkb:Q8N1L5|ensembl:ENSP00000301180.5|intact:EBI-3197808|uniprotkb:Q9P265	psi-mi:p05067-pro_0000000092(display_short)|psi-mi:Amyloid-beta protein 42(display_long)|uniprotkb:Alzheimer disease amyloid protein(gene name synonym)|uniprotkb:Cerebral vascular amyloid peptide(gene name synonym)|uniprotkb:A4(gene name synonym)|uniprotkb:AD1(gene name synonym)|uniprotkb:ABPP(gene name synonym)|uniprotkb:PreA4(gene name synonym)|uniprotkb:Protease nexin-II(gene name synonym)|uni…	psi-mi:dip2b_human(display_short)|psi-mi:Disco-interacting protein 2 homolog B(display_long)|uniprotkb:Kiaa1463(gene name synonym)|uniprotkb:Dip2b(gene name)	psi-mi:"MI:0004"(affinity chromatography technology)	Wang H. et al.(2017)	intact:EBI-20818765|pubmed:28650319|imex:IM-26845	taxid:9606(human)|taxid:9606(Homo sapiens)	taxid:9606(human)|taxid:9606(Homo sapiens)	psi-mi:"MI:0914"(association)	psi-mi:"MI:0486"(UniProt)	intact:EBI-20821761|imex:IM-26845-21	intact-miscore:0.35	psi-mi:"MI:1060"(spoke expansion)	psi-mi:"MI:0499"(unspecified role)	psi-mi:"MI:0499"(unspecified role)	psi-mi:"MI:0496"(bait)	psi-mi:"MI:0498"(prey)	psi-mi:"MI:0326"(protein)	psi-mi:"MI:0326"(protein)	intact:EBI-77613(chain-parent)	interpro:IPR000873|interpro:IPR010506|interpro:IPR037337|interpro:IPR042099|interpro:IPR045851|go:"GO:0005634"|go:"GO:0005737"|go:"GO:0007399"|go:"GO:0016020"|go:"GO:0030424"|go:"GO:0030425"|go:"GO:0030517"|go:"GO:0043014"|go:"GO:0043204"|go:"GO:0070062"|go:"GO:2000758"|ensembl:ENSG00000066084.13(gene)|ensembl:ENST00000301180.10(transcript)|ensembl:ENSP00000301180.5|refseq:NP_775873.2		Start position of the feature chain:672|End position of the feature chain:713	-	caution:Data reflects those proteins which were enriched for binding to monomeric AB1-42 peptide in comparison to oligmeric. Additional proteins would have been bound to the bait but not significantly enriched so have not been included|comment:Proteins which preferentially bind to monomeric A4|figure legend:Table 1, Figure 1‚Äîsource data 1.|full coverage:Only protein-protein interactions	taxid:-1(in vitro)|taxid:-1(In vitro)	-	2018-11-04	2023-05-10	crc64:3AC85563D7858C37	crc64:351AC2C3E4B72E31	-	-	biotin tag:n-n	-	0	0	psi-mi:"MI:0102"(sequence tag identification)	psi-mi:"MI:0102"(sequence tag identification)
uniprotkb:P05067-PRO_0000000092	uniprotkb:P35268	intact:EBI-821758|uniprotkb:P05067-PRO_0000000092	intact:EBI-1055963|uniprotkb:Q6IBD1|uniprotkb:B2R495|ensembl:ENSP00000346088.3|intact:EBI-354533|uniprotkb:P35268	psi-mi:p05067-pro_0000000092(display_short)|psi-mi:Amyloid-beta protein 42(display_long)|uniprotkb:Alzheimer disease amyloid protein(gene name synonym)|uniprotkb:Cerebral vascular amyloid peptide(gene name synonym)|uniprotkb:A4(gene name synonym)|uniprotkb:AD1(gene name synonym)|uniprotkb:ABPP(gene name synonym)|uniprotkb:PreA4(gene name synonym)|uniprotkb:Protease nexin-II(gene name synonym)|uni…	psi-mi:rl22_human(display_short)|psi-mi:Large ribosomal subunit protein eL22(display_long)|uniprotkb:RPL22(gene name)|uniprotkb:60S ribosomal protein L22(gene name synonym)|uniprotkb:EBER-associated protein(gene name synonym)|uniprotkb:Epstein-Barr virus small RNA-associated protein(gene name synonym)|uniprotkb:Heparin-binding protein HBp15(gene name synonym)	psi-mi:"MI:0004"(affinity chromatography technology)	Wang H. et al.(2017)	intact:EBI-20818765|pubmed:28650319|imex:IM-26845	taxid:9606(human)|taxid:9606(Homo sapiens)	taxid:9606(human)|taxid:9606(Homo sapiens)	psi-mi:"MI:0914"(association)	psi-mi:"MI:0486"(UniProt)	intact:EBI-20821761|imex:IM-26845-21	intact-miscore:0.35	psi-mi:"MI:1060"(spoke expansion)	psi-mi:"MI:0499"(unspecified role)	psi-mi:"MI:0499"(unspecified role)	psi-mi:"MI:0496"(bait)	psi-mi:"MI:0498"(prey)	psi-mi:"MI:0326"(protein)	psi-mi:"MI:0326"(protein)	intact:EBI-77613(chain-parent)	reactome:R-HSA-975957|reactome:R-HSA-975956|reactome:R-HSA-9633012|reactome:R-HSA-9010553|reactome:R-HSA-72764|reactome:R-HSA-72706|reactome:R-HSA-72689|reactome:R-HSA-6791226|reactome:R-HSA-2408557|reactome:R-HSA-192823|reactome:R-HSA-1799339|reactome:R-HSA-156902|reactome:R-HSA-156827|refseq:NP_000974.1|mint:P35268|ensembl:ENSP00000346088.3|ensembl:ENST00000234875.9(transcript)|ensembl:ENSG0000…		Start position of the feature chain:672|End position of the feature chain:713	-	caution:Data reflects those proteins which were enriched for binding to monomeric AB1-42 peptide in comparison to oligmeric. Additional proteins would have been bound to the bait but not significantly enriched so have not been included|comment:Proteins which preferentially bind to monomeric A4|figure legend:Table 1, Figure 1‚Äîsource data 1.|full coverage:Only protein-protein interactions	taxid:-1(in vitro)|taxid:-1(In vitro)	-	2018-11-04	2023-05-10	crc64:3AC85563D7858C37	crc64:0F3ED8BE70C9F962	-	-	biotin tag:n-n	-	0	0	psi-mi:"MI:0102"(sequence tag identification)	psi-mi:"MI:0102"(sequence tag identification)
uniprotkb:P05067-PRO_0000000092	uniprotkb:Q5TCY1	intact:EBI-821758|uniprotkb:P05067-PRO_0000000092	uniprotkb:A2A2U5|uniprotkb:Q2L6C6|uniprotkb:Q6ZNH0|uniprotkb:Q8N444|uniprotkb:Q96JH2|ensembl:ENSP00000259750.4|intact:EBI-2107397|uniprotkb:Q5TCY1	psi-mi:p05067-pro_0000000092(display_short)|psi-mi:Amyloid-beta protein 42(display_long)|uniprotkb:Alzheimer disease amyloid protein(gene name synonym)|uniprotkb:Cerebral vascular amyloid peptide(gene name synonym)|uniprotkb:A4(gene name synonym)|uniprotkb:AD1(gene name synonym)|uniprotkb:ABPP(gene name synonym)|uniprotkb:PreA4(gene name synonym)|uniprotkb:Protease nexin-II(gene name synonym)|uni…	psi-mi:ttbk1_human(display_short)|psi-mi:Tau-tubulin kinase 1(display_long)|uniprotkb:TTBK1(gene name)|uniprotkb:Brain-derived tau kinase(gene name synonym)|uniprotkb:KIAA1855(gene name synonym)|uniprotkb:BDTK(gene name synonym)	psi-mi:"MI:0004"(affinity chromatography technology)	Wang H. et al.(2017)	intact:EBI-20818765|pubmed:28650319|imex:IM-26845	taxid:9606(human)|taxid:9606(Homo sapiens)	taxid:9606(human)|taxid:9606(Homo sapiens)	psi-mi:"MI:0914"(association)	psi-mi:"MI:0486"(UniProt)	intact:EBI-20821761|imex:IM-26845-21	intact-miscore:0.35	psi-mi:"MI:1060"(spoke expansion)	psi-mi:"MI:0499"(unspecified role)	psi-mi:"MI:0499"(unspecified role)	psi-mi:"MI:0496"(bait)	psi-mi:"MI:0498"(prey)	psi-mi:"MI:0326"(protein)	psi-mi:"MI:0326"(protein)	intact:EBI-77613(chain-parent)	refseq:NP_115927.1|ensembl:ENSP00000259750.4|ensembl:ENST00000259750.9(transcript)|ensembl:ENSG00000146216.14(gene)|go:"GO:0032091"|go:"GO:0021762"|go:"GO:0018108"|go:"GO:0018107"|go:"GO:0018105"|go:"GO:0010629"|go:"GO:0010628"|interpro:IPR000719|interpro:IPR011009|interpro:IPR017441|interpro:IPR042714|rcsb pdb:4BTJ|rcsb pdb:4BTK|rcsb pdb:4BTM|rcsb pdb:4NFM|rcsb pdb:4NFN|rcsb pdb:7JXX|rcsb pdb:7J…		Start position of the feature chain:672|End position of the feature chain:713	-	caution:Data reflects those proteins which were enriched for binding to monomeric AB1-42 peptide in comparison to oligmeric. Additional proteins would have been bound to the bait but not significantly enriched so have not been included|comment:Proteins which preferentially bind to monomeric A4|figure legend:Table 1, Figure 1‚Äîsource data 1.|full coverage:Only protein-protein interactions	taxid:-1(in vitro)|taxid:-1(In vitro)	-	2018-11-04	2023-05-10	crc64:3AC85563D7858C37	crc64:844FAA1EB7A45DE2	-	-	biotin tag:n-n	-	0	0	psi-mi:"MI:0102"(sequence tag identification)	psi-mi:"MI:0102"(sequence tag identification)
uniprotkb:P05067-PRO_0000000092	uniprotkb:Q9H2K0	intact:EBI-821758|uniprotkb:P05067-PRO_0000000092	uniprotkb:Q5W0V0|uniprotkb:Q05BL8|uniprotkb:Q86X68|ensembl:ENSP00000370508.1|ensembl:ENSP00000370512.3|ensembl:ENSP00000384659.2|intact:EBI-3923617|uniprotkb:Q9H2K0	psi-mi:p05067-pro_0000000092(display_short)|psi-mi:Amyloid-beta protein 42(display_long)|uniprotkb:Alzheimer disease amyloid protein(gene name synonym)|uniprotkb:Cerebral vascular amyloid peptide(gene name synonym)|uniprotkb:A4(gene name synonym)|uniprotkb:AD1(gene name synonym)|uniprotkb:ABPP(gene name synonym)|uniprotkb:PreA4(gene name synonym)|uniprotkb:Protease nexin-II(gene name synonym)|uni…	psi-mi:if3m_human(display_short)|psi-mi:Translation initiation factor IF-3, mitochondrial(display_long)|uniprotkb:MTIF3(gene name)|uniprotkb:DC38(orf name)	psi-mi:"MI:0004"(affinity chromatography technology)	Wang H. et al.(2017)	intact:EBI-20818765|pubmed:28650319|imex:IM-26845	taxid:9606(human)|taxid:9606(Homo sapiens)	taxid:9606(human)|taxid:9606(Homo sapiens)	psi-mi:"MI:0914"(association)	psi-mi:"MI:0486"(UniProt)	intact:EBI-20821761|imex:IM-26845-21	intact-miscore:0.35	psi-mi:"MI:1060"(spoke expansion)	psi-mi:"MI:0499"(unspecified role)	psi-mi:"MI:0499"(unspecified role)	psi-mi:"MI:0496"(bait)	psi-mi:"MI:0498"(prey)	psi-mi:"MI:0326"(protein)	psi-mi:"MI:0326"(protein)	intact:EBI-77613(chain-parent)	interpro:IPR001288|interpro:IPR019814|interpro:IPR036787|interpro:IPR036788|rcsb pdb:6NEQ|rcsb pdb:6NF8|rcsb pdb:6RW4|rcsb pdb:6RW5|rcsb pdb:7P2E|go:"GO:0003743"|go:"GO:0005739"|go:"GO:0008135"|go:"GO:0032790"|go:"GO:0043022"|go:"GO:0043024"|go:"GO:0070124"|ensembl:ENSG00000122033.15(gene)|ensembl:ENST00000381116.5(transcript)|ensembl:ENST00000381120.8(transcript)|ensembl:ENST00000405591.3(transc…		Start position of the feature chain:672|End position of the feature chain:713	-	caution:Data reflects those proteins which were enriched for binding to monomeric AB1-42 peptide in comparison to oligmeric. Additional proteins would have been bound to the bait but not significantly enriched so have not been included|comment:Proteins which preferentially bind to monomeric A4|figure legend:Table 1, Figure 1‚Äîsource data 1.|full coverage:Only protein-protein interactions	taxid:-1(in vitro)|taxid:-1(In vitro)	-	2018-11-04	2023-05-10	crc64:3AC85563D7858C37	crc64:E0CA6D5F547DD6E3	-	-	biotin tag:n-n	-	0	0	psi-mi:"MI:0102"(sequence tag identification)	psi-mi:"MI:0102"(sequence tag identification)
uniprotkb:P05067-PRO_0000000092	uniprotkb:Q96CT7	intact:EBI-821758|uniprotkb:P05067-PRO_0000000092	ensembl:ENSP00000408730.1|ensembl:ENSP00000471455.1|intact:EBI-5461329|uniprotkb:Q96CT7	psi-mi:p05067-pro_0000000092(display_short)|psi-mi:Amyloid-beta protein 42(display_long)|uniprotkb:Alzheimer disease amyloid protein(gene name synonym)|uniprotkb:Cerebral vascular amyloid peptide(gene name synonym)|uniprotkb:A4(gene name synonym)|uniprotkb:AD1(gene name synonym)|uniprotkb:ABPP(gene name synonym)|uniprotkb:PreA4(gene name synonym)|uniprotkb:Protease nexin-II(gene name synonym)|uni…	psi-mi:cc124_human(display_short)|psi-mi:Coiled-coil domain-containing protein 124(display_long)|uniprotkb:CCDC124(gene name)	psi-mi:"MI:0004"(affinity chromatography technology)	Wang H. et al.(2017)	intact:EBI-20818765|pubmed:28650319|imex:IM-26845	taxid:9606(human)|taxid:9606(Homo sapiens)	taxid:9606(human)|taxid:9606(Homo sapiens)	psi-mi:"MI:0914"(association)	psi-mi:"MI:0486"(UniProt)	intact:EBI-20821761|imex:IM-26845-21	intact-miscore:0.35	psi-mi:"MI:1060"(spoke expansion)	psi-mi:"MI:0499"(unspecified role)	psi-mi:"MI:0499"(unspecified role)	psi-mi:"MI:0496"(bait)	psi-mi:"MI:0498"(prey)	psi-mi:"MI:0326"(protein)	psi-mi:"MI:0326"(protein)	intact:EBI-77613(chain-parent)	interpro:IPR010422|rcsb pdb:6Z6L|rcsb pdb:6ZM7|rcsb pdb:6ZME|go:"GO:0003713"|go:"GO:0003723"|go:"GO:0005634"|go:"GO:0005813"|go:"GO:0005829"|go:"GO:0005886"|go:"GO:0006366"|go:"GO:0007049"|go:"GO:0030496"|go:"GO:0051301"|ensembl:ENSG00000007080.11(gene)|ensembl:ENST00000597436.5(transcript)|ensembl:ENST00000445755.7(transcript)|mint:Q96CT7|refseq:NP_001129675.1|refseq:NP_612451.1		Start position of the feature chain:672|End position of the feature chain:713	-	caution:Data reflects those proteins which were enriched for binding to monomeric AB1-42 peptide in comparison to oligmeric. Additional proteins would have been bound to the bait but not significantly enriched so have not been included|comment:Proteins which preferentially bind to monomeric A4|figure legend:Table 1, Figure 1‚Äîsource data 1.|full coverage:Only protein-protein interactions	taxid:-1(in vitro)|taxid:-1(In vitro)	-	2018-11-04	2023-05-10	crc64:3AC85563D7858C37	crc64:DFC65D526057DE27	-	-	biotin tag:n-n	-	0	0	psi-mi:"MI:0102"(sequence tag identification)	psi-mi:"MI:0102"(sequence tag identification)
uniprotkb:P05067-PRO_0000000092	uniprotkb:O43768	intact:EBI-821758|uniprotkb:P05067-PRO_0000000092	intact:EBI-3385389|uniprotkb:E9PB69|uniprotkb:Q9NRZ0|uniprotkb:A8K1Z9|uniprotkb:Q5T5H2|uniprotkb:Q68D48|uniprotkb:Q6FHW0|uniprotkb:Q6IAM4|uniprotkb:Q6NUL2|uniprotkb:Q6VUC6|uniprotkb:Q6VUC7|uniprotkb:Q6VUC8|uniprotkb:Q6VUC9|uniprotkb:Q6VUD0|uniprotkb:Q6VUD1|ensembl:ENSP00000358010.6|intact:EBI-714511|uniprotkb:O43768	psi-mi:p05067-pro_0000000092(display_short)|psi-mi:Amyloid-beta protein 42(display_long)|uniprotkb:Alzheimer disease amyloid protein(gene name synonym)|uniprotkb:Cerebral vascular amyloid peptide(gene name synonym)|uniprotkb:A4(gene name synonym)|uniprotkb:AD1(gene name synonym)|uniprotkb:ABPP(gene name synonym)|uniprotkb:PreA4(gene name synonym)|uniprotkb:Protease nexin-II(gene name synonym)|uni…	psi-mi:ensa_human(display_short)|psi-mi:Alpha-endosulfine(display_long)|uniprotkb:ENSA(gene name)|uniprotkb:ARPP-19e(gene name synonym)	psi-mi:"MI:0004"(affinity chromatography technology)	Wang H. et al.(2017)	intact:EBI-20818765|pubmed:28650319|imex:IM-26845	taxid:9606(human)|taxid:9606(Homo sapiens)	taxid:9606(human)|taxid:9606(Homo sapiens)	psi-mi:"MI:0914"(association)	psi-mi:"MI:0486"(UniProt)	intact:EBI-20821761|imex:IM-26845-21	intact-miscore:0.35	psi-mi:"MI:1060"(spoke expansion)	psi-mi:"MI:0499"(unspecified role)	psi-mi:"MI:0499"(unspecified role)	psi-mi:"MI:0496"(bait)	psi-mi:"MI:0498"(prey)	psi-mi:"MI:0326"(protein)	psi-mi:"MI:0326"(protein)	intact:EBI-77613(chain-parent)	reactome:R-HSA-2465910|refseq:NP_997051.1|refseq:NP_996930.1|refseq:NP_996929.1|refseq:NP_996928.1|refseq:NP_996927.1|refseq:NP_996926.1|refseq:NP_996925.1|refseq:NP_004427.1|mint:O43768|ensembl:ENSP00000422343.1|ensembl:ENST00000513281.5|ensembl:ENSP00000426110.1|ensembl:ENST00000509582.5|ensembl:ENSP00000421458.1|ensembl:ENST00000503345.1|ensembl:ENSP00000424242.1|ensembl:ENST00000503241.1|ense…		Start position of the feature chain:672|End position of the feature chain:713	-	caution:Data reflects those proteins which were enriched for binding to monomeric AB1-42 peptide in comparison to oligmeric. Additional proteins would have been bound to the bait but not significantly enriched so have not been included|comment:Proteins which preferentially bind to monomeric A4|figure legend:Table 1, Figure 1‚Äîsource data 1.|full coverage:Only protein-protein interactions	taxid:-1(in vitro)|taxid:-1(In vitro)	-	2018-11-04	2023-05-10	crc64:3AC85563D7858C37	crc64:7C76315AA17E7542	-	-	biotin tag:n-n	-	0	0	psi-mi:"MI:0102"(sequence tag identification)	psi-mi:"MI:0102"(sequence tag identification)
uniprotkb:P05067-PRO_0000000092	uniprotkb:P62899	intact:EBI-821758|uniprotkb:P05067-PRO_0000000092	intact:EBI-3867511|uniprotkb:D3DVJ4|uniprotkb:Q6IRZ0|uniprotkb:B7Z4K2|uniprotkb:P12947|uniprotkb:Q53SQ5|uniprotkb:Q6LBJ6|ensembl:ENSP00000264258.3|ensembl:ENSP00000386681.1|intact:EBI-1053664|uniprotkb:P62899	psi-mi:p05067-pro_0000000092(display_short)|psi-mi:Amyloid-beta protein 42(display_long)|uniprotkb:Alzheimer disease amyloid protein(gene name synonym)|uniprotkb:Cerebral vascular amyloid peptide(gene name synonym)|uniprotkb:A4(gene name synonym)|uniprotkb:AD1(gene name synonym)|uniprotkb:ABPP(gene name synonym)|uniprotkb:PreA4(gene name synonym)|uniprotkb:Protease nexin-II(gene name synonym)|uni…	psi-mi:rl31_human(display_short)|psi-mi:Large ribosomal subunit protein eL31(display_long)|uniprotkb:RPL31(gene name)|uniprotkb:60S ribosomal protein L31(gene name synonym)	psi-mi:"MI:0004"(affinity chromatography technology)	Wang H. et al.(2017)	intact:EBI-20818765|pubmed:28650319|imex:IM-26845	taxid:9606(human)|taxid:9606(Homo sapiens)	taxid:9606(human)|taxid:9606(Homo sapiens)	psi-mi:"MI:0914"(association)	psi-mi:"MI:0486"(UniProt)	intact:EBI-20821761|imex:IM-26845-21	intact-miscore:0.35	psi-mi:"MI:1060"(spoke expansion)	psi-mi:"MI:0499"(unspecified role)	psi-mi:"MI:0499"(unspecified role)	psi-mi:"MI:0496"(bait)	psi-mi:"MI:0498"(prey)	psi-mi:"MI:0326"(protein)	psi-mi:"MI:0326"(protein)	intact:EBI-77613(chain-parent)	efo:"Orphanet:124"|reactome:R-HSA-975957|reactome:R-HSA-975956|reactome:R-HSA-9633012|reactome:R-HSA-9010553|reactome:R-HSA-72764|reactome:R-HSA-72706|reactome:R-HSA-72689|reactome:R-HSA-6791226|reactome:R-HSA-2408557|reactome:R-HSA-192823|reactome:R-HSA-1799339|reactome:R-HSA-156902|reactome:R-HSA-156827|refseq:NP_001093163.1|refseq:NP_001092047.1|refseq:NP_000984.1|mint:P62899|ensembl:ENSP00000…		Start position of the feature chain:672|End position of the feature chain:713	-	caution:Data reflects those proteins which were enriched for binding to monomeric AB1-42 peptide in comparison to oligmeric. Additional proteins would have been bound to the bait but not significantly enriched so have not been included|comment:Proteins which preferentially bind to monomeric A4|figure legend:Table 1, Figure 1‚Äîsource data 1.|full coverage:Only protein-protein interactions	taxid:-1(in vitro)|taxid:-1(In vitro)	-	2018-11-04	2023-05-10	crc64:3AC85563D7858C37	crc64:BA9DBE79B9E1C071	-	-	biotin tag:n-n	-	0	0	psi-mi:"MI:0102"(sequence tag identification)	psi-mi:"MI:0102"(sequence tag identification)
uniprotkb:P05067-PRO_0000000092	uniprotkb:Q8N474	intact:EBI-821758|uniprotkb:P05067-PRO_0000000092	uniprotkb:O00546|uniprotkb:O14779|ensembl:ENSP00000220772.3|intact:EBI-3940687|uniprotkb:Q8N474	psi-mi:p05067-pro_0000000092(display_short)|psi-mi:Amyloid-beta protein 42(display_long)|uniprotkb:Alzheimer disease amyloid protein(gene name synonym)|uniprotkb:Cerebral vascular amyloid peptide(gene name synonym)|uniprotkb:A4(gene name synonym)|uniprotkb:AD1(gene name synonym)|uniprotkb:ABPP(gene name synonym)|uniprotkb:PreA4(gene name synonym)|uniprotkb:Protease nexin-II(gene name synonym)|uni…	psi-mi:sfrp1_human(display_short)|psi-mi:Secreted frizzled-related protein 1(display_long)|uniprotkb:SFRP1(gene name)|uniprotkb:Secreted apoptosis-related protein 2(gene name synonym)|uniprotkb:SARP2(gene name synonym)|uniprotkb:FRP1(gene name synonym)|uniprotkb:FRP(gene name synonym)	psi-mi:"MI:0004"(affinity chromatography technology)	Wang H. et al.(2017)	intact:EBI-20818765|pubmed:28650319|imex:IM-26845	taxid:9606(human)|taxid:9606(Homo sapiens)	taxid:9606(human)|taxid:9606(Homo sapiens)	psi-mi:"MI:0914"(association)	psi-mi:"MI:0486"(UniProt)	intact:EBI-20821761|imex:IM-26845-21	intact-miscore:0.35	psi-mi:"MI:1060"(spoke expansion)	psi-mi:"MI:0499"(unspecified role)	psi-mi:"MI:0499"(unspecified role)	psi-mi:"MI:0496"(bait)	psi-mi:"MI:0498"(prey)	psi-mi:"MI:0326"(protein)	psi-mi:"MI:0326"(protein)	intact:EBI-77613(chain-parent)	reactome:R-HSA-3772470|reactome:R-HSA-201681|refseq:NP_003003.3|mint:Q8N474|ensembl:ENST00000220772.8(transcript)|ensembl:ENSG00000104332.12(gene)|go:"GO:2000052"|go:"GO:2000041"|go:"GO:1904956"|go:"GO:1902043"|go:"GO:0097191"|go:"GO:0090263"|go:"GO:0090246"|go:"GO:0090244"|go:"GO:0090179"|go:"GO:0090090"|go:"GO:0071773"|go:"GO:0071560"|go:"GO:0071542"|go:"GO:0071504"|go:"GO:0071481"|go:"GO:00714…		Start position of the feature chain:672|End position of the feature chain:713	-	caution:Data reflects those proteins which were enriched for binding to monomeric AB1-42 peptide in comparison to oligmeric. Additional proteins would have been bound to the bait but not significantly enriched so have not been included|comment:Proteins which preferentially bind to monomeric A4|figure legend:Table 1, Figure 1‚Äîsource data 1.|full coverage:Only protein-protein interactions	taxid:-1(in vitro)|taxid:-1(In vitro)	-	2018-11-04	2023-05-10	crc64:3AC85563D7858C37	crc64:29DD948706EB7143	-	-	biotin tag:n-n	-	0	0	psi-mi:"MI:0102"(sequence tag identification)	psi-mi:"MI:0102"(sequence tag identification)
uniprotkb:P05067-PRO_0000000092	uniprotkb:Q9UPA5	intact:EBI-821758|uniprotkb:P05067-PRO_0000000092	uniprotkb:O43161|uniprotkb:Q7LGH3|ensembl:ENSP00000296452.4|intact:EBI-1642820|uniprotkb:Q9UPA5	psi-mi:p05067-pro_0000000092(display_short)|psi-mi:Amyloid-beta protein 42(display_long)|uniprotkb:Alzheimer disease amyloid protein(gene name synonym)|uniprotkb:Cerebral vascular amyloid peptide(gene name synonym)|uniprotkb:A4(gene name synonym)|uniprotkb:AD1(gene name synonym)|uniprotkb:ABPP(gene name synonym)|uniprotkb:PreA4(gene name synonym)|uniprotkb:Protease nexin-II(gene name synonym)|uni…	psi-mi:bsn_human(display_short)|psi-mi:Protein bassoon(display_long)|uniprotkb:KIAA0434(gene name synonym)|uniprotkb:ZNF231(gene name synonym)|uniprotkb:Zinc finger protein 231(gene name synonym)|uniprotkb:BSN(gene name)	psi-mi:"MI:0004"(affinity chromatography technology)	Wang H. et al.(2017)	intact:EBI-20818765|pubmed:28650319|imex:IM-26845	taxid:9606(human)|taxid:9606(Homo sapiens)	taxid:9606(human)|taxid:9606(Homo sapiens)	psi-mi:"MI:0914"(association)	psi-mi:"MI:0486"(UniProt)	intact:EBI-20821761|imex:IM-26845-21	intact-miscore:0.35	psi-mi:"MI:1060"(spoke expansion)	psi-mi:"MI:0499"(unspecified role)	psi-mi:"MI:0499"(unspecified role)	psi-mi:"MI:0496"(bait)	psi-mi:"MI:0498"(prey)	psi-mi:"MI:0326"(protein)	psi-mi:"MI:0326"(protein)	intact:EBI-77613(chain-parent)	interpro:IPR008899|interpro:IPR011011|interpro:IPR013083|interpro:IPR030627|go:"GO:0005634"|go:"GO:0007268"|go:"GO:0008021"|go:"GO:0009986"|go:"GO:0014069"|go:"GO:0030424"|go:"GO:0030425"|go:"GO:0030672"|go:"GO:0035418"|go:"GO:0044306"|go:"GO:0046872"|go:"GO:0048786"|go:"GO:0048788"|go:"GO:0060076"|go:"GO:0097091"|go:"GO:0098683"|go:"GO:0098685"|go:"GO:0098693"|go:"GO:0098882"|go:"GO:0098978"|go:…		Start position of the feature chain:672|End position of the feature chain:713	-	caution:Data reflects those proteins which were enriched for binding to monomeric AB1-42 peptide in comparison to oligmeric. Additional proteins would have been bound to the bait but not significantly enriched so have not been included|comment:Proteins which preferentially bind to monomeric A4|figure legend:Table 1, Figure 1‚Äîsource data 1.|full coverage:Only protein-protein interactions	taxid:-1(in vitro)|taxid:-1(In vitro)	-	2018-11-04	2023-05-10	crc64:3AC85563D7858C37	crc64:69B3AA86AD437356	-	-	biotin tag:n-n	-	0	0	psi-mi:"MI:0102"(sequence tag identification)	psi-mi:"MI:0102"(sequence tag identification)
uniprotkb:P05067-PRO_0000000092	uniprotkb:Q08AD1	intact:EBI-821758|uniprotkb:P05067-PRO_0000000092	uniprotkb:B1APG6|uniprotkb:Q08AD2|uniprotkb:Q6PGN8|uniprotkb:Q96FB3|uniprotkb:Q9UG20|uniprotkb:Q9UPS4|ensembl:ENSP00000236925.4|intact:EBI-1051869|uniprotkb:Q08AD1	psi-mi:p05067-pro_0000000092(display_short)|psi-mi:Amyloid-beta protein 42(display_long)|uniprotkb:Alzheimer disease amyloid protein(gene name synonym)|uniprotkb:Cerebral vascular amyloid peptide(gene name synonym)|uniprotkb:A4(gene name synonym)|uniprotkb:AD1(gene name synonym)|uniprotkb:ABPP(gene name synonym)|uniprotkb:PreA4(gene name synonym)|uniprotkb:Protease nexin-II(gene name synonym)|uni…	psi-mi:camp2_human(display_short)|psi-mi:Calmodulin-regulated spectrin-associated protein 2(display_long)|uniprotkb:CAMSAP2(gene name)|uniprotkb:KIAA1078(gene name synonym)|uniprotkb:CAMSAP1L1(gene name synonym)|uniprotkb:Calmodulin-regulated spectrin-associated protein 1-like protein 1(gene name synonym)	psi-mi:"MI:0004"(affinity chromatography technology)	Wang H. et al.(2017)	intact:EBI-20818765|pubmed:28650319|imex:IM-26845	taxid:9606(human)|taxid:9606(Homo sapiens)	taxid:9606(human)|taxid:9606(Homo sapiens)	psi-mi:"MI:0914"(association)	psi-mi:"MI:0486"(UniProt)	intact:EBI-20821761|imex:IM-26845-21	intact-miscore:0.35	psi-mi:"MI:1060"(spoke expansion)	psi-mi:"MI:0499"(unspecified role)	psi-mi:"MI:0499"(unspecified role)	psi-mi:"MI:0496"(bait)	psi-mi:"MI:0498"(prey)	psi-mi:"MI:0326"(protein)	psi-mi:"MI:0326"(protein)	intact:EBI-77613(chain-parent)	interpro:IPR001715|interpro:IPR011033|interpro:IPR014797|interpro:IPR022613|interpro:IPR031372|interpro:IPR032940|interpro:IPR036872|interpro:IPR038209|go:"GO:0000226"|go:"GO:0005516"|go:"GO:0005794"|go:"GO:0005829"|go:"GO:0007026"|go:"GO:0030507"|go:"GO:0031113"|go:"GO:0031122"|go:"GO:0033043"|go:"GO:0036064"|go:"GO:0050773"|go:"GO:0051011"|go:"GO:0061564"|go:"GO:1903358"|go:"GO:1990752"|ensembl…		Start position of the feature chain:672|End position of the feature chain:713	-	caution:Data reflects those proteins which were enriched for binding to monomeric AB1-42 peptide in comparison to oligmeric. Additional proteins would have been bound to the bait but not significantly enriched so have not been included|comment:Proteins which preferentially bind to monomeric A4|figure legend:Table 1, Figure 1‚Äîsource data 1.|full coverage:Only protein-protein interactions	taxid:-1(in vitro)|taxid:-1(In vitro)	-	2018-11-04	2023-05-10	crc64:3AC85563D7858C37	crc64:4E20A240E2691027	-	-	biotin tag:n-n	-	0	0	psi-mi:"MI:0102"(sequence tag identification)	psi-mi:"MI:0102"(sequence tag identification)
uniprotkb:P05067-PRO_0000000092	uniprotkb:Q7LBR1	intact:EBI-821758|uniprotkb:P05067-PRO_0000000092	uniprotkb:Q96E89|uniprotkb:Q9HD41|ensembl:ENSP00000432279.1|intact:EBI-2118090|uniprotkb:Q7LBR1	psi-mi:p05067-pro_0000000092(display_short)|psi-mi:Amyloid-beta protein 42(display_long)|uniprotkb:Alzheimer disease amyloid protein(gene name synonym)|uniprotkb:Cerebral vascular amyloid peptide(gene name synonym)|uniprotkb:A4(gene name synonym)|uniprotkb:AD1(gene name synonym)|uniprotkb:ABPP(gene name synonym)|uniprotkb:PreA4(gene name synonym)|uniprotkb:Protease nexin-II(gene name synonym)|uni…	psi-mi:chm1b_human(display_short)|psi-mi:Charged multivesicular body protein 1b(display_long)|uniprotkb:CHMP1B(gene name)|uniprotkb:Vacuolar protein sorting-associated protein 46-2(gene name synonym)|uniprotkb:CHMP1.5(gene name synonym)|uniprotkb:Chromatin-modifying protein 1b(gene name synonym)|uniprotkb:C18orf2(gene name synonym)	psi-mi:"MI:0004"(affinity chromatography technology)	Wang H. et al.(2017)	intact:EBI-20818765|pubmed:28650319|imex:IM-26845	taxid:9606(human)|taxid:9606(Homo sapiens)	taxid:9606(human)|taxid:9606(Homo sapiens)	psi-mi:"MI:0914"(association)	psi-mi:"MI:0486"(UniProt)	intact:EBI-20821761|imex:IM-26845-21	intact-miscore:0.35	psi-mi:"MI:1060"(spoke expansion)	psi-mi:"MI:0499"(unspecified role)	psi-mi:"MI:0499"(unspecified role)	psi-mi:"MI:0496"(bait)	psi-mi:"MI:0498"(prey)	psi-mi:"MI:0326"(protein)	psi-mi:"MI:0326"(protein)	intact:EBI-77613(chain-parent)	refseq:NP_065145.2|dip:DIP-48534N|mint:Q7LBR1|ensembl:ENSP00000432279.1|ensembl:ENST00000526991.3(transcript)|ensembl:ENSG00000255112.3(gene)|go:"GO:0031468"|go:"GO:0030496"|go:"GO:0030117"|go:"GO:0019904"|go:"GO:0015031"|go:"GO:0010824"|go:"GO:0010008"|go:"GO:0007080"|go:"GO:0006997"|go:"GO:0006914"|go:"GO:0005886"|interpro:IPR005024|rcsb pdb:3EAB|rcsb pdb:3JC1|rcsb pdb:4TXQ|rcsb pdb:4TXR|rcsb p…		Start position of the feature chain:672|End position of the feature chain:713	-	caution:Data reflects those proteins which were enriched for binding to monomeric AB1-42 peptide in comparison to oligmeric. Additional proteins would have been bound to the bait but not significantly enriched so have not been included|comment:Proteins which preferentially bind to monomeric A4|figure legend:Table 1, Figure 1‚Äîsource data 1.|full coverage:Only protein-protein interactions	taxid:-1(in vitro)|taxid:-1(In vitro)	-	2018-11-04	2023-05-10	crc64:3AC85563D7858C37	crc64:8071E94D20D85AB5	-	-	biotin tag:n-n	-	0	0	psi-mi:"MI:0102"(sequence tag identification)	psi-mi:"MI:0102"(sequence tag identification)
uniprotkb:P05067-PRO_0000000092	uniprotkb:P18124	intact:EBI-821758|uniprotkb:P05067-PRO_0000000092	uniprotkb:A8K504|uniprotkb:Q3KQU0|uniprotkb:Q15289|uniprotkb:Q5I0X1|uniprotkb:Q6IBM9|ensembl:ENSP00000339795.2|intact:EBI-350806|uniprotkb:P18124	psi-mi:p05067-pro_0000000092(display_short)|psi-mi:Amyloid-beta protein 42(display_long)|uniprotkb:Alzheimer disease amyloid protein(gene name synonym)|uniprotkb:Cerebral vascular amyloid peptide(gene name synonym)|uniprotkb:A4(gene name synonym)|uniprotkb:AD1(gene name synonym)|uniprotkb:ABPP(gene name synonym)|uniprotkb:PreA4(gene name synonym)|uniprotkb:Protease nexin-II(gene name synonym)|uni…	psi-mi:rl7_human(display_short)|psi-mi:Large ribosomal subunit protein uL30(display_long)|uniprotkb:RPL7(gene name)|uniprotkb:60S ribosomal protein L7(gene name synonym)	psi-mi:"MI:0004"(affinity chromatography technology)	Wang H. et al.(2017)	intact:EBI-20818765|pubmed:28650319|imex:IM-26845	taxid:9606(human)|taxid:9606(Homo sapiens)	taxid:9606(human)|taxid:9606(Homo sapiens)	psi-mi:"MI:0914"(association)	psi-mi:"MI:0486"(UniProt)	intact:EBI-20821761|imex:IM-26845-21	intact-miscore:0.35	psi-mi:"MI:1060"(spoke expansion)	psi-mi:"MI:0499"(unspecified role)	psi-mi:"MI:0499"(unspecified role)	psi-mi:"MI:0496"(bait)	psi-mi:"MI:0498"(prey)	psi-mi:"MI:0326"(protein)	psi-mi:"MI:0326"(protein)	intact:EBI-77613(chain-parent)	reactome:R-HSA-72689|reactome:R-HSA-6791226|reactome:R-HSA-2408557|reactome:R-HSA-192823|reactome:R-HSA-1799339|reactome:R-HSA-156902|reactome:R-HSA-156827|reactome:R-HSA-975956|reactome:R-HSA-9633012|reactome:R-HSA-9010553|reactome:R-HSA-72764|reactome:R-HSA-72706|reactome:R-HSA-975957|refseq:NP_000962.2|mint:P18124|ensembl:ENSP00000339795.2|ensembl:ENST00000352983.7(transcript)|ensembl:ENSG0000…		Start position of the feature chain:672|End position of the feature chain:713	-	caution:Data reflects those proteins which were enriched for binding to monomeric AB1-42 peptide in comparison to oligmeric. Additional proteins would have been bound to the bait but not significantly enriched so have not been included|comment:Proteins which preferentially bind to monomeric A4|figure legend:Table 1, Figure 1‚Äîsource data 1.|full coverage:Only protein-protein interactions	taxid:-1(in vitro)|taxid:-1(In vitro)	-	2018-11-04	2023-05-10	crc64:3AC85563D7858C37	crc64:070EB4C904E6795A	-	-	biotin tag:n-n	-	0	0	psi-mi:"MI:0102"(sequence tag identification)	psi-mi:"MI:0102"(sequence tag identification)
uniprotkb:P05067-PRO_0000000092	uniprotkb:Q8WXD9	intact:EBI-821758|uniprotkb:P05067-PRO_0000000092	uniprotkb:Q9P2P0|ensembl:ENSP00000345436.6|intact:EBI-970261|uniprotkb:Q8WXD9	psi-mi:p05067-pro_0000000092(display_short)|psi-mi:Amyloid-beta protein 42(display_long)|uniprotkb:Alzheimer disease amyloid protein(gene name synonym)|uniprotkb:Cerebral vascular amyloid peptide(gene name synonym)|uniprotkb:A4(gene name synonym)|uniprotkb:AD1(gene name synonym)|uniprotkb:ABPP(gene name synonym)|uniprotkb:PreA4(gene name synonym)|uniprotkb:Protease nexin-II(gene name synonym)|uni…	psi-mi:cski1_human(display_short)|psi-mi:Caskin-1(display_long)|uniprotkb:KIAA1306(gene name synonym)|uniprotkb:CASK-interacting protein 1(gene name synonym)|uniprotkb:CASKIN1(gene name)	psi-mi:"MI:0004"(affinity chromatography technology)	Wang H. et al.(2017)	intact:EBI-20818765|pubmed:28650319|imex:IM-26845	taxid:9606(human)|taxid:9606(Homo sapiens)	taxid:9606(human)|taxid:9606(Homo sapiens)	psi-mi:"MI:0914"(association)	psi-mi:"MI:0486"(UniProt)	intact:EBI-20821761|imex:IM-26845-21	intact-miscore:0.35	psi-mi:"MI:1060"(spoke expansion)	psi-mi:"MI:0499"(unspecified role)	psi-mi:"MI:0499"(unspecified role)	psi-mi:"MI:0496"(bait)	psi-mi:"MI:0498"(prey)	psi-mi:"MI:0326"(protein)	psi-mi:"MI:0326"(protein)	intact:EBI-77613(chain-parent)	interpro:IPR001452|interpro:IPR001660|interpro:IPR002110|interpro:IPR013761|interpro:IPR032117|interpro:IPR032232|interpro:IPR033635|interpro:IPR035495|interpro:IPR035498|interpro:IPR036028|interpro:IPR036770|interpro:IPR035497|rcsb pdb:3SEI|rcsb pdb:3SEN|rcsb pdb:7ATY|go:"GO:0005737"|go:"GO:0007165"|go:"GO:0042802"|ensembl:ENSG00000167971.16(gene)|ensembl:ENST00000343516.8(transcript)|ensembl:EN…		Start position of the feature chain:672|End position of the feature chain:713	-	caution:Data reflects those proteins which were enriched for binding to monomeric AB1-42 peptide in comparison to oligmeric. Additional proteins would have been bound to the bait but not significantly enriched so have not been included|comment:Proteins which preferentially bind to monomeric A4|figure legend:Table 1, Figure 1‚Äîsource data 1.|full coverage:Only protein-protein interactions	taxid:-1(in vitro)|taxid:-1(In vitro)	-	2018-11-04	2023-05-10	crc64:3AC85563D7858C37	crc64:CDF60E68B81E884A	-	-	biotin tag:n-n	-	0	0	psi-mi:"MI:0102"(sequence tag identification)	psi-mi:"MI:0102"(sequence tag identification)
uniprotkb:P05067-PRO_0000000092	uniprotkb:Q00688	intact:EBI-821758|uniprotkb:P05067-PRO_0000000092	uniprotkb:B2R4Q9|uniprotkb:Q14317|ensembl:ENSP00000216330.3|ensembl:ENSP00000379374.3|intact:EBI-1044081|uniprotkb:Q00688	psi-mi:p05067-pro_0000000092(display_short)|psi-mi:Amyloid-beta protein 42(display_long)|uniprotkb:Alzheimer disease amyloid protein(gene name synonym)|uniprotkb:Cerebral vascular amyloid peptide(gene name synonym)|uniprotkb:A4(gene name synonym)|uniprotkb:AD1(gene name synonym)|uniprotkb:ABPP(gene name synonym)|uniprotkb:PreA4(gene name synonym)|uniprotkb:Protease nexin-II(gene name synonym)|uni…	psi-mi:fkbp3_human(display_short)|psi-mi:Peptidyl-prolyl cis-trans isomerase FKBP3(display_long)|uniprotkb:FKBP25(gene name synonym)|uniprotkb:FK506-binding protein 3(gene name synonym)|uniprotkb:Rotamase(gene name synonym)|uniprotkb:Immunophilin FKBP25(gene name synonym)|uniprotkb:Rapamycin-selective 25 kDa immunophilin(gene name synonym)|uniprotkb:25 kDa FK506-binding protein(gene name synonym)…	psi-mi:"MI:0004"(affinity chromatography technology)	Wang H. et al.(2017)	intact:EBI-20818765|pubmed:28650319|imex:IM-26845	taxid:9606(human)|taxid:9606(Homo sapiens)	taxid:9606(human)|taxid:9606(Homo sapiens)	psi-mi:"MI:0914"(association)	psi-mi:"MI:0486"(UniProt)	intact:EBI-20821761|imex:IM-26845-21	intact-miscore:0.35	psi-mi:"MI:1060"(spoke expansion)	psi-mi:"MI:0499"(unspecified role)	psi-mi:"MI:0499"(unspecified role)	psi-mi:"MI:0496"(bait)	psi-mi:"MI:0498"(prey)	psi-mi:"MI:0326"(protein)	psi-mi:"MI:0326"(protein)	intact:EBI-77613(chain-parent)	interpro:IPR001179|interpro:IPR041200|interpro:IPR043368|interpro:IPR046357|rcsb pdb:1PBK|rcsb pdb:2KFV|rcsb pdb:2MPH|rcsb pdb:5D75|rcsb pdb:5GPG|go:"GO:0003723"|go:"GO:0003755"|go:"GO:0005528"|go:"GO:0005634"|go:"GO:0038023"|ensembl:ENSG00000100442.11(gene)|ensembl:ENST00000216330.7(transcript)|ensembl:ENST00000396062.4(transcript)|ensembl:ENSP00000216330.3|ensembl:ENSP00000379374.3|mint:Q00688|…		Start position of the feature chain:672|End position of the feature chain:713	-	caution:Data reflects those proteins which were enriched for binding to monomeric AB1-42 peptide in comparison to oligmeric. Additional proteins would have been bound to the bait but not significantly enriched so have not been included|comment:Proteins which preferentially bind to monomeric A4|figure legend:Table 1, Figure 1‚Äîsource data 1.|full coverage:Only protein-protein interactions	taxid:-1(in vitro)|taxid:-1(In vitro)	-	2018-11-04	2023-05-10	crc64:3AC85563D7858C37	crc64:C144C5AAB7EA9522	-	-	biotin tag:n-n	-	0	0	psi-mi:"MI:0102"(sequence tag identification)	psi-mi:"MI:0102"(sequence tag identification)
uniprotkb:P05067-PRO_0000000092	uniprotkb:P62750	intact:EBI-821758|uniprotkb:P05067-PRO_0000000092	uniprotkb:B2R5B2|uniprotkb:P29316|uniprotkb:Q92774|uniprotkb:P39024|ensembl:ENSP00000389103.2|intact:EBI-353254|uniprotkb:P62750	psi-mi:p05067-pro_0000000092(display_short)|psi-mi:Amyloid-beta protein 42(display_long)|uniprotkb:Alzheimer disease amyloid protein(gene name synonym)|uniprotkb:Cerebral vascular amyloid peptide(gene name synonym)|uniprotkb:A4(gene name synonym)|uniprotkb:AD1(gene name synonym)|uniprotkb:ABPP(gene name synonym)|uniprotkb:PreA4(gene name synonym)|uniprotkb:Protease nexin-II(gene name synonym)|uni…	psi-mi:rl23a_human(display_short)|psi-mi:Large ribosomal subunit protein uL23(display_long)|uniprotkb:RPL23A(gene name)|uniprotkb:60S ribosomal protein L23a(gene name synonym)	psi-mi:"MI:0004"(affinity chromatography technology)	Wang H. et al.(2017)	intact:EBI-20818765|pubmed:28650319|imex:IM-26845	taxid:9606(human)|taxid:9606(Homo sapiens)	taxid:9606(human)|taxid:9606(Homo sapiens)	psi-mi:"MI:0914"(association)	psi-mi:"MI:0486"(UniProt)	intact:EBI-20821761|imex:IM-26845-21	intact-miscore:0.35	psi-mi:"MI:1060"(spoke expansion)	psi-mi:"MI:0499"(unspecified role)	psi-mi:"MI:0499"(unspecified role)	psi-mi:"MI:0496"(bait)	psi-mi:"MI:0498"(prey)	psi-mi:"MI:0326"(protein)	psi-mi:"MI:0326"(protein)	intact:EBI-77613(chain-parent)	reactome:R-HSA-975957|reactome:R-HSA-975956|reactome:R-HSA-9633012|reactome:R-HSA-9010553|reactome:R-HSA-72764|reactome:R-HSA-72706|reactome:R-HSA-72689|reactome:R-HSA-6791226|reactome:R-HSA-2408557|reactome:R-HSA-192823|reactome:R-HSA-1799339|reactome:R-HSA-156902|reactome:R-HSA-156827|refseq:NP_000975.2|mint:P62750|ensembl:ENSP00000389103.2|ensembl:ENST00000422514.7(transcript)|ensembl:ENSG0000…		Start position of the feature chain:672|End position of the feature chain:713	-	caution:Data reflects those proteins which were enriched for binding to monomeric AB1-42 peptide in comparison to oligmeric. Additional proteins would have been bound to the bait but not significantly enriched so have not been included|comment:Proteins which preferentially bind to monomeric A4|figure legend:Table 1, Figure 1‚Äîsource data 1.|full coverage:Only protein-protein interactions	taxid:-1(in vitro)|taxid:-1(In vitro)	-	2018-11-04	2023-05-10	crc64:3AC85563D7858C37	crc64:3980E77B47FAB70E	-	-	biotin tag:n-n	-	0	0	psi-mi:"MI:0102"(sequence tag identification)	psi-mi:"MI:0102"(sequence tag identification)
uniprotkb:P05067-PRO_0000000092	uniprotkb:Q93077	intact:EBI-821758|uniprotkb:P05067-PRO_0000000092	intact:EBI-25632122|uniprotkb:B2R4F7|uniprotkb:O00775|uniprotkb:O00776|uniprotkb:O00777|uniprotkb:O00778|uniprotkb:Q540R1|ensembl:ENSP00000321389.5|ensembl:ENSP00000367022.2|ensembl:ENSP00000473534.1|intact:EBI-725259|uniprotkb:Q93077	psi-mi:p05067-pro_0000000092(display_short)|psi-mi:Amyloid-beta protein 42(display_long)|uniprotkb:Alzheimer disease amyloid protein(gene name synonym)|uniprotkb:Cerebral vascular amyloid peptide(gene name synonym)|uniprotkb:A4(gene name synonym)|uniprotkb:AD1(gene name synonym)|uniprotkb:ABPP(gene name synonym)|uniprotkb:PreA4(gene name synonym)|uniprotkb:Protease nexin-II(gene name synonym)|uni…	psi-mi:h2a1c_human(display_short)|psi-mi:Histone H2A type 1-C(display_long)|uniprotkb:H2ac6(gene name)|uniprotkb:Histone H2A/l(gene name synonym)|uniprotkb:Hist1h2ac(gene name synonym)|uniprotkb:H2AFL(gene name synonym)|uniprotkb:H2A-clustered histone 6(gene name synonym)	psi-mi:"MI:0004"(affinity chromatography technology)	Wang H. et al.(2017)	intact:EBI-20818765|pubmed:28650319|imex:IM-26845	taxid:9606(human)|taxid:9606(Homo sapiens)	taxid:9606(human)|taxid:9606(Homo sapiens)	psi-mi:"MI:0914"(association)	psi-mi:"MI:0486"(UniProt)	intact:EBI-20821761|imex:IM-26845-21	intact-miscore:0.35	psi-mi:"MI:1060"(spoke expansion)	psi-mi:"MI:0499"(unspecified role)	psi-mi:"MI:0499"(unspecified role)	psi-mi:"MI:0496"(bait)	psi-mi:"MI:0498"(prey)	psi-mi:"MI:0326"(protein)	psi-mi:"MI:0326"(protein)	intact:EBI-77613(chain-parent)	reactome:R-HSA-9821002|reactome:R-HSA-977225|reactome:R-HSA-9710421|reactome:R-HSA-9670095|reactome:R-HSA-9616222|reactome:R-HSA-9610379|reactome:R-HSA-9609690|reactome:R-HSA-912446|reactome:R-HSA-9018519|reactome:R-HSA-8939236|reactome:R-HSA-8936459|reactome:R-HSA-73772|reactome:R-HSA-73728|reactome:R-HSA-68616|reactome:R-HSA-606279|reactome:R-HSA-5689901|reactome:R-HSA-5689880|reactome:R-HSA-56…		Start position of the feature chain:672|End position of the feature chain:713	-	caution:Data reflects those proteins which were enriched for binding to monomeric AB1-42 peptide in comparison to oligmeric. Additional proteins would have been bound to the bait but not significantly enriched so have not been included|comment:Proteins which preferentially bind to monomeric A4|figure legend:Table 1, Figure 1‚Äîsource data 1.|full coverage:Only protein-protein interactions	taxid:-1(in vitro)|taxid:-1(In vitro)	-	2018-11-04	2023-05-10	crc64:3AC85563D7858C37	crc64:ECEF06C793FE9AC2	-	-	biotin tag:n-n	-	0	0	psi-mi:"MI:0102"(sequence tag identification)	psi-mi:"MI:0102"(sequence tag identification)
uniprotkb:P05067-PRO_0000000092	uniprotkb:Q9P2E9	intact:EBI-821758|uniprotkb:P05067-PRO_0000000092	intact:EBI-28985482|uniprotkb:A2A2S6|uniprotkb:A6NCN6|uniprotkb:O75300|uniprotkb:O75301|uniprotkb:Q5W165|uniprotkb:Q96SB2|uniprotkb:Q9BWP1|uniprotkb:Q9H476|uniprotkb:A0A0A0MRV0|ensembl:ENSP00000246043.4|ensembl:ENSP00000367044.1|intact:EBI-2371806|uniprotkb:Q9P2E9	psi-mi:p05067-pro_0000000092(display_short)|psi-mi:Amyloid-beta protein 42(display_long)|uniprotkb:Alzheimer disease amyloid protein(gene name synonym)|uniprotkb:Cerebral vascular amyloid peptide(gene name synonym)|uniprotkb:A4(gene name synonym)|uniprotkb:AD1(gene name synonym)|uniprotkb:ABPP(gene name synonym)|uniprotkb:PreA4(gene name synonym)|uniprotkb:Protease nexin-II(gene name synonym)|uni…	psi-mi:rrbp1_human(display_short)|psi-mi:Ribosome-binding protein 1(display_long)|uniprotkb:KIAA1398(gene name synonym)|uniprotkb:Ribosome receptor protein(gene name synonym)|uniprotkb:180 kDa ribosome receptor homolog(gene name synonym)|uniprotkb:ES/130-related protein(gene name synonym)|uniprotkb:Rrbp1(gene name)	psi-mi:"MI:0004"(affinity chromatography technology)	Wang H. et al.(2017)	intact:EBI-20818765|pubmed:28650319|imex:IM-26845	taxid:9606(human)|taxid:9606(Homo sapiens)	taxid:9606(human)|taxid:9606(Homo sapiens)	psi-mi:"MI:0914"(association)	psi-mi:"MI:0486"(UniProt)	intact:EBI-20821761|imex:IM-26845-21	intact-miscore:0.35	psi-mi:"MI:1060"(spoke expansion)	psi-mi:"MI:0499"(unspecified role)	psi-mi:"MI:0499"(unspecified role)	psi-mi:"MI:0496"(bait)	psi-mi:"MI:0498"(prey)	psi-mi:"MI:0326"(protein)	psi-mi:"MI:0326"(protein)	intact:EBI-77613(chain-parent)	interpro:IPR007794|interpro:IPR040248|go:"GO:0001649"|go:"GO:0003723"|go:"GO:0005783"|go:"GO:0005789"|go:"GO:0005840"|go:"GO:0006412"|go:"GO:0015031"|go:"GO:0016020"|go:"GO:0038023"|ensembl:ENSG00000125844.17(gene)|ensembl:ENST00000246043.8(transcript)|ensembl:ENST00000377813.6(transcript)|ensembl:ENSP00000246043.4|ensembl:ENST00000360807.8|ensembl:ENSP00000354045.4|ensembl:ENST00000377807.6|ense…		Start position of the feature chain:672|End position of the feature chain:713	-	caution:Data reflects those proteins which were enriched for binding to monomeric AB1-42 peptide in comparison to oligmeric. Additional proteins would have been bound to the bait but not significantly enriched so have not been included|comment:Proteins which preferentially bind to monomeric A4|figure legend:Table 1, Figure 1‚Äîsource data 1.|full coverage:Only protein-protein interactions	taxid:-1(in vitro)|taxid:-1(In vitro)	-	2018-11-04	2023-05-10	crc64:3AC85563D7858C37	crc64:76E5D15D01D4B66B	-	-	biotin tag:n-n	-	0	0	psi-mi:"MI:0102"(sequence tag identification)	psi-mi:"MI:0102"(sequence tag identification)
uniprotkb:P05067-PRO_0000000092	uniprotkb:O76041	intact:EBI-821758|uniprotkb:P05067-PRO_0000000092	uniprotkb:B0YJ45|uniprotkb:Q2TBD0|uniprotkb:Q9UIC4|uniprotkb:B9EIM9|uniprotkb:E9PRX7|uniprotkb:Q5VZT2|uniprotkb:Q70I54|ensembl:ENSP00000366326.4|intact:EBI-2880203|uniprotkb:O76041	psi-mi:p05067-pro_0000000092(display_short)|psi-mi:Amyloid-beta protein 42(display_long)|uniprotkb:Alzheimer disease amyloid protein(gene name synonym)|uniprotkb:Cerebral vascular amyloid peptide(gene name synonym)|uniprotkb:A4(gene name synonym)|uniprotkb:AD1(gene name synonym)|uniprotkb:ABPP(gene name synonym)|uniprotkb:PreA4(gene name synonym)|uniprotkb:Protease nexin-II(gene name synonym)|uni…	psi-mi:nebl_human(display_short)|psi-mi:Nebulette(display_long)|uniprotkb:Actin-binding Z-disk protein(gene name synonym)|uniprotkb:LNEBL(gene name synonym)|uniprotkb:C10orf113(gene name synonym)|uniprotkb:NEBL(gene name)	psi-mi:"MI:0004"(affinity chromatography technology)	Wang H. et al.(2017)	intact:EBI-20818765|pubmed:28650319|imex:IM-26845	taxid:9606(human)|taxid:9606(Homo sapiens)	taxid:9606(human)|taxid:9606(Homo sapiens)	psi-mi:"MI:0914"(association)	psi-mi:"MI:0486"(UniProt)	intact:EBI-20821761|imex:IM-26845-21	intact-miscore:0.35	psi-mi:"MI:1060"(spoke expansion)	psi-mi:"MI:0499"(unspecified role)	psi-mi:"MI:0499"(unspecified role)	psi-mi:"MI:0496"(bait)	psi-mi:"MI:0498"(prey)	psi-mi:"MI:0326"(protein)	psi-mi:"MI:0326"(protein)	intact:EBI-77613(chain-parent)	interpro:IPR036028|interpro:IPR000900|interpro:IPR001452|interpro:IPR035631|rcsb pdb:4F14|go:"GO:0001725"|go:"GO:0005523"|go:"GO:0008092"|go:"GO:0008307"|go:"GO:0030018"|go:"GO:0031005"|go:"GO:0031674"|go:"GO:0051015"|go:"GO:0070062"|go:"GO:0071691"|ensembl:ENSG00000078114.19(gene)|ensembl:ENST00000377122.9(transcript)|ensembl:ENSP00000366326.4|ensembl:ENST00000417816.2|ensembl:ENSP00000393896.2|…		Start position of the feature chain:672|End position of the feature chain:713	-	caution:Data reflects those proteins which were enriched for binding to monomeric AB1-42 peptide in comparison to oligmeric. Additional proteins would have been bound to the bait but not significantly enriched so have not been included|comment:Proteins which preferentially bind to monomeric A4|figure legend:Table 1, Figure 1‚Äîsource data 1.|full coverage:Only protein-protein interactions	taxid:-1(in vitro)|taxid:-1(In vitro)	-	2018-11-04	2023-05-10	crc64:3AC85563D7858C37	crc64:81712E38BC6AC9E1	-	-	biotin tag:n-n	-	0	0	psi-mi:"MI:0102"(sequence tag identification)	psi-mi:"MI:0102"(sequence tag identification)
uniprotkb:P05067-PRO_0000000092	uniprotkb:O15400	intact:EBI-821758|uniprotkb:P05067-PRO_0000000092	uniprotkb:Q5SZW2|uniprotkb:Q96ES9|uniprotkb:E1P579|ensembl:ENSP00000356918.1|intact:EBI-3221827|uniprotkb:O15400	psi-mi:p05067-pro_0000000092(display_short)|psi-mi:Amyloid-beta protein 42(display_long)|uniprotkb:Alzheimer disease amyloid protein(gene name synonym)|uniprotkb:Cerebral vascular amyloid peptide(gene name synonym)|uniprotkb:A4(gene name synonym)|uniprotkb:AD1(gene name synonym)|uniprotkb:ABPP(gene name synonym)|uniprotkb:PreA4(gene name synonym)|uniprotkb:Protease nexin-II(gene name synonym)|uni…	psi-mi:stx7_human(display_short)|psi-mi:Syntaxin-7(display_long)|uniprotkb:STX7(gene name)	psi-mi:"MI:0004"(affinity chromatography technology)	Wang H. et al.(2017)	intact:EBI-20818765|pubmed:28650319|imex:IM-26845	taxid:9606(human)|taxid:9606(Homo sapiens)	taxid:9606(human)|taxid:9606(Homo sapiens)	psi-mi:"MI:0914"(association)	psi-mi:"MI:0486"(UniProt)	intact:EBI-20821761|imex:IM-26845-21	intact-miscore:0.35	psi-mi:"MI:1060"(spoke expansion)	psi-mi:"MI:0499"(unspecified role)	psi-mi:"MI:0499"(unspecified role)	psi-mi:"MI:0496"(bait)	psi-mi:"MI:0498"(prey)	psi-mi:"MI:0326"(protein)	psi-mi:"MI:0326"(protein)	intact:EBI-77613(chain-parent)	refseq:NP_001313509.1|refseq:NP_001313508.1|refseq:NP_001313507.1|refseq:NP_003560.2|refseq:XP_011534480.1|dip:DIP-57384N|mint:O15400|interpro:IPR000727|interpro:IPR006011|interpro:IPR006012|interpro:IPR010989|interpro:IPR045242|go:"GO:0000149"|go:"GO:0001916"|go:"GO:0005484"|go:"GO:0005764"|go:"GO:0005765"|go:"GO:0005768"|go:"GO:0005769"|go:"GO:0005770"|go:"GO:0005886"|go:"GO:0006886"|go:"GO:000…		Start position of the feature chain:672|End position of the feature chain:713	-	caution:Data reflects those proteins which were enriched for binding to monomeric AB1-42 peptide in comparison to oligmeric. Additional proteins would have been bound to the bait but not significantly enriched so have not been included|comment:Proteins which preferentially bind to monomeric A4|figure legend:Table 1, Figure 1‚Äîsource data 1.|full coverage:Only protein-protein interactions	taxid:-1(in vitro)|taxid:-1(In vitro)	-	2018-11-04	2023-05-10	crc64:3AC85563D7858C37	crc64:42AC173F0233ACDA	-	-	biotin tag:n-n	-	0	0	psi-mi:"MI:0102"(sequence tag identification)	psi-mi:"MI:0102"(sequence tag identification)
uniprotkb:P05067-PRO_0000000092	uniprotkb:P20810	intact:EBI-821758|uniprotkb:P05067-PRO_0000000092	intact:EBI-11042429|uniprotkb:Q7Z4K0|uniprotkb:Q05DE8|uniprotkb:G5E946|uniprotkb:B7Z468|uniprotkb:G5E9D3|uniprotkb:O95360|uniprotkb:Q96D08|uniprotkb:Q9H1Z5|ensembl:ENSP00000339914.3|ensembl:ENSP00000379158.2|intact:EBI-1268770|uniprotkb:P20810	psi-mi:p05067-pro_0000000092(display_short)|psi-mi:Amyloid-beta protein 42(display_long)|uniprotkb:Alzheimer disease amyloid protein(gene name synonym)|uniprotkb:Cerebral vascular amyloid peptide(gene name synonym)|uniprotkb:A4(gene name synonym)|uniprotkb:AD1(gene name synonym)|uniprotkb:ABPP(gene name synonym)|uniprotkb:PreA4(gene name synonym)|uniprotkb:Protease nexin-II(gene name synonym)|uni…	psi-mi:ical_human(display_short)|psi-mi:Calpastatin(display_long)|uniprotkb:CAST(gene name)|uniprotkb:Sperm BS-17 component(gene name synonym)|uniprotkb:Calpain inhibitor(gene name synonym)	psi-mi:"MI:0004"(affinity chromatography technology)	Wang H. et al.(2017)	intact:EBI-20818765|pubmed:28650319|imex:IM-26845	taxid:9606(human)|taxid:9606(Homo sapiens)	taxid:9606(human)|taxid:9606(Homo sapiens)	psi-mi:"MI:0914"(association)	psi-mi:"MI:0486"(UniProt)	intact:EBI-20821761|imex:IM-26845-21	intact-miscore:0.35	psi-mi:"MI:1060"(spoke expansion)	psi-mi:"MI:0499"(unspecified role)	psi-mi:"MI:0499"(unspecified role)	psi-mi:"MI:0496"(bait)	psi-mi:"MI:0498"(prey)	psi-mi:"MI:0326"(protein)	psi-mi:"MI:0326"(protein)	intact:EBI-77613(chain-parent)	efo:"Orphanet:444138"|reactome:R-HSA-8862803|reactome:R-HSA-1474228|refseq:XP_006714759.1|refseq:XP_016865402.1|refseq:XP_006714767.1|refseq:XP_006714766.1|refseq:XP_006714764.1|refseq:NP_775083.1|refseq:NP_001741.4|refseq:NP_001317560.1|refseq:NP_001271141.1|refseq:NP_001035909.1|refseq:NP_001035908.1|refseq:NP_001035907.1|refseq:NP_001035906.1|refseq:NP_001035905.1|mint:P20810|ensembl:ENSP00000…		Start position of the feature chain:672|End position of the feature chain:713	-	caution:Data reflects those proteins which were enriched for binding to monomeric AB1-42 peptide in comparison to oligmeric. Additional proteins would have been bound to the bait but not significantly enriched so have not been included|comment:Proteins which preferentially bind to monomeric A4|figure legend:Table 1, Figure 1‚Äîsource data 1.|full coverage:Only protein-protein interactions	taxid:-1(in vitro)|taxid:-1(In vitro)	-	2018-11-04	2023-05-10	crc64:3AC85563D7858C37	crc64:2DB0C14B860E89C7	-	-	biotin tag:n-n	-	0	0	psi-mi:"MI:0102"(sequence tag identification)	psi-mi:"MI:0102"(sequence tag identification)
uniprotkb:P05067-PRO_0000000092	uniprotkb:P02689	intact:EBI-821758|uniprotkb:P05067-PRO_0000000092	uniprotkb:Q6FHL4|ensembl:ENSP00000256103.2|intact:EBI-10193858|uniprotkb:P02689	psi-mi:p05067-pro_0000000092(display_short)|psi-mi:Amyloid-beta protein 42(display_long)|uniprotkb:Alzheimer disease amyloid protein(gene name synonym)|uniprotkb:Cerebral vascular amyloid peptide(gene name synonym)|uniprotkb:A4(gene name synonym)|uniprotkb:AD1(gene name synonym)|uniprotkb:ABPP(gene name synonym)|uniprotkb:PreA4(gene name synonym)|uniprotkb:Protease nexin-II(gene name synonym)|uni…	psi-mi:myp2_human(display_short)|psi-mi:Myelin P2 protein(display_long)|uniprotkb:PMP2(gene name)|uniprotkb:Peripheral myelin protein 2(gene name synonym)	psi-mi:"MI:0004"(affinity chromatography technology)	Wang H. et al.(2017)	intact:EBI-20818765|pubmed:28650319|imex:IM-26845	taxid:9606(human)|taxid:9606(Homo sapiens)	taxid:9606(human)|taxid:9606(Homo sapiens)	psi-mi:"MI:0914"(association)	psi-mi:"MI:0486"(UniProt)	intact:EBI-20821761|imex:IM-26845-21	intact-miscore:0.35	psi-mi:"MI:1060"(spoke expansion)	psi-mi:"MI:0499"(unspecified role)	psi-mi:"MI:0499"(unspecified role)	psi-mi:"MI:0496"(bait)	psi-mi:"MI:0498"(prey)	psi-mi:"MI:0326"(protein)	psi-mi:"MI:0326"(protein)	intact:EBI-77613(chain-parent)	efo:"Orphanet:476394"|refseq:NP_002668.1|ensembl:ENST00000256103.3(transcript)|ensembl:ENSG00000147588.7(gene)|go:"GO:0070062"|interpro:IPR000566|interpro:IPR000463|interpro:IPR012674|interpro:IPR031256|interpro:IPR031259|rcsb pdb:2WUT|rcsb pdb:3NR3|rcsb pdb:4A1H|rcsb pdb:4A1Y|rcsb pdb:4A8Z|rcsb pdb:4BVM|rcsb pdb:4D6A|rcsb pdb:4D6B|rcsb pdb:5N4M|rcsb pdb:5N4P|rcsb pdb:5N4Q|rcsb pdb:6EW2|rcsb pdb:…		Start position of the feature chain:672|End position of the feature chain:713	-	caution:Data reflects those proteins which were enriched for binding to monomeric AB1-42 peptide in comparison to oligmeric. Additional proteins would have been bound to the bait but not significantly enriched so have not been included|comment:Proteins which preferentially bind to monomeric A4|figure legend:Table 1, Figure 1‚Äîsource data 1.|full coverage:Only protein-protein interactions	taxid:-1(in vitro)|taxid:-1(In vitro)	-	2018-11-04	2023-05-10	crc64:3AC85563D7858C37	crc64:3D515D32695899D2	-	-	biotin tag:n-n	-	0	0	psi-mi:"MI:0102"(sequence tag identification)	psi-mi:"MI:0102"(sequence tag identification)
uniprotkb:P05067-PRO_0000000092	uniprotkb:Q96GY0	intact:EBI-821758|uniprotkb:P05067-PRO_0000000092	uniprotkb:Q9Y372|ensembl:ENSP00000263849.3|intact:EBI-5458880|uniprotkb:Q96GY0	psi-mi:p05067-pro_0000000092(display_short)|psi-mi:Amyloid-beta protein 42(display_long)|uniprotkb:Alzheimer disease amyloid protein(gene name synonym)|uniprotkb:Cerebral vascular amyloid peptide(gene name synonym)|uniprotkb:A4(gene name synonym)|uniprotkb:AD1(gene name synonym)|uniprotkb:ABPP(gene name synonym)|uniprotkb:PreA4(gene name synonym)|uniprotkb:Protease nexin-II(gene name synonym)|uni…	psi-mi:zc21a_human(display_short)|psi-mi:Zinc finger C2HC domain-containing protein 1A(display_long)|uniprotkb:C8orf70(gene name synonym)|uniprotkb:FAM164A(gene name synonym)|uniprotkb:CGI-62(orf name)|uniprotkb:ZC2HC1A(gene name)	psi-mi:"MI:0004"(affinity chromatography technology)	Wang H. et al.(2017)	intact:EBI-20818765|pubmed:28650319|imex:IM-26845	taxid:9606(human)|taxid:9606(Homo sapiens)	taxid:9606(human)|taxid:9606(Homo sapiens)	psi-mi:"MI:0914"(association)	psi-mi:"MI:0486"(UniProt)	intact:EBI-20821761|imex:IM-26845-21	intact-miscore:0.35	psi-mi:"MI:1060"(spoke expansion)	psi-mi:"MI:0499"(unspecified role)	psi-mi:"MI:0499"(unspecified role)	psi-mi:"MI:0496"(bait)	psi-mi:"MI:0498"(prey)	psi-mi:"MI:0326"(protein)	psi-mi:"MI:0326"(protein)	intact:EBI-77613(chain-parent)	interpro:IPR026319|go:"GO:0046872"|ensembl:ENSG00000104427.13(gene)|ensembl:ENST00000263849.9(transcript)|ensembl:ENSP00000263849.3|refseq:NP_057094.2		Start position of the feature chain:672|End position of the feature chain:713	-	caution:Data reflects those proteins which were enriched for binding to monomeric AB1-42 peptide in comparison to oligmeric. Additional proteins would have been bound to the bait but not significantly enriched so have not been included|comment:Proteins which preferentially bind to monomeric A4|figure legend:Table 1, Figure 1‚Äîsource data 1.|full coverage:Only protein-protein interactions	taxid:-1(in vitro)|taxid:-1(In vitro)	-	2018-11-04	2023-05-10	crc64:3AC85563D7858C37	crc64:8ECAA1FB8B00A8BC	-	-	biotin tag:n-n	-	0	0	psi-mi:"MI:0102"(sequence tag identification)	psi-mi:"MI:0102"(sequence tag identification)
uniprotkb:P05067-PRO_0000000092	uniprotkb:Q15050	intact:EBI-821758|uniprotkb:P05067-PRO_0000000092	uniprotkb:Q9BUX8|ensembl:ENSP00000322396.2|intact:EBI-749186|uniprotkb:Q15050	psi-mi:p05067-pro_0000000092(display_short)|psi-mi:Amyloid-beta protein 42(display_long)|uniprotkb:Alzheimer disease amyloid protein(gene name synonym)|uniprotkb:Cerebral vascular amyloid peptide(gene name synonym)|uniprotkb:A4(gene name synonym)|uniprotkb:AD1(gene name synonym)|uniprotkb:ABPP(gene name synonym)|uniprotkb:PreA4(gene name synonym)|uniprotkb:Protease nexin-II(gene name synonym)|uni…	psi-mi:rrs1_human(display_short)|psi-mi:Ribosome biogenesis regulatory protein homolog(display_long)|uniprotkb:KIAA0112(gene name synonym)|uniprotkb:RRR(gene name synonym)|uniprotkb:RRS1(gene name)	psi-mi:"MI:0004"(affinity chromatography technology)	Wang H. et al.(2017)	intact:EBI-20818765|pubmed:28650319|imex:IM-26845	taxid:9606(human)|taxid:9606(Homo sapiens)	taxid:9606(human)|taxid:9606(Homo sapiens)	psi-mi:"MI:0914"(association)	psi-mi:"MI:0486"(UniProt)	intact:EBI-20821761|imex:IM-26845-21	intact-miscore:0.35	psi-mi:"MI:1060"(spoke expansion)	psi-mi:"MI:0499"(unspecified role)	psi-mi:"MI:0499"(unspecified role)	psi-mi:"MI:0496"(bait)	psi-mi:"MI:0498"(prey)	psi-mi:"MI:0326"(protein)	psi-mi:"MI:0326"(protein)	intact:EBI-77613(chain-parent)	interpro:IPR007023|rcsb pdb:8FKP|rcsb pdb:8FKQ|rcsb pdb:8FKR|rcsb pdb:8FKS|rcsb pdb:8FKT|rcsb pdb:8FKU|rcsb pdb:8FKV|rcsb pdb:8FKW|rcsb pdb:8FKX|rcsb pdb:8FKY|rcsb pdb:8FL0|rcsb pdb:8IR1|rcsb pdb:8IR3|go:"GO:0002244"|go:"GO:0003723"|go:"GO:0005654"|go:"GO:0005730"|go:"GO:0008097"|go:"GO:0030687"|go:"GO:0000027"|go:"GO:0000447"|go:"GO:0000794"|go:"GO:0042273"|go:"GO:0005783"|go:"GO:0007080"|go:"GO…		Start position of the feature chain:672|End position of the feature chain:713	-	caution:Data reflects those proteins which were enriched for binding to monomeric AB1-42 peptide in comparison to oligmeric. Additional proteins would have been bound to the bait but not significantly enriched so have not been included|comment:Proteins which preferentially bind to monomeric A4|figure legend:Table 1, Figure 1‚Äîsource data 1.|full coverage:Only protein-protein interactions	taxid:-1(in vitro)|taxid:-1(In vitro)	-	2018-11-04	2023-05-10	crc64:3AC85563D7858C37	crc64:061C3A6174C2E7C2	-	-	biotin tag:n-n	-	0	0	psi-mi:"MI:0102"(sequence tag identification)	psi-mi:"MI:0102"(sequence tag identification)
[truncated: 2,233 more rows]
