# Supplementary material for: Mining Alzheimer's Interactomes, Macromolecular Complexes and Pathways for Drug Discovery
Source: Proteomics. 2025 Aug 25;25(21-22):102–50. doi: 10.1002/pmic.70018 (PMC12645816; doi:10.1002/pmic.70018)
Supplement: Supplementary file 6 — Supporting File 6: pmic70018‐sup‐0001‐tableS6.xlsx. [file PMIC-25--s005.xlsx]

## Sheet: Table-9_IMEx_APP_physical_muati
# ID(s) interactor A	ID(s) interactor B	Alt. ID(s) interactor A	Alt. ID(s) interactor B	Alias(es) interactor A	Alias(es) interactor B	Interaction detection method(s)	Publication 1st author(s)	Publication Identifier(s)	Taxid interactor A	Taxid interactor B	Interaction type(s)	Source database(s)	Interaction identifier(s)	Confidence value(s)	Expansion method(s)	Biological role(s) interactor A	Biological role(s) interactor B	Experimental role(s) interactor A	Experimental role(s) interactor B	Type(s) interactor A	Type(s) interactor B	Xref(s) interactor A	Xref(s) interactor B	Interaction Xref(s)	Annotation(s) interactor A	Annotation(s) interactor B	Interaction annotation(s)	Host organism(s)	Interaction parameter(s)	Creation date	Update date	Checksum(s) interactor A	Checksum(s) interactor B	Interaction Checksum(s)	Negative	Feature(s) interactor A	Feature(s) interactor B	Stoichiometry(s) interactor A	Stoichiometry(s) interactor B	Identification method participant A	Identification method participant B
uniprotkb:P05067-PRO_0000000092	uniprotkb:Q9BY76	intact:EBI-821758|uniprotkb:P05067-PRO_0000000092	uniprotkb:A8MY84|uniprotkb:Q53HQ6|uniprotkb:Q9NZU4|uniprotkb:Q53HU1|uniprotkb:Q6UXN0|uniprotkb:Q9HBV4|uniprotkb:Q9Y5B3|uniprotkb:B4E089|uniprotkb:F5H0I2|uniprotkb:D6W670|ensembl:ENSP00000301455.1|ensembl:ENSP00000472551.1|intact:EBI-2968146|uniprotkb:Q9BY76	psi-mi:p05067-pro_0000000092(display_short)|psi-mi:Amyloid-beta protein 42(display_long)|uniprotkb:Alzheimer disease amyloid protein(gene name synonym)|uniprotkb:Cerebral vascular amyloid peptide(gene name synonym)|uniprotkb:A4(gene name synonym)|uniprotkb:AD1(gene name synonym)|uniprotkb:ABPP(gene name synonym)|uniprotkb:PreA4(gene name synonym)|uniprotkb:Protease nexin-II(gene name synonym)|uni…	psi-mi:angl4_human(display_short)|psi-mi:Angiopoietin-related protein 4(display_long)|uniprotkb:ANGPTL4(gene name)|uniprotkb:UNQ171/PRO197(orf name)|uniprotkb:PSEC0166(orf name)|uniprotkb:PP1158(orf name)|uniprotkb:Hepatic fibrinogen/angiopoietin-related protein(gene name synonym)|uniprotkb:Angiopoietin-like protein 4(gene name synonym)|uniprotkb:PGAR(gene name synonym)|uniprotkb:HFARP(gene name …	psi-mi:"MI:0921"(surface plasmon resonance array)	Salza R. et al.(2016)	intact:EBI-15482167|pubmed:28106549|imex:IM-25796	taxid:9606(human)|taxid:9606(Homo sapiens)	taxid:9606(human)|taxid:9606(Homo sapiens)	psi-mi:"MI:0407"(direct interaction)	psi-mi:"MI:0917"(matrixdb)	intact:EBI-15482216|imex:IM-25796-5	intact-miscore:0.44	-	psi-mi:"MI:0499"(unspecified role)	psi-mi:"MI:0499"(unspecified role)	psi-mi:"MI:0498"(prey)	psi-mi:"MI:0496"(bait)	psi-mi:"MI:0326"(protein)	psi-mi:"MI:0326"(protein)	intact:EBI-77613(chain-parent)	reactome:R-HSA-9762292|reactome:R-HSA-8963889|reactome:R-HSA-381340|reactome:R-HSA-1989781|refseq:NP_647475.1|refseq:NP_001034756.1|interpro:IPR002181|interpro:IPR014716|interpro:IPR020837|interpro:IPR036056|rcsb pdb:6EUB|rcsb pdb:6U0A|rcsb pdb:6U1U|rcsb pdb:6U73|go:"GO:0001525"|go:"GO:0001666"|go:"GO:0004857"|go:"GO:0005576"|go:"GO:0005615"|go:"GO:0006629"|go:"GO:0042802"|go:"GO:0043066"|go:"GO:…		Start position of the feature chain:672|End position of the feature chain:713|comment:Binding occurs only with Abeta42 oligomers, fibrils and fibrillar aggregates	-	figure legend:Table 1|full coverage:Only protein-protein interactions	taxid:-1(in vitro)|taxid:-1(In vitro)	-	2017-07-11	2017-07-11	crc64:3AC85563D7858C37	crc64:219E56FEB3F602AF	-	-	-	mutation:164-164,163-163|his tag:c-c	0	0	psi-mi:"MI:0396"(predetermined participant)	psi-mi:"MI:0396"(predetermined participant)
uniprotkb:P05067-PRO_0000000092	uniprotkb:P21980	intact:EBI-821758|uniprotkb:P05067-PRO_0000000092	uniprotkb:E1P5V9|uniprotkb:Q9H035|uniprotkb:Q16436|uniprotkb:Q9BTN7|uniprotkb:Q9UH35|uniprotkb:Q6B838|ensembl:ENSP00000355330.2|intact:EBI-727668|uniprotkb:P21980	psi-mi:p05067-pro_0000000092(display_short)|psi-mi:Amyloid-beta protein 42(display_long)|uniprotkb:Alzheimer disease amyloid protein(gene name synonym)|uniprotkb:Cerebral vascular amyloid peptide(gene name synonym)|uniprotkb:A4(gene name synonym)|uniprotkb:AD1(gene name synonym)|uniprotkb:ABPP(gene name synonym)|uniprotkb:PreA4(gene name synonym)|uniprotkb:Protease nexin-II(gene name synonym)|uni…	psi-mi:tgm2_human(display_short)|psi-mi:Protein-glutamine gamma-glutamyltransferase 2(display_long)|uniprotkb:TGM2(gene name)|uniprotkb:Transglutaminase II(gene name synonym)|uniprotkb:Protein-glutamine serotonyltransferase TGM2(gene name synonym)|uniprotkb:Protein-glutamine noradrenalinyltransferase TGM2(gene name synonym)|uniprotkb:Protein-glutamine histaminyltransferase TGM2(gene name synonym)…	psi-mi:"MI:0921"(surface plasmon resonance array)	Salza R. et al.(2016)	intact:EBI-15482167|pubmed:28106549|imex:IM-25796	taxid:9606(human)|taxid:9606(Homo sapiens)	taxid:9606(human)|taxid:9606(Homo sapiens)	psi-mi:"MI:0407"(direct interaction)	psi-mi:"MI:0917"(matrixdb)	intact:EBI-15484369|imex:IM-25796-28	intact-miscore:0.62	-	psi-mi:"MI:0499"(unspecified role)	psi-mi:"MI:0499"(unspecified role)	psi-mi:"MI:0498"(prey)	psi-mi:"MI:0496"(bait)	psi-mi:"MI:0326"(protein)	psi-mi:"MI:0326"(protein)	intact:EBI-77613(chain-parent)	refseq:NP_945189.1|refseq:NP_004604.2|refseq:XP_011527330.1|refseq:NP_001310245.1|dip:DIP-33557N|mint:P21980|ensembl:ENSP00000355330.2|ensembl:ENST00000361475.7(transcript)|ensembl:ENSG00000198959.12(gene)|go:"GO:2000425"|go:"GO:1904015"|go:"GO:1903351"|go:"GO:0120299"|go:"GO:0120298"|go:"GO:0120297"|go:"GO:0120295"|go:"GO:0071314"|go:"GO:0070062"|go:"GO:0062023"|go:"GO:0060662"|go:"GO:0060445"|g…		Start position of the feature chain:672|End position of the feature chain:713|comment:Binding occurs only with Abeta42 fibrils and fibrillar aggregates	-	figure legend:Table 1|full coverage:Only protein-protein interactions	taxid:-1(in vitro)|taxid:-1(In vitro)	-	2017-07-19	2017-07-19	crc64:3AC85563D7858C37	crc64:7DA33FF335DE7B37	-	-	-	sufficient binding region:2-687|mutation with no effect:580-580|his tag:n-n	0	0	psi-mi:"MI:0396"(predetermined participant)	psi-mi:"MI:0396"(predetermined participant)
uniprotkb:P05067-PRO_0000000091	uniprotkb:Q92673	intact:EBI-3894543|uniprotkb:P05067-PRO_0000000091	uniprotkb:Q92856|uniprotkb:B2RNX7|ensembl:ENSP00000260197.6|intact:EBI-1171329|uniprotkb:Q92673	psi-mi:p05067-pro_0000000091(display_short)|psi-mi:C99(display_long)|uniprotkb:A4(gene name synonym)|uniprotkb:AD1(gene name synonym)|uniprotkb:ABPP(gene name synonym)|uniprotkb:Alzheimer disease amyloid protein(gene name synonym)|uniprotkb:Cerebral vascular amyloid peptide(gene name synonym)|uniprotkb:PreA4(gene name synonym)|uniprotkb:Protease nexin-II(gene name synonym)|uniprotkb:APPI(gene nam…	psi-mi:sorl_human(display_short)|psi-mi:Sortilin-related receptor(display_long)|uniprotkb:SORL1(gene name)|uniprotkb:C11orf32(gene name synonym)|uniprotkb:Low-density lipoprotein receptor relative with 11 ligand-binding repeats(gene name synonym)|uniprotkb:SorLA-1(gene name synonym)|uniprotkb:Sorting protein-related receptor containing LDLR class A repeats(gene name synonym)	psi-mi:"MI:0007"(anti tag coimmunoprecipitation)	Spoelgen R. et al.(2006)	intact:EBI-21017871|pubmed:16407538|imex:IM-27080	taxid:9606(human)|taxid:9606(Homo sapiens)	taxid:9606(human)|taxid:9606(Homo sapiens)	psi-mi:"MI:0915"(physical association)	psi-mi:"MI:0486"(UniProt)	intact:EBI-21018296|imex:IM-27080-1	intact-miscore:0.52	-	psi-mi:"MI:0499"(unspecified role)	psi-mi:"MI:0499"(unspecified role)	psi-mi:"MI:0496"(bait)	psi-mi:"MI:0498"(prey)	psi-mi:"MI:0326"(protein)	psi-mi:"MI:0326"(protein)	intact:EBI-77613(chain-parent)	efo:"Orphanet:238616"|efo:"Orphanet:1020"|reactome:R-HSA-977225|refseq:NP_003096.1|dip:DIP-41229N|mint:Q92673|ensembl:ENSP00000260197.6|ensembl:ENST00000260197.12(transcript)|ensembl:ENSG00000137642.13(gene)|go:"GO:0004888"|go:"GO:0002024"|go:"GO:0001540"|go:"GO:0000139"|go:"GO:2001137"|go:"GO:1990845"|go:"GO:1904179"|go:"GO:1902997"|go:"GO:1902992"|go:"GO:1902966"|go:"GO:1902955"|go:"GO:1902953"…		Start position of the feature chain:672|End position of the feature chain:770	-	figure legend:Fig. 4|full coverage:Only protein-protein interactions	taxid:10090(mouse-n2a)|taxid:10090(Mouse neuroblastoma cells)	-	2019-01-13	2019-01-13	crc64:1557A769890AF8E4	crc64:4C215BB33E65C0B2	-	-	mutation with no effect:91-91,86-86|myc tag:?-?	-	0	0	psi-mi:"MI:0113"(western blot)	psi-mi:"MI:0113"(western blot)
uniprotkb:P05067-PRO_0000000092	uniprotkb:Q9NZC2	intact:EBI-821758|uniprotkb:P05067-PRO_0000000092	uniprotkb:Q8N5H8|uniprotkb:Q8WYN6|ensembl:ENSP00000362205.3|intact:EBI-14036387|uniprotkb:Q9NZC2	psi-mi:p05067-pro_0000000092(display_short)|psi-mi:Amyloid-beta protein 42(display_long)|uniprotkb:Alzheimer disease amyloid protein(gene name synonym)|uniprotkb:Cerebral vascular amyloid peptide(gene name synonym)|uniprotkb:A4(gene name synonym)|uniprotkb:AD1(gene name synonym)|uniprotkb:ABPP(gene name synonym)|uniprotkb:PreA4(gene name synonym)|uniprotkb:Protease nexin-II(gene name synonym)|uni…	psi-mi:trem2_human(display_short)|psi-mi:Triggering receptor expressed on myeloid cells 2(display_long)|uniprotkb:TREM2(gene name)|uniprotkb:Triggering receptor expressed on monocytes 2(gene name synonym)	psi-mi:"MI:0400"(affinity technology)	Lessard CB. et al.(2018)	intact:EBI-21019732|pubmed:30341064|imex:IM-27107	taxid:9606(human)|taxid:9606(Homo sapiens)	taxid:9606(human)|taxid:9606(Homo sapiens)	psi-mi:"MI:0915"(physical association)	psi-mi:"MI:0486"(UniProt)	intact:EBI-21020072|imex:IM-27107-21	intact-miscore:0.61	-	psi-mi:"MI:0499"(unspecified role)	psi-mi:"MI:0499"(unspecified role)	psi-mi:"MI:0496"(bait)	psi-mi:"MI:0498"(prey)	psi-mi:"MI:0326"(protein)	psi-mi:"MI:0326"(protein)	intact:EBI-77613(chain-parent)	efo:"Orphanet:803"|efo:"Orphanet:2770"|efo:"Orphanet:275864"|efo:"Orphanet:238616"|efo:"Orphanet:1020"|efo:"Orphanet:100070"|efo:"Orphanet:100069"|reactome:R-HSA-416700|reactome:R-HSA-2424491|reactome:R-HSA-2172127|reactome:R-HSA-198933|refseq:NP_061838.1|refseq:NP_001258750.1|ensembl:ENSP00000362214.4|ensembl:ENST00000373122.8|ensembl:ENSP00000362205.3|ensembl:ENSP00000342651.4|ensembl:ENST00000…		Start position of the feature chain:672|End position of the feature chain:713	-	figure legend:Fig. 1A, 1D|full coverage:Only protein-protein interactions	taxid:-1(in vitro)|taxid:-1(In vitro)	-	2019-01-21	2019-06-24	crc64:3AC85563D7858C37	crc64:C894AA210F708AF7	-	-	-	mutation with no effect:62-62|mutation with no effect:47-47|fc-igg tag:?-?|sufficient binding region:19..19-174..174|v5 tag:?-?	0	0	psi-mi:"MI:0113"(western blot)	psi-mi:"MI:0113"(western blot)
uniprotkb:P05067-PRO_0000000092	uniprotkb:Q9NZC2	intact:EBI-821758|uniprotkb:P05067-PRO_0000000092	uniprotkb:Q8N5H8|uniprotkb:Q8WYN6|ensembl:ENSP00000362205.3|intact:EBI-14036387|uniprotkb:Q9NZC2	psi-mi:p05067-pro_0000000092(display_short)|psi-mi:Amyloid-beta protein 42(display_long)|uniprotkb:Alzheimer disease amyloid protein(gene name synonym)|uniprotkb:Cerebral vascular amyloid peptide(gene name synonym)|uniprotkb:A4(gene name synonym)|uniprotkb:AD1(gene name synonym)|uniprotkb:ABPP(gene name synonym)|uniprotkb:PreA4(gene name synonym)|uniprotkb:Protease nexin-II(gene name synonym)|uni…	psi-mi:trem2_human(display_short)|psi-mi:Triggering receptor expressed on myeloid cells 2(display_long)|uniprotkb:TREM2(gene name)|uniprotkb:Triggering receptor expressed on monocytes 2(gene name synonym)	psi-mi:"MI:0400"(affinity technology)	Lessard CB. et al.(2018)	intact:EBI-21019732|pubmed:30341064|imex:IM-27107	taxid:9606(human)|taxid:9606(Homo sapiens)	taxid:9606(human)|taxid:9606(Homo sapiens)	psi-mi:"MI:0915"(physical association)	psi-mi:"MI:0486"(UniProt)	intact:EBI-21020084|imex:IM-27107-23	intact-miscore:0.61	-	psi-mi:"MI:0499"(unspecified role)	psi-mi:"MI:0499"(unspecified role)	psi-mi:"MI:0496"(bait)	psi-mi:"MI:0498"(prey)	psi-mi:"MI:0326"(protein)	psi-mi:"MI:0326"(protein)	intact:EBI-77613(chain-parent)	efo:"Orphanet:803"|efo:"Orphanet:2770"|efo:"Orphanet:275864"|efo:"Orphanet:238616"|efo:"Orphanet:1020"|efo:"Orphanet:100070"|efo:"Orphanet:100069"|reactome:R-HSA-416700|reactome:R-HSA-2424491|reactome:R-HSA-2172127|reactome:R-HSA-198933|refseq:NP_061838.1|refseq:NP_001258750.1|ensembl:ENSP00000362214.4|ensembl:ENST00000373122.8|ensembl:ENSP00000362205.3|ensembl:ENSP00000342651.4|ensembl:ENST00000…		Start position of the feature chain:672|End position of the feature chain:713	-	figure legend:Fig. 1B|full coverage:Only protein-protein interactions	taxid:-1(in vitro)|taxid:-1(In vitro)	-	2019-01-21	2019-06-24	crc64:3AC85563D7858C37	crc64:C894AA210F708AF7	-	-	-	mutation increasing interaction strength:62-62|mutation increasing interaction strength:47-47|ha tag:?-?|flag tag:?-?	0	0	psi-mi:"MI:0113"(western blot)	psi-mi:"MI:0113"(western blot)
uniprotkb:Q9NZC2	uniprotkb:P05067-PRO_0000000092	uniprotkb:Q8N5H8|uniprotkb:Q8WYN6|ensembl:ENSP00000362205.3|intact:EBI-14036387|uniprotkb:Q9NZC2	intact:EBI-821758|uniprotkb:P05067-PRO_0000000092	psi-mi:trem2_human(display_short)|psi-mi:Triggering receptor expressed on myeloid cells 2(display_long)|uniprotkb:TREM2(gene name)|uniprotkb:Triggering receptor expressed on monocytes 2(gene name synonym)	psi-mi:p05067-pro_0000000092(display_short)|psi-mi:Amyloid-beta protein 42(display_long)|uniprotkb:Alzheimer disease amyloid protein(gene name synonym)|uniprotkb:Cerebral vascular amyloid peptide(gene name synonym)|uniprotkb:A4(gene name synonym)|uniprotkb:AD1(gene name synonym)|uniprotkb:ABPP(gene name synonym)|uniprotkb:PreA4(gene name synonym)|uniprotkb:Protease nexin-II(gene name synonym)|uni…	psi-mi:"MI:0969"(bio-layer interferometry)	Lessard CB. et al.(2018)	intact:EBI-21019732|pubmed:30341064|imex:IM-27107	taxid:9606(human)|taxid:9606(Homo sapiens)	taxid:9606(human)|taxid:9606(Homo sapiens)	psi-mi:"MI:0407"(direct interaction)	psi-mi:"MI:0486"(UniProt)	intact:EBI-21022296|imex:IM-27107-27	intact-miscore:0.61	-	psi-mi:"MI:0499"(unspecified role)	psi-mi:"MI:0499"(unspecified role)	psi-mi:"MI:0496"(bait)	psi-mi:"MI:0498"(prey)	psi-mi:"MI:0326"(protein)	psi-mi:"MI:0326"(protein)	efo:"Orphanet:803"|efo:"Orphanet:2770"|efo:"Orphanet:275864"|efo:"Orphanet:238616"|efo:"Orphanet:1020"|efo:"Orphanet:100070"|efo:"Orphanet:100069"|reactome:R-HSA-416700|reactome:R-HSA-2424491|reactome:R-HSA-2172127|reactome:R-HSA-198933|refseq:NP_061838.1|refseq:NP_001258750.1|ensembl:ENSP00000362214.4|ensembl:ENST00000373122.8|ensembl:ENSP00000362205.3|ensembl:ENSP00000342651.4|ensembl:ENST00000…	intact:EBI-77613(chain-parent)		-	Start position of the feature chain:672|End position of the feature chain:713	figure legend:Fig. 2C|full coverage:Only protein-protein interactions	taxid:-1(in vitro)|taxid:-1(In vitro)	kd:"2.899999999999999911182158029987476766109466552734375x10^(-7)"(molar)	2019-01-23	2019-01-23	crc64:C894AA210F708AF7	crc64:3AC85563D7858C37	-	-	mutation with no effect:62-62|v5 tag:?-?|fc-igg tag:?-?|mutation with no effect:47-47|sufficient binding region:19..19-174..174	-	0	0	psi-mi:"MI:0396"(predetermined participant)	psi-mi:"MI:0396"(predetermined participant)
uniprotkb:Q9NZC2	uniprotkb:P05067-PRO_0000000093	uniprotkb:Q8N5H8|uniprotkb:Q8WYN6|ensembl:ENSP00000362205.3|intact:EBI-14036387|uniprotkb:Q9NZC2	intact:EBI-20772365|intact:EBI-2431589|uniprotkb:P05067-PRO_0000000093	psi-mi:trem2_human(display_short)|psi-mi:Triggering receptor expressed on myeloid cells 2(display_long)|uniprotkb:TREM2(gene name)|uniprotkb:Triggering receptor expressed on monocytes 2(gene name synonym)	psi-mi:p05067-pro_0000000093(display_short)|psi-mi:Amyloid-beta protein 40(display_long)|uniprotkb:A4(gene name synonym)|uniprotkb:AD1(gene name synonym)|uniprotkb:ABPP(gene name synonym)|uniprotkb:Alzheimer disease amyloid protein(gene name synonym)|uniprotkb:Cerebral vascular amyloid peptide(gene name synonym)|uniprotkb:PreA4(gene name synonym)|uniprotkb:Protease nexin-II(gene name synonym)|uni…	psi-mi:"MI:0969"(bio-layer interferometry)	Lessard CB. et al.(2018)	intact:EBI-21019732|pubmed:30341064|imex:IM-27107	taxid:9606(human)|taxid:9606(Homo sapiens)	taxid:9606(human)|taxid:9606(Homo sapiens)	psi-mi:"MI:0407"(direct interaction)	psi-mi:"MI:0486"(UniProt)	intact:EBI-21022313|imex:IM-27107-11	intact-miscore:0.44	-	psi-mi:"MI:0499"(unspecified role)	psi-mi:"MI:0499"(unspecified role)	psi-mi:"MI:0496"(bait)	psi-mi:"MI:0498"(prey)	psi-mi:"MI:0326"(protein)	psi-mi:"MI:0326"(protein)	efo:"Orphanet:803"|efo:"Orphanet:2770"|efo:"Orphanet:275864"|efo:"Orphanet:238616"|efo:"Orphanet:1020"|efo:"Orphanet:100070"|efo:"Orphanet:100069"|reactome:R-HSA-416700|reactome:R-HSA-2424491|reactome:R-HSA-2172127|reactome:R-HSA-198933|refseq:NP_061838.1|refseq:NP_001258750.1|ensembl:ENSP00000362214.4|ensembl:ENST00000373122.8|ensembl:ENSP00000362205.3|ensembl:ENSP00000342651.4|ensembl:ENST00000…	intact:EBI-77613(chain-parent)		-	Start position of the feature chain:672|End position of the feature chain:711	figure legend:Fig. 2C|full coverage:Only protein-protein interactions	taxid:-1(in vitro)|taxid:-1(In vitro)	kd:"1.399999999999999911182158029987476766109466552734375x10^(-7)"(molar)	2019-01-23	2019-01-23	crc64:C894AA210F708AF7	crc64:D563D7858C3768F1	-	-	mutation with no effect:62-62|v5 tag:?-?|fc-igg tag:?-?|mutation with no effect:47-47|sufficient binding region:19..19-174..174	-	0	0	psi-mi:"MI:0396"(predetermined participant)	psi-mi:"MI:0396"(predetermined participant)
uniprotkb:P56817	uniprotkb:P05067	uniprotkb:E9PE65|uniprotkb:H7BXJ9|uniprotkb:A0M8W7|uniprotkb:B0YIU9|uniprotkb:Q9BYB9|uniprotkb:Q9BYC0|uniprotkb:Q9BYC1|uniprotkb:Q9UJT5|uniprotkb:Q9ULS1|ensembl:ENSP00000318585.6|intact:EBI-2433139|uniprotkb:P56817	intact:EBI-28985182|uniprotkb:B2R5V1|uniprotkb:D3DSD1|uniprotkb:D3DSD2|uniprotkb:D3DSD3|uniprotkb:P09000|uniprotkb:P78438|uniprotkb:Q13764|uniprotkb:Q13778|uniprotkb:Q13793|uniprotkb:Q6GSC0|uniprotkb:Q8WZ99|uniprotkb:Q9UC33|uniprotkb:Q9UCC8|uniprotkb:Q9UCD1|uniprotkb:Q9UQ58|uniprotkb:Q16011|uniprotkb:Q16014|uniprotkb:Q16019|uniprotkb:Q16020|uniprotkb:Q9BT38|uniprotkb:Q9UCA9|uniprotkb:Q9UCB6|unipr…	psi-mi:bace1_human(display_short)|psi-mi:Beta-secretase 1(display_long)|uniprotkb:Bace1(gene name)|uniprotkb:Aspartyl protease 2(gene name synonym)|uniprotkb:Memapsin-2(gene name synonym)|uniprotkb:Membrane-associated aspartic protease 2(gene name synonym)|uniprotkb:Beta-site amyloid precursor protein cleaving enzyme 1(gene name synonym)|uniprotkb:KIAA1149(gene name synonym)|uniprotkb:Bace(gene n…	psi-mi:a4_human(display_short)|psi-mi:Amyloid-beta precursor protein(display_long)|uniprotkb:APP(gene name)|uniprotkb:"Amyloid-beta (A4) precursor protein"(gene name synonym)|uniprotkb:Alzheimer disease amyloid A4 protein homolog(gene name synonym)|uniprotkb:Amyloid-beta A4 protein(gene name synonym)|uniprotkb:Amyloid precursor protein(gene name synonym)|uniprotkb:APPI(gene name synonym)|uniprotk…	psi-mi:"MI:0435"(protease assay)	Lin X. et al.(2000)	intact:EBI-20992930|pubmed:10677483|imex:IM-26997	taxid:9606(human)|taxid:9606(Homo sapiens)	taxid:9606(human)|taxid:9606(Homo sapiens)	psi-mi:"MI:0570"(protein cleavage)	psi-mi:"MI:0486"(UniProt)	intact:EBI-20992945|imex:IM-26997-1	intact-miscore:0.87	-	psi-mi:"MI:0501"(enzyme)	psi-mi:"MI:0502"(enzyme target)	psi-mi:"MI:0499"(unspecified role)	psi-mi:"MI:0499"(unspecified role)	psi-mi:"MI:0326"(protein)	psi-mi:"MI:0326"(protein)	reactome:R-HSA-977225|refseq:NP_620429.1|refseq:NP_620428.1|refseq:NP_620427.1|refseq:NP_036236.1|refseq:NP_001193978.1|dip:DIP-41388N|mint:P56817|ensembl:ENSP00000424536.1|ensembl:ENST00000513780.5|ensembl:ENSP00000422461.1|ensembl:ENST00000510630.5|ensembl:ENSP00000403685.2|ensembl:ENST00000445823.6|ensembl:ENSP00000402228.2|ensembl:ENST00000428381.6|ensembl:ENSP00000475405.1|ensembl:ENST000003…	efo:"Orphanet:324723"|efo:"Orphanet:324718"|efo:"Orphanet:324713"|efo:"Orphanet:324708"|efo:"Orphanet:324703"|efo:"Orphanet:1020"|efo:"Orphanet:100006"|reactome:R-HSA-8957275|reactome:R-HSA-8862803|reactome:R-HSA-879415|reactome:R-HSA-844456|reactome:R-HSA-445989|reactome:R-HSA-444473|reactome:R-HSA-432720|reactome:R-HSA-418594|reactome:R-HSA-416476|reactome:R-HSA-381426|reactome:R-HSA-3000178|re…		crc64:377CE4C824ACEF05	-	figure legend:Fig. 3C|full coverage:Only protein-protein interactions	taxid:-1(in vitro)|taxid:-1(In vitro)	-	2018-11-30	2018-11-30	crc64:377CE4C824ACEF05	crc64:A12EE761403740F5	-	-	sufficient binding region:14-419	mutation increasing interaction rate:670-671|sufficient binding region:667-676	0	0	psi-mi:"MI:0396"(predetermined participant)	psi-mi:"MI:0396"(predetermined participant)
uniprotkb:P05067-PRO_0000000092	uniprotkb:Q8IVG9	intact:EBI-821758|uniprotkb:P05067-PRO_0000000092	intact:MINT-265682|intact:EBI-8643752|uniprotkb:Q8IVG9	psi-mi:p05067-pro_0000000092(display_short)|psi-mi:Amyloid-beta protein 42(display_long)|uniprotkb:Alzheimer disease amyloid protein(gene name synonym)|uniprotkb:Cerebral vascular amyloid peptide(gene name synonym)|uniprotkb:A4(gene name synonym)|uniprotkb:AD1(gene name synonym)|uniprotkb:ABPP(gene name synonym)|uniprotkb:PreA4(gene name synonym)|uniprotkb:Protease nexin-II(gene name synonym)|uni…	psi-mi:hunin_human(display_short)|psi-mi:Humanin(display_long)|uniprotkb:MT-RNR2(gene name)|uniprotkb:Humanin mitochondrial(gene name synonym)|uniprotkb:HN(gene name synonym)	psi-mi:"MI:0107"(surface plasmon resonance)	Romeo M. et al.(2016)	intact:EBI-20827752|pubmed:28282805|imex:IM-26888	taxid:9606(human)|taxid:9606(Homo sapiens)	taxid:9606(human)|taxid:9606(Homo sapiens)	psi-mi:"MI:0407"(direct interaction)	psi-mi:"MI:0486"(UniProt)	intact:EBI-20827839|imex:IM-26888-12	intact-miscore:0.6	-	psi-mi:"MI:0499"(unspecified role)	psi-mi:"MI:0586"(inhibitor)	psi-mi:"MI:0496"(bait)	psi-mi:"MI:0498"(prey)	psi-mi:"MI:0326"(protein)	psi-mi:"MI:0326"(protein)	intact:EBI-77613(chain-parent)	interpro:IPR028139|rcsb pdb:1Y32|rcsb pdb:2GD3|rcsb pdb:5GIW|rcsb pdb:7WVX|go:"GO:0001664"|go:"GO:0005102"|go:"GO:0005576"|go:"GO:0005615"|go:"GO:0005634"|go:"GO:0005737"|go:"GO:0005739"|go:"GO:0006879"|go:"GO:0006915"|go:"GO:0007005"|go:"GO:0007267"|go:"GO:0030595"|go:"GO:0032692"|go:"GO:0032701"|go:"GO:0036126"|go:"GO:0042802"|go:"GO:0043066"|go:"GO:0043524"|go:"GO:0043621"|go:"GO:0048019"|go:"…		Start position of the feature chain:672|End position of the feature chain:713	comment:mint|function:Plays a role as a neuroprotective factor against death induced by multiple different types of familial Alzheimer disease genes and beta amyloid in Alzheimer disease. Induced chemotaxis of mononuclear phagocytes by using FPRL1. Reduced the aggregation and fibrillary formation by suppressing the effect of APP on mononuclear phagocytes and acts by competitively inhibiting the a…	figure legend:Fig. 3b, 3c|full coverage:Only protein-protein interactions	taxid:-1(in vitro)|taxid:-1(In vitro)	ic50:"6.9000000000000003552713678800500929355621337890625x10^(-6)"(molar)	2018-11-12	2019-04-04	crc64:3AC85563D7858C37	crc64:08B9A778EC13B971	-	-	-	mutation with no effect:14-14	0	0	psi-mi:"MI:0421"(identification by antibody)	psi-mi:"MI:0421"(identification by antibody)
uniprotkb:P05067-PRO_0000000092	uniprotkb:Q8IVG9	intact:EBI-821758|uniprotkb:P05067-PRO_0000000092	intact:MINT-265682|intact:EBI-8643752|uniprotkb:Q8IVG9	psi-mi:p05067-pro_0000000092(display_short)|psi-mi:Amyloid-beta protein 42(display_long)|uniprotkb:Alzheimer disease amyloid protein(gene name synonym)|uniprotkb:Cerebral vascular amyloid peptide(gene name synonym)|uniprotkb:A4(gene name synonym)|uniprotkb:AD1(gene name synonym)|uniprotkb:ABPP(gene name synonym)|uniprotkb:PreA4(gene name synonym)|uniprotkb:Protease nexin-II(gene name synonym)|uni…	psi-mi:hunin_human(display_short)|psi-mi:Humanin(display_long)|uniprotkb:MT-RNR2(gene name)|uniprotkb:Humanin mitochondrial(gene name synonym)|uniprotkb:HN(gene name synonym)	psi-mi:"MI:0020"(transmission electron microscopy)	Romeo M. et al.(2016)	intact:EBI-20827752|pubmed:28282805|imex:IM-26888	taxid:9606(human)|taxid:9606(Homo sapiens)	taxid:9606(human)|taxid:9606(Homo sapiens)	psi-mi:"MI:0407"(direct interaction)	psi-mi:"MI:0486"(UniProt)	intact:EBI-20827947|imex:IM-26888-9	intact-miscore:0.6	-	psi-mi:"MI:0499"(unspecified role)	psi-mi:"MI:0499"(unspecified role)	psi-mi:"MI:0497"(neutral component)	psi-mi:"MI:0497"(neutral component)	psi-mi:"MI:0326"(protein)	psi-mi:"MI:0326"(protein)	intact:EBI-77613(chain-parent)	interpro:IPR028139|rcsb pdb:1Y32|rcsb pdb:2GD3|rcsb pdb:5GIW|rcsb pdb:7WVX|go:"GO:0001664"|go:"GO:0005102"|go:"GO:0005576"|go:"GO:0005615"|go:"GO:0005634"|go:"GO:0005737"|go:"GO:0005739"|go:"GO:0006879"|go:"GO:0006915"|go:"GO:0007005"|go:"GO:0007267"|go:"GO:0030595"|go:"GO:0032692"|go:"GO:0032701"|go:"GO:0036126"|go:"GO:0042802"|go:"GO:0043066"|go:"GO:0043524"|go:"GO:0043621"|go:"GO:0048019"|go:"…		Start position of the feature chain:672|End position of the feature chain:713	comment:mint|function:Plays a role as a neuroprotective factor against death induced by multiple different types of familial Alzheimer disease genes and beta amyloid in Alzheimer disease. Induced chemotaxis of mononuclear phagocytes by using FPRL1. Reduced the aggregation and fibrillary formation by suppressing the effect of APP on mononuclear phagocytes and acts by competitively inhibiting the a…	figure legend:Fig. 4D, 4F|full coverage:Only protein-protein interactions	taxid:-1(in vitro)|taxid:-1(In vitro)	-	2018-11-12	2018-11-12	crc64:3AC85563D7858C37	crc64:08B9A778EC13B971	-	-	-	mutation with no effect:14-14	0	0	psi-mi:"MI:0396"(predetermined participant)	psi-mi:"MI:0396"(predetermined participant)
uniprotkb:P05067-PRO_0000000092	uniprotkb:Q8IVG9	intact:EBI-821758|uniprotkb:P05067-PRO_0000000092	intact:MINT-265682|intact:EBI-8643752|uniprotkb:Q8IVG9	psi-mi:p05067-pro_0000000092(display_short)|psi-mi:Amyloid-beta protein 42(display_long)|uniprotkb:Alzheimer disease amyloid protein(gene name synonym)|uniprotkb:Cerebral vascular amyloid peptide(gene name synonym)|uniprotkb:A4(gene name synonym)|uniprotkb:AD1(gene name synonym)|uniprotkb:ABPP(gene name synonym)|uniprotkb:PreA4(gene name synonym)|uniprotkb:Protease nexin-II(gene name synonym)|uni…	psi-mi:hunin_human(display_short)|psi-mi:Humanin(display_long)|uniprotkb:MT-RNR2(gene name)|uniprotkb:Humanin mitochondrial(gene name synonym)|uniprotkb:HN(gene name synonym)	psi-mi:"MI:1232"(aggregation assay)	Romeo M. et al.(2016)	intact:EBI-20827752|pubmed:28282805|imex:IM-26888	taxid:9606(human)|taxid:9606(Homo sapiens)	taxid:9606(human)|taxid:9606(Homo sapiens)	psi-mi:"MI:0407"(direct interaction)	psi-mi:"MI:0486"(UniProt)	intact:EBI-20828017|imex:IM-26888-14	intact-miscore:0.6	-	psi-mi:"MI:0499"(unspecified role)	psi-mi:"MI:0499"(unspecified role)	psi-mi:"MI:0497"(neutral component)	psi-mi:"MI:0497"(neutral component)	psi-mi:"MI:0326"(protein)	psi-mi:"MI:0326"(protein)	intact:EBI-77613(chain-parent)	interpro:IPR028139|rcsb pdb:1Y32|rcsb pdb:2GD3|rcsb pdb:5GIW|rcsb pdb:7WVX|go:"GO:0001664"|go:"GO:0005102"|go:"GO:0005576"|go:"GO:0005615"|go:"GO:0005634"|go:"GO:0005737"|go:"GO:0005739"|go:"GO:0006879"|go:"GO:0006915"|go:"GO:0007005"|go:"GO:0007267"|go:"GO:0030595"|go:"GO:0032692"|go:"GO:0032701"|go:"GO:0036126"|go:"GO:0042802"|go:"GO:0043066"|go:"GO:0043524"|go:"GO:0043621"|go:"GO:0048019"|go:"…		Start position of the feature chain:672|End position of the feature chain:713	comment:mint|function:Plays a role as a neuroprotective factor against death induced by multiple different types of familial Alzheimer disease genes and beta amyloid in Alzheimer disease. Induced chemotaxis of mononuclear phagocytes by using FPRL1. Reduced the aggregation and fibrillary formation by suppressing the effect of APP on mononuclear phagocytes and acts by competitively inhibiting the a…	figure legend:Fig. 5|full coverage:Only protein-protein interactions	taxid:-1(in vitro)|taxid:-1(In vitro)	-	2018-11-12	2019-04-04	crc64:3AC85563D7858C37	crc64:08B9A778EC13B971	-	-	-	mutation with no effect:14-14	0	0	psi-mi:"MI:0396"(predetermined participant)	psi-mi:"MI:0396"(predetermined participant)
uniprotkb:P42704	uniprotkb:P05067	uniprotkb:A0PJE3|uniprotkb:A8K1V1|uniprotkb:Q53PC0|uniprotkb:Q53QN7|uniprotkb:Q96D84|uniprotkb:Q6ZUD8|uniprotkb:Q7Z7A6|ensembl:ENSP00000260665.7|intact:EBI-1050853|uniprotkb:P42704	intact:EBI-28985182|uniprotkb:B2R5V1|uniprotkb:D3DSD1|uniprotkb:D3DSD2|uniprotkb:D3DSD3|uniprotkb:P09000|uniprotkb:P78438|uniprotkb:Q13764|uniprotkb:Q13778|uniprotkb:Q13793|uniprotkb:Q6GSC0|uniprotkb:Q8WZ99|uniprotkb:Q9UC33|uniprotkb:Q9UCC8|uniprotkb:Q9UCD1|uniprotkb:Q9UQ58|uniprotkb:Q16011|uniprotkb:Q16014|uniprotkb:Q16019|uniprotkb:Q16020|uniprotkb:Q9BT38|uniprotkb:Q9UCA9|uniprotkb:Q9UCB6|unipr…	psi-mi:lpprc_human(display_short)|psi-mi:Leucine-rich PPR motif-containing protein, mitochondrial(display_long)|uniprotkb:LRPPRC(gene name)|uniprotkb:LRP130(gene name synonym)|uniprotkb:GP130(gene name synonym)|uniprotkb:130 kDa leucine-rich protein(gene name synonym)	psi-mi:a4_human(display_short)|psi-mi:Amyloid-beta precursor protein(display_long)|uniprotkb:APP(gene name)|uniprotkb:"Amyloid-beta (A4) precursor protein"(gene name synonym)|uniprotkb:Alzheimer disease amyloid A4 protein homolog(gene name synonym)|uniprotkb:Amyloid-beta A4 protein(gene name synonym)|uniprotkb:Amyloid precursor protein(gene name synonym)|uniprotkb:APPI(gene name synonym)|uniprotk…	psi-mi:"MI:0006"(anti bait coimmunoprecipitation)	Hosp F. et al.(2015)	intact:EBI-21132292|pubmed:25959826|imex:IM-27137	taxid:9606(human)|taxid:9606(Homo sapiens)	taxid:9606(human)|taxid:9606(Homo sapiens)	psi-mi:"MI:0915"(physical association)	psi-mi:"MI:0486"(UniProt)	intact:EBI-21135930|imex:IM-27137-9	intact-miscore:0.58	-	psi-mi:"MI:0499"(unspecified role)	psi-mi:"MI:0499"(unspecified role)	psi-mi:"MI:0498"(prey)	psi-mi:"MI:0496"(bait)	psi-mi:"MI:0326"(protein)	psi-mi:"MI:0326"(protein)	efo:"Orphanet:70472"|reactome:R-HSA-9836573|reactome:R-HSA-9707564|reactome:R-HSA-611105|interpro:IPR002885|interpro:IPR011990|interpro:IPR033443|interpro:IPR033490|rcsb pdb:8ANY|go:"GO:0005856"|go:"GO:0005874"|go:"GO:0008017"|go:"GO:0016020"|go:"GO:0031625"|go:"GO:0042645"|go:"GO:0047497"|go:"GO:0048471"|go:"GO:0048487"|go:"GO:0051028"|go:"GO:0070129"|go:"GO:1990904"|go:"GO:0000794"|go:"GO:00009…	efo:"Orphanet:324723"|efo:"Orphanet:324718"|efo:"Orphanet:324713"|efo:"Orphanet:324708"|efo:"Orphanet:324703"|efo:"Orphanet:1020"|efo:"Orphanet:100006"|reactome:R-HSA-8957275|reactome:R-HSA-8862803|reactome:R-HSA-879415|reactome:R-HSA-844456|reactome:R-HSA-445989|reactome:R-HSA-444473|reactome:R-HSA-432720|reactome:R-HSA-418594|reactome:R-HSA-416476|reactome:R-HSA-381426|reactome:R-HSA-3000178|re…		-	-	figure legend:Fig. 5B|full coverage:Only protein-protein interactions	taxid:9606(human-293t)|taxid:9606(Homo sapiens HEK293T embryonic kidney cell)	-	2019-01-28	2019-01-28	crc64:61AB0C8BF8A972E6	crc64:A12EE761403740F5	-	-	-	mutation increasing interaction strength:670-671	0	0	psi-mi:"MI:0113"(western blot)	psi-mi:"MI:0113"(western blot)
uniprotkb:P42704	uniprotkb:P05067	uniprotkb:A0PJE3|uniprotkb:A8K1V1|uniprotkb:Q53PC0|uniprotkb:Q53QN7|uniprotkb:Q96D84|uniprotkb:Q6ZUD8|uniprotkb:Q7Z7A6|ensembl:ENSP00000260665.7|intact:EBI-1050853|uniprotkb:P42704	intact:EBI-28985182|uniprotkb:B2R5V1|uniprotkb:D3DSD1|uniprotkb:D3DSD2|uniprotkb:D3DSD3|uniprotkb:P09000|uniprotkb:P78438|uniprotkb:Q13764|uniprotkb:Q13778|uniprotkb:Q13793|uniprotkb:Q6GSC0|uniprotkb:Q8WZ99|uniprotkb:Q9UC33|uniprotkb:Q9UCC8|uniprotkb:Q9UCD1|uniprotkb:Q9UQ58|uniprotkb:Q16011|uniprotkb:Q16014|uniprotkb:Q16019|uniprotkb:Q16020|uniprotkb:Q9BT38|uniprotkb:Q9UCA9|uniprotkb:Q9UCB6|unipr…	psi-mi:lpprc_human(display_short)|psi-mi:Leucine-rich PPR motif-containing protein, mitochondrial(display_long)|uniprotkb:LRPPRC(gene name)|uniprotkb:LRP130(gene name synonym)|uniprotkb:GP130(gene name synonym)|uniprotkb:130 kDa leucine-rich protein(gene name synonym)	psi-mi:a4_human(display_short)|psi-mi:Amyloid-beta precursor protein(display_long)|uniprotkb:APP(gene name)|uniprotkb:"Amyloid-beta (A4) precursor protein"(gene name synonym)|uniprotkb:Alzheimer disease amyloid A4 protein homolog(gene name synonym)|uniprotkb:Amyloid-beta A4 protein(gene name synonym)|uniprotkb:Amyloid precursor protein(gene name synonym)|uniprotkb:APPI(gene name synonym)|uniprotk…	psi-mi:"MI:0006"(anti bait coimmunoprecipitation)	Hosp F. et al.(2015)	intact:EBI-21132292|pubmed:25959826|imex:IM-27137	taxid:9606(human)|taxid:9606(Homo sapiens)	taxid:9606(human)|taxid:9606(Homo sapiens)	psi-mi:"MI:0915"(physical association)	psi-mi:"MI:0486"(UniProt)	intact:EBI-21135941|imex:IM-27137-11	intact-miscore:0.58	-	psi-mi:"MI:0499"(unspecified role)	psi-mi:"MI:0499"(unspecified role)	psi-mi:"MI:0496"(bait)	psi-mi:"MI:0498"(prey)	psi-mi:"MI:0326"(protein)	psi-mi:"MI:0326"(protein)	efo:"Orphanet:70472"|reactome:R-HSA-9836573|reactome:R-HSA-9707564|reactome:R-HSA-611105|interpro:IPR002885|interpro:IPR011990|interpro:IPR033443|interpro:IPR033490|rcsb pdb:8ANY|go:"GO:0005856"|go:"GO:0005874"|go:"GO:0008017"|go:"GO:0016020"|go:"GO:0031625"|go:"GO:0042645"|go:"GO:0047497"|go:"GO:0048471"|go:"GO:0048487"|go:"GO:0051028"|go:"GO:0070129"|go:"GO:1990904"|go:"GO:0000794"|go:"GO:00009…	efo:"Orphanet:324723"|efo:"Orphanet:324718"|efo:"Orphanet:324713"|efo:"Orphanet:324708"|efo:"Orphanet:324703"|efo:"Orphanet:1020"|efo:"Orphanet:100006"|reactome:R-HSA-8957275|reactome:R-HSA-8862803|reactome:R-HSA-879415|reactome:R-HSA-844456|reactome:R-HSA-445989|reactome:R-HSA-444473|reactome:R-HSA-432720|reactome:R-HSA-418594|reactome:R-HSA-416476|reactome:R-HSA-381426|reactome:R-HSA-3000178|re…		-	-	figure legend:Fig. 5B|full coverage:Only protein-protein interactions	taxid:9606(human-293t)|taxid:9606(Homo sapiens HEK293T embryonic kidney cell)	-	2019-01-28	2019-01-28	crc64:61AB0C8BF8A972E6	crc64:A12EE761403740F5	-	-	-	mutation increasing interaction strength:670-671	0	0	psi-mi:"MI:0113"(western blot)	psi-mi:"MI:0113"(western blot)
uniprotkb:P42704	uniprotkb:P05067	uniprotkb:A0PJE3|uniprotkb:A8K1V1|uniprotkb:Q53PC0|uniprotkb:Q53QN7|uniprotkb:Q96D84|uniprotkb:Q6ZUD8|uniprotkb:Q7Z7A6|ensembl:ENSP00000260665.7|intact:EBI-1050853|uniprotkb:P42704	intact:EBI-28985182|uniprotkb:B2R5V1|uniprotkb:D3DSD1|uniprotkb:D3DSD2|uniprotkb:D3DSD3|uniprotkb:P09000|uniprotkb:P78438|uniprotkb:Q13764|uniprotkb:Q13778|uniprotkb:Q13793|uniprotkb:Q6GSC0|uniprotkb:Q8WZ99|uniprotkb:Q9UC33|uniprotkb:Q9UCC8|uniprotkb:Q9UCD1|uniprotkb:Q9UQ58|uniprotkb:Q16011|uniprotkb:Q16014|uniprotkb:Q16019|uniprotkb:Q16020|uniprotkb:Q9BT38|uniprotkb:Q9UCA9|uniprotkb:Q9UCB6|unipr…	psi-mi:lpprc_human(display_short)|psi-mi:Leucine-rich PPR motif-containing protein, mitochondrial(display_long)|uniprotkb:LRPPRC(gene name)|uniprotkb:LRP130(gene name synonym)|uniprotkb:GP130(gene name synonym)|uniprotkb:130 kDa leucine-rich protein(gene name synonym)	psi-mi:a4_human(display_short)|psi-mi:Amyloid-beta precursor protein(display_long)|uniprotkb:APP(gene name)|uniprotkb:"Amyloid-beta (A4) precursor protein"(gene name synonym)|uniprotkb:Alzheimer disease amyloid A4 protein homolog(gene name synonym)|uniprotkb:Amyloid-beta A4 protein(gene name synonym)|uniprotkb:Amyloid precursor protein(gene name synonym)|uniprotkb:APPI(gene name synonym)|uniprotk…	psi-mi:"MI:0813"(proximity ligation assay)	Hosp F. et al.(2015)	intact:EBI-21132292|pubmed:25959826|imex:IM-27137	taxid:9606(human)|taxid:9606(Homo sapiens)	taxid:9606(human)|taxid:9606(Homo sapiens)	psi-mi:"MI:2364"(proximity)	psi-mi:"MI:0486"(UniProt)	intact:EBI-21135965|imex:IM-27137-13	intact-miscore:0.58	-	psi-mi:"MI:0499"(unspecified role)	psi-mi:"MI:0499"(unspecified role)	psi-mi:"MI:0497"(neutral component)	psi-mi:"MI:0497"(neutral component)	psi-mi:"MI:0326"(protein)	psi-mi:"MI:0326"(protein)	efo:"Orphanet:70472"|reactome:R-HSA-9836573|reactome:R-HSA-9707564|reactome:R-HSA-611105|interpro:IPR002885|interpro:IPR011990|interpro:IPR033443|interpro:IPR033490|rcsb pdb:8ANY|go:"GO:0005856"|go:"GO:0005874"|go:"GO:0008017"|go:"GO:0016020"|go:"GO:0031625"|go:"GO:0042645"|go:"GO:0047497"|go:"GO:0048471"|go:"GO:0048487"|go:"GO:0051028"|go:"GO:0070129"|go:"GO:1990904"|go:"GO:0000794"|go:"GO:00009…	efo:"Orphanet:324723"|efo:"Orphanet:324718"|efo:"Orphanet:324713"|efo:"Orphanet:324708"|efo:"Orphanet:324703"|efo:"Orphanet:1020"|efo:"Orphanet:100006"|reactome:R-HSA-8957275|reactome:R-HSA-8862803|reactome:R-HSA-879415|reactome:R-HSA-844456|reactome:R-HSA-445989|reactome:R-HSA-444473|reactome:R-HSA-432720|reactome:R-HSA-418594|reactome:R-HSA-416476|reactome:R-HSA-381426|reactome:R-HSA-3000178|re…		-	-	figure legend:Fig. 5c|full coverage:Only protein-protein interactions	taxid:9606(human-293t)|taxid:9606(Homo sapiens HEK293T embryonic kidney cell)	-	2019-01-28	2019-01-28	crc64:61AB0C8BF8A972E6	crc64:A12EE761403740F5	-	-	-	mutation increasing interaction strength:670-671	0	0	psi-mi:"MI:0421"(identification by antibody)	psi-mi:"MI:0421"(identification by antibody)
uniprotkb:P05067-4	uniprotkb:P04629	intact:EBI-8513344|intact:MINT-150885|intact:EBI-8513450|intact:EBI-8513789|intact:EBI-7458081|intact:EBI-7458225|intact:EBI-8513738|intact:EBI-8513677|intact:EBI-8513407|intact:EBI-7457926|ensembl:ENSP00000345463.5|intact:EBI-302641|uniprotkb:P05067-4	uniprotkb:B7ZM34|uniprotkb:P08119|uniprotkb:Q15655|uniprotkb:Q15656|uniprotkb:Q5D056|uniprotkb:Q5VZS2|uniprotkb:Q7Z5C3|uniprotkb:Q9UIU7|uniprotkb:B2R6T5|ensembl:ENSP00000431418.1|intact:EBI-1028226|uniprotkb:P04629	psi-mi:p05067-4(display_short)|psi-mi:Amyloid-beta precursor protein(display_long)|uniprotkb:A4(gene name synonym)|uniprotkb:AD1(gene name synonym)|uniprotkb:ABPP(gene name synonym)|uniprotkb:Alzheimer disease amyloid protein(gene name synonym)|uniprotkb:Cerebral vascular amyloid peptide(gene name synonym)|uniprotkb:PreA4(gene name synonym)|uniprotkb:Protease nexin-II(gene name synonym)|uniprotkb…	psi-mi:ntrk1_human(display_short)|psi-mi:High affinity nerve growth factor receptor(display_long)|uniprotkb:NTRK1(gene name)|uniprotkb:gp140trk(gene name synonym)|uniprotkb:Tyrosine kinase receptor A(gene name synonym)|uniprotkb:Tyrosine kinase receptor(gene name synonym)|uniprotkb:Tropomyosin-related kinase A(gene name synonym)|uniprotkb:TRKA(gene name synonym)|uniprotkb:MTC(gene name synonym)|u…	psi-mi:"MI:0006"(anti bait coimmunoprecipitation)	Canu N. et al.(2016)	intact:EBI-21174796|pubmed:28197073|imex:IM-27141	taxid:9606(human)|taxid:9606(Homo sapiens)	taxid:9606(human)|taxid:9606(Homo sapiens)	psi-mi:"MI:0915"(physical association)	psi-mi:"MI:0486"(UniProt)	intact:EBI-21174811|imex:IM-27141-1	intact-miscore:0.51	-	psi-mi:"MI:0499"(unspecified role)	psi-mi:"MI:0499"(unspecified role)	psi-mi:"MI:0498"(prey)	psi-mi:"MI:0496"(bait)	psi-mi:"MI:0326"(protein)	psi-mi:"MI:0326"(protein)	intact:EBI-77613(isoform-parent)|ensembl:ENSG00000142192.22(gene)|ensembl:ENST00000348990.9(transcript)	efo:"Orphanet:642"|efo:"Orphanet:146"|efo:"Orphanet:99361"|efo:"Orphanet:64752"|reactome:R-HSA-198745|reactome:R-HSA-198203|reactome:R-HSA-187706|reactome:R-HSA-187042|reactome:R-HSA-187024|reactome:R-HSA-177504|reactome:R-HSA-170984|reactome:R-HSA-170968|reactome:R-HSA-167044|reactome:R-HSA-167021|refseq:NP_002520.2|refseq:NP_001012331.1|refseq:NP_001007793.1|dip:DIP-5714N|mint:P04629|ensembl:EN…		isoform-comment:A major isoform.	-	figure legend:Fig. 1B, Fig. 2F, Supp. Fig. 2|full coverage:Only protein-protein interactions	taxid:9606(human-293)|taxid:9606(Homo sapiens HEK293 embryonic kidney cell)	-	2019-01-31	2019-01-31	crc64:4F6EA0139F969D56	crc64:6C15C721E336B601	-	-	mutation with no effect:642-642,595-596|mutation disrupting interaction strength:682-682|necessary binding region:597-612	mutation with no effect:538-538	0	0	psi-mi:"MI:0113"(western blot)	psi-mi:"MI:0113"(western blot)
uniprotkb:P05067-4	uniprotkb:P04629	intact:EBI-8513344|intact:MINT-150885|intact:EBI-8513450|intact:EBI-8513789|intact:EBI-7458081|intact:EBI-7458225|intact:EBI-8513738|intact:EBI-8513677|intact:EBI-8513407|intact:EBI-7457926|ensembl:ENSP00000345463.5|intact:EBI-302641|uniprotkb:P05067-4	uniprotkb:B7ZM34|uniprotkb:P08119|uniprotkb:Q15655|uniprotkb:Q15656|uniprotkb:Q5D056|uniprotkb:Q5VZS2|uniprotkb:Q7Z5C3|uniprotkb:Q9UIU7|uniprotkb:B2R6T5|ensembl:ENSP00000431418.1|intact:EBI-1028226|uniprotkb:P04629	psi-mi:p05067-4(display_short)|psi-mi:Amyloid-beta precursor protein(display_long)|uniprotkb:A4(gene name synonym)|uniprotkb:AD1(gene name synonym)|uniprotkb:ABPP(gene name synonym)|uniprotkb:Alzheimer disease amyloid protein(gene name synonym)|uniprotkb:Cerebral vascular amyloid peptide(gene name synonym)|uniprotkb:PreA4(gene name synonym)|uniprotkb:Protease nexin-II(gene name synonym)|uniprotkb…	psi-mi:ntrk1_human(display_short)|psi-mi:High affinity nerve growth factor receptor(display_long)|uniprotkb:NTRK1(gene name)|uniprotkb:gp140trk(gene name synonym)|uniprotkb:Tyrosine kinase receptor A(gene name synonym)|uniprotkb:Tyrosine kinase receptor(gene name synonym)|uniprotkb:Tropomyosin-related kinase A(gene name synonym)|uniprotkb:TRKA(gene name synonym)|uniprotkb:MTC(gene name synonym)|u…	psi-mi:"MI:0809"(bimolecular fluorescence complementation)	Canu N. et al.(2016)	intact:EBI-21174796|pubmed:28197073|imex:IM-27141	taxid:9606(human)|taxid:9606(Homo sapiens)	taxid:9606(human)|taxid:9606(Homo sapiens)	psi-mi:"MI:0915"(physical association)	psi-mi:"MI:0486"(UniProt)	intact:EBI-21181230|imex:IM-27141-5	intact-miscore:0.51	-	psi-mi:"MI:0499"(unspecified role)	psi-mi:"MI:0499"(unspecified role)	psi-mi:"MI:0497"(neutral component)	psi-mi:"MI:0497"(neutral component)	psi-mi:"MI:0326"(protein)	psi-mi:"MI:0326"(protein)	intact:EBI-77613(isoform-parent)|ensembl:ENSG00000142192.22(gene)|ensembl:ENST00000348990.9(transcript)	efo:"Orphanet:642"|efo:"Orphanet:146"|efo:"Orphanet:99361"|efo:"Orphanet:64752"|reactome:R-HSA-198745|reactome:R-HSA-198203|reactome:R-HSA-187706|reactome:R-HSA-187042|reactome:R-HSA-187024|reactome:R-HSA-177504|reactome:R-HSA-170984|reactome:R-HSA-170968|reactome:R-HSA-167044|reactome:R-HSA-167021|refseq:NP_002520.2|refseq:NP_001012331.1|refseq:NP_001007793.1|dip:DIP-5714N|mint:P04629|ensembl:EN…		isoform-comment:A major isoform.	-	figure legend:Fig. 2C-E, 3A 3D-G, Supp. Fig. 5|full coverage:Only protein-protein interactions	taxid:9606(human-293)|taxid:9606(Homo sapiens HEK293 embryonic kidney cell)	-	2019-01-31	2019-01-31	crc64:4F6EA0139F969D56	crc64:6C15C721E336B601	-	-	necessary binding region:587-612|mutation with no effect:642-642,595-596|n-venus:c-c|mutation disrupting interaction strength:682-682	c-venus:c-c	0	0	psi-mi:"MI:0867"(tag visualisation by fluorescence)	psi-mi:"MI:0867"(tag visualisation by fluorescence)
uniprotkb:P05067-4	uniprotkb:P04629	intact:EBI-8513344|intact:MINT-150885|intact:EBI-8513450|intact:EBI-8513789|intact:EBI-7458081|intact:EBI-7458225|intact:EBI-8513738|intact:EBI-8513677|intact:EBI-8513407|intact:EBI-7457926|ensembl:ENSP00000345463.5|intact:EBI-302641|uniprotkb:P05067-4	uniprotkb:B7ZM34|uniprotkb:P08119|uniprotkb:Q15655|uniprotkb:Q15656|uniprotkb:Q5D056|uniprotkb:Q5VZS2|uniprotkb:Q7Z5C3|uniprotkb:Q9UIU7|uniprotkb:B2R6T5|ensembl:ENSP00000431418.1|intact:EBI-1028226|uniprotkb:P04629	psi-mi:p05067-4(display_short)|psi-mi:Amyloid-beta precursor protein(display_long)|uniprotkb:A4(gene name synonym)|uniprotkb:AD1(gene name synonym)|uniprotkb:ABPP(gene name synonym)|uniprotkb:Alzheimer disease amyloid protein(gene name synonym)|uniprotkb:Cerebral vascular amyloid peptide(gene name synonym)|uniprotkb:PreA4(gene name synonym)|uniprotkb:Protease nexin-II(gene name synonym)|uniprotkb…	psi-mi:ntrk1_human(display_short)|psi-mi:High affinity nerve growth factor receptor(display_long)|uniprotkb:NTRK1(gene name)|uniprotkb:gp140trk(gene name synonym)|uniprotkb:Tyrosine kinase receptor A(gene name synonym)|uniprotkb:Tyrosine kinase receptor(gene name synonym)|uniprotkb:Tropomyosin-related kinase A(gene name synonym)|uniprotkb:TRKA(gene name synonym)|uniprotkb:MTC(gene name synonym)|u…	psi-mi:"MI:0809"(bimolecular fluorescence complementation)	Canu N. et al.(2016)	intact:EBI-21174796|pubmed:28197073|imex:IM-27141	taxid:9606(human)|taxid:9606(Homo sapiens)	taxid:9606(human)|taxid:9606(Homo sapiens)	psi-mi:"MI:0915"(physical association)	psi-mi:"MI:0486"(UniProt)	intact:EBI-21182735|imex:IM-27141-9	intact-miscore:0.51	-	psi-mi:"MI:0499"(unspecified role)	psi-mi:"MI:0499"(unspecified role)	psi-mi:"MI:0497"(neutral component)	psi-mi:"MI:0497"(neutral component)	psi-mi:"MI:0326"(protein)	psi-mi:"MI:0326"(protein)	intact:EBI-77613(isoform-parent)|ensembl:ENSG00000142192.22(gene)|ensembl:ENST00000348990.9(transcript)	efo:"Orphanet:642"|efo:"Orphanet:146"|efo:"Orphanet:99361"|efo:"Orphanet:64752"|reactome:R-HSA-198745|reactome:R-HSA-198203|reactome:R-HSA-187706|reactome:R-HSA-187042|reactome:R-HSA-187024|reactome:R-HSA-177504|reactome:R-HSA-170984|reactome:R-HSA-170968|reactome:R-HSA-167044|reactome:R-HSA-167021|refseq:NP_002520.2|refseq:NP_001012331.1|refseq:NP_001007793.1|dip:DIP-5714N|mint:P04629|ensembl:EN…		isoform-comment:A major isoform.	-	figure legend:Fig. 2C-E, 3A 3H-J, Supp. Fig. 5|full coverage:Only protein-protein interactions	taxid:9606(human-293)|taxid:9606(Homo sapiens HEK293 embryonic kidney cell)	-	2019-02-01	2019-02-01	crc64:4F6EA0139F969D56	crc64:6C15C721E336B601	-	-	mutation with no effect:642-642,595-596|n-venus:c-c|mutation disrupting interaction strength:682-682	sufficient binding region:354-488|c-venus:c-c	0	0	psi-mi:"MI:0867"(tag visualisation by fluorescence)	psi-mi:"MI:0867"(tag visualisation by fluorescence)
uniprotkb:P05067-4	uniprotkb:P04629	intact:EBI-8513344|intact:MINT-150885|intact:EBI-8513450|intact:EBI-8513789|intact:EBI-7458081|intact:EBI-7458225|intact:EBI-8513738|intact:EBI-8513677|intact:EBI-8513407|intact:EBI-7457926|ensembl:ENSP00000345463.5|intact:EBI-302641|uniprotkb:P05067-4	uniprotkb:B7ZM34|uniprotkb:P08119|uniprotkb:Q15655|uniprotkb:Q15656|uniprotkb:Q5D056|uniprotkb:Q5VZS2|uniprotkb:Q7Z5C3|uniprotkb:Q9UIU7|uniprotkb:B2R6T5|ensembl:ENSP00000431418.1|intact:EBI-1028226|uniprotkb:P04629	psi-mi:p05067-4(display_short)|psi-mi:Amyloid-beta precursor protein(display_long)|uniprotkb:A4(gene name synonym)|uniprotkb:AD1(gene name synonym)|uniprotkb:ABPP(gene name synonym)|uniprotkb:Alzheimer disease amyloid protein(gene name synonym)|uniprotkb:Cerebral vascular amyloid peptide(gene name synonym)|uniprotkb:PreA4(gene name synonym)|uniprotkb:Protease nexin-II(gene name synonym)|uniprotkb…	psi-mi:ntrk1_human(display_short)|psi-mi:High affinity nerve growth factor receptor(display_long)|uniprotkb:NTRK1(gene name)|uniprotkb:gp140trk(gene name synonym)|uniprotkb:Tyrosine kinase receptor A(gene name synonym)|uniprotkb:Tyrosine kinase receptor(gene name synonym)|uniprotkb:Tropomyosin-related kinase A(gene name synonym)|uniprotkb:TRKA(gene name synonym)|uniprotkb:MTC(gene name synonym)|u…	psi-mi:"MI:0809"(bimolecular fluorescence complementation)	Canu N. et al.(2016)	intact:EBI-21174796|pubmed:28197073|imex:IM-27141	taxid:9606(human)|taxid:9606(Homo sapiens)	taxid:9606(human)|taxid:9606(Homo sapiens)	psi-mi:"MI:0915"(physical association)	psi-mi:"MI:0486"(UniProt)	intact:EBI-21182777|imex:IM-27141-11	intact-miscore:0.51	-	psi-mi:"MI:0499"(unspecified role)	psi-mi:"MI:0499"(unspecified role)	psi-mi:"MI:0497"(neutral component)	psi-mi:"MI:0497"(neutral component)	psi-mi:"MI:0326"(protein)	psi-mi:"MI:0326"(protein)	intact:EBI-77613(isoform-parent)|ensembl:ENSG00000142192.22(gene)|ensembl:ENST00000348990.9(transcript)	efo:"Orphanet:642"|efo:"Orphanet:146"|efo:"Orphanet:99361"|efo:"Orphanet:64752"|reactome:R-HSA-198745|reactome:R-HSA-198203|reactome:R-HSA-187706|reactome:R-HSA-187042|reactome:R-HSA-187024|reactome:R-HSA-177504|reactome:R-HSA-170984|reactome:R-HSA-170968|reactome:R-HSA-167044|reactome:R-HSA-167021|refseq:NP_002520.2|refseq:NP_001012331.1|refseq:NP_001007793.1|dip:DIP-5714N|mint:P04629|ensembl:EN…		isoform-comment:A major isoform.	-	figure legend:Fig. 4D|full coverage:Only protein-protein interactions	taxid:10090(mouse-nih_3t3)|taxid:10090(Mus musculus Swiss NIH 3t3 embryo fibroblast cells)	-	2019-02-01	2019-02-01	crc64:4F6EA0139F969D56	crc64:6C15C721E336B601	-	-	n-venus:c-c|mutation disrupting interaction strength:682-682	c-venus:c-c	0	0	psi-mi:"MI:0867"(tag visualisation by fluorescence)	psi-mi:"MI:0867"(tag visualisation by fluorescence)
uniprotkb:P05067-4	uniprotkb:P04629	intact:EBI-8513344|intact:MINT-150885|intact:EBI-8513450|intact:EBI-8513789|intact:EBI-7458081|intact:EBI-7458225|intact:EBI-8513738|intact:EBI-8513677|intact:EBI-8513407|intact:EBI-7457926|ensembl:ENSP00000345463.5|intact:EBI-302641|uniprotkb:P05067-4	uniprotkb:B7ZM34|uniprotkb:P08119|uniprotkb:Q15655|uniprotkb:Q15656|uniprotkb:Q5D056|uniprotkb:Q5VZS2|uniprotkb:Q7Z5C3|uniprotkb:Q9UIU7|uniprotkb:B2R6T5|ensembl:ENSP00000431418.1|intact:EBI-1028226|uniprotkb:P04629	psi-mi:p05067-4(display_short)|psi-mi:Amyloid-beta precursor protein(display_long)|uniprotkb:A4(gene name synonym)|uniprotkb:AD1(gene name synonym)|uniprotkb:ABPP(gene name synonym)|uniprotkb:Alzheimer disease amyloid protein(gene name synonym)|uniprotkb:Cerebral vascular amyloid peptide(gene name synonym)|uniprotkb:PreA4(gene name synonym)|uniprotkb:Protease nexin-II(gene name synonym)|uniprotkb…	psi-mi:ntrk1_human(display_short)|psi-mi:High affinity nerve growth factor receptor(display_long)|uniprotkb:NTRK1(gene name)|uniprotkb:gp140trk(gene name synonym)|uniprotkb:Tyrosine kinase receptor A(gene name synonym)|uniprotkb:Tyrosine kinase receptor(gene name synonym)|uniprotkb:Tropomyosin-related kinase A(gene name synonym)|uniprotkb:TRKA(gene name synonym)|uniprotkb:MTC(gene name synonym)|u…	psi-mi:"MI:0809"(bimolecular fluorescence complementation)	Canu N. et al.(2016)	intact:EBI-21174796|pubmed:28197073|imex:IM-27141	taxid:9606(human)|taxid:9606(Homo sapiens)	taxid:9606(human)|taxid:9606(Homo sapiens)	psi-mi:"MI:0915"(physical association)	psi-mi:"MI:0486"(UniProt)	intact:EBI-21182865|imex:IM-27141-13	intact-miscore:0.51	-	psi-mi:"MI:0499"(unspecified role)	psi-mi:"MI:0499"(unspecified role)	psi-mi:"MI:0497"(neutral component)	psi-mi:"MI:0497"(neutral component)	psi-mi:"MI:0326"(protein)	psi-mi:"MI:0326"(protein)	intact:EBI-77613(isoform-parent)|ensembl:ENSG00000142192.22(gene)|ensembl:ENST00000348990.9(transcript)	efo:"Orphanet:642"|efo:"Orphanet:146"|efo:"Orphanet:99361"|efo:"Orphanet:64752"|reactome:R-HSA-198745|reactome:R-HSA-198203|reactome:R-HSA-187706|reactome:R-HSA-187042|reactome:R-HSA-187024|reactome:R-HSA-177504|reactome:R-HSA-170984|reactome:R-HSA-170968|reactome:R-HSA-167044|reactome:R-HSA-167021|refseq:NP_002520.2|refseq:NP_001012331.1|refseq:NP_001007793.1|dip:DIP-5714N|mint:P04629|ensembl:EN…		isoform-comment:A major isoform.	-	figure legend:Fig. 4D|full coverage:Only protein-protein interactions	taxid:9606(human-hela)|taxid:9606(Homo sapiens HeLa epitheloid cervical carcinoma cell)	-	2019-02-01	2019-02-01	crc64:4F6EA0139F969D56	crc64:6C15C721E336B601	-	-	mutation disrupting interaction strength:682-682|n-venus:c-c	c-venus:c-c	0	0	psi-mi:"MI:0867"(tag visualisation by fluorescence)	psi-mi:"MI:0867"(tag visualisation by fluorescence)
uniprotkb:Q9UIK5	uniprotkb:P05067-4	uniprotkb:Q53H90|uniprotkb:Q4ZFW4|uniprotkb:Q2FA44|uniprotkb:Q9UK65|uniprotkb:Q9NR15|uniprotkb:Q53RE1|uniprotkb:Q8N2R5|uniprotkb:Q9P2Y9|uniprotkb:Q9NSS5|ensembl:ENSP00000272771.5|intact:EBI-11423693|uniprotkb:Q9UIK5	intact:EBI-8513344|intact:MINT-150885|intact:EBI-8513450|intact:EBI-8513789|intact:EBI-7458081|intact:EBI-7458225|intact:EBI-8513738|intact:EBI-8513677|intact:EBI-8513407|intact:EBI-7457926|ensembl:ENSP00000345463.5|intact:EBI-302641|uniprotkb:P05067-4	psi-mi:teff2_human(display_short)|psi-mi:Tomoregulin-2(display_long)|uniprotkb:HPP1(gene name synonym)|uniprotkb:Hyperplastic polyposis protein 1(gene name synonym)|uniprotkb:TENB2(gene name synonym)|uniprotkb:TPEF(gene name synonym)|uniprotkb:Transmembrane protein with EGF-like and two follistatin-like domains(gene name synonym)|uniprotkb:UNQ178/PRO204(orf name)|uniprotkb:TMEFF2(gene name)	psi-mi:p05067-4(display_short)|psi-mi:Amyloid-beta precursor protein(display_long)|uniprotkb:A4(gene name synonym)|uniprotkb:AD1(gene name synonym)|uniprotkb:ABPP(gene name synonym)|uniprotkb:Alzheimer disease amyloid protein(gene name synonym)|uniprotkb:Cerebral vascular amyloid peptide(gene name synonym)|uniprotkb:PreA4(gene name synonym)|uniprotkb:Protease nexin-II(gene name synonym)|uniprotkb…	psi-mi:"MI:0007"(anti tag coimmunoprecipitation)	Hong HS. et al.(2014)	intact:EBI-21194760|pubmed:26402097|imex:IM-27224	taxid:9606(human)|taxid:9606(Homo sapiens)	taxid:9606(human)|taxid:9606(Homo sapiens)	psi-mi:"MI:0915"(physical association)	psi-mi:"MI:0486"(UniProt)	intact:EBI-21195407|imex:IM-27224-15	intact-miscore:0.4	-	psi-mi:"MI:0499"(unspecified role)	psi-mi:"MI:0499"(unspecified role)	psi-mi:"MI:0496"(bait)	psi-mi:"MI:0498"(prey)	psi-mi:"MI:0326"(protein)	psi-mi:"MI:0326"(protein)	interpro:IPR000742|interpro:IPR002350|interpro:IPR036058|go:"GO:0045720"|go:"GO:0051497"|go:"GO:0005576"|go:"GO:0016020"|go:"GO:0030154"|go:"GO:0030336"|go:"GO:0044319"|ensembl:ENSG00000144339.12(gene)|ensembl:ENST00000272771.10(transcript)|mint:Q9UIK5|refseq:NP_001292063.1|refseq:NP_001292074.1|refseq:NP_057276.2	intact:EBI-77613(isoform-parent)|ensembl:ENSG00000142192.22(gene)|ensembl:ENST00000348990.9(transcript)		-	isoform-comment:A major isoform.	figure legend:Fig. 6a|full coverage:Only protein-protein interactions	taxid:10090(mouse-n2a)|taxid:10090(Mouse neuroblastoma cells)	-	2019-02-07	2019-02-07	crc64:44452F680FEBDCDB	crc64:4F6EA0139F969D56	-	-	his tag:c-c|v5 tag:c-c	mutation:595-596	0	0	psi-mi:"MI:0113"(western blot)	psi-mi:"MI:0113"(western blot)
uniprotkb:P05067-PRO_0000000093	uniprotkb:P49840	intact:EBI-20772365|intact:EBI-2431589|uniprotkb:P05067-PRO_0000000093	intact:EBI-21360350|uniprotkb:O14959|ensembl:ENSP00000222330.3|ensembl:ENSP00000412663.1|intact:EBI-1044067|uniprotkb:P49840	psi-mi:p05067-pro_0000000093(display_short)|psi-mi:Amyloid-beta protein 40(display_long)|uniprotkb:A4(gene name synonym)|uniprotkb:AD1(gene name synonym)|uniprotkb:ABPP(gene name synonym)|uniprotkb:Alzheimer disease amyloid protein(gene name synonym)|uniprotkb:Cerebral vascular amyloid peptide(gene name synonym)|uniprotkb:PreA4(gene name synonym)|uniprotkb:Protease nexin-II(gene name synonym)|uni…	psi-mi:gsk3a_human(display_short)|psi-mi:Glycogen synthase kinase-3 alpha(display_long)|uniprotkb:GSK3A(gene name)|uniprotkb:Serine/threonine-protein kinase GSK3A(gene name synonym)	psi-mi:"MI:0006"(anti bait coimmunoprecipitation)	Dunning CJ. et al.(2016)	intact:EBI-21199011|pubmed:26618561|imex:IM-27243	taxid:9606(human)|taxid:9606(Homo sapiens)	taxid:9606(human)|taxid:9606(Homo sapiens)	psi-mi:"MI:0407"(direct interaction)	psi-mi:"MI:0486"(UniProt)	intact:EBI-21199306|imex:IM-27243-11	intact-miscore:0.62	-	psi-mi:"MI:0499"(unspecified role)	psi-mi:"MI:0499"(unspecified role)	psi-mi:"MI:0498"(prey)	psi-mi:"MI:0496"(bait)	psi-mi:"MI:0326"(protein)	psi-mi:"MI:0326"(protein)	intact:EBI-77613(chain-parent)	reactome:R-HSA-381038|reactome:R-HSA-198323|reactome:R-HSA-9694631|reactome:R-HSA-9683610|reactome:R-HSA-9635465|reactome:R-HSA-5674400|refseq:NP_063937.2|mint:P49840|ensembl:ENSP00000412663.1|ensembl:ENSP00000222330.3|ensembl:ENST00000453535.1(transcript)|ensembl:ENST00000222330.8(transcript)|ensembl:ENSG00000105723.13(gene)|go:"GO:2000467"|go:"GO:2000466"|go:"GO:2000077"|go:"GO:1990635"|go:"GO:…		Start position of the feature chain:672|End position of the feature chain:711	-	figure legend:Fig. 4A|full coverage:Only protein-protein interactions	taxid:-1(in vitro)|taxid:-1(In vitro)	-	2019-02-14	2019-02-14	crc64:D563D7858C3768F1	crc64:F18C012C03B7D786	-	-	fluorescent dye label:n-n|mutation:1-1	-	0	0	psi-mi:"MI:0396"(predetermined participant)	psi-mi:"MI:0396"(predetermined participant)
uniprotkb:P14780	uniprotkb:P05067-PRO_0000000093	uniprotkb:Q9UDK2|uniprotkb:Q3LR70|uniprotkb:Q8N725|uniprotkb:Q9H4Z1|uniprotkb:B2R7V9|uniprotkb:Q9UCJ9|uniprotkb:Q9UCL1|ensembl:ENSP00000361405.3|intact:EBI-1382326|uniprotkb:P14780	intact:EBI-20772365|intact:EBI-2431589|uniprotkb:P05067-PRO_0000000093	psi-mi:mmp9_human(display_short)|psi-mi:Matrix metalloproteinase-9(display_long)|uniprotkb:MMP9(gene name)|uniprotkb:Gelatinase B(gene name synonym)|uniprotkb:92 kDa gelatinase(gene name synonym)|uniprotkb:92 kDa type IV collagenase(gene name synonym)|uniprotkb:CLG4B(gene name synonym)	psi-mi:p05067-pro_0000000093(display_short)|psi-mi:Amyloid-beta protein 40(display_long)|uniprotkb:A4(gene name synonym)|uniprotkb:AD1(gene name synonym)|uniprotkb:ABPP(gene name synonym)|uniprotkb:Alzheimer disease amyloid protein(gene name synonym)|uniprotkb:Cerebral vascular amyloid peptide(gene name synonym)|uniprotkb:PreA4(gene name synonym)|uniprotkb:Protease nexin-II(gene name synonym)|uni…	psi-mi:"MI:0435"(protease assay)	Hernandez-Guillamon M. et al.(2015)	intact:EBI-21199483|pubmed:25897080|imex:IM-27203	taxid:9606(human)|taxid:9606(Homo sapiens)	taxid:9606(human)|taxid:9606(Homo sapiens)	psi-mi:"MI:0570"(protein cleavage)	psi-mi:"MI:0486"(UniProt)	intact:EBI-21199523|imex:IM-27203-7	intact-miscore:0.44	-	psi-mi:"MI:0501"(enzyme)	psi-mi:"MI:0502"(enzyme target)	psi-mi:"MI:0499"(unspecified role)	psi-mi:"MI:0499"(unspecified role)	psi-mi:"MI:0326"(protein)	psi-mi:"MI:0326"(protein)	efo:"Orphanet:1040"|reactome:R-HSA-9009391|reactome:R-HSA-6798695|reactome:R-HSA-6785807|reactome:R-HSA-3928665|reactome:R-HSA-2022090|reactome:R-HSA-1592389|reactome:R-HSA-1474228|reactome:R-HSA-1442490|reactome:R-HSA-1433557|refseq:NP_004985.2|dip:DIP-29518N|mint:P14780|ensembl:ENSP00000361405.3|ensembl:ENST00000372330.3(transcript)|ensembl:ENSG00000100985.7(gene)|go:"GO:2001268"|go:"GO:2001258…	intact:EBI-77613(chain-parent)	go:"GO:0004222"(function)	-	Start position of the feature chain:672|End position of the feature chain:711	figure legend:Fig. 1, 4D, 8B|full coverage:Only protein-protein interactions	taxid:-1(in vitro)|taxid:-1(In vitro)	-	2019-02-15	2019-02-15	crc64:2165AC8CA1466209	crc64:D563D7858C3768F1	-	-	sufficient binding region:20-707	mutation disrupting interaction rate:34-34	0	0	psi-mi:"MI:0427"(Identification by mass spectrometry)	psi-mi:"MI:0427"(Identification by mass spectrometry)
uniprotkb:Q9NSC5	uniprotkb:P05067-8	intact:EBI-2557809|intact:EBI-28972925|intact:EBI-10175777|uniprotkb:E9PCW9|uniprotkb:Q9NSC1|uniprotkb:B2RA10|uniprotkb:O14580|uniprotkb:O95350|uniprotkb:Q9NSB9|uniprotkb:Q9NSC0|ensembl:ENSP00000376162.2|ensembl:ENSP00000439937.1|ensembl:ENSP00000446026.1|intact:EBI-748420|uniprotkb:Q9NSC5	ensembl:ENSP00000350578.3|intact:EBI-302661|uniprotkb:P05067-8	psi-mi:home3_human(display_short)|psi-mi:Homer protein homolog 3(display_long)|uniprotkb:HOMER3(gene name)	psi-mi:p05067-8(display_short)|psi-mi:Amyloid-beta precursor protein(display_long)|uniprotkb:A4(gene name synonym)|uniprotkb:AD1(gene name synonym)|uniprotkb:ABPP(gene name synonym)|uniprotkb:Alzheimer disease amyloid protein(gene name synonym)|uniprotkb:Cerebral vascular amyloid peptide(gene name synonym)|uniprotkb:PreA4(gene name synonym)|uniprotkb:Protease nexin-II(gene name synonym)|uniprotkb…	psi-mi:"MI:0006"(anti bait coimmunoprecipitation)	Parisiadou L. et al.(2008)	intact:EBI-2267687|pubmed:18387811|imex:IM-19022	taxid:9606(human)|taxid:9606(Homo sapiens)	taxid:9606(human)|taxid:9606(Homo sapiens)	psi-mi:"MI:0915"(physical association)	psi-mi:"MI:0469"(European Bioinformatics Institute)	intact:EBI-2126702|imex:IM-19022-1	intact-miscore:0.52	-	psi-mi:"MI:0499"(unspecified role)	psi-mi:"MI:0499"(unspecified role)	psi-mi:"MI:0498"(prey)	psi-mi:"MI:0496"(bait)	psi-mi:"MI:0326"(protein)	psi-mi:"MI:0326"(protein)	reactome:R-HSA-6794361|refseq:NP_001139196.1|refseq:NP_004829.3|refseq:NP_001139194.1|refseq:NP_001139193.1|refseq:XP_006723007.1|refseq:XP_006723006.1|mint:Q9NSC5|ensembl:ENSP00000471835.1|ensembl:ENST00000594439.5|ensembl:ENSP00000446026.1|interpro:IPR000697|interpro:IPR011993|interpro:IPR044100|interpro:IPR045027|rcsb pdb:2P8V|rcsb pdb:3CVF|go:"GO:0005737"|go:"GO:0005829"|go:"GO:0005886"|go:"G…	intact:EBI-77613(isoform-parent)|uniprotkb:P05067-8(isoform-parent)|ensembl:ENSG00000142192.22(gene)|ensembl:ENST00000357903.7(transcript)		-	isoform-comment:A major isoform.	figure legend:Fig. 1B|full coverage:Only protein-protein interactions	taxid:9606(human-293t)|taxid:9606(Homo sapiens HEK293T embryonic kidney cell)	-	2008-12-10	2014-10-16	crc64:9FCC62319FF5165A	crc64:C987C557C5A3714E	-	-	myc tag:?-?|mutation decreasing interaction:27-27|necessary binding region:1-118(IPR000697)	-	0	0	psi-mi:"MI:0705"(anti tag western blot)	psi-mi:"MI:0705"(anti tag western blot)
uniprotkb:P05067-8	uniprotkb:Q9NSC5	ensembl:ENSP00000350578.3|intact:EBI-302661|uniprotkb:P05067-8	intact:EBI-2557809|intact:EBI-28972925|intact:EBI-10175777|uniprotkb:E9PCW9|uniprotkb:Q9NSC1|uniprotkb:B2RA10|uniprotkb:O14580|uniprotkb:O95350|uniprotkb:Q9NSB9|uniprotkb:Q9NSC0|ensembl:ENSP00000376162.2|ensembl:ENSP00000439937.1|ensembl:ENSP00000446026.1|intact:EBI-748420|uniprotkb:Q9NSC5	psi-mi:p05067-8(display_short)|psi-mi:Amyloid-beta precursor protein(display_long)|uniprotkb:A4(gene name synonym)|uniprotkb:AD1(gene name synonym)|uniprotkb:ABPP(gene name synonym)|uniprotkb:Alzheimer disease amyloid protein(gene name synonym)|uniprotkb:Cerebral vascular amyloid peptide(gene name synonym)|uniprotkb:PreA4(gene name synonym)|uniprotkb:Protease nexin-II(gene name synonym)|uniprotkb…	psi-mi:home3_human(display_short)|psi-mi:Homer protein homolog 3(display_long)|uniprotkb:HOMER3(gene name)	psi-mi:"MI:0007"(anti tag coimmunoprecipitation)	Parisiadou L. et al.(2008)	intact:EBI-2267687|pubmed:18387811|imex:IM-19022	taxid:9606(human)|taxid:9606(Homo sapiens)	taxid:9606(human)|taxid:9606(Homo sapiens)	psi-mi:"MI:0915"(physical association)	psi-mi:"MI:0469"(European Bioinformatics Institute)	intact:EBI-2126721|imex:IM-19022-2	intact-miscore:0.52	-	psi-mi:"MI:0499"(unspecified role)	psi-mi:"MI:0499"(unspecified role)	psi-mi:"MI:0498"(prey)	psi-mi:"MI:0496"(bait)	psi-mi:"MI:0326"(protein)	psi-mi:"MI:0326"(protein)	intact:EBI-77613(isoform-parent)|uniprotkb:P05067-8(isoform-parent)|ensembl:ENSG00000142192.22(gene)|ensembl:ENST00000357903.7(transcript)	reactome:R-HSA-6794361|refseq:NP_001139196.1|refseq:NP_004829.3|refseq:NP_001139194.1|refseq:NP_001139193.1|refseq:XP_006723007.1|refseq:XP_006723006.1|mint:Q9NSC5|ensembl:ENSP00000471835.1|ensembl:ENST00000594439.5|ensembl:ENSP00000446026.1|interpro:IPR000697|interpro:IPR011993|interpro:IPR044100|interpro:IPR045027|rcsb pdb:2P8V|rcsb pdb:3CVF|go:"GO:0005737"|go:"GO:0005829"|go:"GO:0005886"|go:"G…		isoform-comment:A major isoform.	-	figure legend:Fig. 1C|full coverage:Only protein-protein interactions	taxid:9606(human-293t)|taxid:9606(Homo sapiens HEK293T embryonic kidney cell)	-	2008-12-10	2014-10-16	crc64:C987C557C5A3714E	crc64:9FCC62319FF5165A	-	-	-	myc tag:?-?|mutation decreasing interaction:27-27|necessary binding region:1-118(IPR000697)	0	0	psi-mi:"MI:0113"(western blot)	psi-mi:"MI:0113"(western blot)
uniprotkb:Q9NZC2	uniprotkb:P05067-PRO_0000000092	uniprotkb:Q8N5H8|uniprotkb:Q8WYN6|ensembl:ENSP00000362205.3|intact:EBI-14036387|uniprotkb:Q9NZC2	intact:EBI-821758|uniprotkb:P05067-PRO_0000000092	psi-mi:trem2_human(display_short)|psi-mi:Triggering receptor expressed on myeloid cells 2(display_long)|uniprotkb:TREM2(gene name)|uniprotkb:Triggering receptor expressed on monocytes 2(gene name synonym)	psi-mi:p05067-pro_0000000092(display_short)|psi-mi:Amyloid-beta protein 42(display_long)|uniprotkb:Alzheimer disease amyloid protein(gene name synonym)|uniprotkb:Cerebral vascular amyloid peptide(gene name synonym)|uniprotkb:A4(gene name synonym)|uniprotkb:AD1(gene name synonym)|uniprotkb:ABPP(gene name synonym)|uniprotkb:PreA4(gene name synonym)|uniprotkb:Protease nexin-II(gene name synonym)|uni…	psi-mi:"MI:0411"(enzyme linked immunosorbent assay)	Lessard CB. et al.(2018)	intact:EBI-21019732|pubmed:30341064|imex:IM-27107	taxid:9606(human)|taxid:9606(Homo sapiens)	taxid:9606(human)|taxid:9606(Homo sapiens)	psi-mi:"MI:0407"(direct interaction)	psi-mi:"MI:0486"(UniProt)	intact:EBI-21458249|imex:IM-27107-42	intact-miscore:0.61	-	psi-mi:"MI:0499"(unspecified role)	psi-mi:"MI:0499"(unspecified role)	psi-mi:"MI:0496"(bait)	psi-mi:"MI:0498"(prey)	psi-mi:"MI:0326"(protein)	psi-mi:"MI:0326"(protein)	efo:"Orphanet:803"|efo:"Orphanet:2770"|efo:"Orphanet:275864"|efo:"Orphanet:238616"|efo:"Orphanet:1020"|efo:"Orphanet:100070"|efo:"Orphanet:100069"|reactome:R-HSA-416700|reactome:R-HSA-2424491|reactome:R-HSA-2172127|reactome:R-HSA-198933|refseq:NP_061838.1|refseq:NP_001258750.1|ensembl:ENSP00000362214.4|ensembl:ENST00000373122.8|ensembl:ENSP00000362205.3|ensembl:ENSP00000342651.4|ensembl:ENST00000…	intact:EBI-77613(chain-parent)		-	Start position of the feature chain:672|End position of the feature chain:713	figure legend:Fig. 4A|full coverage:Only protein-protein interactions	taxid:-1(in vitro)|taxid:-1(In vitro)	-	2019-06-25	2019-06-25	crc64:C894AA210F708AF7	crc64:3AC85563D7858C37	-	-	mutation with no effect:47-47|v5 tag:?-?|fc-igg tag:?-?|sufficient binding region:19..19-171..171|mutation with no effect:62-62	-	0	0	psi-mi:"MI:0421"(identification by antibody)	psi-mi:"MI:0421"(identification by antibody)
uniprotkb:P49768	uniprotkb:P05067-4	uniprotkb:O95465|uniprotkb:Q14762|uniprotkb:Q15719|uniprotkb:Q15720|uniprotkb:Q96P33|uniprotkb:Q9UIF0|uniprotkb:B2R6D3|ensembl:ENSP00000326366.5|ensembl:ENSP00000451915.2|ensembl:ENSP00000514903.1|ensembl:ENSP00000514904.1|ensembl:ENSP00000514905.1|ensembl:ENSP00000514933.1|ensembl:ENSP00000514944.1|ensembl:ENSP00000514948.1|ensembl:ENSP00000514950.1|ensembl:ENSP00000514966.1|ensembl:ENSP00000514…	intact:EBI-8513344|intact:MINT-150885|intact:EBI-8513450|intact:EBI-8513789|intact:EBI-7458081|intact:EBI-7458225|intact:EBI-8513738|intact:EBI-8513677|intact:EBI-8513407|intact:EBI-7457926|ensembl:ENSP00000345463.5|intact:EBI-302641|uniprotkb:P05067-4	psi-mi:psn1_human(display_short)|psi-mi:Presenilin-1(display_long)|uniprotkb:Psen1(gene name)|uniprotkb:Protein S182(gene name synonym)|uniprotkb:Psnl1(gene name synonym)|uniprotkb:PS1(gene name synonym)|uniprotkb:AD3(gene name synonym)	psi-mi:p05067-4(display_short)|psi-mi:Amyloid-beta precursor protein(display_long)|uniprotkb:A4(gene name synonym)|uniprotkb:AD1(gene name synonym)|uniprotkb:ABPP(gene name synonym)|uniprotkb:Alzheimer disease amyloid protein(gene name synonym)|uniprotkb:Cerebral vascular amyloid peptide(gene name synonym)|uniprotkb:PreA4(gene name synonym)|uniprotkb:Protease nexin-II(gene name synonym)|uniprotkb…	psi-mi:"MI:0435"(protease assay)	Ahn K. et al.(2010)	intact:EBI-15895482|doi:10.1073/pnas.1013246107|pubmed:21115843|imex:IM-17151	taxid:9606(human)|taxid:9606(Homo sapiens)	taxid:9606(human)|taxid:9606(Homo sapiens)	psi-mi:"MI:0570"(protein cleavage)	psi-mi:"MI:0465"(Database of Interacting Proteins)	intact:EBI-15895501|dip:DIP-89635E|imex:IM-17151-1	intact-miscore:0.7	-	psi-mi:"MI:0501"(enzyme)	psi-mi:"MI:0502"(enzyme target)	psi-mi:"MI:0499"(unspecified role)	psi-mi:"MI:0499"(unspecified role)	psi-mi:"MI:0326"(protein)	psi-mi:"MI:0326"(protein)	efo:"Orphanet:387"|efo:"Orphanet:275864"|efo:"Orphanet:154"|efo:"Orphanet:1020"|efo:"Orphanet:100070"|efo:"Orphanet:100069"|reactome:R-HSA-9017802|reactome:R-HSA-9013700|reactome:R-HSA-9013507|reactome:R-HSA-6798695|reactome:R-HSA-3928665|reactome:R-HSA-2979096|reactome:R-HSA-2894862|reactome:R-HSA-2644606|reactome:R-HSA-2122948|reactome:R-HSA-205043|reactome:R-HSA-193692|reactome:R-HSA-1474228|r…	intact:EBI-77613(isoform-parent)|ensembl:ENSG00000142192.22(gene)|ensembl:ENST00000348990.9(transcript)	psi-mi:"MI:0465"(imex source)	-	isoform-comment:A major isoform.	comment:Deletion of region 290-319 increased the interaction rate/strength.|full coverage:Only protein-protein interactions	taxid:-1(in vitro)|taxid:-1(In vitro)	-	2017-08-07	2017-08-10	crc64:5E0F451EF82BCF20	crc64:4F6EA0139F969D56	-	-	mutation disrupting interaction:385-385	binding-associated region:620-695	0	0	psi-mi:"MI:0396"(predetermined participant)	psi-mi:"MI:0396"(predetermined participant)
uniprotkb:P05067-PRO_0000000093	uniprotkb:P05067-PRO_0000000093	intact:EBI-20772365|intact:EBI-2431589|uniprotkb:P05067-PRO_0000000093	intact:EBI-20772365|intact:EBI-2431589|uniprotkb:P05067-PRO_0000000093	psi-mi:p05067-pro_0000000093(display_short)|psi-mi:Amyloid-beta protein 40(display_long)|uniprotkb:A4(gene name synonym)|uniprotkb:AD1(gene name synonym)|uniprotkb:ABPP(gene name synonym)|uniprotkb:Alzheimer disease amyloid protein(gene name synonym)|uniprotkb:Cerebral vascular amyloid peptide(gene name synonym)|uniprotkb:PreA4(gene name synonym)|uniprotkb:Protease nexin-II(gene name synonym)|uni…	psi-mi:p05067-pro_0000000093(display_short)|psi-mi:Amyloid-beta protein 40(display_long)|uniprotkb:A4(gene name synonym)|uniprotkb:AD1(gene name synonym)|uniprotkb:ABPP(gene name synonym)|uniprotkb:Alzheimer disease amyloid protein(gene name synonym)|uniprotkb:Cerebral vascular amyloid peptide(gene name synonym)|uniprotkb:PreA4(gene name synonym)|uniprotkb:Protease nexin-II(gene name synonym)|uni…	psi-mi:"MI:0020"(transmission electron microscopy)	Sgourakis NG. et al.(2015)	intact:EBI-16136656|doi:10.1016/j.str.2014.10.022|pubmed:25543257|imex:IM-24196	taxid:9606(human)|taxid:9606(Homo sapiens)	taxid:9606(human)|taxid:9606(Homo sapiens)	psi-mi:"MI:0407"(direct interaction)	psi-mi:"MI:0465"(Database of Interacting Proteins)	intact:EBI-16136675|dip:DIP-87879E|imex:IM-24196-1	intact-miscore:0.98	-	psi-mi:"MI:0499"(unspecified role)	psi-mi:"MI:0499"(unspecified role)	psi-mi:"MI:0499"(unspecified role)	psi-mi:"MI:0499"(unspecified role)	psi-mi:"MI:0326"(protein)	psi-mi:"MI:0326"(protein)	intact:EBI-77613(chain-parent)	intact:EBI-77613(chain-parent)	psi-mi:"MI:0465"(imex source)	Start position of the feature chain:672|End position of the feature chain:711	Start position of the feature chain:672|End position of the feature chain:711	full coverage:Only protein-protein interactions	taxid:-1(in vitro)|taxid:-1(In vitro)	-	2017-08-08	2018-09-18	crc64:D563D7858C3768F1	crc64:D563D7858C3768F1	-	-	mutation:23-23	mutation:23-23	0	0	psi-mi:"MI:0396"(predetermined participant)	psi-mi:"MI:0396"(predetermined participant)
uniprotkb:P05067-PRO_0000000093	uniprotkb:P05067-PRO_0000000093	intact:EBI-20772365|intact:EBI-2431589|uniprotkb:P05067-PRO_0000000093	intact:EBI-20772365|intact:EBI-2431589|uniprotkb:P05067-PRO_0000000093	psi-mi:p05067-pro_0000000093(display_short)|psi-mi:Amyloid-beta protein 40(display_long)|uniprotkb:A4(gene name synonym)|uniprotkb:AD1(gene name synonym)|uniprotkb:ABPP(gene name synonym)|uniprotkb:Alzheimer disease amyloid protein(gene name synonym)|uniprotkb:Cerebral vascular amyloid peptide(gene name synonym)|uniprotkb:PreA4(gene name synonym)|uniprotkb:Protease nexin-II(gene name synonym)|uni…	psi-mi:p05067-pro_0000000093(display_short)|psi-mi:Amyloid-beta protein 40(display_long)|uniprotkb:A4(gene name synonym)|uniprotkb:AD1(gene name synonym)|uniprotkb:ABPP(gene name synonym)|uniprotkb:Alzheimer disease amyloid protein(gene name synonym)|uniprotkb:Cerebral vascular amyloid peptide(gene name synonym)|uniprotkb:PreA4(gene name synonym)|uniprotkb:Protease nexin-II(gene name synonym)|uni…	psi-mi:"MI:1104"(solid state nmr)	Sgourakis NG. et al.(2015)	intact:EBI-16136656|doi:10.1016/j.str.2014.10.022|pubmed:25543257|imex:IM-24196	taxid:9606(human)|taxid:9606(Homo sapiens)	taxid:9606(human)|taxid:9606(Homo sapiens)	psi-mi:"MI:0407"(direct interaction)	psi-mi:"MI:0465"(Database of Interacting Proteins)	intact:EBI-16136695|dip:DIP-87879E|imex:IM-24196-2	intact-miscore:0.98	-	psi-mi:"MI:0499"(unspecified role)	psi-mi:"MI:0499"(unspecified role)	psi-mi:"MI:0499"(unspecified role)	psi-mi:"MI:0499"(unspecified role)	psi-mi:"MI:0326"(protein)	psi-mi:"MI:0326"(protein)	intact:EBI-77613(chain-parent)	intact:EBI-77613(chain-parent)	psi-mi:"MI:0465"(imex source)	Start position of the feature chain:672|End position of the feature chain:711	Start position of the feature chain:672|End position of the feature chain:711	full coverage:Only protein-protein interactions	taxid:-1(in vitro)|taxid:-1(In vitro)	-	2017-08-08	2018-09-18	crc64:D563D7858C3768F1	crc64:D563D7858C3768F1	-	-	mutation:23-23	mutation:23-23	0	0	psi-mi:"MI:0396"(predetermined participant)	psi-mi:"MI:0396"(predetermined participant)
uniprotkb:Q92673	uniprotkb:P05067-PRO_0000000093	uniprotkb:Q92856|uniprotkb:B2RNX7|ensembl:ENSP00000260197.6|intact:EBI-1171329|uniprotkb:Q92673	intact:EBI-20772365|intact:EBI-2431589|uniprotkb:P05067-PRO_0000000093	psi-mi:sorl_human(display_short)|psi-mi:Sortilin-related receptor(display_long)|uniprotkb:SORL1(gene name)|uniprotkb:C11orf32(gene name synonym)|uniprotkb:Low-density lipoprotein receptor relative with 11 ligand-binding repeats(gene name synonym)|uniprotkb:SorLA-1(gene name synonym)|uniprotkb:Sorting protein-related receptor containing LDLR class A repeats(gene name synonym)	psi-mi:p05067-pro_0000000093(display_short)|psi-mi:Amyloid-beta protein 40(display_long)|uniprotkb:A4(gene name synonym)|uniprotkb:AD1(gene name synonym)|uniprotkb:ABPP(gene name synonym)|uniprotkb:Alzheimer disease amyloid protein(gene name synonym)|uniprotkb:Cerebral vascular amyloid peptide(gene name synonym)|uniprotkb:PreA4(gene name synonym)|uniprotkb:Protease nexin-II(gene name synonym)|uni…	psi-mi:"MI:0053"(fluorescence polarization spectroscopy)	Kitago Y. et al.(2015)	intact:EBI-16141185|doi:10.1038/nsmb.2954|pubmed:25643321|imex:IM-24435	taxid:9606(human)|taxid:9606(Homo sapiens)	taxid:9606(human)|taxid:9606(Homo sapiens)	psi-mi:"MI:0407"(direct interaction)	psi-mi:"MI:0465"(Database of Interacting Proteins)	intact:EBI-16141245|dip:DIP-199127E|imex:IM-24435-3	intact-miscore:0.62	-	psi-mi:"MI:0499"(unspecified role)	psi-mi:"MI:0499"(unspecified role)	psi-mi:"MI:0499"(unspecified role)	psi-mi:"MI:0499"(unspecified role)	psi-mi:"MI:0326"(protein)	psi-mi:"MI:0326"(protein)	efo:"Orphanet:238616"|efo:"Orphanet:1020"|reactome:R-HSA-977225|refseq:NP_003096.1|dip:DIP-41229N|mint:Q92673|ensembl:ENSP00000260197.6|ensembl:ENST00000260197.12(transcript)|ensembl:ENSG00000137642.13(gene)|go:"GO:0004888"|go:"GO:0002024"|go:"GO:0001540"|go:"GO:0000139"|go:"GO:2001137"|go:"GO:1990845"|go:"GO:1904179"|go:"GO:1902997"|go:"GO:1902992"|go:"GO:1902966"|go:"GO:1902955"|go:"GO:1902953"…	intact:EBI-77613(chain-parent)	psi-mi:"MI:0465"(imex source)	-	Start position of the feature chain:672|End position of the feature chain:711	full coverage:Only protein-protein interactions	taxid:-1(in vitro)|taxid:-1(In vitro)	-	2017-08-08	2018-10-12	crc64:4C215BB33E65C0B2	crc64:D563D7858C3768F1	-	-	necessary binding region:481-493|necessary binding region:391-412|mutation disrupting interaction strength:511-511|sufficient binding region:86-753	alexa 488 label:?-?	0	0	psi-mi:"MI:0396"(predetermined participant)	psi-mi:"MI:0396"(predetermined participant)
uniprotkb:P08253	uniprotkb:P05067-PRO_0000000093	uniprotkb:E9PE45|uniprotkb:B4DWH3|uniprotkb:B2R6U1|uniprotkb:Q9UCJ8|ensembl:ENSP00000219070.4|intact:EBI-1033518|uniprotkb:P08253	intact:EBI-20772365|intact:EBI-2431589|uniprotkb:P05067-PRO_0000000093	psi-mi:mmp2_human(display_short)|psi-mi:72 kDa type IV collagenase(display_long)|uniprotkb:MMP2(gene name)|uniprotkb:TBE-1(gene name synonym)|uniprotkb:Gelatinase A(gene name synonym)|uniprotkb:Matrix metalloproteinase-2(gene name synonym)|uniprotkb:72 kDa gelatinase(gene name synonym)|uniprotkb:CLG4A(gene name synonym)	psi-mi:p05067-pro_0000000093(display_short)|psi-mi:Amyloid-beta protein 40(display_long)|uniprotkb:A4(gene name synonym)|uniprotkb:AD1(gene name synonym)|uniprotkb:ABPP(gene name synonym)|uniprotkb:Alzheimer disease amyloid protein(gene name synonym)|uniprotkb:Cerebral vascular amyloid peptide(gene name synonym)|uniprotkb:PreA4(gene name synonym)|uniprotkb:Protease nexin-II(gene name synonym)|uni…	psi-mi:"MI:0435"(protease assay)	Hernandez-Guillamon M. et al.(2015)	intact:EBI-21199483|pubmed:25897080|imex:IM-27203	taxid:9606(human)|taxid:9606(Homo sapiens)	taxid:9606(human)|taxid:9606(Homo sapiens)	psi-mi:"MI:0570"(protein cleavage)	psi-mi:"MI:0486"(UniProt)	intact:EBI-21950231|imex:IM-27203-10	intact-miscore:0.44	-	psi-mi:"MI:0501"(enzyme)	psi-mi:"MI:0502"(enzyme target)	psi-mi:"MI:0499"(unspecified role)	psi-mi:"MI:0499"(unspecified role)	psi-mi:"MI:0326"(protein)	psi-mi:"MI:0326"(protein)	efo:"Orphanet:371428"|reactome:R-HSA-9009391|reactome:R-HSA-6785807|reactome:R-HSA-3928665|reactome:R-HSA-381426|reactome:R-HSA-1592389|reactome:R-HSA-1474228|reactome:R-HSA-1442490|refseq:NP_004521.1|refseq:NP_001289439.1|refseq:NP_001289438.1|refseq:NP_001289437.1|refseq:NP_001121363.1|mint:P08253|ensembl:ENSP00000461421.1|ensembl:ENST00000570308.5|ensembl:ENSP00000444143.1|ensembl:ENST00000543…	intact:EBI-77613(chain-parent)	go:"GO:0004222"(function)	-	Start position of the feature chain:672|End position of the feature chain:711	figure legend:Fig. 2, 4A, 8A|full coverage:Only protein-protein interactions	taxid:-1(in vitro)|taxid:-1(In vitro)	-	2019-08-05	2019-08-05	crc64:BC7147DC8B49F289	crc64:D563D7858C3768F1	-	-	sufficient binding region:34-660	mutation decreasing interaction rate:34-34	0	0	psi-mi:"MI:0427"(Identification by mass spectrometry)	psi-mi:"MI:0427"(Identification by mass spectrometry)
uniprotkb:P49768-2	uniprotkb:P05067	ensembl:ENSP00000350342.4|ensembl:ENSP00000377719.1|ensembl:ENSP00000450551.2|ensembl:ENSP00000452477.2|ensembl:ENSP00000514901.1|ensembl:ENSP00000514908.1|ensembl:ENSP00000514940.1|ensembl:ENSP00000514949.1|ensembl:ENSP00000514951.1|ensembl:ENSP00000514970.1|ensembl:ENSP00000515002.1|intact:EBI-11047108|uniprotkb:P49768-2	intact:EBI-28985182|uniprotkb:B2R5V1|uniprotkb:D3DSD1|uniprotkb:D3DSD2|uniprotkb:D3DSD3|uniprotkb:P09000|uniprotkb:P78438|uniprotkb:Q13764|uniprotkb:Q13778|uniprotkb:Q13793|uniprotkb:Q6GSC0|uniprotkb:Q8WZ99|uniprotkb:Q9UC33|uniprotkb:Q9UCC8|uniprotkb:Q9UCD1|uniprotkb:Q9UQ58|uniprotkb:Q16011|uniprotkb:Q16014|uniprotkb:Q16019|uniprotkb:Q16020|uniprotkb:Q9BT38|uniprotkb:Q9UCA9|uniprotkb:Q9UCB6|unipr…	psi-mi:p49768-2(display_short)|psi-mi:Presenilin-1(display_long)|uniprotkb:AD3(gene name synonym)|uniprotkb:PS1(gene name synonym)|uniprotkb:Psnl1(gene name synonym)|uniprotkb:Protein S182(gene name synonym)|uniprotkb:I-463(isoform synonym)|uniprotkb:Psen1(gene name)|IntAct:"clone id: CCSB_6970_A431E"(author assigned name)	psi-mi:a4_human(display_short)|psi-mi:Amyloid-beta precursor protein(display_long)|uniprotkb:APP(gene name)|uniprotkb:"Amyloid-beta (A4) precursor protein"(gene name synonym)|uniprotkb:Alzheimer disease amyloid A4 protein homolog(gene name synonym)|uniprotkb:Amyloid-beta A4 protein(gene name synonym)|uniprotkb:Amyloid precursor protein(gene name synonym)|uniprotkb:APPI(gene name synonym)|uniprotk…	psi-mi:"MI:1356"(validated two hybrid)	Haenig C. et al.(2020)	intact:EBI-25827495|doi:10.1016/j.celrep.2020.108050|pubmed:32814053|imex:IM-28217	taxid:9606(human)|taxid:9606(Homo sapiens)	taxid:9606(human)|taxid:9606(Homo sapiens)	psi-mi:"MI:0915"(physical association)	psi-mi:"MI:0469"(European Bioinformatics Institute)	intact:EBI-26244690|imex:IM-28217-45855	intact-miscore:0.56	-	psi-mi:"MI:0499"(unspecified role)	psi-mi:"MI:0499"(unspecified role)	psi-mi:"MI:0497"(neutral component)	psi-mi:"MI:0497"(neutral component)	psi-mi:"MI:0326"(protein)	psi-mi:"MI:0326"(protein)	intact:EBI-297277(isoform-parent)|uniprotkb:P49768-2(isoform-parent)|ensembl:ENSG00000080815.20(gene)|ensembl:ENST00000357710.8(transcript)|ensembl:ENST00000394164.5(transcript)|ensembl:ENST00000553599.6(transcript)|ensembl:ENST00000556951.6(transcript)|ensembl:ENST00000700265.1(transcript)|ensembl:ENST00000700273.1(transcript)|ensembl:ENST00000700313.1(transcript)|ensembl:ENST00000700322.1(trans…	efo:"Orphanet:324723"|efo:"Orphanet:324718"|efo:"Orphanet:324713"|efo:"Orphanet:324708"|efo:"Orphanet:324703"|efo:"Orphanet:1020"|efo:"Orphanet:100006"|reactome:R-HSA-8957275|reactome:R-HSA-8862803|reactome:R-HSA-879415|reactome:R-HSA-844456|reactome:R-HSA-445989|reactome:R-HSA-444473|reactome:R-HSA-432720|reactome:R-HSA-418594|reactome:R-HSA-416476|reactome:R-HSA-381426|reactome:R-HSA-3000178|re…		-	-	figure legend:Table S2|full coverage:Only protein-protein interactions	taxid:4932(yeasx)|taxid:4932("Saccharomyces cerevisiae (Baker's yeast)")	-	2020-09-16	2020-09-18	crc64:955325791A81470F	crc64:A12EE761403740F5	-	-	mutation:430-430	-	0	0	psi-mi:"MI:0396"(predetermined participant)	psi-mi:"MI:0396"(predetermined participant)
uniprotkb:P05067	uniprotkb:P05412	intact:EBI-28985182|uniprotkb:B2R5V1|uniprotkb:D3DSD1|uniprotkb:D3DSD2|uniprotkb:D3DSD3|uniprotkb:P09000|uniprotkb:P78438|uniprotkb:Q13764|uniprotkb:Q13778|uniprotkb:Q13793|uniprotkb:Q6GSC0|uniprotkb:Q8WZ99|uniprotkb:Q9UC33|uniprotkb:Q9UCC8|uniprotkb:Q9UCD1|uniprotkb:Q9UQ58|uniprotkb:Q16011|uniprotkb:Q16014|uniprotkb:Q16019|uniprotkb:Q16020|uniprotkb:Q9BT38|uniprotkb:Q9UCA9|uniprotkb:Q9UCB6|unipr…	uniprotkb:Q6FHM7|uniprotkb:Q96G93|ensembl:ENSP00000360266.2|ensembl:ENSP00000503132.1|intact:EBI-852823|uniprotkb:P05412	psi-mi:a4_human(display_short)|psi-mi:Amyloid-beta precursor protein(display_long)|uniprotkb:APP(gene name)|uniprotkb:"Amyloid-beta (A4) precursor protein"(gene name synonym)|uniprotkb:Alzheimer disease amyloid A4 protein homolog(gene name synonym)|uniprotkb:Amyloid-beta A4 protein(gene name synonym)|uniprotkb:Amyloid precursor protein(gene name synonym)|uniprotkb:APPI(gene name synonym)|uniprotk…	psi-mi:jun_human(display_short)|psi-mi:Transcription factor Jun(display_long)|uniprotkb:JUN(gene name)|uniprotkb:p39(gene name synonym)|uniprotkb:V-jun avian sarcoma virus 17 oncogene homolog(gene name synonym)|uniprotkb:Proto-oncogene c-Jun(gene name synonym)|uniprotkb:Activator protein 1(gene name synonym)|uniprotkb:Transcription factor AP-1 subunit Jun(gene name synonym)|IntAct:"clone id: CCSB…	psi-mi:"MI:1356"(validated two hybrid)	Haenig C. et al.(2020)	intact:EBI-25827495|doi:10.1016/j.celrep.2020.108050|pubmed:32814053|imex:IM-28217	taxid:9606(human)|taxid:9606(Homo sapiens)	taxid:9606(human)|taxid:9606(Homo sapiens)	psi-mi:"MI:0915"(physical association)	psi-mi:"MI:0469"(European Bioinformatics Institute)	intact:EBI-26245140|imex:IM-28217-21961	intact-miscore:0.68	-	psi-mi:"MI:0499"(unspecified role)	psi-mi:"MI:0499"(unspecified role)	psi-mi:"MI:0497"(neutral component)	psi-mi:"MI:0497"(neutral component)	psi-mi:"MI:0326"(protein)	psi-mi:"MI:0326"(protein)	efo:"Orphanet:324723"|efo:"Orphanet:324718"|efo:"Orphanet:324713"|efo:"Orphanet:324708"|efo:"Orphanet:324703"|efo:"Orphanet:1020"|efo:"Orphanet:100006"|reactome:R-HSA-8957275|reactome:R-HSA-8862803|reactome:R-HSA-879415|reactome:R-HSA-844456|reactome:R-HSA-445989|reactome:R-HSA-444473|reactome:R-HSA-432720|reactome:R-HSA-418594|reactome:R-HSA-416476|reactome:R-HSA-381426|reactome:R-HSA-3000178|re…	reactome:R-HSA-9673324|reactome:R-HSA-9018519|reactome:R-HSA-8943724|reactome:R-HSA-8862803|reactome:R-HSA-6796648|reactome:R-HSA-5687128|reactome:R-HSA-5617472|reactome:R-HSA-450341|reactome:R-HSA-2871796|reactome:R-HSA-2559582|reactome:R-HSA-2559580|reactome:R-HSA-1912408|refseq:NP_002219.1|dip:DIP-5961N|mint:P05412|ensembl:ENSP00000503132.1|ensembl:ENSP00000360266.2|ensembl:ENST00000678696.1(t…		-	-	figure legend:Table S2|full coverage:Only protein-protein interactions	taxid:4932(yeasx)|taxid:4932("Saccharomyces cerevisiae (Baker's yeast)")	-	2020-09-16	2020-09-18	crc64:A12EE761403740F5	crc64:0695E23AC4D33561	-	-	mutation with no effect:670-671	-	0	0	psi-mi:"MI:0396"(predetermined participant)	psi-mi:"MI:0396"(predetermined participant)
uniprotkb:P05067	uniprotkb:P05556	intact:EBI-28985182|uniprotkb:B2R5V1|uniprotkb:D3DSD1|uniprotkb:D3DSD2|uniprotkb:D3DSD3|uniprotkb:P09000|uniprotkb:P78438|uniprotkb:Q13764|uniprotkb:Q13778|uniprotkb:Q13793|uniprotkb:Q6GSC0|uniprotkb:Q8WZ99|uniprotkb:Q9UC33|uniprotkb:Q9UCC8|uniprotkb:Q9UCD1|uniprotkb:Q9UQ58|uniprotkb:Q16011|uniprotkb:Q16014|uniprotkb:Q16019|uniprotkb:Q16020|uniprotkb:Q9BT38|uniprotkb:Q9UCA9|uniprotkb:Q9UCB6|unipr…	intact:EBI-4289597|uniprotkb:D3DRX9|uniprotkb:D3DRY3|uniprotkb:D3DRY4|uniprotkb:D3DRY5|uniprotkb:Q7Z3V1|uniprotkb:Q8WUM6|uniprotkb:P78466|uniprotkb:P78467|uniprotkb:Q13089|uniprotkb:Q13090|uniprotkb:Q13091|uniprotkb:Q13212|uniprotkb:Q14622|uniprotkb:Q14647|uniprotkb:A8K6N2|uniprotkb:Q29RW2|ensembl:ENSP00000303351.3|ensembl:ENSP00000379350.2|ensembl:ENSP00000398029.2|ensembl:ENSP00000404546.3|ense…	psi-mi:a4_human(display_short)|psi-mi:Amyloid-beta precursor protein(display_long)|uniprotkb:APP(gene name)|uniprotkb:"Amyloid-beta (A4) precursor protein"(gene name synonym)|uniprotkb:Alzheimer disease amyloid A4 protein homolog(gene name synonym)|uniprotkb:Amyloid-beta A4 protein(gene name synonym)|uniprotkb:Amyloid precursor protein(gene name synonym)|uniprotkb:APPI(gene name synonym)|uniprotk…	psi-mi:itb1_human(display_short)|psi-mi:Integrin beta-1(display_long)|uniprotkb:ITGB1(gene name)|uniprotkb:Glycoprotein IIa(gene name synonym)|uniprotkb:MSK12(gene name synonym)|uniprotkb:MDF2(gene name synonym)|uniprotkb:FNRB(gene name synonym)|uniprotkb:VLA-4 subunit beta(gene name synonym)|uniprotkb:Fibronectin receptor subunit beta(gene name synonym)|IntAct:"clone id: CCSB_850"(author assigne…	psi-mi:"MI:1356"(validated two hybrid)	Haenig C. et al.(2020)	intact:EBI-25827495|doi:10.1016/j.celrep.2020.108050|pubmed:32814053|imex:IM-28217	taxid:9606(human)|taxid:9606(Homo sapiens)	taxid:9606(human)|taxid:9606(Homo sapiens)	psi-mi:"MI:0915"(physical association)	psi-mi:"MI:0469"(European Bioinformatics Institute)	intact:EBI-26245152|imex:IM-28217-45871	intact-miscore:0.56	-	psi-mi:"MI:0499"(unspecified role)	psi-mi:"MI:0499"(unspecified role)	psi-mi:"MI:0497"(neutral component)	psi-mi:"MI:0497"(neutral component)	psi-mi:"MI:0326"(protein)	psi-mi:"MI:0326"(protein)	efo:"Orphanet:324723"|efo:"Orphanet:324718"|efo:"Orphanet:324713"|efo:"Orphanet:324708"|efo:"Orphanet:324703"|efo:"Orphanet:1020"|efo:"Orphanet:100006"|reactome:R-HSA-8957275|reactome:R-HSA-8862803|reactome:R-HSA-879415|reactome:R-HSA-844456|reactome:R-HSA-445989|reactome:R-HSA-444473|reactome:R-HSA-432720|reactome:R-HSA-418594|reactome:R-HSA-416476|reactome:R-HSA-381426|reactome:R-HSA-3000178|re…	reactome:R-HSA-9679191|reactome:R-HSA-9634597|reactome:R-HSA-9609690|reactome:R-HSA-9013423|reactome:R-HSA-9013408|reactome:R-HSA-9013404|reactome:R-HSA-9013149|reactome:R-HSA-8875513|reactome:R-HSA-8874081|reactome:R-HSA-75892|reactome:R-HSA-6785807|reactome:R-HSA-5663220|reactome:R-HSA-447041|reactome:R-HSA-446343|reactome:R-HSA-445144|reactome:R-HSA-416700|reactome:R-HSA-3000178|reactome:R-HSA…		-	-	figure legend:Table S2|full coverage:Only protein-protein interactions	taxid:4932(yeasx)|taxid:4932("Saccharomyces cerevisiae (Baker's yeast)")	-	2020-09-16	2020-09-18	crc64:A12EE761403740F5	crc64:DE35979C1625578C	-	-	mutation disrupting interaction strength:670-671	-	0	0	psi-mi:"MI:0396"(predetermined participant)	psi-mi:"MI:0396"(predetermined participant)
uniprotkb:P05067	uniprotkb:P06241	intact:EBI-28985182|uniprotkb:B2R5V1|uniprotkb:D3DSD1|uniprotkb:D3DSD2|uniprotkb:D3DSD3|uniprotkb:P09000|uniprotkb:P78438|uniprotkb:Q13764|uniprotkb:Q13778|uniprotkb:Q13793|uniprotkb:Q6GSC0|uniprotkb:Q8WZ99|uniprotkb:Q9UC33|uniprotkb:Q9UCC8|uniprotkb:Q9UCD1|uniprotkb:Q9UQ58|uniprotkb:Q16011|uniprotkb:Q16014|uniprotkb:Q16019|uniprotkb:Q16020|uniprotkb:Q9BT38|uniprotkb:Q9UCA9|uniprotkb:Q9UCB6|unipr…	intact:EBI-2561531|uniprotkb:E1P557|uniprotkb:H0UI48|uniprotkb:Q16248|uniprotkb:Q5R3A6|uniprotkb:Q5R3A7|uniprotkb:Q8N5D7|uniprotkb:B5BU57|ensembl:ENSP00000346671.3|ensembl:ENSP00000357656.2|intact:EBI-515315|uniprotkb:P06241	psi-mi:a4_human(display_short)|psi-mi:Amyloid-beta precursor protein(display_long)|uniprotkb:APP(gene name)|uniprotkb:"Amyloid-beta (A4) precursor protein"(gene name synonym)|uniprotkb:Alzheimer disease amyloid A4 protein homolog(gene name synonym)|uniprotkb:Amyloid-beta A4 protein(gene name synonym)|uniprotkb:Amyloid precursor protein(gene name synonym)|uniprotkb:APPI(gene name synonym)|uniprotk…	psi-mi:fyn_human(display_short)|psi-mi:Tyrosine-protein kinase Fyn(display_long)|uniprotkb:Fyn(gene name)|uniprotkb:Proto-oncogene Syn(gene name synonym)|uniprotkb:Src-like kinase(gene name synonym)|uniprotkb:Proto-oncogene c-Fyn(gene name synonym)|uniprotkb:p59-Fyn(gene name synonym)|IntAct:"clone id: IOH21081"(author assigned name)	psi-mi:"MI:1356"(validated two hybrid)	Haenig C. et al.(2020)	intact:EBI-25827495|doi:10.1016/j.celrep.2020.108050|pubmed:32814053|imex:IM-28217	taxid:9606(human)|taxid:9606(Homo sapiens)	taxid:9606(human)|taxid:9606(Homo sapiens)	psi-mi:"MI:0915"(physical association)	psi-mi:"MI:0469"(European Bioinformatics Institute)	intact:EBI-26245164|imex:IM-28217-92831	intact-miscore:0.56	-	psi-mi:"MI:0499"(unspecified role)	psi-mi:"MI:0499"(unspecified role)	psi-mi:"MI:0497"(neutral component)	psi-mi:"MI:0497"(neutral component)	psi-mi:"MI:0326"(protein)	psi-mi:"MI:0326"(protein)	efo:"Orphanet:324723"|efo:"Orphanet:324718"|efo:"Orphanet:324713"|efo:"Orphanet:324708"|efo:"Orphanet:324703"|efo:"Orphanet:1020"|efo:"Orphanet:100006"|reactome:R-HSA-8957275|reactome:R-HSA-8862803|reactome:R-HSA-879415|reactome:R-HSA-844456|reactome:R-HSA-445989|reactome:R-HSA-444473|reactome:R-HSA-432720|reactome:R-HSA-418594|reactome:R-HSA-416476|reactome:R-HSA-381426|reactome:R-HSA-3000178|re…	reactome:R-HSA-983695|reactome:R-HSA-9706374|reactome:R-HSA-9680350|reactome:R-HSA-9670439|reactome:R-HSA-9664422|reactome:R-HSA-9664323|reactome:R-HSA-912631|reactome:R-HSA-9032759|reactome:R-HSA-9032500|reactome:R-HSA-8866376|reactome:R-HSA-75892|reactome:R-HSA-6811558|reactome:R-HSA-5673001|reactome:R-HSA-5621575|reactome:R-HSA-5621480|reactome:R-HSA-4420097|reactome:R-HSA-418885|reactome:R-HS…		-	-	figure legend:Table S2|full coverage:Only protein-protein interactions	taxid:4932(yeasx)|taxid:4932("Saccharomyces cerevisiae (Baker's yeast)")	-	2020-09-16	2020-09-18	crc64:A12EE761403740F5	crc64:4A1E443A4B5A0977	-	-	mutation causing an interaction:670-671	-	0	0	psi-mi:"MI:0396"(predetermined participant)	psi-mi:"MI:0396"(predetermined participant)
uniprotkb:P05067	uniprotkb:P06493	intact:EBI-28985182|uniprotkb:B2R5V1|uniprotkb:D3DSD1|uniprotkb:D3DSD2|uniprotkb:D3DSD3|uniprotkb:P09000|uniprotkb:P78438|uniprotkb:Q13764|uniprotkb:Q13778|uniprotkb:Q13793|uniprotkb:Q6GSC0|uniprotkb:Q8WZ99|uniprotkb:Q9UC33|uniprotkb:Q9UCC8|uniprotkb:Q9UCD1|uniprotkb:Q9UQ58|uniprotkb:Q16011|uniprotkb:Q16014|uniprotkb:Q16019|uniprotkb:Q16020|uniprotkb:Q9BT38|uniprotkb:Q9UCA9|uniprotkb:Q9UCB6|unipr…	uniprotkb:O60764|uniprotkb:C9J497|uniprotkb:A8K7C4|ensembl:ENSP00000378699.3|intact:EBI-444308|uniprotkb:P06493	psi-mi:a4_human(display_short)|psi-mi:Amyloid-beta precursor protein(display_long)|uniprotkb:APP(gene name)|uniprotkb:"Amyloid-beta (A4) precursor protein"(gene name synonym)|uniprotkb:Alzheimer disease amyloid A4 protein homolog(gene name synonym)|uniprotkb:Amyloid-beta A4 protein(gene name synonym)|uniprotkb:Amyloid precursor protein(gene name synonym)|uniprotkb:APPI(gene name synonym)|uniprotk…	psi-mi:cdk1_human(display_short)|psi-mi:Cyclin-dependent kinase 1(display_long)|uniprotkb:CDK1(gene name)|uniprotkb:P34CDC2(gene name synonym)|uniprotkb:CDKN1(gene name synonym)|uniprotkb:CDC28A(gene name synonym)|uniprotkb:Cell division control protein 2 homolog(gene name synonym)|uniprotkb:CDC2(gene name synonym)|uniprotkb:Cell division protein kinase 1(gene name synonym)|uniprotkb:p34 protein …	psi-mi:"MI:1356"(validated two hybrid)	Haenig C. et al.(2020)	intact:EBI-25827495|doi:10.1016/j.celrep.2020.108050|pubmed:32814053|imex:IM-28217	taxid:9606(human)|taxid:9606(Homo sapiens)	taxid:9606(human)|taxid:9606(Homo sapiens)	psi-mi:"MI:0915"(physical association)	psi-mi:"MI:0469"(European Bioinformatics Institute)	intact:EBI-26245175|imex:IM-28217-21963	intact-miscore:0.56	-	psi-mi:"MI:0499"(unspecified role)	psi-mi:"MI:0499"(unspecified role)	psi-mi:"MI:0497"(neutral component)	psi-mi:"MI:0497"(neutral component)	psi-mi:"MI:0326"(protein)	psi-mi:"MI:0326"(protein)	efo:"Orphanet:324723"|efo:"Orphanet:324718"|efo:"Orphanet:324713"|efo:"Orphanet:324708"|efo:"Orphanet:324703"|efo:"Orphanet:1020"|efo:"Orphanet:100006"|reactome:R-HSA-8957275|reactome:R-HSA-8862803|reactome:R-HSA-879415|reactome:R-HSA-844456|reactome:R-HSA-445989|reactome:R-HSA-444473|reactome:R-HSA-432720|reactome:R-HSA-418594|reactome:R-HSA-416476|reactome:R-HSA-381426|reactome:R-HSA-3000178|re…	reactome:R-HSA-9833482|reactome:R-HSA-8878166|reactome:R-HSA-8854518|reactome:R-HSA-8852276|reactome:R-HSA-75035|reactome:R-HSA-69478|reactome:R-HSA-69273|reactome:R-HSA-69205|reactome:R-HSA-68875|reactome:R-HSA-6804757|reactome:R-HSA-6804114|reactome:R-HSA-5689896|reactome:R-HSA-5687128|reactome:R-HSA-5620912|reactome:R-HSA-4419969|reactome:R-HSA-380320|reactome:R-HSA-380284|reactome:R-HSA-38027…		-	-	figure legend:Table S2|full coverage:Only protein-protein interactions	taxid:4932(yeasx)|taxid:4932("Saccharomyces cerevisiae (Baker's yeast)")	-	2020-09-16	2020-09-18	crc64:A12EE761403740F5	crc64:942D79448EFE490A	-	-	mutation disrupting interaction strength:670-671	-	0	0	psi-mi:"MI:0396"(predetermined participant)	psi-mi:"MI:0396"(predetermined participant)
uniprotkb:P05067	uniprotkb:P07384	intact:EBI-28985182|uniprotkb:B2R5V1|uniprotkb:D3DSD1|uniprotkb:D3DSD2|uniprotkb:D3DSD3|uniprotkb:P09000|uniprotkb:P78438|uniprotkb:Q13764|uniprotkb:Q13778|uniprotkb:Q13793|uniprotkb:Q6GSC0|uniprotkb:Q8WZ99|uniprotkb:Q9UC33|uniprotkb:Q9UCC8|uniprotkb:Q9UCD1|uniprotkb:Q9UQ58|uniprotkb:Q16011|uniprotkb:Q16014|uniprotkb:Q16019|uniprotkb:Q16020|uniprotkb:Q9BT38|uniprotkb:Q9UCA9|uniprotkb:Q9UCB6|unipr…	uniprotkb:Q2TTR0|uniprotkb:Q6DHV4|ensembl:ENSP00000279247.7|ensembl:ENSP00000431686.1|ensembl:ENSP00000431984.1|ensembl:ENSP00000434176.1|ensembl:ENSP00000435272.1|intact:EBI-1542113|uniprotkb:P07384	psi-mi:a4_human(display_short)|psi-mi:Amyloid-beta precursor protein(display_long)|uniprotkb:APP(gene name)|uniprotkb:"Amyloid-beta (A4) precursor protein"(gene name synonym)|uniprotkb:Alzheimer disease amyloid A4 protein homolog(gene name synonym)|uniprotkb:Amyloid-beta A4 protein(gene name synonym)|uniprotkb:Amyloid precursor protein(gene name synonym)|uniprotkb:APPI(gene name synonym)|uniprotk…	psi-mi:can1_human(display_short)|psi-mi:Calpain-1 catalytic subunit(display_long)|uniprotkb:CAPN1(gene name)|uniprotkb:PIG30(orf name)|uniprotkb:Cell proliferation-inducing gene 30 protein(gene name synonym)|uniprotkb:Micromolar-calpain(gene name synonym)|uniprotkb:Calpain mu-type(gene name synonym)|uniprotkb:Calcium-activated neutral proteinase 1(gene name synonym)|uniprotkb:Calpain-1 large subu…	psi-mi:"MI:1356"(validated two hybrid)	Haenig C. et al.(2020)	intact:EBI-25827495|doi:10.1016/j.celrep.2020.108050|pubmed:32814053|imex:IM-28217	taxid:9606(human)|taxid:9606(Homo sapiens)	taxid:9606(human)|taxid:9606(Homo sapiens)	psi-mi:"MI:0915"(physical association)	psi-mi:"MI:0469"(European Bioinformatics Institute)	intact:EBI-26245187|imex:IM-28217-57541	intact-miscore:0.56	-	psi-mi:"MI:0499"(unspecified role)	psi-mi:"MI:0499"(unspecified role)	psi-mi:"MI:0497"(neutral component)	psi-mi:"MI:0497"(neutral component)	psi-mi:"MI:0326"(protein)	psi-mi:"MI:0326"(protein)	efo:"Orphanet:324723"|efo:"Orphanet:324718"|efo:"Orphanet:324713"|efo:"Orphanet:324708"|efo:"Orphanet:324703"|efo:"Orphanet:1020"|efo:"Orphanet:100006"|reactome:R-HSA-8957275|reactome:R-HSA-8862803|reactome:R-HSA-879415|reactome:R-HSA-844456|reactome:R-HSA-445989|reactome:R-HSA-444473|reactome:R-HSA-432720|reactome:R-HSA-418594|reactome:R-HSA-416476|reactome:R-HSA-381426|reactome:R-HSA-3000178|re…	efo:"Orphanet:488594"|reactome:R-HSA-8862803|reactome:R-HSA-6809371|reactome:R-HSA-6798695|reactome:R-HSA-1474228|refseq:XP_011543594.1|refseq:XP_006718761.1|refseq:NP_005177.2|refseq:NP_001185798.1|refseq:NP_001185797.1|mint:P07384|ensembl:ENSP00000435272.1|ensembl:ENSP00000431686.1|ensembl:ENSP00000431984.1|ensembl:ENSP00000434176.1|ensembl:ENSP00000279247.7|ensembl:ENST00000533820.5(transcript…		-	-	figure legend:Table S2|full coverage:Only protein-protein interactions	taxid:4932(yeasx)|taxid:4932("Saccharomyces cerevisiae (Baker's yeast)")	-	2020-09-16	2020-09-18	crc64:A12EE761403740F5	crc64:1CB6D7C56D063498	-	-	mutation disrupting interaction strength:670-671	-	0	0	psi-mi:"MI:0396"(predetermined participant)	psi-mi:"MI:0396"(predetermined participant)
uniprotkb:P05067	uniprotkb:P07437	intact:EBI-28985182|uniprotkb:B2R5V1|uniprotkb:D3DSD1|uniprotkb:D3DSD2|uniprotkb:D3DSD3|uniprotkb:P09000|uniprotkb:P78438|uniprotkb:Q13764|uniprotkb:Q13778|uniprotkb:Q13793|uniprotkb:Q6GSC0|uniprotkb:Q8WZ99|uniprotkb:Q9UC33|uniprotkb:Q9UCC8|uniprotkb:Q9UCD1|uniprotkb:Q9UQ58|uniprotkb:Q16011|uniprotkb:Q16014|uniprotkb:Q16019|uniprotkb:Q16020|uniprotkb:Q9BT38|uniprotkb:Q9UCA9|uniprotkb:Q9UCB6|unipr…	uniprotkb:P05218|uniprotkb:Q8WUC1|uniprotkb:Q9CY33|ensembl:ENSP00000339001.7|ensembl:ENSP00000373058.4|ensembl:ENSP00000399155.2|ensembl:ENSP00000400663.2|ensembl:ENSP00000401317.2|ensembl:ENSP00000406811.2|ensembl:ENSP00000410071.2|ensembl:ENSP00000410829.2|intact:EBI-350864|uniprotkb:P07437	psi-mi:a4_human(display_short)|psi-mi:Amyloid-beta precursor protein(display_long)|uniprotkb:APP(gene name)|uniprotkb:"Amyloid-beta (A4) precursor protein"(gene name synonym)|uniprotkb:Alzheimer disease amyloid A4 protein homolog(gene name synonym)|uniprotkb:Amyloid-beta A4 protein(gene name synonym)|uniprotkb:Amyloid precursor protein(gene name synonym)|uniprotkb:APPI(gene name synonym)|uniprotk…	psi-mi:tbb5_human(display_short)|psi-mi:Tubulin beta chain(display_long)|uniprotkb:TUBB(gene name)|uniprotkb:OK/SW-cl.56(orf name)|uniprotkb:TUBB5(gene name synonym)|uniprotkb:Tubulin beta-5 chain(gene name synonym)|IntAct:"clone id: CCSB_3825"(author assigned name)	psi-mi:"MI:1356"(validated two hybrid)	Haenig C. et al.(2020)	intact:EBI-25827495|doi:10.1016/j.celrep.2020.108050|pubmed:32814053|imex:IM-28217	taxid:9606(human)|taxid:9606(Homo sapiens)	taxid:9606(human)|taxid:9606(Homo sapiens)	psi-mi:"MI:0915"(physical association)	psi-mi:"MI:0469"(European Bioinformatics Institute)	intact:EBI-26245199|imex:IM-28217-21965	intact-miscore:0.67	-	psi-mi:"MI:0499"(unspecified role)	psi-mi:"MI:0499"(unspecified role)	psi-mi:"MI:0497"(neutral component)	psi-mi:"MI:0497"(neutral component)	psi-mi:"MI:0326"(protein)	psi-mi:"MI:0326"(protein)	efo:"Orphanet:324723"|efo:"Orphanet:324718"|efo:"Orphanet:324713"|efo:"Orphanet:324708"|efo:"Orphanet:324703"|efo:"Orphanet:1020"|efo:"Orphanet:100006"|reactome:R-HSA-8957275|reactome:R-HSA-8862803|reactome:R-HSA-879415|reactome:R-HSA-844456|reactome:R-HSA-445989|reactome:R-HSA-444473|reactome:R-HSA-432720|reactome:R-HSA-418594|reactome:R-HSA-416476|reactome:R-HSA-381426|reactome:R-HSA-3000178|re…	efo:"Orphanet:2505"|reactome:R-HSA-9679191|reactome:R-HSA-8854518|reactome:R-HSA-6798695|reactome:R-HSA-5620912|reactome:R-HSA-380320|reactome:R-HSA-380284|reactome:R-HSA-380270|reactome:R-HSA-380259|reactome:R-HSA-2565942|refseq:NP_821133.1|refseq:NP_001280145.1|refseq:NP_001280144.1|refseq:NP_001280143.1|refseq:NP_001280142.1|refseq:NP_001280141.1|dip:DIP-32772N|mint:P07437|ensembl:ENSP00000410…		-	-	figure legend:Table S2|full coverage:Only protein-protein interactions	taxid:4932(yeasx)|taxid:4932("Saccharomyces cerevisiae (Baker's yeast)")	-	2020-09-16	2020-09-18	crc64:A12EE761403740F5	crc64:1E6CD0A36773A103	-	-	mutation with no effect:670-671	-	0	0	psi-mi:"MI:0396"(predetermined participant)	psi-mi:"MI:0396"(predetermined participant)
uniprotkb:P05067	uniprotkb:P07602	intact:EBI-28985182|uniprotkb:B2R5V1|uniprotkb:D3DSD1|uniprotkb:D3DSD2|uniprotkb:D3DSD3|uniprotkb:P09000|uniprotkb:P78438|uniprotkb:Q13764|uniprotkb:Q13778|uniprotkb:Q13793|uniprotkb:Q6GSC0|uniprotkb:Q8WZ99|uniprotkb:Q9UC33|uniprotkb:Q9UCC8|uniprotkb:Q9UCD1|uniprotkb:Q9UQ58|uniprotkb:Q16011|uniprotkb:Q16014|uniprotkb:Q16019|uniprotkb:Q16020|uniprotkb:Q9BT38|uniprotkb:Q9UCA9|uniprotkb:Q9UCB6|unipr…	intact:EBI-40264266|uniprotkb:Q53Y86|uniprotkb:P07292|uniprotkb:P15793|uniprotkb:P78538|uniprotkb:P78541|uniprotkb:P78546|uniprotkb:P78547|uniprotkb:P78558|uniprotkb:Q6IBQ6|uniprotkb:Q92739|uniprotkb:Q92740|uniprotkb:Q92741|uniprotkb:Q92742|ensembl:ENSP00000378394.3|intact:EBI-716699|uniprotkb:P07602	psi-mi:a4_human(display_short)|psi-mi:Amyloid-beta precursor protein(display_long)|uniprotkb:APP(gene name)|uniprotkb:"Amyloid-beta (A4) precursor protein"(gene name synonym)|uniprotkb:Alzheimer disease amyloid A4 protein homolog(gene name synonym)|uniprotkb:Amyloid-beta A4 protein(gene name synonym)|uniprotkb:Amyloid precursor protein(gene name synonym)|uniprotkb:APPI(gene name synonym)|uniprotk…	psi-mi:sap_human(display_short)|psi-mi:Prosaposin(display_long)|uniprotkb:PSAP(gene name)|uniprotkb:Proactivator polypeptide(gene name synonym)|uniprotkb:SAP1(gene name synonym)|uniprotkb:GLBA(gene name synonym)|IntAct:"clone id: CCSB_4252"(author assigned name)	psi-mi:"MI:1356"(validated two hybrid)	Haenig C. et al.(2020)	intact:EBI-25827495|doi:10.1016/j.celrep.2020.108050|pubmed:32814053|imex:IM-28217	taxid:9606(human)|taxid:9606(Homo sapiens)	taxid:9606(human)|taxid:9606(Homo sapiens)	psi-mi:"MI:0915"(physical association)	psi-mi:"MI:0469"(European Bioinformatics Institute)	intact:EBI-26245211|imex:IM-28217-10083	intact-miscore:0.56	-	psi-mi:"MI:0499"(unspecified role)	psi-mi:"MI:0499"(unspecified role)	psi-mi:"MI:0497"(neutral component)	psi-mi:"MI:0497"(neutral component)	psi-mi:"MI:0326"(protein)	psi-mi:"MI:0326"(protein)	efo:"Orphanet:324723"|efo:"Orphanet:324718"|efo:"Orphanet:324713"|efo:"Orphanet:324708"|efo:"Orphanet:324703"|efo:"Orphanet:1020"|efo:"Orphanet:100006"|reactome:R-HSA-8957275|reactome:R-HSA-8862803|reactome:R-HSA-879415|reactome:R-HSA-844456|reactome:R-HSA-445989|reactome:R-HSA-444473|reactome:R-HSA-432720|reactome:R-HSA-418594|reactome:R-HSA-416476|reactome:R-HSA-381426|reactome:R-HSA-3000178|re…	efo:"Orphanet:309271"|efo:"Orphanet:309263"|efo:"Orphanet:309256"|efo:"Orphanet:309252"|efo:"Orphanet:206436"|efo:"Orphanet:139406"|reactome:R-HSA-9840310|reactome:R-HSA-6798695|reactome:R-HSA-418594|reactome:R-HSA-375276|reactome:R-HSA-114608|refseq:NP_002769.1|refseq:NP_001035931.1|refseq:NP_001035930.1|dip:DIP-29803N|mint:P07602|ensembl:ENSP00000378394.3|ensembl:ENST00000394936.8(transcript)|e…		-	-	figure legend:Table S2|full coverage:Only protein-protein interactions	taxid:4932(yeasx)|taxid:4932("Saccharomyces cerevisiae (Baker's yeast)")	-	2020-09-16	2020-09-18	crc64:A12EE761403740F5	crc64:71977F7A8C9E1533	-	-	mutation disrupting interaction strength:670-671	-	0	0	psi-mi:"MI:0396"(predetermined participant)	psi-mi:"MI:0396"(predetermined participant)
uniprotkb:P05067	uniprotkb:P07900	intact:EBI-28985182|uniprotkb:B2R5V1|uniprotkb:D3DSD1|uniprotkb:D3DSD2|uniprotkb:D3DSD3|uniprotkb:P09000|uniprotkb:P78438|uniprotkb:Q13764|uniprotkb:Q13778|uniprotkb:Q13793|uniprotkb:Q6GSC0|uniprotkb:Q8WZ99|uniprotkb:Q9UC33|uniprotkb:Q9UCC8|uniprotkb:Q9UCD1|uniprotkb:Q9UQ58|uniprotkb:Q16011|uniprotkb:Q16014|uniprotkb:Q16019|uniprotkb:Q16020|uniprotkb:Q9BT38|uniprotkb:Q9UCA9|uniprotkb:Q9UCB6|unipr…	intact:EBI-1642144|intact:EBI-2211817|uniprotkb:A8K500|uniprotkb:B3KPJ9|uniprotkb:Q2PP14|uniprotkb:Q5CAQ6|uniprotkb:Q5CAQ7|uniprotkb:Q9BVQ5|ensembl:ENSP00000216281.8|intact:EBI-296047|uniprotkb:P07900	psi-mi:a4_human(display_short)|psi-mi:Amyloid-beta precursor protein(display_long)|uniprotkb:APP(gene name)|uniprotkb:"Amyloid-beta (A4) precursor protein"(gene name synonym)|uniprotkb:Alzheimer disease amyloid A4 protein homolog(gene name synonym)|uniprotkb:Amyloid-beta A4 protein(gene name synonym)|uniprotkb:Amyloid precursor protein(gene name synonym)|uniprotkb:APPI(gene name synonym)|uniprotk…	psi-mi:hs90a_human(display_short)|psi-mi:Heat shock protein HSP 90-alpha(display_long)|uniprotkb:HSP90AA1(gene name)|uniprotkb:Lipopolysaccharide-associated protein 2(gene name synonym)|uniprotkb:HSPCA(gene name synonym)|uniprotkb:Renal carcinoma antigen NY-REN-38(gene name synonym)|uniprotkb:Heat shock 86 kDa(gene name synonym)|uniprotkb:HSPC1(gene name synonym)|uniprotkb:HSP90A(gene name synony…	psi-mi:"MI:1356"(validated two hybrid)	Haenig C. et al.(2020)	intact:EBI-25827495|doi:10.1016/j.celrep.2020.108050|pubmed:32814053|imex:IM-28217	taxid:9606(human)|taxid:9606(Homo sapiens)	taxid:9606(human)|taxid:9606(Homo sapiens)	psi-mi:"MI:0915"(physical association)	psi-mi:"MI:0469"(European Bioinformatics Institute)	intact:EBI-26245223|imex:IM-28217-33831	intact-miscore:0.67	-	psi-mi:"MI:0499"(unspecified role)	psi-mi:"MI:0499"(unspecified role)	psi-mi:"MI:0497"(neutral component)	psi-mi:"MI:0497"(neutral component)	psi-mi:"MI:0326"(protein)	psi-mi:"MI:0326"(protein)	efo:"Orphanet:324723"|efo:"Orphanet:324718"|efo:"Orphanet:324713"|efo:"Orphanet:324708"|efo:"Orphanet:324703"|efo:"Orphanet:1020"|efo:"Orphanet:100006"|reactome:R-HSA-8957275|reactome:R-HSA-8862803|reactome:R-HSA-879415|reactome:R-HSA-844456|reactome:R-HSA-445989|reactome:R-HSA-444473|reactome:R-HSA-432720|reactome:R-HSA-418594|reactome:R-HSA-416476|reactome:R-HSA-381426|reactome:R-HSA-3000178|re…	reactome:R-HSA-9705671|reactome:R-HSA-9679191|reactome:R-HSA-9665737|reactome:R-HSA-9665686|reactome:R-HSA-9665348|reactome:R-HSA-9665251|reactome:R-HSA-9665250|reactome:R-HSA-9665249|reactome:R-HSA-9665247|reactome:R-HSA-9665246|reactome:R-HSA-9665245|reactome:R-HSA-9665244|reactome:R-HSA-9665233|reactome:R-HSA-9664565|reactome:R-HSA-380270|reactome:R-HSA-380259|reactome:R-HSA-3371571|reactome:R…		-	-	figure legend:Table S2|full coverage:Only protein-protein interactions	taxid:4932(yeasx)|taxid:4932("Saccharomyces cerevisiae (Baker's yeast)")	-	2020-09-16	2020-09-18	crc64:A12EE761403740F5	crc64:969F65FCC0BC86FD	-	-	mutation disrupting interaction strength:670-671	sufficient binding region:98-732	0	0	psi-mi:"MI:0396"(predetermined participant)	psi-mi:"MI:0396"(predetermined participant)
uniprotkb:P05067	uniprotkb:P07948	intact:EBI-28985182|uniprotkb:B2R5V1|uniprotkb:D3DSD1|uniprotkb:D3DSD2|uniprotkb:D3DSD3|uniprotkb:P09000|uniprotkb:P78438|uniprotkb:Q13764|uniprotkb:Q13778|uniprotkb:Q13793|uniprotkb:Q6GSC0|uniprotkb:Q8WZ99|uniprotkb:Q9UC33|uniprotkb:Q9UCC8|uniprotkb:Q9UCD1|uniprotkb:Q9UQ58|uniprotkb:Q16011|uniprotkb:Q16014|uniprotkb:Q16019|uniprotkb:Q16020|uniprotkb:Q9BT38|uniprotkb:Q9UCA9|uniprotkb:Q9UCB6|unipr…	intact:EBI-6868890|uniprotkb:A0AVQ5|ensembl:ENSP00000428924.1|intact:EBI-79452|uniprotkb:P07948	psi-mi:a4_human(display_short)|psi-mi:Amyloid-beta precursor protein(display_long)|uniprotkb:APP(gene name)|uniprotkb:"Amyloid-beta (A4) precursor protein"(gene name synonym)|uniprotkb:Alzheimer disease amyloid A4 protein homolog(gene name synonym)|uniprotkb:Amyloid-beta A4 protein(gene name synonym)|uniprotkb:Amyloid precursor protein(gene name synonym)|uniprotkb:APPI(gene name synonym)|uniprotk…	psi-mi:lyn_human(display_short)|psi-mi:Tyrosine-protein kinase Lyn(display_long)|uniprotkb:LYN(gene name)|uniprotkb:p56Lyn(gene name synonym)|uniprotkb:p53Lyn(gene name synonym)|uniprotkb:V-yes-1 Yamaguchi sarcoma viral related oncogene homolog(gene name synonym)|uniprotkb:Lck/Yes-related novel protein tyrosine kinase(gene name synonym)|uniprotkb:JTK8(gene name synonym)|IntAct:"clone id: GC-G0143…	psi-mi:"MI:1356"(validated two hybrid)	Haenig C. et al.(2020)	intact:EBI-25827495|doi:10.1016/j.celrep.2020.108050|pubmed:32814053|imex:IM-28217	taxid:9606(human)|taxid:9606(Homo sapiens)	taxid:9606(human)|taxid:9606(Homo sapiens)	psi-mi:"MI:0915"(physical association)	psi-mi:"MI:0469"(European Bioinformatics Institute)	intact:EBI-26245237|imex:IM-28217-21967	intact-miscore:0.56	-	psi-mi:"MI:0499"(unspecified role)	psi-mi:"MI:0499"(unspecified role)	psi-mi:"MI:0497"(neutral component)	psi-mi:"MI:0497"(neutral component)	psi-mi:"MI:0326"(protein)	psi-mi:"MI:0326"(protein)	efo:"Orphanet:324723"|efo:"Orphanet:324718"|efo:"Orphanet:324713"|efo:"Orphanet:324708"|efo:"Orphanet:324703"|efo:"Orphanet:1020"|efo:"Orphanet:100006"|reactome:R-HSA-8957275|reactome:R-HSA-8862803|reactome:R-HSA-879415|reactome:R-HSA-844456|reactome:R-HSA-445989|reactome:R-HSA-444473|reactome:R-HSA-432720|reactome:R-HSA-418594|reactome:R-HSA-416476|reactome:R-HSA-381426|reactome:R-HSA-3000178|re…	reactome:R-HSA-2730905|reactome:R-HSA-2682334|reactome:R-HSA-2454202|reactome:R-HSA-210990|reactome:R-HSA-2029481|reactome:R-HSA-202733|reactome:R-HSA-1433559|reactome:R-HSA-1433557|reactome:R-HSA-114604|reactome:R-HSA-983695|reactome:R-HSA-982772|reactome:R-HSA-9705462|reactome:R-HSA-9680350|reactome:R-HSA-9674555|reactome:R-HSA-9670439|reactome:R-HSA-9664422|reactome:R-HSA-9664323|reactome:R-HS…		-	-	figure legend:Table S2|full coverage:Only protein-protein interactions	taxid:4932(yeasx)|taxid:4932("Saccharomyces cerevisiae (Baker's yeast)")	-	2020-09-16	2020-09-18	crc64:A12EE761403740F5	crc64:408D3D461204E378	-	-	mutation disrupting interaction strength:670-671	-	0	0	psi-mi:"MI:0396"(predetermined participant)	psi-mi:"MI:0396"(predetermined participant)
uniprotkb:P05067	uniprotkb:P08247	intact:EBI-28985182|uniprotkb:B2R5V1|uniprotkb:D3DSD1|uniprotkb:D3DSD2|uniprotkb:D3DSD3|uniprotkb:P09000|uniprotkb:P78438|uniprotkb:Q13764|uniprotkb:Q13778|uniprotkb:Q13793|uniprotkb:Q6GSC0|uniprotkb:Q8WZ99|uniprotkb:Q9UC33|uniprotkb:Q9UCC8|uniprotkb:Q9UCD1|uniprotkb:Q9UQ58|uniprotkb:Q16011|uniprotkb:Q16014|uniprotkb:Q16019|uniprotkb:Q16020|uniprotkb:Q9BT38|uniprotkb:Q9UCA9|uniprotkb:Q9UCB6|unipr…	uniprotkb:B7Z359|uniprotkb:Q6P2F7|uniprotkb:B2R7L6|ensembl:ENSP00000263233.4|ensembl:ENSP00000418169.1|intact:EBI-9071725|uniprotkb:P08247	psi-mi:a4_human(display_short)|psi-mi:Amyloid-beta precursor protein(display_long)|uniprotkb:APP(gene name)|uniprotkb:"Amyloid-beta (A4) precursor protein"(gene name synonym)|uniprotkb:Alzheimer disease amyloid A4 protein homolog(gene name synonym)|uniprotkb:Amyloid-beta A4 protein(gene name synonym)|uniprotkb:Amyloid precursor protein(gene name synonym)|uniprotkb:APPI(gene name synonym)|uniprotk…	psi-mi:syph_human(display_short)|psi-mi:Synaptophysin(display_long)|uniprotkb:Major synaptic vesicle protein p38(gene name synonym)|uniprotkb:Syp(gene name)|IntAct:"clone id: CCSB_12265"(author assigned name)	psi-mi:"MI:1356"(validated two hybrid)	Haenig C. et al.(2020)	intact:EBI-25827495|doi:10.1016/j.celrep.2020.108050|pubmed:32814053|imex:IM-28217	taxid:9606(human)|taxid:9606(Homo sapiens)	taxid:9606(human)|taxid:9606(Homo sapiens)	psi-mi:"MI:0915"(physical association)	psi-mi:"MI:0469"(European Bioinformatics Institute)	intact:EBI-26245249|imex:IM-28217-57543	intact-miscore:0.56	-	psi-mi:"MI:0499"(unspecified role)	psi-mi:"MI:0499"(unspecified role)	psi-mi:"MI:0497"(neutral component)	psi-mi:"MI:0497"(neutral component)	psi-mi:"MI:0326"(protein)	psi-mi:"MI:0326"(protein)	efo:"Orphanet:324723"|efo:"Orphanet:324718"|efo:"Orphanet:324713"|efo:"Orphanet:324708"|efo:"Orphanet:324703"|efo:"Orphanet:1020"|efo:"Orphanet:100006"|reactome:R-HSA-8957275|reactome:R-HSA-8862803|reactome:R-HSA-879415|reactome:R-HSA-844456|reactome:R-HSA-445989|reactome:R-HSA-444473|reactome:R-HSA-432720|reactome:R-HSA-418594|reactome:R-HSA-416476|reactome:R-HSA-381426|reactome:R-HSA-3000178|re…	interpro:IPR001285|interpro:IPR008253|go:"GO:0006897"|go:"GO:0008021"|go:"GO:0015485"|go:"GO:0016188"|go:"GO:0030672"|go:"GO:0031594"|go:"GO:0042169"|go:"GO:0042734"|go:"GO:0042802"|go:"GO:0043005"|go:"GO:0043195"|go:"GO:0048168"|go:"GO:0048169"|go:"GO:0048172"|go:"GO:0048471"|go:"GO:0048488"|go:"GO:0048499"|go:"GO:0048786"|go:"GO:0060076"|go:"GO:0071310"|go:"GO:0098685"|go:"GO:2000300"|go:"GO:20…		-	-	figure legend:Table S2|full coverage:Only protein-protein interactions	taxid:4932(yeasx)|taxid:4932("Saccharomyces cerevisiae (Baker's yeast)")	-	2020-09-16	2020-09-18	crc64:A12EE761403740F5	crc64:592289C43B12EFA7	-	-	mutation disrupting interaction strength:670-671	-	0	0	psi-mi:"MI:0396"(predetermined participant)	psi-mi:"MI:0396"(predetermined participant)
uniprotkb:P05067	uniprotkb:P08253	intact:EBI-28985182|uniprotkb:B2R5V1|uniprotkb:D3DSD1|uniprotkb:D3DSD2|uniprotkb:D3DSD3|uniprotkb:P09000|uniprotkb:P78438|uniprotkb:Q13764|uniprotkb:Q13778|uniprotkb:Q13793|uniprotkb:Q6GSC0|uniprotkb:Q8WZ99|uniprotkb:Q9UC33|uniprotkb:Q9UCC8|uniprotkb:Q9UCD1|uniprotkb:Q9UQ58|uniprotkb:Q16011|uniprotkb:Q16014|uniprotkb:Q16019|uniprotkb:Q16020|uniprotkb:Q9BT38|uniprotkb:Q9UCA9|uniprotkb:Q9UCB6|unipr…	uniprotkb:E9PE45|uniprotkb:B4DWH3|uniprotkb:B2R6U1|uniprotkb:Q9UCJ8|ensembl:ENSP00000219070.4|intact:EBI-1033518|uniprotkb:P08253	psi-mi:a4_human(display_short)|psi-mi:Amyloid-beta precursor protein(display_long)|uniprotkb:APP(gene name)|uniprotkb:"Amyloid-beta (A4) precursor protein"(gene name synonym)|uniprotkb:Alzheimer disease amyloid A4 protein homolog(gene name synonym)|uniprotkb:Amyloid-beta A4 protein(gene name synonym)|uniprotkb:Amyloid precursor protein(gene name synonym)|uniprotkb:APPI(gene name synonym)|uniprotk…	psi-mi:mmp2_human(display_short)|psi-mi:72 kDa type IV collagenase(display_long)|uniprotkb:MMP2(gene name)|uniprotkb:TBE-1(gene name synonym)|uniprotkb:Gelatinase A(gene name synonym)|uniprotkb:Matrix metalloproteinase-2(gene name synonym)|uniprotkb:72 kDa gelatinase(gene name synonym)|uniprotkb:CLG4A(gene name synonym)|IntAct:"clone id: MMP2_Rs"(author assigned name)	psi-mi:"MI:1356"(validated two hybrid)	Haenig C. et al.(2020)	intact:EBI-25827495|doi:10.1016/j.celrep.2020.108050|pubmed:32814053|imex:IM-28217	taxid:9606(human)|taxid:9606(Homo sapiens)	taxid:9606(human)|taxid:9606(Homo sapiens)	psi-mi:"MI:0915"(physical association)	psi-mi:"MI:0469"(European Bioinformatics Institute)	intact:EBI-26245261|imex:IM-28217-69361	intact-miscore:0.56	-	psi-mi:"MI:0499"(unspecified role)	psi-mi:"MI:0499"(unspecified role)	psi-mi:"MI:0497"(neutral component)	psi-mi:"MI:0497"(neutral component)	psi-mi:"MI:0326"(protein)	psi-mi:"MI:0326"(protein)	efo:"Orphanet:324723"|efo:"Orphanet:324718"|efo:"Orphanet:324713"|efo:"Orphanet:324708"|efo:"Orphanet:324703"|efo:"Orphanet:1020"|efo:"Orphanet:100006"|reactome:R-HSA-8957275|reactome:R-HSA-8862803|reactome:R-HSA-879415|reactome:R-HSA-844456|reactome:R-HSA-445989|reactome:R-HSA-444473|reactome:R-HSA-432720|reactome:R-HSA-418594|reactome:R-HSA-416476|reactome:R-HSA-381426|reactome:R-HSA-3000178|re…	efo:"Orphanet:371428"|reactome:R-HSA-9009391|reactome:R-HSA-6785807|reactome:R-HSA-3928665|reactome:R-HSA-381426|reactome:R-HSA-1592389|reactome:R-HSA-1474228|reactome:R-HSA-1442490|refseq:NP_004521.1|refseq:NP_001289439.1|refseq:NP_001289438.1|refseq:NP_001289437.1|refseq:NP_001121363.1|mint:P08253|ensembl:ENSP00000461421.1|ensembl:ENST00000570308.5|ensembl:ENSP00000444143.1|ensembl:ENST00000543…		-	-	figure legend:Table S2|full coverage:Only protein-protein interactions	taxid:4932(yeasx)|taxid:4932("Saccharomyces cerevisiae (Baker's yeast)")	-	2020-09-16	2020-09-18	crc64:A12EE761403740F5	crc64:BC7147DC8B49F289	-	-	mutation disrupting interaction strength:670-671	-	0	0	psi-mi:"MI:0396"(predetermined participant)	psi-mi:"MI:0396"(predetermined participant)
uniprotkb:P05067	uniprotkb:P08473	intact:EBI-28985182|uniprotkb:B2R5V1|uniprotkb:D3DSD1|uniprotkb:D3DSD2|uniprotkb:D3DSD3|uniprotkb:P09000|uniprotkb:P78438|uniprotkb:Q13764|uniprotkb:Q13778|uniprotkb:Q13793|uniprotkb:Q6GSC0|uniprotkb:Q8WZ99|uniprotkb:Q9UC33|uniprotkb:Q9UCC8|uniprotkb:Q9UCD1|uniprotkb:Q9UQ58|uniprotkb:Q16011|uniprotkb:Q16014|uniprotkb:Q16019|uniprotkb:Q16020|uniprotkb:Q9BT38|uniprotkb:Q9UCA9|uniprotkb:Q9UCB6|unipr…	uniprotkb:A8K6U6|uniprotkb:D3DNJ9|uniprotkb:Q3MIX4|ensembl:ENSP00000353679.2|ensembl:ENSP00000417079.1|ensembl:ENSP00000418525.1|ensembl:ENSP00000418791.2|ensembl:ENSP00000419653.1|ensembl:ENSP00000420389.1|ensembl:ENSP00000420542.2|ensembl:ENSP00000502021.2|ensembl:ENSP00000505211.1|ensembl:ENSP00000505690.1|intact:EBI-353759|uniprotkb:P08473	psi-mi:a4_human(display_short)|psi-mi:Amyloid-beta precursor protein(display_long)|uniprotkb:APP(gene name)|uniprotkb:"Amyloid-beta (A4) precursor protein"(gene name synonym)|uniprotkb:Alzheimer disease amyloid A4 protein homolog(gene name synonym)|uniprotkb:Amyloid-beta A4 protein(gene name synonym)|uniprotkb:Amyloid precursor protein(gene name synonym)|uniprotkb:APPI(gene name synonym)|uniprotk…	psi-mi:nep_human(display_short)|psi-mi:Neprilysin(display_long)|uniprotkb:MME(gene name)|uniprotkb:Skin fibroblast elastase(gene name synonym)|uniprotkb:Common acute lymphocytic leukemia antigen(gene name synonym)|uniprotkb:Atriopeptidase(gene name synonym)|uniprotkb:Enkephalinase(gene name synonym)|uniprotkb:Neutral endopeptidase 24.11(gene name synonym)|uniprotkb:EPN(gene name synonym)|IntAct:"…	psi-mi:"MI:1356"(validated two hybrid)	Haenig C. et al.(2020)	intact:EBI-25827495|doi:10.1016/j.celrep.2020.108050|pubmed:32814053|imex:IM-28217	taxid:9606(human)|taxid:9606(Homo sapiens)	taxid:9606(human)|taxid:9606(Homo sapiens)	psi-mi:"MI:0915"(physical association)	psi-mi:"MI:0469"(European Bioinformatics Institute)	intact:EBI-26245273|imex:IM-28217-45873	intact-miscore:0.56	-	psi-mi:"MI:0499"(unspecified role)	psi-mi:"MI:0499"(unspecified role)	psi-mi:"MI:0497"(neutral component)	psi-mi:"MI:0497"(neutral component)	psi-mi:"MI:0326"(protein)	psi-mi:"MI:0326"(protein)	efo:"Orphanet:324723"|efo:"Orphanet:324718"|efo:"Orphanet:324713"|efo:"Orphanet:324708"|efo:"Orphanet:324703"|efo:"Orphanet:1020"|efo:"Orphanet:100006"|reactome:R-HSA-8957275|reactome:R-HSA-8862803|reactome:R-HSA-879415|reactome:R-HSA-844456|reactome:R-HSA-445989|reactome:R-HSA-444473|reactome:R-HSA-432720|reactome:R-HSA-418594|reactome:R-HSA-416476|reactome:R-HSA-381426|reactome:R-HSA-3000178|re…	efo:"Orphanet:495274"|efo:"Orphanet:497757"|efo:"Orphanet:69063"|efo:"Orphanet:497764"|reactome:R-HSA-6798695|reactome:R-HSA-5578768|reactome:R-HSA-2022377|refseq:XP_011511159.1|refseq:XP_011511158.1|refseq:XP_011511157.1|refseq:XP_006713710.1|refseq:XP_006713709.1|refseq:NP_009220.2|refseq:NP_009219.2|refseq:NP_009218.2|refseq:NP_000893.2|mint:P08473|ensembl:ENSP00000505690.1|ensembl:ENSP0000050…		-	-	figure legend:Table S2|full coverage:Only protein-protein interactions	taxid:4932(yeasx)|taxid:4932("Saccharomyces cerevisiae (Baker's yeast)")	-	2020-09-16	2020-09-18	crc64:A12EE761403740F5	crc64:BCF3827C39898630	-	-	mutation disrupting interaction strength:670-671	-	0	0	psi-mi:"MI:0396"(predetermined participant)	psi-mi:"MI:0396"(predetermined participant)
uniprotkb:P05067	uniprotkb:P09429	intact:EBI-28985182|uniprotkb:B2R5V1|uniprotkb:D3DSD1|uniprotkb:D3DSD2|uniprotkb:D3DSD3|uniprotkb:P09000|uniprotkb:P78438|uniprotkb:Q13764|uniprotkb:Q13778|uniprotkb:Q13793|uniprotkb:Q6GSC0|uniprotkb:Q8WZ99|uniprotkb:Q9UC33|uniprotkb:Q9UCC8|uniprotkb:Q9UCD1|uniprotkb:Q9UQ58|uniprotkb:Q16011|uniprotkb:Q16014|uniprotkb:Q16019|uniprotkb:Q16020|uniprotkb:Q9BT38|uniprotkb:Q9UCA9|uniprotkb:Q9UCB6|unipr…	uniprotkb:Q6IBE1|uniprotkb:A5D8W9|uniprotkb:Q14321|uniprotkb:Q5T7C3|ensembl:ENSP00000343040.4|ensembl:ENSP00000345347.5|ensembl:ENSP00000382417.1|ensembl:ENSP00000384678.1|intact:EBI-389432|uniprotkb:P09429	psi-mi:a4_human(display_short)|psi-mi:Amyloid-beta precursor protein(display_long)|uniprotkb:APP(gene name)|uniprotkb:"Amyloid-beta (A4) precursor protein"(gene name synonym)|uniprotkb:Alzheimer disease amyloid A4 protein homolog(gene name synonym)|uniprotkb:Amyloid-beta A4 protein(gene name synonym)|uniprotkb:Amyloid precursor protein(gene name synonym)|uniprotkb:APPI(gene name synonym)|uniprotk…	psi-mi:hmgb1_human(display_short)|psi-mi:High mobility group protein B1(display_long)|uniprotkb:HMGB1(gene name)|uniprotkb:High mobility group protein 1(gene name synonym)|uniprotkb:HMG1(gene name synonym)|IntAct:"clone id: CCSB_10977"(author assigned name)	psi-mi:"MI:1356"(validated two hybrid)	Haenig C. et al.(2020)	intact:EBI-25827495|doi:10.1016/j.celrep.2020.108050|pubmed:32814053|imex:IM-28217	taxid:9606(human)|taxid:9606(Homo sapiens)	taxid:9606(human)|taxid:9606(Homo sapiens)	psi-mi:"MI:0915"(physical association)	psi-mi:"MI:0469"(European Bioinformatics Institute)	intact:EBI-26245285|imex:IM-28217-57545	intact-miscore:0.56	-	psi-mi:"MI:0499"(unspecified role)	psi-mi:"MI:0499"(unspecified role)	psi-mi:"MI:0497"(neutral component)	psi-mi:"MI:0497"(neutral component)	psi-mi:"MI:0326"(protein)	psi-mi:"MI:0326"(protein)	efo:"Orphanet:324723"|efo:"Orphanet:324718"|efo:"Orphanet:324713"|efo:"Orphanet:324708"|efo:"Orphanet:324703"|efo:"Orphanet:1020"|efo:"Orphanet:100006"|reactome:R-HSA-8957275|reactome:R-HSA-8862803|reactome:R-HSA-879415|reactome:R-HSA-844456|reactome:R-HSA-445989|reactome:R-HSA-444473|reactome:R-HSA-432720|reactome:R-HSA-418594|reactome:R-HSA-416476|reactome:R-HSA-381426|reactome:R-HSA-3000178|re…	reactome:R-HSA-933542|reactome:R-HSA-879415|reactome:R-HSA-6798695|reactome:R-HSA-5686938|reactome:R-HSA-5620971|reactome:R-HSA-5603041|reactome:R-HSA-5602498|reactome:R-HSA-445989|reactome:R-HSA-166058|reactome:R-HSA-140342|reactome:R-HSA-1236974|refseq:NP_002119.1|refseq:NP_001300822.1|refseq:NP_001300821.1|dip:DIP-24195N|mint:P09429|ensembl:ENSP00000384678.1|ensembl:ENSP00000382417.1|ensembl:E…		-	-	figure legend:Table S2|full coverage:Only protein-protein interactions	taxid:4932(yeasx)|taxid:4932("Saccharomyces cerevisiae (Baker's yeast)")	-	2020-09-16	2020-09-18	crc64:A12EE761403740F5	crc64:8A868CF277D417B5	-	-	mutation disrupting interaction strength:670-671	-	0	0	psi-mi:"MI:0396"(predetermined participant)	psi-mi:"MI:0396"(predetermined participant)
uniprotkb:P05067	uniprotkb:P09619	intact:EBI-28985182|uniprotkb:B2R5V1|uniprotkb:D3DSD1|uniprotkb:D3DSD2|uniprotkb:D3DSD3|uniprotkb:P09000|uniprotkb:P78438|uniprotkb:Q13764|uniprotkb:Q13778|uniprotkb:Q13793|uniprotkb:Q6GSC0|uniprotkb:Q8WZ99|uniprotkb:Q9UC33|uniprotkb:Q9UCC8|uniprotkb:Q9UCD1|uniprotkb:Q9UQ58|uniprotkb:Q16011|uniprotkb:Q16014|uniprotkb:Q16019|uniprotkb:Q16020|uniprotkb:Q9BT38|uniprotkb:Q9UCA9|uniprotkb:Q9UCB6|unipr…	uniprotkb:B5A957|uniprotkb:Q8N5L4|ensembl:ENSP00000261799.4|intact:EBI-641237|uniprotkb:P09619	psi-mi:a4_human(display_short)|psi-mi:Amyloid-beta precursor protein(display_long)|uniprotkb:APP(gene name)|uniprotkb:"Amyloid-beta (A4) precursor protein"(gene name synonym)|uniprotkb:Alzheimer disease amyloid A4 protein homolog(gene name synonym)|uniprotkb:Amyloid-beta A4 protein(gene name synonym)|uniprotkb:Amyloid precursor protein(gene name synonym)|uniprotkb:APPI(gene name synonym)|uniprotk…	psi-mi:pgfrb_human(display_short)|psi-mi:Platelet-derived growth factor receptor beta(display_long)|uniprotkb:PDGFRB(gene name)|uniprotkb:PDGFR1(gene name synonym)|uniprotkb:Beta platelet-derived growth factor receptor(gene name synonym)|uniprotkb:Platelet-derived growth factor receptor 1(gene name synonym)|uniprotkb:PDGFR(gene name synonym)|uniprotkb:Beta-type platelet-derived growth factor rece…	psi-mi:"MI:1356"(validated two hybrid)	Haenig C. et al.(2020)	intact:EBI-25827495|doi:10.1016/j.celrep.2020.108050|pubmed:32814053|imex:IM-28217	taxid:9606(human)|taxid:9606(Homo sapiens)	taxid:9606(human)|taxid:9606(Homo sapiens)	psi-mi:"MI:0915"(physical association)	psi-mi:"MI:0469"(European Bioinformatics Institute)	intact:EBI-26245297|imex:IM-28217-33833	intact-miscore:0.56	-	psi-mi:"MI:0499"(unspecified role)	psi-mi:"MI:0499"(unspecified role)	psi-mi:"MI:0497"(neutral component)	psi-mi:"MI:0497"(neutral component)	psi-mi:"MI:0326"(protein)	psi-mi:"MI:0326"(protein)	efo:"Orphanet:324723"|efo:"Orphanet:324718"|efo:"Orphanet:324713"|efo:"Orphanet:324708"|efo:"Orphanet:324703"|efo:"Orphanet:1020"|efo:"Orphanet:100006"|reactome:R-HSA-8957275|reactome:R-HSA-8862803|reactome:R-HSA-879415|reactome:R-HSA-844456|reactome:R-HSA-445989|reactome:R-HSA-444473|reactome:R-HSA-432720|reactome:R-HSA-418594|reactome:R-HSA-416476|reactome:R-HSA-381426|reactome:R-HSA-3000178|re…	efo:"Orphanet:98823"|efo:"Orphanet:86830"|efo:"Orphanet:477831"|efo:"Orphanet:363665"|efo:"Orphanet:314950"|efo:"Orphanet:2591"|efo:"Orphanet:1980"|efo:"Orphanet:168950"|reactome:R-HSA-6811558|reactome:R-HSA-5673001|reactome:R-HSA-2219530|reactome:R-HSA-186797|reactome:R-HSA-186763|reactome:R-HSA-1257604|refseq:XP_011535961.1|refseq:XP_011535960.1|refseq:NP_002600.1|dip:DIP-558N|mint:P09619|ensem…		-	-	figure legend:Table S2|full coverage:Only protein-protein interactions	taxid:4932(yeasx)|taxid:4932("Saccharomyces cerevisiae (Baker's yeast)")	-	2020-09-16	2020-09-18	crc64:A12EE761403740F5	crc64:038C15E531D6E89D	-	-	mutation disrupting interaction strength:670-671	-	0	0	psi-mi:"MI:0396"(predetermined participant)	psi-mi:"MI:0396"(predetermined participant)
uniprotkb:P05067	uniprotkb:P09958	intact:EBI-28985182|uniprotkb:B2R5V1|uniprotkb:D3DSD1|uniprotkb:D3DSD2|uniprotkb:D3DSD3|uniprotkb:P09000|uniprotkb:P78438|uniprotkb:Q13764|uniprotkb:Q13778|uniprotkb:Q13793|uniprotkb:Q6GSC0|uniprotkb:Q8WZ99|uniprotkb:Q9UC33|uniprotkb:Q9UCC8|uniprotkb:Q9UCD1|uniprotkb:Q9UQ58|uniprotkb:Q16011|uniprotkb:Q16014|uniprotkb:Q16019|uniprotkb:Q16020|uniprotkb:Q9BT38|uniprotkb:Q9UCA9|uniprotkb:Q9UCB6|unipr…	uniprotkb:Q14336|uniprotkb:Q6LBS3|uniprotkb:Q9UCZ5|ensembl:ENSP00000268171.2|ensembl:ENSP00000483552.1|ensembl:ENSP00000484952.1|ensembl:ENSP00000506143.1|intact:EBI-1056807|uniprotkb:P09958	psi-mi:a4_human(display_short)|psi-mi:Amyloid-beta precursor protein(display_long)|uniprotkb:APP(gene name)|uniprotkb:"Amyloid-beta (A4) precursor protein"(gene name synonym)|uniprotkb:Alzheimer disease amyloid A4 protein homolog(gene name synonym)|uniprotkb:Amyloid-beta A4 protein(gene name synonym)|uniprotkb:Amyloid precursor protein(gene name synonym)|uniprotkb:APPI(gene name synonym)|uniprotk…	psi-mi:furin_human(display_short)|psi-mi:Furin(display_long)|uniprotkb:FURIN(gene name)|uniprotkb:Dibasic-processing enzyme(gene name synonym)|uniprotkb:Paired basic amino acid residue-cleaving enzyme(gene name synonym)|uniprotkb:PCSK3(gene name synonym)|uniprotkb:PACE(gene name synonym)|uniprotkb:FUR(gene name synonym)|IntAct:"clone id: IOH13457"(author assigned name)	psi-mi:"MI:1356"(validated two hybrid)	Haenig C. et al.(2020)	intact:EBI-25827495|doi:10.1016/j.celrep.2020.108050|pubmed:32814053|imex:IM-28217	taxid:9606(human)|taxid:9606(Homo sapiens)	taxid:9606(human)|taxid:9606(Homo sapiens)	psi-mi:"MI:0915"(physical association)	psi-mi:"MI:0469"(European Bioinformatics Institute)	intact:EBI-26245309|imex:IM-28217-57547	intact-miscore:0.56	-	psi-mi:"MI:0499"(unspecified role)	psi-mi:"MI:0499"(unspecified role)	psi-mi:"MI:0497"(neutral component)	psi-mi:"MI:0497"(neutral component)	psi-mi:"MI:0326"(protein)	psi-mi:"MI:0326"(protein)	efo:"Orphanet:324723"|efo:"Orphanet:324718"|efo:"Orphanet:324713"|efo:"Orphanet:324708"|efo:"Orphanet:324703"|efo:"Orphanet:1020"|efo:"Orphanet:100006"|reactome:R-HSA-8957275|reactome:R-HSA-8862803|reactome:R-HSA-879415|reactome:R-HSA-844456|reactome:R-HSA-445989|reactome:R-HSA-444473|reactome:R-HSA-432720|reactome:R-HSA-418594|reactome:R-HSA-416476|reactome:R-HSA-381426|reactome:R-HSA-3000178|re…	reactome:R-HSA-171286|reactome:R-HSA-167060|reactome:R-HSA-159782|reactome:R-HSA-1592389|reactome:R-HSA-1566948|reactome:R-HSA-1442490|reactome:R-HSA-1181150|reactome:R-HSA-977225|reactome:R-HSA-9733458|reactome:R-HSA-9694614|reactome:R-HSA-9679191|reactome:R-HSA-9662834|reactome:R-HSA-8963889|reactome:R-HSA-6809371|reactome:R-HSA-5210891|reactome:R-HSA-2173796|reactome:R-HSA-2173789|reactome:R-H…		-	-	figure legend:Table S2|full coverage:Only protein-protein interactions	taxid:4932(yeasx)|taxid:4932("Saccharomyces cerevisiae (Baker's yeast)")	-	2020-09-16	2020-09-18	crc64:A12EE761403740F5	crc64:10C44DD5892EF85D	-	-	mutation disrupting interaction strength:670-671	-	0	0	psi-mi:"MI:0396"(predetermined participant)	psi-mi:"MI:0396"(predetermined participant)
uniprotkb:P05067	uniprotkb:P0CG47	intact:EBI-28985182|uniprotkb:B2R5V1|uniprotkb:D3DSD1|uniprotkb:D3DSD2|uniprotkb:D3DSD3|uniprotkb:P09000|uniprotkb:P78438|uniprotkb:Q13764|uniprotkb:Q13778|uniprotkb:Q13793|uniprotkb:Q6GSC0|uniprotkb:Q8WZ99|uniprotkb:Q9UC33|uniprotkb:Q9UCC8|uniprotkb:Q9UCD1|uniprotkb:Q9UQ58|uniprotkb:Q16011|uniprotkb:Q16014|uniprotkb:Q16019|uniprotkb:Q16020|uniprotkb:Q9BT38|uniprotkb:Q9UCA9|uniprotkb:Q9UCB6|unipr…	uniprotkb:P62988|uniprotkb:P02248|uniprotkb:P02249|uniprotkb:P02250|uniprotkb:Q29120|uniprotkb:Q6LBL4|uniprotkb:Q6LDU5|uniprotkb:Q8WYN8|uniprotkb:Q91887|uniprotkb:Q91888|uniprotkb:Q9BWD6|uniprotkb:Q9BX98|uniprotkb:Q9UEF2|uniprotkb:Q9UEG1|uniprotkb:Q9UEK8|uniprotkb:Q9UPK7|ensembl:ENSP00000304697.3|ensembl:ENSP00000379178.1|ensembl:ENSP00000379180.1|ensembl:ENSP00000478771.1|intact:EBI-413034|unipr…	psi-mi:a4_human(display_short)|psi-mi:Amyloid-beta precursor protein(display_long)|uniprotkb:APP(gene name)|uniprotkb:"Amyloid-beta (A4) precursor protein"(gene name synonym)|uniprotkb:Alzheimer disease amyloid A4 protein homolog(gene name synonym)|uniprotkb:Amyloid-beta A4 protein(gene name synonym)|uniprotkb:Amyloid precursor protein(gene name synonym)|uniprotkb:APPI(gene name synonym)|uniprotk…	psi-mi:ubb_human(display_short)|psi-mi:Polyubiquitin-B(display_long)|uniprotkb:UBB(gene name)|IntAct:"clone id: CCSB_3157"(author assigned name)	psi-mi:"MI:1356"(validated two hybrid)	Haenig C. et al.(2020)	intact:EBI-25827495|doi:10.1016/j.celrep.2020.108050|pubmed:32814053|imex:IM-28217	taxid:9606(human)|taxid:9606(Homo sapiens)	taxid:9606(human)|taxid:9606(Homo sapiens)	psi-mi:"MI:0915"(physical association)	psi-mi:"MI:0469"(European Bioinformatics Institute)	intact:EBI-26245321|imex:IM-28217-10085	intact-miscore:0.56	-	psi-mi:"MI:0499"(unspecified role)	psi-mi:"MI:0499"(unspecified role)	psi-mi:"MI:0497"(neutral component)	psi-mi:"MI:0497"(neutral component)	psi-mi:"MI:0326"(protein)	psi-mi:"MI:0326"(protein)	efo:"Orphanet:324723"|efo:"Orphanet:324718"|efo:"Orphanet:324713"|efo:"Orphanet:324708"|efo:"Orphanet:324703"|efo:"Orphanet:1020"|efo:"Orphanet:100006"|reactome:R-HSA-8957275|reactome:R-HSA-8862803|reactome:R-HSA-879415|reactome:R-HSA-844456|reactome:R-HSA-445989|reactome:R-HSA-444473|reactome:R-HSA-432720|reactome:R-HSA-418594|reactome:R-HSA-416476|reactome:R-HSA-381426|reactome:R-HSA-3000178|re…	efo:"Orphanet:99772"|efo:"Orphanet:99771"|efo:"Orphanet:155878"|efo:"Orphanet:101023"|reactome:R-HSA-983168|reactome:R-HSA-977225|reactome:R-HSA-9762114|reactome:R-HSA-9758274|reactome:R-HSA-9755511|reactome:R-HSA-975163|reactome:R-HSA-975144|reactome:R-HSA-975110|reactome:R-HSA-9708530|reactome:R-HSA-9706377|reactome:R-HSA-9706369|reactome:R-HSA-9705671|reactome:R-HSA-9705462|reactome:R-HSA-9694…		-	-	figure legend:Table S2|full coverage:Only protein-protein interactions	taxid:4932(yeasx)|taxid:4932("Saccharomyces cerevisiae (Baker's yeast)")	-	2020-09-16	2020-09-18	crc64:A12EE761403740F5	crc64:33011162F1C48BB1	-	-	mutation with no effect:670-671	-	0	0	psi-mi:"MI:0396"(predetermined participant)	psi-mi:"MI:0396"(predetermined participant)
uniprotkb:P05067	uniprotkb:P02593	intact:EBI-28985182|uniprotkb:B2R5V1|uniprotkb:D3DSD1|uniprotkb:D3DSD2|uniprotkb:D3DSD3|uniprotkb:P09000|uniprotkb:P78438|uniprotkb:Q13764|uniprotkb:Q13778|uniprotkb:Q13793|uniprotkb:Q6GSC0|uniprotkb:Q8WZ99|uniprotkb:Q9UC33|uniprotkb:Q9UCC8|uniprotkb:Q9UCD1|uniprotkb:Q9UQ58|uniprotkb:Q16011|uniprotkb:Q16014|uniprotkb:Q16019|uniprotkb:Q16020|uniprotkb:Q9BT38|uniprotkb:Q9UCA9|uniprotkb:Q9UCB6|unipr…	uniprotkb:P70667|uniprotkb:P99014|uniprotkb:Q13942|uniprotkb:Q53S29|uniprotkb:Q61379|uniprotkb:Q61380|uniprotkb:Q96HK3|uniprotkb:P0DP25|uniprotkb:P0DP24|uniprotkb:P0DP23|uniprotkb:P62158|intact:EBI-397435	psi-mi:a4_human(display_short)|psi-mi:Amyloid-beta precursor protein(display_long)|uniprotkb:APP(gene name)|uniprotkb:"Amyloid-beta (A4) precursor protein"(gene name synonym)|uniprotkb:Alzheimer disease amyloid A4 protein homolog(gene name synonym)|uniprotkb:Amyloid-beta A4 protein(gene name synonym)|uniprotkb:Amyloid precursor protein(gene name synonym)|uniprotkb:APPI(gene name synonym)|uniprotk…	psi-mi:calm_human(display_short)|psi-mi:Calmodulin(display_long)|uniprotkb:CALML2(gene name synonym)|uniprotkb:CAM2(gene name synonym)|uniprotkb:CAMIII(gene name synonym)|uniprotkb:CAMC(gene name synonym)|uniprotkb:CAM3(gene name synonym)|uniprotkb:CALM3(gene name)|uniprotkb:CAMB(gene name synonym)|uniprotkb:CALM2(gene name)|uniprotkb:CAM1(gene name synonym)|uniprotkb:CAM(gene name synonym)|unipr…	psi-mi:"MI:1356"(validated two hybrid)	Haenig C. et al.(2020)	intact:EBI-25827495|doi:10.1016/j.celrep.2020.108050|pubmed:32814053|imex:IM-28217	taxid:9606(human)|taxid:9606(Homo sapiens)	taxid:9606(human)|taxid:9606(Homo sapiens)	psi-mi:"MI:0915"(physical association)	psi-mi:"MI:0469"(European Bioinformatics Institute)	intact:EBI-26245333|imex:IM-28217-81105	intact-miscore:0.56	-	psi-mi:"MI:0499"(unspecified role)	psi-mi:"MI:0499"(unspecified role)	psi-mi:"MI:0497"(neutral component)	psi-mi:"MI:0497"(neutral component)	psi-mi:"MI:0326"(protein)	psi-mi:"MI:1304"(molecule set)	efo:"Orphanet:324723"|efo:"Orphanet:324718"|efo:"Orphanet:324713"|efo:"Orphanet:324708"|efo:"Orphanet:324703"|efo:"Orphanet:1020"|efo:"Orphanet:100006"|reactome:R-HSA-8957275|reactome:R-HSA-8862803|reactome:R-HSA-879415|reactome:R-HSA-844456|reactome:R-HSA-445989|reactome:R-HSA-444473|reactome:R-HSA-432720|reactome:R-HSA-418594|reactome:R-HSA-416476|reactome:R-HSA-381426|reactome:R-HSA-3000178|re…	reactome:R-HSA-9664323|reactome:R-HSA-9649948|reactome:R-HSA-9620244|reactome:R-HSA-9619483|reactome:R-HSA-9619229|reactome:R-HSA-9617324|reactome:R-HSA-9022692|reactome:R-HSA-9022535|reactome:R-HSA-9009391|reactome:R-HSA-6802955|reactome:R-HSA-6802952|reactome:R-HSA-6802949|reactome:R-HSA-6802946|reactome:R-HSA-5673000|reactome:R-HSA-442720|reactome:R-HSA-438066|reactome:R-HSA-2151201|reactome:R…		-	-	figure legend:Table S2|full coverage:Only protein-protein interactions	taxid:4932(yeasx)|taxid:4932("Saccharomyces cerevisiae (Baker's yeast)")	-	2020-09-16	2020-09-18	crc64:A12EE761403740F5	-	-	-	mutation with no effect:670-671	-	0	0	psi-mi:"MI:0396"(predetermined participant)	psi-mi:"MI:0396"(predetermined participant)
uniprotkb:P05067	uniprotkb:P10415	intact:EBI-28985182|uniprotkb:B2R5V1|uniprotkb:D3DSD1|uniprotkb:D3DSD2|uniprotkb:D3DSD3|uniprotkb:P09000|uniprotkb:P78438|uniprotkb:Q13764|uniprotkb:Q13778|uniprotkb:Q13793|uniprotkb:Q6GSC0|uniprotkb:Q8WZ99|uniprotkb:Q9UC33|uniprotkb:Q9UCC8|uniprotkb:Q9UCD1|uniprotkb:Q9UQ58|uniprotkb:Q16011|uniprotkb:Q16014|uniprotkb:Q16019|uniprotkb:Q16020|uniprotkb:Q9BT38|uniprotkb:Q9UCA9|uniprotkb:Q9UCB6|unipr…	uniprotkb:C9JHD5|uniprotkb:P10416|uniprotkb:Q13842|uniprotkb:Q16197|ensembl:ENSP00000329623.3|ensembl:ENSP00000381185.1|intact:EBI-77694|uniprotkb:P10415	psi-mi:a4_human(display_short)|psi-mi:Amyloid-beta precursor protein(display_long)|uniprotkb:APP(gene name)|uniprotkb:"Amyloid-beta (A4) precursor protein"(gene name synonym)|uniprotkb:Alzheimer disease amyloid A4 protein homolog(gene name synonym)|uniprotkb:Amyloid-beta A4 protein(gene name synonym)|uniprotkb:Amyloid precursor protein(gene name synonym)|uniprotkb:APPI(gene name synonym)|uniprotk…	psi-mi:bcl2_human(display_short)|psi-mi:Apoptosis regulator Bcl-2(display_long)|uniprotkb:BCL2(gene name)|IntAct:"clone id: RZPDo839F02124"(author assigned name)	psi-mi:"MI:1356"(validated two hybrid)	Haenig C. et al.(2020)	intact:EBI-25827495|doi:10.1016/j.celrep.2020.108050|pubmed:32814053|imex:IM-28217	taxid:9606(human)|taxid:9606(Homo sapiens)	taxid:9606(human)|taxid:9606(Homo sapiens)	psi-mi:"MI:0915"(physical association)	psi-mi:"MI:0469"(European Bioinformatics Institute)	intact:EBI-26245345|imex:IM-28217-57549	intact-miscore:0.56	-	psi-mi:"MI:0499"(unspecified role)	psi-mi:"MI:0499"(unspecified role)	psi-mi:"MI:0497"(neutral component)	psi-mi:"MI:0497"(neutral component)	psi-mi:"MI:0326"(protein)	psi-mi:"MI:0326"(protein)	efo:"Orphanet:324723"|efo:"Orphanet:324718"|efo:"Orphanet:324713"|efo:"Orphanet:324708"|efo:"Orphanet:324703"|efo:"Orphanet:1020"|efo:"Orphanet:100006"|reactome:R-HSA-8957275|reactome:R-HSA-8862803|reactome:R-HSA-879415|reactome:R-HSA-844456|reactome:R-HSA-445989|reactome:R-HSA-444473|reactome:R-HSA-432720|reactome:R-HSA-418594|reactome:R-HSA-416476|reactome:R-HSA-381426|reactome:R-HSA-3000178|re…	efo:"Orphanet:98839"|efo:"Orphanet:545"|efo:"Orphanet:480541"|reactome:R-HSA-9818030|reactome:R-HSA-9634638|reactome:R-HSA-9018519|reactome:R-HSA-844455|reactome:R-HSA-6785807|reactome:R-HSA-111453|reactome:R-HSA-111447|refseq:NP_000648.2|refseq:NP_000624.2|dip:DIP-1043N|mint:P10415|ensembl:ENSP00000504190.1|ensembl:ENST00000678349.1|ensembl:ENSP00000466417.1|ensembl:ENST00000589955.2|ensembl:ENS…		-	-	figure legend:Table S2|full coverage:Only protein-protein interactions	taxid:4932(yeasx)|taxid:4932("Saccharomyces cerevisiae (Baker's yeast)")	-	2020-09-16	2020-09-18	crc64:A12EE761403740F5	crc64:3C49F2B714DC9CCB	-	-	mutation with no effect:670-671	-	0	0	psi-mi:"MI:0396"(predetermined participant)	psi-mi:"MI:0396"(predetermined participant)
uniprotkb:P05067	uniprotkb:P10636	intact:EBI-28985182|uniprotkb:B2R5V1|uniprotkb:D3DSD1|uniprotkb:D3DSD2|uniprotkb:D3DSD3|uniprotkb:P09000|uniprotkb:P78438|uniprotkb:Q13764|uniprotkb:Q13778|uniprotkb:Q13793|uniprotkb:Q6GSC0|uniprotkb:Q8WZ99|uniprotkb:Q9UC33|uniprotkb:Q9UCC8|uniprotkb:Q9UCD1|uniprotkb:Q9UQ58|uniprotkb:Q16011|uniprotkb:Q16014|uniprotkb:Q16019|uniprotkb:Q16020|uniprotkb:Q9BT38|uniprotkb:Q9UCA9|uniprotkb:Q9UCB6|unipr…	uniprotkb:P18518|uniprotkb:Q14799|uniprotkb:Q15549|uniprotkb:Q15550|uniprotkb:Q15551|uniprotkb:Q1RMF6|uniprotkb:Q53YB1|uniprotkb:Q5CZI7|uniprotkb:Q5XWF0|uniprotkb:Q6QT54|uniprotkb:Q9UDJ3|uniprotkb:Q9UMH0|uniprotkb:Q9UQ96|ensembl:ENSP00000458742.1|intact:EBI-366182|uniprotkb:P10636	psi-mi:a4_human(display_short)|psi-mi:Amyloid-beta precursor protein(display_long)|uniprotkb:APP(gene name)|uniprotkb:"Amyloid-beta (A4) precursor protein"(gene name synonym)|uniprotkb:Alzheimer disease amyloid A4 protein homolog(gene name synonym)|uniprotkb:Amyloid-beta A4 protein(gene name synonym)|uniprotkb:Amyloid precursor protein(gene name synonym)|uniprotkb:APPI(gene name synonym)|uniprotk…	psi-mi:tau_human(display_short)|psi-mi:Microtubule-associated protein tau(display_long)|uniprotkb:MAPT(gene name)|uniprotkb:MAPTL(gene name synonym)|uniprotkb:Paired helical filament-tau(gene name synonym)|uniprotkb:Neurofibrillary tangle protein(gene name synonym)|uniprotkb:TAU(gene name synonym)|uniprotkb:MTBT1(gene name synonym)|IntAct:"clone id: MAPT351_Rs"(author assigned name)	psi-mi:"MI:1356"(validated two hybrid)	Haenig C. et al.(2020)	intact:EBI-25827495|doi:10.1016/j.celrep.2020.108050|pubmed:32814053|imex:IM-28217	taxid:9606(human)|taxid:9606(Homo sapiens)	taxid:9606(human)|taxid:9606(Homo sapiens)	psi-mi:"MI:0915"(physical association)	psi-mi:"MI:0469"(European Bioinformatics Institute)	intact:EBI-26245357|imex:IM-28217-57551	intact-miscore:0.73	-	psi-mi:"MI:0499"(unspecified role)	psi-mi:"MI:0499"(unspecified role)	psi-mi:"MI:0497"(neutral component)	psi-mi:"MI:0497"(neutral component)	psi-mi:"MI:0326"(protein)	psi-mi:"MI:0326"(protein)	efo:"Orphanet:324723"|efo:"Orphanet:324718"|efo:"Orphanet:324713"|efo:"Orphanet:324708"|efo:"Orphanet:324703"|efo:"Orphanet:1020"|efo:"Orphanet:100006"|reactome:R-HSA-8957275|reactome:R-HSA-8862803|reactome:R-HSA-879415|reactome:R-HSA-844456|reactome:R-HSA-445989|reactome:R-HSA-444473|reactome:R-HSA-432720|reactome:R-HSA-418594|reactome:R-HSA-416476|reactome:R-HSA-381426|reactome:R-HSA-3000178|re…	efo:"Orphanet:275864"|efo:"Orphanet:240112"|efo:"Orphanet:240103"|efo:"Orphanet:240094"|efo:"Orphanet:240085"|efo:"Orphanet:240071"|efo:"Orphanet:100070"|efo:"Orphanet:100069"|reactome:R-HSA-9833482|reactome:R-HSA-9619483|reactome:R-HSA-264870|refseq:NP_058525.1|refseq:NP_058519.3|refseq:NP_058518.1|refseq:NP_005901.2|refseq:NP_001190181.1|refseq:NP_001116539.1|refseq:NP_001116538.2|dip:DIP-29753…		-	-	figure legend:Table S2|full coverage:Only protein-protein interactions	taxid:4932(yeasx)|taxid:4932("Saccharomyces cerevisiae (Baker's yeast)")	-	2020-09-16	2020-09-18	crc64:A12EE761403740F5	crc64:D46C66CDBCD196E8	-	-	mutation disrupting interaction strength:670-671	-	0	0	psi-mi:"MI:0396"(predetermined participant)	psi-mi:"MI:0396"(predetermined participant)
uniprotkb:P05067	uniprotkb:P10809	intact:EBI-28985182|uniprotkb:B2R5V1|uniprotkb:D3DSD1|uniprotkb:D3DSD2|uniprotkb:D3DSD3|uniprotkb:P09000|uniprotkb:P78438|uniprotkb:Q13764|uniprotkb:Q13778|uniprotkb:Q13793|uniprotkb:Q6GSC0|uniprotkb:Q8WZ99|uniprotkb:Q9UC33|uniprotkb:Q9UCC8|uniprotkb:Q9UCD1|uniprotkb:Q9UQ58|uniprotkb:Q16011|uniprotkb:Q16014|uniprotkb:Q16019|uniprotkb:Q16020|uniprotkb:Q9BT38|uniprotkb:Q9UCA9|uniprotkb:Q9UCB6|unipr…	uniprotkb:B7Z712|uniprotkb:Q38L19|uniprotkb:B2R5M6|uniprotkb:Q9UCR6|ensembl:ENSP00000340019.2|ensembl:ENSP00000373620.3|ensembl:ENSP00000396460.2|ensembl:ENSP00000402478.2|ensembl:ENSP00000412227.2|ensembl:ENSP00000412717.2|ensembl:ENSP00000414446.2|ensembl:ENSP00000503139.1|ensembl:ENSP00000503894.1|intact:EBI-352528|uniprotkb:P10809	psi-mi:a4_human(display_short)|psi-mi:Amyloid-beta precursor protein(display_long)|uniprotkb:APP(gene name)|uniprotkb:"Amyloid-beta (A4) precursor protein"(gene name synonym)|uniprotkb:Alzheimer disease amyloid A4 protein homolog(gene name synonym)|uniprotkb:Amyloid-beta A4 protein(gene name synonym)|uniprotkb:Amyloid precursor protein(gene name synonym)|uniprotkb:APPI(gene name synonym)|uniprotk…	psi-mi:ch60_human(display_short)|psi-mi:60 kDa heat shock protein, mitochondrial(display_long)|uniprotkb:HSPD1(gene name)|uniprotkb:HuCHA60(gene name synonym)|uniprotkb:P60 lymphocyte protein(gene name synonym)|uniprotkb:Mitochondrial matrix protein P1(gene name synonym)|uniprotkb:Chaperonin 60(gene name synonym)|uniprotkb:60 kDa chaperonin(gene name synonym)|uniprotkb:Heat shock protein 60(gene …	psi-mi:"MI:1356"(validated two hybrid)	Haenig C. et al.(2020)	intact:EBI-25827495|doi:10.1016/j.celrep.2020.108050|pubmed:32814053|imex:IM-28217	taxid:9606(human)|taxid:9606(Homo sapiens)	taxid:9606(human)|taxid:9606(Homo sapiens)	psi-mi:"MI:0915"(physical association)	psi-mi:"MI:0469"(European Bioinformatics Institute)	intact:EBI-26245369|imex:IM-28217-21969	intact-miscore:0.56	-	psi-mi:"MI:0499"(unspecified role)	psi-mi:"MI:0499"(unspecified role)	psi-mi:"MI:0497"(neutral component)	psi-mi:"MI:0497"(neutral component)	psi-mi:"MI:0326"(protein)	psi-mi:"MI:0326"(protein)	efo:"Orphanet:324723"|efo:"Orphanet:324718"|efo:"Orphanet:324713"|efo:"Orphanet:324708"|efo:"Orphanet:324703"|efo:"Orphanet:1020"|efo:"Orphanet:100006"|reactome:R-HSA-8957275|reactome:R-HSA-8862803|reactome:R-HSA-879415|reactome:R-HSA-844456|reactome:R-HSA-445989|reactome:R-HSA-444473|reactome:R-HSA-432720|reactome:R-HSA-418594|reactome:R-HSA-416476|reactome:R-HSA-381426|reactome:R-HSA-3000178|re…	efo:"Orphanet:280288"|efo:"Orphanet:100994"|reactome:R-HSA-8869496|reactome:R-HSA-1268020|refseq:NP_955472.1|refseq:NP_002147.2|dip:DIP-58N|mint:P10809|ensembl:ENSP00000503894.1|ensembl:ENSP00000503139.1|ensembl:ENSP00000412717.2|ensembl:ENSP00000402478.2|ensembl:ENSP00000396460.2|ensembl:ENSP00000414446.2|ensembl:ENSP00000412227.2|ensembl:ENSP00000373620.3|ensembl:ENSP00000340019.2|ensembl:ENST0…		-	-	figure legend:Table S2|full coverage:Only protein-protein interactions	taxid:4932(yeasx)|taxid:4932("Saccharomyces cerevisiae (Baker's yeast)")	-	2020-09-16	2020-09-18	crc64:A12EE761403740F5	crc64:E51E1BAD9615899C	-	-	mutation with no effect:670-671	-	0	0	psi-mi:"MI:0396"(predetermined participant)	psi-mi:"MI:0396"(predetermined participant)
uniprotkb:P05067	uniprotkb:P10909	intact:EBI-28985182|uniprotkb:B2R5V1|uniprotkb:D3DSD1|uniprotkb:D3DSD2|uniprotkb:D3DSD3|uniprotkb:P09000|uniprotkb:P78438|uniprotkb:Q13764|uniprotkb:Q13778|uniprotkb:Q13793|uniprotkb:Q6GSC0|uniprotkb:Q8WZ99|uniprotkb:Q9UC33|uniprotkb:Q9UCC8|uniprotkb:Q9UCD1|uniprotkb:Q9UQ58|uniprotkb:Q16011|uniprotkb:Q16014|uniprotkb:Q16019|uniprotkb:Q16020|uniprotkb:Q9BT38|uniprotkb:Q9UCA9|uniprotkb:Q9UCB6|unipr…	uniprotkb:B3KSE6|uniprotkb:P11380|uniprotkb:P11381|uniprotkb:Q5HYC1|uniprotkb:Q7Z5B9|uniprotkb:B2R9Q1|uniprotkb:Q2TU75|ensembl:ENSP00000315130.10|ensembl:ENSP00000385419.3|ensembl:ENSP00000429620.1|intact:EBI-1104674|uniprotkb:P10909	psi-mi:a4_human(display_short)|psi-mi:Amyloid-beta precursor protein(display_long)|uniprotkb:APP(gene name)|uniprotkb:"Amyloid-beta (A4) precursor protein"(gene name synonym)|uniprotkb:Alzheimer disease amyloid A4 protein homolog(gene name synonym)|uniprotkb:Amyloid-beta A4 protein(gene name synonym)|uniprotkb:Amyloid precursor protein(gene name synonym)|uniprotkb:APPI(gene name synonym)|uniprotk…	psi-mi:clus_human(display_short)|psi-mi:Clusterin(display_long)|uniprotkb:CLU(gene name)|uniprotkb:Sulfated glycoprotein 2(gene name synonym)|uniprotkb:AAG4(orf name)|uniprotkb:Aging-associated gene 4 protein(gene name synonym)|uniprotkb:Ku70-binding protein 1(gene name synonym)|uniprotkb:Testosterone-repressed prostate message 2(gene name synonym)|uniprotkb:Apolipoprotein J(gene name synonym)|un…	psi-mi:"MI:1356"(validated two hybrid)	Haenig C. et al.(2020)	intact:EBI-25827495|doi:10.1016/j.celrep.2020.108050|pubmed:32814053|imex:IM-28217	taxid:9606(human)|taxid:9606(Homo sapiens)	taxid:9606(human)|taxid:9606(Homo sapiens)	psi-mi:"MI:0915"(physical association)	psi-mi:"MI:0469"(European Bioinformatics Institute)	intact:EBI-26245381|imex:IM-28217-10087	intact-miscore:0.56	-	psi-mi:"MI:0499"(unspecified role)	psi-mi:"MI:0499"(unspecified role)	psi-mi:"MI:0497"(neutral component)	psi-mi:"MI:0497"(neutral component)	psi-mi:"MI:0326"(protein)	psi-mi:"MI:0326"(protein)	efo:"Orphanet:324723"|efo:"Orphanet:324718"|efo:"Orphanet:324713"|efo:"Orphanet:324708"|efo:"Orphanet:324703"|efo:"Orphanet:1020"|efo:"Orphanet:100006"|reactome:R-HSA-8957275|reactome:R-HSA-8862803|reactome:R-HSA-879415|reactome:R-HSA-844456|reactome:R-HSA-445989|reactome:R-HSA-444473|reactome:R-HSA-432720|reactome:R-HSA-418594|reactome:R-HSA-416476|reactome:R-HSA-381426|reactome:R-HSA-3000178|re…	reactome:R-HSA-977606|reactome:R-HSA-6803157|reactome:R-HSA-166665|reactome:R-HSA-114608|refseq:NP_001822.3|dip:DIP-37546N|mint:P10909|ensembl:ENSP00000429620.1|ensembl:ENSP00000385419.3|ensembl:ENSP00000315130.10|ensembl:ENST00000523500.5(transcript)|ensembl:ENST00000405140.7(transcript)|ensembl:ENST00000316403.15(transcript)|ensembl:ENSG00000120885.22(gene)|go:"GO:0097418"|go:"GO:2001244"|go:"G…		-	-	figure legend:Table S2|full coverage:Only protein-protein interactions	taxid:4932(yeasx)|taxid:4932("Saccharomyces cerevisiae (Baker's yeast)")	-	2020-09-16	2020-09-18	crc64:A12EE761403740F5	crc64:9583DE4CCECC169F	-	-	mutation with no effect:670-671	-	0	0	psi-mi:"MI:0396"(predetermined participant)	psi-mi:"MI:0396"(predetermined participant)
uniprotkb:P05067	uniprotkb:P11021	intact:EBI-28985182|uniprotkb:B2R5V1|uniprotkb:D3DSD1|uniprotkb:D3DSD2|uniprotkb:D3DSD3|uniprotkb:P09000|uniprotkb:P78438|uniprotkb:Q13764|uniprotkb:Q13778|uniprotkb:Q13793|uniprotkb:Q6GSC0|uniprotkb:Q8WZ99|uniprotkb:Q9UC33|uniprotkb:Q9UCC8|uniprotkb:Q9UCD1|uniprotkb:Q9UQ58|uniprotkb:Q16011|uniprotkb:Q16014|uniprotkb:Q16019|uniprotkb:Q16020|uniprotkb:Q9BT38|uniprotkb:Q9UCA9|uniprotkb:Q9UCB6|unipr…	uniprotkb:B0QZ61|uniprotkb:Q2EF78|uniprotkb:Q9NPF1|uniprotkb:Q9UK02|ensembl:ENSP00000324173.6|intact:EBI-354921|uniprotkb:P11021	psi-mi:a4_human(display_short)|psi-mi:Amyloid-beta precursor protein(display_long)|uniprotkb:APP(gene name)|uniprotkb:"Amyloid-beta (A4) precursor protein"(gene name synonym)|uniprotkb:Alzheimer disease amyloid A4 protein homolog(gene name synonym)|uniprotkb:Amyloid-beta A4 protein(gene name synonym)|uniprotkb:Amyloid precursor protein(gene name synonym)|uniprotkb:APPI(gene name synonym)|uniprotk…	psi-mi:bip_human(display_short)|psi-mi:Endoplasmic reticulum chaperone BiP(display_long)|uniprotkb:HSPA5(gene name)|uniprotkb:Heat shock protein family A member 5(gene name synonym)|uniprotkb:Heat shock protein 70 family protein 5(gene name synonym)|uniprotkb:Binding-immunoglobulin protein(gene name synonym)|uniprotkb:78 kDa glucose-regulated protein(gene name synonym)|uniprotkb:Immunoglobulin he…	psi-mi:"MI:1356"(validated two hybrid)	Haenig C. et al.(2020)	intact:EBI-25827495|doi:10.1016/j.celrep.2020.108050|pubmed:32814053|imex:IM-28217	taxid:9606(human)|taxid:9606(Homo sapiens)	taxid:9606(human)|taxid:9606(Homo sapiens)	psi-mi:"MI:0915"(physical association)	psi-mi:"MI:0469"(European Bioinformatics Institute)	intact:EBI-26245393|imex:IM-28217-10089	intact-miscore:0.67	-	psi-mi:"MI:0499"(unspecified role)	psi-mi:"MI:0499"(unspecified role)	psi-mi:"MI:0497"(neutral component)	psi-mi:"MI:0497"(neutral component)	psi-mi:"MI:0326"(protein)	psi-mi:"MI:0326"(protein)	efo:"Orphanet:324723"|efo:"Orphanet:324718"|efo:"Orphanet:324713"|efo:"Orphanet:324708"|efo:"Orphanet:324703"|efo:"Orphanet:1020"|efo:"Orphanet:100006"|reactome:R-HSA-8957275|reactome:R-HSA-8862803|reactome:R-HSA-879415|reactome:R-HSA-844456|reactome:R-HSA-445989|reactome:R-HSA-444473|reactome:R-HSA-432720|reactome:R-HSA-418594|reactome:R-HSA-416476|reactome:R-HSA-381426|reactome:R-HSA-3000178|re…	reactome:R-HSA-983170|reactome:R-HSA-8874177|reactome:R-HSA-381183|reactome:R-HSA-381070|reactome:R-HSA-381042|reactome:R-HSA-381033|reactome:R-HSA-3371453|reactome:R-HSA-114608|refseq:NP_005338.1|dip:DIP-33189N|mint:P11021|ensembl:ENSP00000324173.6|ensembl:ENST00000324460.7(transcript)|ensembl:ENSG00000044574.9(gene)|go:"GO:0070062"|go:"GO:0060904"|go:"GO:0051787"|go:"GO:0051087"|go:"GO:0051085"…		-	-	figure legend:Table S2|full coverage:Only protein-protein interactions	taxid:4932(yeasx)|taxid:4932("Saccharomyces cerevisiae (Baker's yeast)")	-	2020-09-16	2020-09-18	crc64:A12EE761403740F5	crc64:59B7D8D85BC32A00	-	-	mutation disrupting interaction strength:670-671	-	0	0	psi-mi:"MI:0396"(predetermined participant)	psi-mi:"MI:0396"(predetermined participant)
uniprotkb:P05067	uniprotkb:P11142	intact:EBI-28985182|uniprotkb:B2R5V1|uniprotkb:D3DSD1|uniprotkb:D3DSD2|uniprotkb:D3DSD3|uniprotkb:P09000|uniprotkb:P78438|uniprotkb:Q13764|uniprotkb:Q13778|uniprotkb:Q13793|uniprotkb:Q6GSC0|uniprotkb:Q8WZ99|uniprotkb:Q9UC33|uniprotkb:Q9UCC8|uniprotkb:Q9UCD1|uniprotkb:Q9UQ58|uniprotkb:Q16011|uniprotkb:Q16014|uniprotkb:Q16019|uniprotkb:Q16020|uniprotkb:Q9BT38|uniprotkb:Q9UCA9|uniprotkb:Q9UCB6|unipr…	uniprotkb:Q9H3R6|ensembl:ENSP00000227378.3|ensembl:ENSP00000432083.1|ensembl:ENSP00000437125.1|intact:EBI-351896|uniprotkb:P11142	psi-mi:a4_human(display_short)|psi-mi:Amyloid-beta precursor protein(display_long)|uniprotkb:APP(gene name)|uniprotkb:"Amyloid-beta (A4) precursor protein"(gene name synonym)|uniprotkb:Alzheimer disease amyloid A4 protein homolog(gene name synonym)|uniprotkb:Amyloid-beta A4 protein(gene name synonym)|uniprotkb:Amyloid precursor protein(gene name synonym)|uniprotkb:APPI(gene name synonym)|uniprotk…	psi-mi:hsp7c_human(display_short)|psi-mi:Heat shock cognate 71 kDa protein(display_long)|uniprotkb:HSPA8(gene name)|uniprotkb:Lipopolysaccharide-associated protein 1(gene name synonym)|uniprotkb:Heat shock 70 kDa protein 8(gene name synonym)|uniprotkb:HSPA10(gene name synonym)|uniprotkb:HSP73(gene name synonym)|uniprotkb:HSC70(gene name synonym)|IntAct:"clone id: CCSB_8196"(author assigned name)	psi-mi:"MI:1356"(validated two hybrid)	Haenig C. et al.(2020)	intact:EBI-25827495|doi:10.1016/j.celrep.2020.108050|pubmed:32814053|imex:IM-28217	taxid:9606(human)|taxid:9606(Homo sapiens)	taxid:9606(human)|taxid:9606(Homo sapiens)	psi-mi:"MI:0915"(physical association)	psi-mi:"MI:0469"(European Bioinformatics Institute)	intact:EBI-26245405|imex:IM-28217-21971	intact-miscore:0.67	-	psi-mi:"MI:0499"(unspecified role)	psi-mi:"MI:0499"(unspecified role)	psi-mi:"MI:0497"(neutral component)	psi-mi:"MI:0497"(neutral component)	psi-mi:"MI:0326"(protein)	psi-mi:"MI:0326"(protein)	efo:"Orphanet:324723"|efo:"Orphanet:324718"|efo:"Orphanet:324713"|efo:"Orphanet:324708"|efo:"Orphanet:324703"|efo:"Orphanet:1020"|efo:"Orphanet:100006"|reactome:R-HSA-8957275|reactome:R-HSA-8862803|reactome:R-HSA-879415|reactome:R-HSA-844456|reactome:R-HSA-445989|reactome:R-HSA-444473|reactome:R-HSA-432720|reactome:R-HSA-418594|reactome:R-HSA-416476|reactome:R-HSA-381426|reactome:R-HSA-3000178|re…	reactome:R-HSA-432722|reactome:R-HSA-432720|reactome:R-HSA-3371571|reactome:R-HSA-3371568|reactome:R-HSA-3371497|reactome:R-HSA-3371453|reactome:R-HSA-9833482|reactome:R-HSA-9615710|reactome:R-HSA-9613829|reactome:R-HSA-9613354|reactome:R-HSA-888590|reactome:R-HSA-8876725|reactome:R-HSA-8856828|reactome:R-HSA-72163|reactome:R-HSA-6798695|reactome:R-HSA-6785807|reactome:R-HSA-450408|reactome:R-HSA…		-	-	figure legend:Table S2|full coverage:Only protein-protein interactions	taxid:4932(yeasx)|taxid:4932("Saccharomyces cerevisiae (Baker's yeast)")	-	2020-09-16	2020-09-18	crc64:A12EE761403740F5	crc64:9AA27B210730670C	-	-	mutation disrupting interaction strength:670-671	-	0	0	psi-mi:"MI:0396"(predetermined participant)	psi-mi:"MI:0396"(predetermined participant)
uniprotkb:P05067	uniprotkb:P11142	intact:EBI-28985182|uniprotkb:B2R5V1|uniprotkb:D3DSD1|uniprotkb:D3DSD2|uniprotkb:D3DSD3|uniprotkb:P09000|uniprotkb:P78438|uniprotkb:Q13764|uniprotkb:Q13778|uniprotkb:Q13793|uniprotkb:Q6GSC0|uniprotkb:Q8WZ99|uniprotkb:Q9UC33|uniprotkb:Q9UCC8|uniprotkb:Q9UCD1|uniprotkb:Q9UQ58|uniprotkb:Q16011|uniprotkb:Q16014|uniprotkb:Q16019|uniprotkb:Q16020|uniprotkb:Q9BT38|uniprotkb:Q9UCA9|uniprotkb:Q9UCB6|unipr…	uniprotkb:Q9H3R6|ensembl:ENSP00000227378.3|ensembl:ENSP00000432083.1|ensembl:ENSP00000437125.1|intact:EBI-351896|uniprotkb:P11142	psi-mi:a4_human(display_short)|psi-mi:Amyloid-beta precursor protein(display_long)|uniprotkb:APP(gene name)|uniprotkb:"Amyloid-beta (A4) precursor protein"(gene name synonym)|uniprotkb:Alzheimer disease amyloid A4 protein homolog(gene name synonym)|uniprotkb:Amyloid-beta A4 protein(gene name synonym)|uniprotkb:Amyloid precursor protein(gene name synonym)|uniprotkb:APPI(gene name synonym)|uniprotk…	psi-mi:hsp7c_human(display_short)|psi-mi:Heat shock cognate 71 kDa protein(display_long)|uniprotkb:HSPA8(gene name)|uniprotkb:Lipopolysaccharide-associated protein 1(gene name synonym)|uniprotkb:Heat shock 70 kDa protein 8(gene name synonym)|uniprotkb:HSPA10(gene name synonym)|uniprotkb:HSP73(gene name synonym)|uniprotkb:HSC70(gene name synonym)|IntAct:"clone id: CCSB_5257"(author assigned name)	psi-mi:"MI:1356"(validated two hybrid)	Haenig C. et al.(2020)	intact:EBI-25827495|doi:10.1016/j.celrep.2020.108050|pubmed:32814053|imex:IM-28217	taxid:9606(human)|taxid:9606(Homo sapiens)	taxid:9606(human)|taxid:9606(Homo sapiens)	psi-mi:"MI:0915"(physical association)	psi-mi:"MI:0469"(European Bioinformatics Institute)	intact:EBI-26245417|imex:IM-28217-45875	intact-miscore:0.67	-	psi-mi:"MI:0499"(unspecified role)	psi-mi:"MI:0499"(unspecified role)	psi-mi:"MI:0497"(neutral component)	psi-mi:"MI:0497"(neutral component)	psi-mi:"MI:0326"(protein)	psi-mi:"MI:0326"(protein)	efo:"Orphanet:324723"|efo:"Orphanet:324718"|efo:"Orphanet:324713"|efo:"Orphanet:324708"|efo:"Orphanet:324703"|efo:"Orphanet:1020"|efo:"Orphanet:100006"|reactome:R-HSA-8957275|reactome:R-HSA-8862803|reactome:R-HSA-879415|reactome:R-HSA-844456|reactome:R-HSA-445989|reactome:R-HSA-444473|reactome:R-HSA-432720|reactome:R-HSA-418594|reactome:R-HSA-416476|reactome:R-HSA-381426|reactome:R-HSA-3000178|re…	reactome:R-HSA-432722|reactome:R-HSA-432720|reactome:R-HSA-3371571|reactome:R-HSA-3371568|reactome:R-HSA-3371497|reactome:R-HSA-3371453|reactome:R-HSA-9833482|reactome:R-HSA-9615710|reactome:R-HSA-9613829|reactome:R-HSA-9613354|reactome:R-HSA-888590|reactome:R-HSA-8876725|reactome:R-HSA-8856828|reactome:R-HSA-72163|reactome:R-HSA-6798695|reactome:R-HSA-6785807|reactome:R-HSA-450408|reactome:R-HSA…		-	-	figure legend:Table S2|full coverage:Only protein-protein interactions	taxid:4932(yeasx)|taxid:4932("Saccharomyces cerevisiae (Baker's yeast)")	-	2020-09-16	2020-09-18	crc64:A12EE761403740F5	crc64:9AA27B210730670C	-	-	mutation causing an interaction:670-671	sufficient binding region:61-646	0	0	psi-mi:"MI:0396"(predetermined participant)	psi-mi:"MI:0396"(predetermined participant)
uniprotkb:P05067	uniprotkb:P11171-2	intact:EBI-28985182|uniprotkb:B2R5V1|uniprotkb:D3DSD1|uniprotkb:D3DSD2|uniprotkb:D3DSD3|uniprotkb:P09000|uniprotkb:P78438|uniprotkb:Q13764|uniprotkb:Q13778|uniprotkb:Q13793|uniprotkb:Q6GSC0|uniprotkb:Q8WZ99|uniprotkb:Q9UC33|uniprotkb:Q9UCC8|uniprotkb:Q9UCD1|uniprotkb:Q9UQ58|uniprotkb:Q16011|uniprotkb:Q16014|uniprotkb:Q16019|uniprotkb:Q16020|uniprotkb:Q9BT38|uniprotkb:Q9UCA9|uniprotkb:Q9UCB6|unipr…	intact:EBI-10197451|uniprotkb:P11171-2	psi-mi:a4_human(display_short)|psi-mi:Amyloid-beta precursor protein(display_long)|uniprotkb:APP(gene name)|uniprotkb:"Amyloid-beta (A4) precursor protein"(gene name synonym)|uniprotkb:Alzheimer disease amyloid A4 protein homolog(gene name synonym)|uniprotkb:Amyloid-beta A4 protein(gene name synonym)|uniprotkb:Amyloid precursor protein(gene name synonym)|uniprotkb:APPI(gene name synonym)|uniprotk…	psi-mi:p11171-2(display_short)|psi-mi:Protein 4.1(display_long)|uniprotkb:4.1R(gene name synonym)|uniprotkb:Band 4.1(gene name synonym)|uniprotkb:E41P(gene name synonym)|uniprotkb:EPB4.1(gene name synonym)|uniprotkb:Erythrocyte membrane protein band 4.1(gene name synonym)|uniprotkb:EPB41(gene name)|IntAct:"clone id: CCSB_55736"(author assigned name)	psi-mi:"MI:1356"(validated two hybrid)	Haenig C. et al.(2020)	intact:EBI-25827495|doi:10.1016/j.celrep.2020.108050|pubmed:32814053|imex:IM-28217	taxid:9606(human)|taxid:9606(Homo sapiens)	taxid:9606(human)|taxid:9606(Homo sapiens)	psi-mi:"MI:0915"(physical association)	psi-mi:"MI:0469"(European Bioinformatics Institute)	intact:EBI-26245430|imex:IM-28217-21973	intact-miscore:0.56	-	psi-mi:"MI:0499"(unspecified role)	psi-mi:"MI:0499"(unspecified role)	psi-mi:"MI:0497"(neutral component)	psi-mi:"MI:0497"(neutral component)	psi-mi:"MI:0326"(protein)	psi-mi:"MI:0326"(protein)	efo:"Orphanet:324723"|efo:"Orphanet:324718"|efo:"Orphanet:324713"|efo:"Orphanet:324708"|efo:"Orphanet:324703"|efo:"Orphanet:1020"|efo:"Orphanet:100006"|reactome:R-HSA-8957275|reactome:R-HSA-8862803|reactome:R-HSA-879415|reactome:R-HSA-844456|reactome:R-HSA-445989|reactome:R-HSA-444473|reactome:R-HSA-432720|reactome:R-HSA-418594|reactome:R-HSA-416476|reactome:R-HSA-381426|reactome:R-HSA-3000178|re…	intact:EBI-1050906(isoform-parent)|uniprotkb:P11171-2(isoform-parent)|entrezgene/locuslink:2035(identity)		-	-	figure legend:Table S2|full coverage:Only protein-protein interactions	taxid:4932(yeasx)|taxid:4932("Saccharomyces cerevisiae (Baker's yeast)")	-	2020-09-16	2020-09-18	crc64:A12EE761403740F5	crc64:E09038E1654F9248	-	-	mutation disrupting interaction strength:670-671	sufficient binding region:210-831	0	0	psi-mi:"MI:0396"(predetermined participant)	psi-mi:"MI:0396"(predetermined participant)
uniprotkb:P05067	uniprotkb:P11171-7	intact:EBI-28985182|uniprotkb:B2R5V1|uniprotkb:D3DSD1|uniprotkb:D3DSD2|uniprotkb:D3DSD3|uniprotkb:P09000|uniprotkb:P78438|uniprotkb:Q13764|uniprotkb:Q13778|uniprotkb:Q13793|uniprotkb:Q6GSC0|uniprotkb:Q8WZ99|uniprotkb:Q9UC33|uniprotkb:Q9UCC8|uniprotkb:Q9UCD1|uniprotkb:Q9UQ58|uniprotkb:Q16011|uniprotkb:Q16014|uniprotkb:Q16019|uniprotkb:Q16020|uniprotkb:Q9BT38|uniprotkb:Q9UCA9|uniprotkb:Q9UCB6|unipr…	uniprotkb:P11171-7|intact:EBI-25852354|ensembl:ENSP00000362903.1	psi-mi:a4_human(display_short)|psi-mi:Amyloid-beta precursor protein(display_long)|uniprotkb:APP(gene name)|uniprotkb:"Amyloid-beta (A4) precursor protein"(gene name synonym)|uniprotkb:Alzheimer disease amyloid A4 protein homolog(gene name synonym)|uniprotkb:Amyloid-beta A4 protein(gene name synonym)|uniprotkb:Amyloid precursor protein(gene name synonym)|uniprotkb:APPI(gene name synonym)|uniprotk…	psi-mi:p11171-7(display_short)|psi-mi:Protein 4.1(display_long)|uniprotkb:EPB41(gene name)|uniprotkb:Erythrocyte membrane protein band 4.1(gene name synonym)|uniprotkb:EPB4.1(gene name synonym)|uniprotkb:Band 4.1(gene name synonym)|uniprotkb:4.1R(gene name synonym)|uniprotkb:E41P(gene name synonym)|IntAct:"clone id: IOH27460"(author assigned name)	psi-mi:"MI:1356"(validated two hybrid)	Haenig C. et al.(2020)	intact:EBI-25827495|doi:10.1016/j.celrep.2020.108050|pubmed:32814053|imex:IM-28217	taxid:9606(human)|taxid:9606(Homo sapiens)	taxid:9606(human)|taxid:9606(Homo sapiens)	psi-mi:"MI:0915"(physical association)	psi-mi:"MI:0469"(European Bioinformatics Institute)	intact:EBI-26245444|imex:IM-28217-10091	intact-miscore:0.56	-	psi-mi:"MI:0499"(unspecified role)	psi-mi:"MI:0499"(unspecified role)	psi-mi:"MI:0497"(neutral component)	psi-mi:"MI:0497"(neutral component)	psi-mi:"MI:0326"(protein)	psi-mi:"MI:0326"(protein)	efo:"Orphanet:324723"|efo:"Orphanet:324718"|efo:"Orphanet:324713"|efo:"Orphanet:324708"|efo:"Orphanet:324703"|efo:"Orphanet:1020"|efo:"Orphanet:100006"|reactome:R-HSA-8957275|reactome:R-HSA-8862803|reactome:R-HSA-879415|reactome:R-HSA-844456|reactome:R-HSA-445989|reactome:R-HSA-444473|reactome:R-HSA-432720|reactome:R-HSA-418594|reactome:R-HSA-416476|reactome:R-HSA-381426|reactome:R-HSA-3000178|re…	ensembl:ENST00000373797.2(transcript)|ensembl:ENSG00000159023.23(gene)|intact:EBI-1050906(isoform-parent)|entrezgene/locuslink:2035(identity)		-	-	figure legend:Table S2|full coverage:Only protein-protein interactions	taxid:4932(yeasx)|taxid:4932("Saccharomyces cerevisiae (Baker's yeast)")	-	2020-09-16	2020-09-18	crc64:A12EE761403740F5	-	-	-	mutation causing an interaction:670-671	-	0	0	psi-mi:"MI:0396"(predetermined participant)	psi-mi:"MI:0396"(predetermined participant)
uniprotkb:P05067	uniprotkb:P11940	intact:EBI-28985182|uniprotkb:B2R5V1|uniprotkb:D3DSD1|uniprotkb:D3DSD2|uniprotkb:D3DSD3|uniprotkb:P09000|uniprotkb:P78438|uniprotkb:Q13764|uniprotkb:Q13778|uniprotkb:Q13793|uniprotkb:Q6GSC0|uniprotkb:Q8WZ99|uniprotkb:Q9UC33|uniprotkb:Q9UCC8|uniprotkb:Q9UCD1|uniprotkb:Q9UQ58|uniprotkb:Q16011|uniprotkb:Q16014|uniprotkb:Q16019|uniprotkb:Q16020|uniprotkb:Q9BT38|uniprotkb:Q9UCA9|uniprotkb:Q9UCB6|unipr…	intact:EBI-28983164|uniprotkb:Q15097|uniprotkb:Q93004|ensembl:ENSP00000313007.5|ensembl:ENSP00000428749.2|ensembl:ENSP00000428840.2|ensembl:ENSP00000429119.2|ensembl:ENSP00000429790.2|ensembl:ENSP00000429892.2|ensembl:ENSP00000430012.2|intact:EBI-81531|uniprotkb:P11940	psi-mi:a4_human(display_short)|psi-mi:Amyloid-beta precursor protein(display_long)|uniprotkb:APP(gene name)|uniprotkb:"Amyloid-beta (A4) precursor protein"(gene name synonym)|uniprotkb:Alzheimer disease amyloid A4 protein homolog(gene name synonym)|uniprotkb:Amyloid-beta A4 protein(gene name synonym)|uniprotkb:Amyloid precursor protein(gene name synonym)|uniprotkb:APPI(gene name synonym)|uniprotk…	psi-mi:pabp1_human(display_short)|psi-mi:Polyadenylate-binding protein 1(display_long)|uniprotkb:PABPC1(gene name)|uniprotkb:PABP(gene name synonym)|uniprotkb:PABPC2(gene name synonym)|uniprotkb:PABP1(gene name synonym)|uniprotkb:PAB1(gene name synonym)|IntAct:"clone id: CCSB_6660"(author assigned name)	psi-mi:"MI:1356"(validated two hybrid)	Haenig C. et al.(2020)	intact:EBI-25827495|doi:10.1016/j.celrep.2020.108050|pubmed:32814053|imex:IM-28217	taxid:9606(human)|taxid:9606(Homo sapiens)	taxid:9606(human)|taxid:9606(Homo sapiens)	psi-mi:"MI:0915"(physical association)	psi-mi:"MI:0469"(European Bioinformatics Institute)	intact:EBI-26245455|imex:IM-28217-10093	intact-miscore:0.56	-	psi-mi:"MI:0499"(unspecified role)	psi-mi:"MI:0499"(unspecified role)	psi-mi:"MI:0497"(neutral component)	psi-mi:"MI:0497"(neutral component)	psi-mi:"MI:0326"(protein)	psi-mi:"MI:0326"(protein)	efo:"Orphanet:324723"|efo:"Orphanet:324718"|efo:"Orphanet:324713"|efo:"Orphanet:324708"|efo:"Orphanet:324703"|efo:"Orphanet:1020"|efo:"Orphanet:100006"|reactome:R-HSA-8957275|reactome:R-HSA-8862803|reactome:R-HSA-879415|reactome:R-HSA-844456|reactome:R-HSA-445989|reactome:R-HSA-444473|reactome:R-HSA-432720|reactome:R-HSA-418594|reactome:R-HSA-416476|reactome:R-HSA-381426|reactome:R-HSA-3000178|re…	reactome:R-HSA-9820865|reactome:R-HSA-9820841|reactome:R-HSA-975957|reactome:R-HSA-975956|reactome:R-HSA-9010553|reactome:R-HSA-72649|reactome:R-HSA-450408|reactome:R-HSA-429947|reactome:R-HSA-156827|refseq:NP_002559.2|refseq:XP_005250918.1|dip:DIP-31613N|mint:P11940|ensembl:ENSP00000429892.2|ensembl:ENSP00000429790.2|ensembl:ENSP00000428840.2|ensembl:ENSP00000429119.2|ensembl:ENSP00000428749.2|e…		-	-	figure legend:Table S2|full coverage:Only protein-protein interactions	taxid:4932(yeasx)|taxid:4932("Saccharomyces cerevisiae (Baker's yeast)")	-	2020-09-16	2020-09-18	crc64:A12EE761403740F5	crc64:2EB1B02A346132EE	-	-	mutation disrupting interaction strength:670-671	-	0	0	psi-mi:"MI:0396"(predetermined participant)	psi-mi:"MI:0396"(predetermined participant)
uniprotkb:P05067	uniprotkb:P12036	intact:EBI-28985182|uniprotkb:B2R5V1|uniprotkb:D3DSD1|uniprotkb:D3DSD2|uniprotkb:D3DSD3|uniprotkb:P09000|uniprotkb:P78438|uniprotkb:Q13764|uniprotkb:Q13778|uniprotkb:Q13793|uniprotkb:Q6GSC0|uniprotkb:Q8WZ99|uniprotkb:Q9UC33|uniprotkb:Q9UCC8|uniprotkb:Q9UCD1|uniprotkb:Q9UQ58|uniprotkb:Q16011|uniprotkb:Q16014|uniprotkb:Q16019|uniprotkb:Q16020|uniprotkb:Q9BT38|uniprotkb:Q9UCA9|uniprotkb:Q9UCB6|unipr…	uniprotkb:Q9UQ14|uniprotkb:Q9UJS7|uniprotkb:Q96HF8|uniprotkb:B4DYY4|ensembl:ENSP00000311997.6|intact:EBI-2880271|uniprotkb:P12036	psi-mi:a4_human(display_short)|psi-mi:Amyloid-beta precursor protein(display_long)|uniprotkb:APP(gene name)|uniprotkb:"Amyloid-beta (A4) precursor protein"(gene name synonym)|uniprotkb:Alzheimer disease amyloid A4 protein homolog(gene name synonym)|uniprotkb:Amyloid-beta A4 protein(gene name synonym)|uniprotkb:Amyloid precursor protein(gene name synonym)|uniprotkb:APPI(gene name synonym)|uniprotk…	psi-mi:nfh_human(display_short)|psi-mi:Neurofilament heavy polypeptide(display_long)|uniprotkb:Nefh(gene name)|uniprotkb:Neurofilament triplet H protein(gene name synonym)|uniprotkb:Kiaa0845(gene name synonym)|uniprotkb:Nfh(gene name synonym)|uniprotkb:200 kDa neurofilament protein(gene name synonym)|IntAct:"clone id: NEFH_Rs"(author assigned name)	psi-mi:"MI:1356"(validated two hybrid)	Haenig C. et al.(2020)	intact:EBI-25827495|doi:10.1016/j.celrep.2020.108050|pubmed:32814053|imex:IM-28217	taxid:9606(human)|taxid:9606(Homo sapiens)	taxid:9606(human)|taxid:9606(Homo sapiens)	psi-mi:"MI:0915"(physical association)	psi-mi:"MI:0469"(European Bioinformatics Institute)	intact:EBI-26245467|imex:IM-28217-92833	intact-miscore:0.56	-	psi-mi:"MI:0499"(unspecified role)	psi-mi:"MI:0499"(unspecified role)	psi-mi:"MI:0497"(neutral component)	psi-mi:"MI:0497"(neutral component)	psi-mi:"MI:0326"(protein)	psi-mi:"MI:0326"(protein)	efo:"Orphanet:324723"|efo:"Orphanet:324718"|efo:"Orphanet:324713"|efo:"Orphanet:324708"|efo:"Orphanet:324703"|efo:"Orphanet:1020"|efo:"Orphanet:100006"|reactome:R-HSA-8957275|reactome:R-HSA-8862803|reactome:R-HSA-879415|reactome:R-HSA-844456|reactome:R-HSA-445989|reactome:R-HSA-444473|reactome:R-HSA-432720|reactome:R-HSA-418594|reactome:R-HSA-416476|reactome:R-HSA-381426|reactome:R-HSA-3000178|re…	interpro:IPR010790|interpro:IPR018039|interpro:IPR033183|interpro:IPR039008|go:"GO:0000226"|go:"GO:0005200"|go:"GO:0005737"|go:"GO:0005856"|go:"GO:0005883"|go:"GO:0007409"|go:"GO:0008017"|go:"GO:0014069"|go:"GO:0019894"|go:"GO:0019901"|go:"GO:0030031"|go:"GO:0030424"|go:"GO:0030674"|go:"GO:0033693"|go:"GO:0045110"|go:"GO:0048936"|go:"GO:0060052"|go:"GO:0061564"|go:"GO:0070840"|go:"GO:0097418"|go:…		-	-	figure legend:Table S2|full coverage:Only protein-protein interactions	taxid:4932(yeasx)|taxid:4932("Saccharomyces cerevisiae (Baker's yeast)")	-	2020-09-16	2020-09-18	crc64:A12EE761403740F5	crc64:0879B6A08D208C17	-	-	mutation disrupting interaction strength:670-671	-	0	0	psi-mi:"MI:0396"(predetermined participant)	psi-mi:"MI:0396"(predetermined participant)
uniprotkb:P05067	uniprotkb:P13051-2	intact:EBI-28985182|uniprotkb:B2R5V1|uniprotkb:D3DSD1|uniprotkb:D3DSD2|uniprotkb:D3DSD3|uniprotkb:P09000|uniprotkb:P78438|uniprotkb:Q13764|uniprotkb:Q13778|uniprotkb:Q13793|uniprotkb:Q6GSC0|uniprotkb:Q8WZ99|uniprotkb:Q9UC33|uniprotkb:Q9UCC8|uniprotkb:Q9UCD1|uniprotkb:Q9UQ58|uniprotkb:Q16011|uniprotkb:Q16014|uniprotkb:Q16019|uniprotkb:Q16020|uniprotkb:Q9BT38|uniprotkb:Q9UCA9|uniprotkb:Q9UCB6|unipr…	ensembl:ENSP00000337398.2|intact:EBI-25834258|uniprotkb:P13051-2	psi-mi:a4_human(display_short)|psi-mi:Amyloid-beta precursor protein(display_long)|uniprotkb:APP(gene name)|uniprotkb:"Amyloid-beta (A4) precursor protein"(gene name synonym)|uniprotkb:Alzheimer disease amyloid A4 protein homolog(gene name synonym)|uniprotkb:Amyloid-beta A4 protein(gene name synonym)|uniprotkb:Amyloid precursor protein(gene name synonym)|uniprotkb:APPI(gene name synonym)|uniprotk…	psi-mi:p13051-2(display_short)|psi-mi:Uracil-DNA glycosylase(display_long)|uniprotkb:DGU(gene name synonym)|uniprotkb:UNG1(gene name synonym)|uniprotkb:UNG15(gene name synonym)|uniprotkb:UNG1(isoform synonym)|uniprotkb:UNG(gene name)|IntAct:"clone id: CCSB_774"(author assigned name)	psi-mi:"MI:1356"(validated two hybrid)	Haenig C. et al.(2020)	intact:EBI-25827495|doi:10.1016/j.celrep.2020.108050|pubmed:32814053|imex:IM-28217	taxid:9606(human)|taxid:9606(Homo sapiens)	taxid:9606(human)|taxid:9606(Homo sapiens)	psi-mi:"MI:0915"(physical association)	psi-mi:"MI:0469"(European Bioinformatics Institute)	intact:EBI-26245479|imex:IM-28217-69363	intact-miscore:0.56	-	psi-mi:"MI:0499"(unspecified role)	psi-mi:"MI:0499"(unspecified role)	psi-mi:"MI:0497"(neutral component)	psi-mi:"MI:0497"(neutral component)	psi-mi:"MI:0326"(protein)	psi-mi:"MI:0326"(protein)	efo:"Orphanet:324723"|efo:"Orphanet:324718"|efo:"Orphanet:324713"|efo:"Orphanet:324708"|efo:"Orphanet:324703"|efo:"Orphanet:1020"|efo:"Orphanet:100006"|reactome:R-HSA-8957275|reactome:R-HSA-8862803|reactome:R-HSA-879415|reactome:R-HSA-844456|reactome:R-HSA-445989|reactome:R-HSA-444473|reactome:R-HSA-432720|reactome:R-HSA-418594|reactome:R-HSA-416476|reactome:R-HSA-381426|reactome:R-HSA-3000178|re…	intact:EBI-1025947(isoform-parent)|ensembl:ENSG00000076248.12(gene)|ensembl:ENST00000336865.6(transcript)|entrezgene/locuslink:7374(identity)		-	-	figure legend:Table S2|full coverage:Only protein-protein interactions	taxid:4932(yeasx)|taxid:4932("Saccharomyces cerevisiae (Baker's yeast)")	-	2020-09-16	2020-09-18	crc64:A12EE761403740F5	-	-	-	mutation with no effect:670-671	-	0	0	psi-mi:"MI:0396"(predetermined participant)	psi-mi:"MI:0396"(predetermined participant)
uniprotkb:P05067	uniprotkb:P14625	intact:EBI-28985182|uniprotkb:B2R5V1|uniprotkb:D3DSD1|uniprotkb:D3DSD2|uniprotkb:D3DSD3|uniprotkb:P09000|uniprotkb:P78438|uniprotkb:Q13764|uniprotkb:Q13778|uniprotkb:Q13793|uniprotkb:Q6GSC0|uniprotkb:Q8WZ99|uniprotkb:Q9UC33|uniprotkb:Q9UCC8|uniprotkb:Q9UCD1|uniprotkb:Q9UQ58|uniprotkb:Q16011|uniprotkb:Q16014|uniprotkb:Q16019|uniprotkb:Q16020|uniprotkb:Q9BT38|uniprotkb:Q9UCA9|uniprotkb:Q9UCB6|unipr…	uniprotkb:Q96A97|ensembl:ENSP00000299767.4|intact:EBI-359129|uniprotkb:P14625	psi-mi:a4_human(display_short)|psi-mi:Amyloid-beta precursor protein(display_long)|uniprotkb:APP(gene name)|uniprotkb:"Amyloid-beta (A4) precursor protein"(gene name synonym)|uniprotkb:Alzheimer disease amyloid A4 protein homolog(gene name synonym)|uniprotkb:Amyloid-beta A4 protein(gene name synonym)|uniprotkb:Amyloid precursor protein(gene name synonym)|uniprotkb:APPI(gene name synonym)|uniprotk…	psi-mi:enpl_human(display_short)|psi-mi:Endoplasmin(display_long)|uniprotkb:HSP90B1(gene name)|uniprotkb:Tumor rejection antigen 1(gene name synonym)|uniprotkb:gp96 homolog(gene name synonym)|uniprotkb:GRP94(gene name synonym)|uniprotkb:94 kDa glucose-regulated protein(gene name synonym)|uniprotkb:Heat shock protein 90 kDa beta member 1(gene name synonym)|uniprotkb:TRA1(gene name synonym)|IntAct:…	psi-mi:"MI:1356"(validated two hybrid)	Haenig C. et al.(2020)	intact:EBI-25827495|doi:10.1016/j.celrep.2020.108050|pubmed:32814053|imex:IM-28217	taxid:9606(human)|taxid:9606(Homo sapiens)	taxid:9606(human)|taxid:9606(Homo sapiens)	psi-mi:"MI:0915"(physical association)	psi-mi:"MI:0469"(European Bioinformatics Institute)	intact:EBI-26245491|imex:IM-28217-69365	intact-miscore:0.56	-	psi-mi:"MI:0499"(unspecified role)	psi-mi:"MI:0499"(unspecified role)	psi-mi:"MI:0497"(neutral component)	psi-mi:"MI:0497"(neutral component)	psi-mi:"MI:0326"(protein)	psi-mi:"MI:0326"(protein)	efo:"Orphanet:324723"|efo:"Orphanet:324718"|efo:"Orphanet:324713"|efo:"Orphanet:324708"|efo:"Orphanet:324703"|efo:"Orphanet:1020"|efo:"Orphanet:100006"|reactome:R-HSA-8957275|reactome:R-HSA-8862803|reactome:R-HSA-879415|reactome:R-HSA-844456|reactome:R-HSA-445989|reactome:R-HSA-444473|reactome:R-HSA-432720|reactome:R-HSA-418594|reactome:R-HSA-416476|reactome:R-HSA-381426|reactome:R-HSA-3000178|re…	reactome:R-HSA-8957275|reactome:R-HSA-6785807|reactome:R-HSA-381426|reactome:R-HSA-381183|reactome:R-HSA-3000480|reactome:R-HSA-1679131|refseq:NP_003290.1|dip:DIP-36060N|mint:P14625|ensembl:ENSP00000299767.4|ensembl:ENST00000299767.10(transcript)|ensembl:ENSG00000166598.16(gene)|go:"GO:0005788"|go:"GO:0034975"|go:"GO:0034663"|go:"GO:0033018"|go:"GO:0032991"|go:"GO:0031247"|go:"GO:0030970"|interpr…		-	-	figure legend:Table S2|full coverage:Only protein-protein interactions	taxid:4932(yeasx)|taxid:4932("Saccharomyces cerevisiae (Baker's yeast)")	-	2020-09-16	2020-09-18	crc64:A12EE761403740F5	crc64:9BF6705A7A2ED0D0	-	-	mutation disrupting interaction strength:670-671	-	0	0	psi-mi:"MI:0396"(predetermined participant)	psi-mi:"MI:0396"(predetermined participant)
uniprotkb:P05067	uniprotkb:P14735	intact:EBI-28985182|uniprotkb:B2R5V1|uniprotkb:D3DSD1|uniprotkb:D3DSD2|uniprotkb:D3DSD3|uniprotkb:P09000|uniprotkb:P78438|uniprotkb:Q13764|uniprotkb:Q13778|uniprotkb:Q13793|uniprotkb:Q6GSC0|uniprotkb:Q8WZ99|uniprotkb:Q9UC33|uniprotkb:Q9UCC8|uniprotkb:Q9UCD1|uniprotkb:Q9UQ58|uniprotkb:Q16011|uniprotkb:Q16014|uniprotkb:Q16019|uniprotkb:Q16020|uniprotkb:Q9BT38|uniprotkb:Q9UCA9|uniprotkb:Q9UCB6|unipr…	uniprotkb:Q5T5N2|uniprotkb:D3DR35|uniprotkb:B2R721|uniprotkb:B7ZAU2|ensembl:ENSP00000265986.6|intact:EBI-2556886|uniprotkb:P14735	psi-mi:a4_human(display_short)|psi-mi:Amyloid-beta precursor protein(display_long)|uniprotkb:APP(gene name)|uniprotkb:"Amyloid-beta (A4) precursor protein"(gene name synonym)|uniprotkb:Alzheimer disease amyloid A4 protein homolog(gene name synonym)|uniprotkb:Amyloid-beta A4 protein(gene name synonym)|uniprotkb:Amyloid precursor protein(gene name synonym)|uniprotkb:APPI(gene name synonym)|uniprotk…	psi-mi:ide_human(display_short)|psi-mi:Insulin-degrading enzyme(display_long)|uniprotkb:IDE(gene name)|uniprotkb:Abeta-degrading protease(gene name synonym)|uniprotkb:Insulysin(gene name synonym)|uniprotkb:Insulin protease(gene name synonym)|IntAct:"clone id: IOH63244"(author assigned name)	psi-mi:"MI:1356"(validated two hybrid)	Haenig C. et al.(2020)	intact:EBI-25827495|doi:10.1016/j.celrep.2020.108050|pubmed:32814053|imex:IM-28217	taxid:9606(human)|taxid:9606(Homo sapiens)	taxid:9606(human)|taxid:9606(Homo sapiens)	psi-mi:"MI:0915"(physical association)	psi-mi:"MI:0469"(European Bioinformatics Institute)	intact:EBI-26245503|imex:IM-28217-33835	intact-miscore:0.56	-	psi-mi:"MI:0499"(unspecified role)	psi-mi:"MI:0499"(unspecified role)	psi-mi:"MI:0497"(neutral component)	psi-mi:"MI:0497"(neutral component)	psi-mi:"MI:0326"(protein)	psi-mi:"MI:0326"(protein)	efo:"Orphanet:324723"|efo:"Orphanet:324718"|efo:"Orphanet:324713"|efo:"Orphanet:324708"|efo:"Orphanet:324703"|efo:"Orphanet:1020"|efo:"Orphanet:100006"|reactome:R-HSA-8957275|reactome:R-HSA-8862803|reactome:R-HSA-879415|reactome:R-HSA-844456|reactome:R-HSA-445989|reactome:R-HSA-444473|reactome:R-HSA-432720|reactome:R-HSA-418594|reactome:R-HSA-416476|reactome:R-HSA-381426|reactome:R-HSA-3000178|re…	reactome:R-HSA-9033241|reactome:R-HSA-77387|reactome:R-HSA-5689880|refseq:NP_004960.2|refseq:NP_001159418.1|dip:DIP-55771N|mint:P14735|ensembl:ENSP00000360637.5|ensembl:ENST00000371581.9|ensembl:ENSP00000265986.6|ensembl:ENST00000265986.11(transcript)|ensembl:ENSG00000119912.18(gene)|go:"GO:1903715"|go:"GO:1901143"|go:"GO:1901142"|go:"GO:0150094"|go:"GO:0140036"|go:"GO:0097242"|go:"GO:0070062"|go…		-	-	figure legend:Table S2|full coverage:Only protein-protein interactions	taxid:4932(yeasx)|taxid:4932("Saccharomyces cerevisiae (Baker's yeast)")	-	2020-09-16	2020-09-18	crc64:A12EE761403740F5	crc64:8A28AEF75EDA0EDA	-	-	mutation disrupting interaction strength:670-671	-	0	0	psi-mi:"MI:0396"(predetermined participant)	psi-mi:"MI:0396"(predetermined participant)
uniprotkb:P05067	uniprotkb:P15086	intact:EBI-28985182|uniprotkb:B2R5V1|uniprotkb:D3DSD1|uniprotkb:D3DSD2|uniprotkb:D3DSD3|uniprotkb:P09000|uniprotkb:P78438|uniprotkb:Q13764|uniprotkb:Q13778|uniprotkb:Q13793|uniprotkb:Q6GSC0|uniprotkb:Q8WZ99|uniprotkb:Q9UC33|uniprotkb:Q9UCC8|uniprotkb:Q9UCD1|uniprotkb:Q9UQ58|uniprotkb:Q16011|uniprotkb:Q16014|uniprotkb:Q16019|uniprotkb:Q16020|uniprotkb:Q9BT38|uniprotkb:Q9UCA9|uniprotkb:Q9UCB6|unipr…	uniprotkb:P15086|intact:EBI-25936844|ensembl:ENSP00000417222.1|ensembl:ENSP00000282957.4|uniprotkb:Q96BQ8|uniprotkb:Q53XJ0|uniprotkb:O60834	psi-mi:a4_human(display_short)|psi-mi:Amyloid-beta precursor protein(display_long)|uniprotkb:APP(gene name)|uniprotkb:"Amyloid-beta (A4) precursor protein"(gene name synonym)|uniprotkb:Alzheimer disease amyloid A4 protein homolog(gene name synonym)|uniprotkb:Amyloid-beta A4 protein(gene name synonym)|uniprotkb:Amyloid precursor protein(gene name synonym)|uniprotkb:APPI(gene name synonym)|uniprotk…	psi-mi:cbpb1_human(display_short)|psi-mi:Carboxypeptidase B(display_long)|uniprotkb:CPB1(gene name)|uniprotkb:Pancreas-specific protein(gene name synonym)|uniprotkb:PCPB(gene name synonym)|uniprotkb:CPB(gene name synonym)|IntAct:"clone id: CCSB_1056"(author assigned name)	psi-mi:"MI:1356"(validated two hybrid)	Haenig C. et al.(2020)	intact:EBI-25827495|doi:10.1016/j.celrep.2020.108050|pubmed:32814053|imex:IM-28217	taxid:9606(human)|taxid:9606(Homo sapiens)	taxid:9606(human)|taxid:9606(Homo sapiens)	psi-mi:"MI:0915"(physical association)	psi-mi:"MI:0469"(European Bioinformatics Institute)	intact:EBI-26245515|imex:IM-28217-45877	intact-miscore:0.56	-	psi-mi:"MI:0499"(unspecified role)	psi-mi:"MI:0499"(unspecified role)	psi-mi:"MI:0497"(neutral component)	psi-mi:"MI:0497"(neutral component)	psi-mi:"MI:0326"(protein)	psi-mi:"MI:0326"(protein)	efo:"Orphanet:324723"|efo:"Orphanet:324718"|efo:"Orphanet:324713"|efo:"Orphanet:324708"|efo:"Orphanet:324703"|efo:"Orphanet:1020"|efo:"Orphanet:100006"|reactome:R-HSA-8957275|reactome:R-HSA-8862803|reactome:R-HSA-879415|reactome:R-HSA-844456|reactome:R-HSA-445989|reactome:R-HSA-444473|reactome:R-HSA-432720|reactome:R-HSA-418594|reactome:R-HSA-416476|reactome:R-HSA-381426|reactome:R-HSA-3000178|re…	reactome:R-HSA-2022377|refseq:NP_001862.2|ensembl:ENST00000491148.5(transcript)|ensembl:ENST00000282957.9(transcript)|ensembl:ENSG00000153002.12(gene)|go:"GO:0031410"|go:"GO:0008270"|go:"GO:0006508"|go:"GO:0005615"|go:"GO:0004181"|go:"GO:0004180"|rcsb pdb:1ZLI|rcsb pdb:1KWM|interpro:IPR036990|interpro:IPR034253|interpro:IPR003146|interpro:IPR000834|entrezgene/locuslink:1360(identity)		-	-	figure legend:Table S2|full coverage:Only protein-protein interactions	taxid:4932(yeasx)|taxid:4932("Saccharomyces cerevisiae (Baker's yeast)")	-	2020-09-16	2020-09-18	crc64:A12EE761403740F5	-	-	-	mutation disrupting interaction strength:670-671	-	0	0	psi-mi:"MI:0396"(predetermined participant)	psi-mi:"MI:0396"(predetermined participant)
uniprotkb:P05067	uniprotkb:P16112	intact:EBI-28985182|uniprotkb:B2R5V1|uniprotkb:D3DSD1|uniprotkb:D3DSD2|uniprotkb:D3DSD3|uniprotkb:P09000|uniprotkb:P78438|uniprotkb:Q13764|uniprotkb:Q13778|uniprotkb:Q13793|uniprotkb:Q6GSC0|uniprotkb:Q8WZ99|uniprotkb:Q9UC33|uniprotkb:Q9UCC8|uniprotkb:Q9UCD1|uniprotkb:Q9UQ58|uniprotkb:Q16011|uniprotkb:Q16014|uniprotkb:Q16019|uniprotkb:Q16020|uniprotkb:Q9BT38|uniprotkb:Q9UCA9|uniprotkb:Q9UCB6|unipr…	uniprotkb:Q13650|uniprotkb:Q9UCD3|uniprotkb:Q9UCP4|uniprotkb:B9EK55|uniprotkb:E7ENV9|uniprotkb:E7EX88|uniprotkb:H0YM81|uniprotkb:Q9UCP5|uniprotkb:Q9UDE0|ensembl:ENSP00000387356.2|intact:EBI-9076211|uniprotkb:P16112	psi-mi:a4_human(display_short)|psi-mi:Amyloid-beta precursor protein(display_long)|uniprotkb:APP(gene name)|uniprotkb:"Amyloid-beta (A4) precursor protein"(gene name synonym)|uniprotkb:Alzheimer disease amyloid A4 protein homolog(gene name synonym)|uniprotkb:Amyloid-beta A4 protein(gene name synonym)|uniprotkb:Amyloid precursor protein(gene name synonym)|uniprotkb:APPI(gene name synonym)|uniprotk…	psi-mi:pgca_human(display_short)|psi-mi:Aggrecan core protein(display_long)|uniprotkb:Acan(gene name)|uniprotkb:Chondroitin sulfate proteoglycan core protein 1(gene name synonym)|uniprotkb:Cartilage-specific proteoglycan core protein(gene name synonym)|uniprotkb:MSK16(gene name synonym)|uniprotkb:CSPG1(gene name synonym)|uniprotkb:AGC1(gene name synonym)|IntAct:"clone id: ACAN_Rs"(author assigned…	psi-mi:"MI:1356"(validated two hybrid)	Haenig C. et al.(2020)	intact:EBI-25827495|doi:10.1016/j.celrep.2020.108050|pubmed:32814053|imex:IM-28217	taxid:9606(human)|taxid:9606(Homo sapiens)	taxid:9606(human)|taxid:9606(Homo sapiens)	psi-mi:"MI:0915"(physical association)	psi-mi:"MI:0469"(European Bioinformatics Institute)	intact:EBI-26245527|imex:IM-28217-57553	intact-miscore:0.56	-	psi-mi:"MI:0499"(unspecified role)	psi-mi:"MI:0499"(unspecified role)	psi-mi:"MI:0497"(neutral component)	psi-mi:"MI:0497"(neutral component)	psi-mi:"MI:0326"(protein)	psi-mi:"MI:0326"(protein)	efo:"Orphanet:324723"|efo:"Orphanet:324718"|efo:"Orphanet:324713"|efo:"Orphanet:324708"|efo:"Orphanet:324703"|efo:"Orphanet:1020"|efo:"Orphanet:100006"|reactome:R-HSA-8957275|reactome:R-HSA-8862803|reactome:R-HSA-879415|reactome:R-HSA-844456|reactome:R-HSA-445989|reactome:R-HSA-444473|reactome:R-HSA-432720|reactome:R-HSA-418594|reactome:R-HSA-416476|reactome:R-HSA-381426|reactome:R-HSA-3000178|re…	efo:"Orphanet:93283"|efo:"Orphanet:435804"|efo:"Orphanet:251262"|efo:"Orphanet:171866"|reactome:R-HSA-3656244|reactome:R-HSA-3656243|reactome:R-HSA-3656225|reactome:R-HSA-3000178|reactome:R-HSA-2022857|reactome:R-HSA-2022854|reactome:R-HSA-1474228|refseq:XP_011519616.1|refseq:NP_037359.3|refseq:NP_001126.3|mint:P16112|ensembl:ENST00000439576.7(transcript)|ensembl:ENSG00000157766.19(gene)|interpro…		-	-	figure legend:Table S2|full coverage:Only protein-protein interactions	taxid:4932(yeasx)|taxid:4932("Saccharomyces cerevisiae (Baker's yeast)")	-	2020-09-16	2020-09-18	crc64:A12EE761403740F5	crc64:3C809F6DE829956B	-	-	mutation disrupting interaction strength:670-671	-	0	0	psi-mi:"MI:0396"(predetermined participant)	psi-mi:"MI:0396"(predetermined participant)
uniprotkb:P05067	uniprotkb:P16234-2	intact:EBI-28985182|uniprotkb:B2R5V1|uniprotkb:D3DSD1|uniprotkb:D3DSD2|uniprotkb:D3DSD3|uniprotkb:P09000|uniprotkb:P78438|uniprotkb:Q13764|uniprotkb:Q13778|uniprotkb:Q13793|uniprotkb:Q6GSC0|uniprotkb:Q8WZ99|uniprotkb:Q9UC33|uniprotkb:Q9UCC8|uniprotkb:Q9UCD1|uniprotkb:Q9UQ58|uniprotkb:Q16011|uniprotkb:Q16014|uniprotkb:Q16019|uniprotkb:Q16020|uniprotkb:Q9BT38|uniprotkb:Q9UCA9|uniprotkb:Q9UCB6|unipr…	uniprotkb:P16234-2|intact:EBI-13380852|ensembl:ENSP00000425648.1	psi-mi:a4_human(display_short)|psi-mi:Amyloid-beta precursor protein(display_long)|uniprotkb:APP(gene name)|uniprotkb:"Amyloid-beta (A4) precursor protein"(gene name synonym)|uniprotkb:Alzheimer disease amyloid A4 protein homolog(gene name synonym)|uniprotkb:Amyloid-beta A4 protein(gene name synonym)|uniprotkb:Amyloid precursor protein(gene name synonym)|uniprotkb:APPI(gene name synonym)|uniprotk…	psi-mi:p16234-2(display_short)|psi-mi:Platelet-derived growth factor receptor alpha(display_long)|uniprotkb:PDGFRA(gene name)|uniprotkb:RHEPDGFRA(gene name synonym)|uniprotkb:Platelet-derived growth factor receptor 2(gene name synonym)|uniprotkb:Platelet-derived growth factor alpha receptor(gene name synonym)|uniprotkb:PDGFR2(gene name synonym)|uniprotkb:CD140a antigen(gene name synonym)|uniprotk…	psi-mi:"MI:1356"(validated two hybrid)	Haenig C. et al.(2020)	intact:EBI-25827495|doi:10.1016/j.celrep.2020.108050|pubmed:32814053|imex:IM-28217	taxid:9606(human)|taxid:9606(Homo sapiens)	taxid:9606(human)|taxid:9606(Homo sapiens)	psi-mi:"MI:0915"(physical association)	psi-mi:"MI:0469"(European Bioinformatics Institute)	intact:EBI-26245539|imex:IM-28217-69367	intact-miscore:0.56	-	psi-mi:"MI:0499"(unspecified role)	psi-mi:"MI:0499"(unspecified role)	psi-mi:"MI:0497"(neutral component)	psi-mi:"MI:0497"(neutral component)	psi-mi:"MI:0326"(protein)	psi-mi:"MI:0326"(protein)	efo:"Orphanet:324723"|efo:"Orphanet:324718"|efo:"Orphanet:324713"|efo:"Orphanet:324708"|efo:"Orphanet:324703"|efo:"Orphanet:1020"|efo:"Orphanet:100006"|reactome:R-HSA-8957275|reactome:R-HSA-8862803|reactome:R-HSA-879415|reactome:R-HSA-844456|reactome:R-HSA-445989|reactome:R-HSA-444473|reactome:R-HSA-432720|reactome:R-HSA-418594|reactome:R-HSA-416476|reactome:R-HSA-381426|reactome:R-HSA-3000178|re…	ensembl:ENST00000508170.5(transcript)|ensembl:ENSG00000134853.12(gene)|uniprotkb:P16234-2(isoform-parent)|intact:EBI-2861522(isoform-parent)|entrezgene/locuslink:5156(identity)		-	isoform-comment:No experimental confirmation available.	figure legend:Table S2|full coverage:Only protein-protein interactions	taxid:4932(yeasx)|taxid:4932("Saccharomyces cerevisiae (Baker's yeast)")	-	2020-09-16	2020-09-18	crc64:A12EE761403740F5	crc64:E8144A73DFD069BF	-	-	mutation disrupting interaction strength:670-671	-	0	0	psi-mi:"MI:0396"(predetermined participant)	psi-mi:"MI:0396"(predetermined participant)
uniprotkb:P05067	uniprotkb:P16671	intact:EBI-28985182|uniprotkb:B2R5V1|uniprotkb:D3DSD1|uniprotkb:D3DSD2|uniprotkb:D3DSD3|uniprotkb:P09000|uniprotkb:P78438|uniprotkb:Q13764|uniprotkb:Q13778|uniprotkb:Q13793|uniprotkb:Q6GSC0|uniprotkb:Q8WZ99|uniprotkb:Q9UC33|uniprotkb:Q9UCC8|uniprotkb:Q9UCD1|uniprotkb:Q9UQ58|uniprotkb:Q16011|uniprotkb:Q16014|uniprotkb:Q16019|uniprotkb:Q16020|uniprotkb:Q9BT38|uniprotkb:Q9UCA9|uniprotkb:Q9UCB6|unipr…	uniprotkb:Q9BQC2|uniprotkb:Q9BPZ8|uniprotkb:Q9BZN5|uniprotkb:Q9BZM8|uniprotkb:Q8TCV7|uniprotkb:Q9BZN3|uniprotkb:Q16093|uniprotkb:Q13966|uniprotkb:Q9BZN4|uniprotkb:D9IX66|uniprotkb:D9IX67|uniprotkb:D9IX68|uniprotkb:D9IX69|ensembl:ENSP00000308165.7|ensembl:ENSP00000378268.3|ensembl:ENSP00000399421.1|ensembl:ENSP00000411411.1|ensembl:ENSP00000415743.2|intact:EBI-2808214|uniprotkb:P16671	psi-mi:a4_human(display_short)|psi-mi:Amyloid-beta precursor protein(display_long)|uniprotkb:APP(gene name)|uniprotkb:"Amyloid-beta (A4) precursor protein"(gene name synonym)|uniprotkb:Alzheimer disease amyloid A4 protein homolog(gene name synonym)|uniprotkb:Amyloid-beta A4 protein(gene name synonym)|uniprotkb:Amyloid precursor protein(gene name synonym)|uniprotkb:APPI(gene name synonym)|uniprotk…	psi-mi:cd36_human(display_short)|psi-mi:Platelet glycoprotein 4(display_long)|uniprotkb:CD36(gene name)|uniprotkb:Thrombospondin receptor(gene name synonym)|uniprotkb:Fatty acid translocase(gene name synonym)|uniprotkb:Platelet collagen receptor(gene name synonym)|uniprotkb:PAS-4(gene name synonym)|uniprotkb:PAS IV(gene name synonym)|uniprotkb:Leukocyte differentiation antigen CD36(gene name syno…	psi-mi:"MI:1356"(validated two hybrid)	Haenig C. et al.(2020)	intact:EBI-25827495|doi:10.1016/j.celrep.2020.108050|pubmed:32814053|imex:IM-28217	taxid:9606(human)|taxid:9606(Homo sapiens)	taxid:9606(human)|taxid:9606(Homo sapiens)	psi-mi:"MI:0915"(physical association)	psi-mi:"MI:0469"(European Bioinformatics Institute)	intact:EBI-26245551|imex:IM-28217-45879	intact-miscore:0.56	-	psi-mi:"MI:0499"(unspecified role)	psi-mi:"MI:0499"(unspecified role)	psi-mi:"MI:0497"(neutral component)	psi-mi:"MI:0497"(neutral component)	psi-mi:"MI:0326"(protein)	psi-mi:"MI:0326"(protein)	efo:"Orphanet:324723"|efo:"Orphanet:324718"|efo:"Orphanet:324713"|efo:"Orphanet:324708"|efo:"Orphanet:324703"|efo:"Orphanet:1020"|efo:"Orphanet:100006"|reactome:R-HSA-8957275|reactome:R-HSA-8862803|reactome:R-HSA-879415|reactome:R-HSA-844456|reactome:R-HSA-445989|reactome:R-HSA-444473|reactome:R-HSA-432720|reactome:R-HSA-418594|reactome:R-HSA-416476|reactome:R-HSA-381426|reactome:R-HSA-3000178|re…	reactome:R-HSA-1989781|reactome:R-HSA-168188|reactome:R-HSA-166058|reactome:R-HSA-1236974|reactome:R-HSA-1236973|reactome:R-HSA-114608|reactome:R-HSA-6798695|reactome:R-HSA-6785807|reactome:R-HSA-5686938|reactome:R-HSA-5603041|reactome:R-HSA-5602498|reactome:R-HSA-434313|reactome:R-HSA-381340|reactome:R-HSA-3000471|refseq:XP_005250772.1|refseq:XP_005250771.1|refseq:XP_005250770.1|refseq:NP_001276…		-	-	figure legend:Table S2|full coverage:Only protein-protein interactions	taxid:4932(yeasx)|taxid:4932("Saccharomyces cerevisiae (Baker's yeast)")	-	2020-09-16	2020-09-18	crc64:A12EE761403740F5	crc64:543E748259A094FA	-	-	mutation disrupting interaction strength:670-671	-	0	0	psi-mi:"MI:0396"(predetermined participant)	psi-mi:"MI:0396"(predetermined participant)
uniprotkb:P05067	uniprotkb:P17028	intact:EBI-28985182|uniprotkb:B2R5V1|uniprotkb:D3DSD1|uniprotkb:D3DSD2|uniprotkb:D3DSD3|uniprotkb:P09000|uniprotkb:P78438|uniprotkb:Q13764|uniprotkb:Q13778|uniprotkb:Q13793|uniprotkb:Q6GSC0|uniprotkb:Q8WZ99|uniprotkb:Q9UC33|uniprotkb:Q9UCC8|uniprotkb:Q9UCD1|uniprotkb:Q9UQ58|uniprotkb:Q16011|uniprotkb:Q16014|uniprotkb:Q16019|uniprotkb:Q16020|uniprotkb:Q9BT38|uniprotkb:Q9UCA9|uniprotkb:Q9UCB6|unipr…	uniprotkb:Q53YE4|uniprotkb:Q6ICR5|uniprotkb:Q8IZN4|uniprotkb:O14754|ensembl:ENSP00000261332.5|ensembl:ENSP00000382015.2|intact:EBI-707773|uniprotkb:P17028	psi-mi:a4_human(display_short)|psi-mi:Amyloid-beta precursor protein(display_long)|uniprotkb:APP(gene name)|uniprotkb:"Amyloid-beta (A4) precursor protein"(gene name synonym)|uniprotkb:Alzheimer disease amyloid A4 protein homolog(gene name synonym)|uniprotkb:Amyloid-beta A4 protein(gene name synonym)|uniprotkb:Amyloid precursor protein(gene name synonym)|uniprotkb:APPI(gene name synonym)|uniprotk…	psi-mi:znf24_human(display_short)|psi-mi:Zinc finger protein 24(display_long)|uniprotkb:Zinc finger protein 191(gene name synonym)|uniprotkb:Zinc finger protein KOX17(gene name synonym)|uniprotkb:Retinoic acid suppression protein A(gene name synonym)|uniprotkb:Zinc finger and SCAN domain-containing protein 3(gene name synonym)|uniprotkb:KOX17(gene name synonym)|uniprotkb:ZNF191(gene name synonym)…	psi-mi:"MI:1356"(validated two hybrid)	Haenig C. et al.(2020)	intact:EBI-25827495|doi:10.1016/j.celrep.2020.108050|pubmed:32814053|imex:IM-28217	taxid:9606(human)|taxid:9606(Homo sapiens)	taxid:9606(human)|taxid:9606(Homo sapiens)	psi-mi:"MI:0915"(physical association)	psi-mi:"MI:0469"(European Bioinformatics Institute)	intact:EBI-26245563|imex:IM-28217-21975	intact-miscore:0.56	-	psi-mi:"MI:0499"(unspecified role)	psi-mi:"MI:0499"(unspecified role)	psi-mi:"MI:0497"(neutral component)	psi-mi:"MI:0497"(neutral component)	psi-mi:"MI:0326"(protein)	psi-mi:"MI:0326"(protein)	efo:"Orphanet:324723"|efo:"Orphanet:324718"|efo:"Orphanet:324713"|efo:"Orphanet:324708"|efo:"Orphanet:324703"|efo:"Orphanet:1020"|efo:"Orphanet:100006"|reactome:R-HSA-8957275|reactome:R-HSA-8862803|reactome:R-HSA-879415|reactome:R-HSA-844456|reactome:R-HSA-445989|reactome:R-HSA-444473|reactome:R-HSA-432720|reactome:R-HSA-418594|reactome:R-HSA-416476|reactome:R-HSA-381426|reactome:R-HSA-3000178|re…	interpro:IPR003309|interpro:IPR013087|interpro:IPR036236|interpro:IPR038269|rcsb pdb:1X6E|rcsb pdb:3LHR|go:"GO:0000978"|go:"GO:0000981"|go:"GO:0001228"|go:"GO:0005634"|go:"GO:0005654"|go:"GO:0006357"|go:"GO:0042552"|go:"GO:0042802"|go:"GO:0043565"|go:"GO:0045892"|go:"GO:0045944"|go:"GO:0046872"|ensembl:ENSG00000172466.16(gene)|ensembl:ENST00000261332.11(transcript)|ensembl:ENST00000399061.3(trans…		-	-	figure legend:Table S2|full coverage:Only protein-protein interactions	taxid:4932(yeasx)|taxid:4932("Saccharomyces cerevisiae (Baker's yeast)")	-	2020-09-16	2020-09-18	crc64:A12EE761403740F5	crc64:B890EDC512493E0E	-	-	mutation disrupting interaction strength:670-671	-	0	0	psi-mi:"MI:0396"(predetermined participant)	psi-mi:"MI:0396"(predetermined participant)
uniprotkb:P05067	uniprotkb:P17535	intact:EBI-28985182|uniprotkb:B2R5V1|uniprotkb:D3DSD1|uniprotkb:D3DSD2|uniprotkb:D3DSD3|uniprotkb:P09000|uniprotkb:P78438|uniprotkb:Q13764|uniprotkb:Q13778|uniprotkb:Q13793|uniprotkb:Q6GSC0|uniprotkb:Q8WZ99|uniprotkb:Q9UC33|uniprotkb:Q9UCC8|uniprotkb:Q9UCD1|uniprotkb:Q9UQ58|uniprotkb:Q16011|uniprotkb:Q16014|uniprotkb:Q16019|uniprotkb:Q16020|uniprotkb:Q9BT38|uniprotkb:Q9UCA9|uniprotkb:Q9UCB6|unipr…	uniprotkb:Q53EK9|ensembl:ENSP00000252818.3|intact:EBI-2682803|uniprotkb:P17535	psi-mi:a4_human(display_short)|psi-mi:Amyloid-beta precursor protein(display_long)|uniprotkb:APP(gene name)|uniprotkb:"Amyloid-beta (A4) precursor protein"(gene name synonym)|uniprotkb:Alzheimer disease amyloid A4 protein homolog(gene name synonym)|uniprotkb:Amyloid-beta A4 protein(gene name synonym)|uniprotkb:Amyloid precursor protein(gene name synonym)|uniprotkb:APPI(gene name synonym)|uniprotk…	psi-mi:jund_human(display_short)|psi-mi:Transcription factor JunD(display_long)|uniprotkb:JUND(gene name)|uniprotkb:Transcription factor AP-1 subunit JunD(gene name synonym)|IntAct:"clone id: JUND_Rs"(author assigned name)	psi-mi:"MI:1356"(validated two hybrid)	Haenig C. et al.(2020)	intact:EBI-25827495|doi:10.1016/j.celrep.2020.108050|pubmed:32814053|imex:IM-28217	taxid:9606(human)|taxid:9606(Homo sapiens)	taxid:9606(human)|taxid:9606(Homo sapiens)	psi-mi:"MI:0915"(physical association)	psi-mi:"MI:0469"(European Bioinformatics Institute)	intact:EBI-26245575|imex:IM-28217-57555	intact-miscore:0.56	-	psi-mi:"MI:0499"(unspecified role)	psi-mi:"MI:0499"(unspecified role)	psi-mi:"MI:0497"(neutral component)	psi-mi:"MI:0497"(neutral component)	psi-mi:"MI:0326"(protein)	psi-mi:"MI:0326"(protein)	efo:"Orphanet:324723"|efo:"Orphanet:324718"|efo:"Orphanet:324713"|efo:"Orphanet:324708"|efo:"Orphanet:324703"|efo:"Orphanet:1020"|efo:"Orphanet:100006"|reactome:R-HSA-8957275|reactome:R-HSA-8862803|reactome:R-HSA-879415|reactome:R-HSA-844456|reactome:R-HSA-445989|reactome:R-HSA-444473|reactome:R-HSA-432720|reactome:R-HSA-418594|reactome:R-HSA-416476|reactome:R-HSA-381426|reactome:R-HSA-3000178|re…	reactome:R-HSA-9031628|reactome:R-HSA-9018519|refseq:NP_001273897.1|refseq:NP_005345.3|interpro:IPR002112|interpro:IPR004827|interpro:IPR005643|interpro:IPR008917|interpro:IPR046347|rcsb pdb:3U86|rcsb pdb:5VPA|rcsb pdb:5VPB|rcsb pdb:5VPC|rcsb pdb:5VPD|rcsb pdb:5VPE|rcsb pdb:5VPF|rcsb pdb:7UCC|rcsb pdb:7UCD|go:"GO:0000122"|go:"GO:0000785"|go:"GO:0000976"|go:"GO:0000978"|go:"GO:0000981"|go:"GO:0001…		-	-	figure legend:Table S2|full coverage:Only protein-protein interactions	taxid:4932(yeasx)|taxid:4932("Saccharomyces cerevisiae (Baker's yeast)")	-	2020-09-16	2020-09-18	crc64:A12EE761403740F5	crc64:FE85A1AA2B5B9597	-	-	mutation disrupting interaction strength:670-671	-	0	0	psi-mi:"MI:0396"(predetermined participant)	psi-mi:"MI:0396"(predetermined participant)
uniprotkb:P05067	uniprotkb:P17612	intact:EBI-28985182|uniprotkb:B2R5V1|uniprotkb:D3DSD1|uniprotkb:D3DSD2|uniprotkb:D3DSD3|uniprotkb:P09000|uniprotkb:P78438|uniprotkb:Q13764|uniprotkb:Q13778|uniprotkb:Q13793|uniprotkb:Q6GSC0|uniprotkb:Q8WZ99|uniprotkb:Q9UC33|uniprotkb:Q9UCC8|uniprotkb:Q9UCD1|uniprotkb:Q9UQ58|uniprotkb:Q16011|uniprotkb:Q16014|uniprotkb:Q16019|uniprotkb:Q16020|uniprotkb:Q9BT38|uniprotkb:Q9UCA9|uniprotkb:Q9UCB6|unipr…	uniprotkb:Q32P54|uniprotkb:Q9H2Y0|uniprotkb:Q9NRB4|uniprotkb:Q9NRH9|ensembl:ENSP00000309591.3|ensembl:ENSP00000499940.1|intact:EBI-476586|uniprotkb:P17612	psi-mi:a4_human(display_short)|psi-mi:Amyloid-beta precursor protein(display_long)|uniprotkb:APP(gene name)|uniprotkb:"Amyloid-beta (A4) precursor protein"(gene name synonym)|uniprotkb:Alzheimer disease amyloid A4 protein homolog(gene name synonym)|uniprotkb:Amyloid-beta A4 protein(gene name synonym)|uniprotkb:Amyloid precursor protein(gene name synonym)|uniprotkb:APPI(gene name synonym)|uniprotk…	psi-mi:kapca_human(display_short)|psi-mi:cAMP-dependent protein kinase catalytic subunit alpha(display_long)|uniprotkb:Prkaca(gene name)|uniprotkb:PKACA(gene name synonym)|IntAct:"clone id: IOH26286"(author assigned name)	psi-mi:"MI:1356"(validated two hybrid)	Haenig C. et al.(2020)	intact:EBI-25827495|doi:10.1016/j.celrep.2020.108050|pubmed:32814053|imex:IM-28217	taxid:9606(human)|taxid:9606(Homo sapiens)	taxid:9606(human)|taxid:9606(Homo sapiens)	psi-mi:"MI:0915"(physical association)	psi-mi:"MI:0469"(European Bioinformatics Institute)	intact:EBI-26245587|imex:IM-28217-21977	intact-miscore:0.56	-	psi-mi:"MI:0499"(unspecified role)	psi-mi:"MI:0499"(unspecified role)	psi-mi:"MI:0497"(neutral component)	psi-mi:"MI:0497"(neutral component)	psi-mi:"MI:0326"(protein)	psi-mi:"MI:0326"(protein)	efo:"Orphanet:324723"|efo:"Orphanet:324718"|efo:"Orphanet:324713"|efo:"Orphanet:324708"|efo:"Orphanet:324703"|efo:"Orphanet:1020"|efo:"Orphanet:100006"|reactome:R-HSA-8957275|reactome:R-HSA-8862803|reactome:R-HSA-879415|reactome:R-HSA-844456|reactome:R-HSA-445989|reactome:R-HSA-444473|reactome:R-HSA-432720|reactome:R-HSA-418594|reactome:R-HSA-416476|reactome:R-HSA-381426|reactome:R-HSA-3000178|re…	efo:"Orphanet:401920"|efo:"Orphanet:289"|reactome:R-HSA-983231|reactome:R-HSA-9664323|reactome:R-HSA-9660821|reactome:R-HSA-9634600|reactome:R-HSA-9634597|reactome:R-HSA-9022692|reactome:R-HSA-9022535|reactome:R-HSA-9010642|reactome:R-HSA-8963896|reactome:R-HSA-8854518|reactome:R-HSA-8853659|reactome:R-HSA-5687128|reactome:R-HSA-5621575|reactome:R-HSA-5620912|reactome:R-HSA-5610787|reactome:R-HSA…		-	-	figure legend:Table S2|full coverage:Only protein-protein interactions	taxid:4932(yeasx)|taxid:4932("Saccharomyces cerevisiae (Baker's yeast)")	-	2020-09-16	2020-09-18	crc64:A12EE761403740F5	crc64:BF6D3ECD2614E5AB	-	-	mutation with no effect:670-671	-	0	0	psi-mi:"MI:0396"(predetermined participant)	psi-mi:"MI:0396"(predetermined participant)
uniprotkb:P05067	uniprotkb:P17980	intact:EBI-28985182|uniprotkb:B2R5V1|uniprotkb:D3DSD1|uniprotkb:D3DSD2|uniprotkb:D3DSD3|uniprotkb:P09000|uniprotkb:P78438|uniprotkb:Q13764|uniprotkb:Q13778|uniprotkb:Q13793|uniprotkb:Q6GSC0|uniprotkb:Q8WZ99|uniprotkb:Q9UC33|uniprotkb:Q9UCC8|uniprotkb:Q9UCD1|uniprotkb:Q9UQ58|uniprotkb:Q16011|uniprotkb:Q16014|uniprotkb:Q16019|uniprotkb:Q16020|uniprotkb:Q9BT38|uniprotkb:Q9UCA9|uniprotkb:Q9UCB6|unipr…	uniprotkb:B2R8V1|uniprotkb:Q3B757|uniprotkb:Q3B865|uniprotkb:Q53HU5|uniprotkb:Q6GPG8|uniprotkb:Q6IBS1|uniprotkb:Q96HD3|ensembl:ENSP00000298852.3|ensembl:ENSP00000481029.1|intact:EBI-359720|uniprotkb:P17980	psi-mi:a4_human(display_short)|psi-mi:Amyloid-beta precursor protein(display_long)|uniprotkb:APP(gene name)|uniprotkb:"Amyloid-beta (A4) precursor protein"(gene name synonym)|uniprotkb:Alzheimer disease amyloid A4 protein homolog(gene name synonym)|uniprotkb:Amyloid-beta A4 protein(gene name synonym)|uniprotkb:Amyloid precursor protein(gene name synonym)|uniprotkb:APPI(gene name synonym)|uniprotk…	psi-mi:prs6a_human(display_short)|psi-mi:26S proteasome regulatory subunit 6A(display_long)|uniprotkb:PSMC3(gene name)|uniprotkb:26S proteasome AAA-ATPase subunit RPT5(gene name synonym)|uniprotkb:Proteasome subunit P50(gene name synonym)|uniprotkb:Tat-binding protein 1(gene name synonym)|uniprotkb:Proteasome 26S subunit ATPase 3(gene name synonym)|uniprotkb:TBP1(gene name synonym)|IntAct:"clone …	psi-mi:"MI:1356"(validated two hybrid)	Haenig C. et al.(2020)	intact:EBI-25827495|doi:10.1016/j.celrep.2020.108050|pubmed:32814053|imex:IM-28217	taxid:9606(human)|taxid:9606(Homo sapiens)	taxid:9606(human)|taxid:9606(Homo sapiens)	psi-mi:"MI:0915"(physical association)	psi-mi:"MI:0469"(European Bioinformatics Institute)	intact:EBI-26245599|imex:IM-28217-69369	intact-miscore:0.56	-	psi-mi:"MI:0499"(unspecified role)	psi-mi:"MI:0499"(unspecified role)	psi-mi:"MI:0497"(neutral component)	psi-mi:"MI:0497"(neutral component)	psi-mi:"MI:0326"(protein)	psi-mi:"MI:0326"(protein)	efo:"Orphanet:324723"|efo:"Orphanet:324718"|efo:"Orphanet:324713"|efo:"Orphanet:324708"|efo:"Orphanet:324703"|efo:"Orphanet:1020"|efo:"Orphanet:100006"|reactome:R-HSA-8957275|reactome:R-HSA-8862803|reactome:R-HSA-879415|reactome:R-HSA-844456|reactome:R-HSA-445989|reactome:R-HSA-444473|reactome:R-HSA-432720|reactome:R-HSA-418594|reactome:R-HSA-416476|reactome:R-HSA-381426|reactome:R-HSA-3000178|re…	reactome:R-HSA-983168|reactome:R-HSA-9824272|reactome:R-HSA-9762114|reactome:R-HSA-9755511|reactome:R-HSA-9604323|reactome:R-HSA-9020702|reactome:R-HSA-9010553|reactome:R-HSA-8951664|reactome:R-HSA-8948751|reactome:R-HSA-8941858|reactome:R-HSA-8939902|reactome:R-HSA-8939236|reactome:R-HSA-8854050|reactome:R-HSA-8852276|reactome:R-HSA-75815|reactome:R-HSA-69601|reactome:R-HSA-69481|reactome:R-HSA-…		-	-	figure legend:Table S2|full coverage:Only protein-protein interactions	taxid:4932(yeasx)|taxid:4932("Saccharomyces cerevisiae (Baker's yeast)")	-	2020-09-16	2020-09-18	crc64:A12EE761403740F5	crc64:0E443465DDDEBB0B	-	-	mutation causing an interaction:670-671	-	0	0	psi-mi:"MI:0396"(predetermined participant)	psi-mi:"MI:0396"(predetermined participant)
uniprotkb:P05067	uniprotkb:P17980	intact:EBI-28985182|uniprotkb:B2R5V1|uniprotkb:D3DSD1|uniprotkb:D3DSD2|uniprotkb:D3DSD3|uniprotkb:P09000|uniprotkb:P78438|uniprotkb:Q13764|uniprotkb:Q13778|uniprotkb:Q13793|uniprotkb:Q6GSC0|uniprotkb:Q8WZ99|uniprotkb:Q9UC33|uniprotkb:Q9UCC8|uniprotkb:Q9UCD1|uniprotkb:Q9UQ58|uniprotkb:Q16011|uniprotkb:Q16014|uniprotkb:Q16019|uniprotkb:Q16020|uniprotkb:Q9BT38|uniprotkb:Q9UCA9|uniprotkb:Q9UCB6|unipr…	uniprotkb:B2R8V1|uniprotkb:Q3B757|uniprotkb:Q3B865|uniprotkb:Q53HU5|uniprotkb:Q6GPG8|uniprotkb:Q6IBS1|uniprotkb:Q96HD3|ensembl:ENSP00000298852.3|ensembl:ENSP00000481029.1|intact:EBI-359720|uniprotkb:P17980	psi-mi:a4_human(display_short)|psi-mi:Amyloid-beta precursor protein(display_long)|uniprotkb:APP(gene name)|uniprotkb:"Amyloid-beta (A4) precursor protein"(gene name synonym)|uniprotkb:Alzheimer disease amyloid A4 protein homolog(gene name synonym)|uniprotkb:Amyloid-beta A4 protein(gene name synonym)|uniprotkb:Amyloid precursor protein(gene name synonym)|uniprotkb:APPI(gene name synonym)|uniprotk…	psi-mi:prs6a_human(display_short)|psi-mi:26S proteasome regulatory subunit 6A(display_long)|uniprotkb:PSMC3(gene name)|uniprotkb:26S proteasome AAA-ATPase subunit RPT5(gene name synonym)|uniprotkb:Proteasome subunit P50(gene name synonym)|uniprotkb:Tat-binding protein 1(gene name synonym)|uniprotkb:Proteasome 26S subunit ATPase 3(gene name synonym)|uniprotkb:TBP1(gene name synonym)|IntAct:"clone …	psi-mi:"MI:1356"(validated two hybrid)	Haenig C. et al.(2020)	intact:EBI-25827495|doi:10.1016/j.celrep.2020.108050|pubmed:32814053|imex:IM-28217	taxid:9606(human)|taxid:9606(Homo sapiens)	taxid:9606(human)|taxid:9606(Homo sapiens)	psi-mi:"MI:0915"(physical association)	psi-mi:"MI:0469"(European Bioinformatics Institute)	intact:EBI-26245610|imex:IM-28217-81107	intact-miscore:0.56	-	psi-mi:"MI:0499"(unspecified role)	psi-mi:"MI:0499"(unspecified role)	psi-mi:"MI:0497"(neutral component)	psi-mi:"MI:0497"(neutral component)	psi-mi:"MI:0326"(protein)	psi-mi:"MI:0326"(protein)	efo:"Orphanet:324723"|efo:"Orphanet:324718"|efo:"Orphanet:324713"|efo:"Orphanet:324708"|efo:"Orphanet:324703"|efo:"Orphanet:1020"|efo:"Orphanet:100006"|reactome:R-HSA-8957275|reactome:R-HSA-8862803|reactome:R-HSA-879415|reactome:R-HSA-844456|reactome:R-HSA-445989|reactome:R-HSA-444473|reactome:R-HSA-432720|reactome:R-HSA-418594|reactome:R-HSA-416476|reactome:R-HSA-381426|reactome:R-HSA-3000178|re…	reactome:R-HSA-983168|reactome:R-HSA-9824272|reactome:R-HSA-9762114|reactome:R-HSA-9755511|reactome:R-HSA-9604323|reactome:R-HSA-9020702|reactome:R-HSA-9010553|reactome:R-HSA-8951664|reactome:R-HSA-8948751|reactome:R-HSA-8941858|reactome:R-HSA-8939902|reactome:R-HSA-8939236|reactome:R-HSA-8854050|reactome:R-HSA-8852276|reactome:R-HSA-75815|reactome:R-HSA-69601|reactome:R-HSA-69481|reactome:R-HSA-…		-	-	figure legend:Table S2|full coverage:Only protein-protein interactions	taxid:4932(yeasx)|taxid:4932("Saccharomyces cerevisiae (Baker's yeast)")	-	2020-09-16	2020-09-18	crc64:A12EE761403740F5	crc64:0E443465DDDEBB0B	-	-	mutation disrupting interaction strength:670-671	sufficient binding region:36-439	0	0	psi-mi:"MI:0396"(predetermined participant)	psi-mi:"MI:0396"(predetermined participant)
uniprotkb:P05067	uniprotkb:P18509	intact:EBI-28985182|uniprotkb:B2R5V1|uniprotkb:D3DSD1|uniprotkb:D3DSD2|uniprotkb:D3DSD3|uniprotkb:P09000|uniprotkb:P78438|uniprotkb:Q13764|uniprotkb:Q13778|uniprotkb:Q13793|uniprotkb:Q6GSC0|uniprotkb:Q8WZ99|uniprotkb:Q9UC33|uniprotkb:Q9UCC8|uniprotkb:Q9UCD1|uniprotkb:Q9UQ58|uniprotkb:Q16011|uniprotkb:Q16014|uniprotkb:Q16019|uniprotkb:Q16020|uniprotkb:Q9BT38|uniprotkb:Q9UCA9|uniprotkb:Q9UCB6|unipr…	intact:MINT-2801501|uniprotkb:B2R7N4|uniprotkb:Q52LQ0|ensembl:ENSP00000411658.3|ensembl:ENSP00000462647.1|intact:EBI-8588930|uniprotkb:P18509	psi-mi:a4_human(display_short)|psi-mi:Amyloid-beta precursor protein(display_long)|uniprotkb:APP(gene name)|uniprotkb:"Amyloid-beta (A4) precursor protein"(gene name synonym)|uniprotkb:Alzheimer disease amyloid A4 protein homolog(gene name synonym)|uniprotkb:Amyloid-beta A4 protein(gene name synonym)|uniprotkb:Amyloid precursor protein(gene name synonym)|uniprotkb:APPI(gene name synonym)|uniprotk…	psi-mi:paca_human(display_short)|psi-mi:Pituitary adenylate cyclase-activating polypeptide(display_long)|uniprotkb:ADCYAP1(gene name)|IntAct:"clone id: IOH61996"(author assigned name)	psi-mi:"MI:1356"(validated two hybrid)	Haenig C. et al.(2020)	intact:EBI-25827495|doi:10.1016/j.celrep.2020.108050|pubmed:32814053|imex:IM-28217	taxid:9606(human)|taxid:9606(Homo sapiens)	taxid:9606(human)|taxid:9606(Homo sapiens)	psi-mi:"MI:0915"(physical association)	psi-mi:"MI:0469"(European Bioinformatics Institute)	intact:EBI-26245624|imex:IM-28217-69371	intact-miscore:0.56	-	psi-mi:"MI:0499"(unspecified role)	psi-mi:"MI:0499"(unspecified role)	psi-mi:"MI:0497"(neutral component)	psi-mi:"MI:0497"(neutral component)	psi-mi:"MI:0326"(protein)	psi-mi:"MI:0326"(protein)	efo:"Orphanet:324723"|efo:"Orphanet:324718"|efo:"Orphanet:324713"|efo:"Orphanet:324708"|efo:"Orphanet:324703"|efo:"Orphanet:1020"|efo:"Orphanet:100006"|reactome:R-HSA-8957275|reactome:R-HSA-8862803|reactome:R-HSA-879415|reactome:R-HSA-844456|reactome:R-HSA-445989|reactome:R-HSA-444473|reactome:R-HSA-432720|reactome:R-HSA-418594|reactome:R-HSA-416476|reactome:R-HSA-381426|reactome:R-HSA-3000178|re…	reactome:R-HSA-420092|reactome:R-HSA-418555|reactome:R-HSA-187024|refseq:NP_001108.2|refseq:NP_001093203.1|dip:DIP-60936N|mint:P18509|ensembl:ENSP00000462647.1|ensembl:ENSP00000411658.3|ensembl:ENST00000579794.1(transcript)|ensembl:ENST00000450565.8(transcript)|ensembl:ENSG00000141433.13(gene)|interpro:IPR000532|interpro:IPR046963|rcsb pdb:1GEA|rcsb pdb:2D2P|rcsb pdb:2JOD|rcsb pdb:6LPB|rcsb pdb:6…		-	function:Stimulates adenylate cyclase in pituitary cells|comment:mint	figure legend:Table S2|full coverage:Only protein-protein interactions	taxid:4932(yeasx)|taxid:4932("Saccharomyces cerevisiae (Baker's yeast)")	-	2020-09-16	2020-09-18	crc64:A12EE761403740F5	crc64:696DD57D2A510E1D	-	-	mutation with no effect:670-671	-	0	0	psi-mi:"MI:0396"(predetermined participant)	psi-mi:"MI:0396"(predetermined participant)
uniprotkb:P05067	uniprotkb:P18669	intact:EBI-28985182|uniprotkb:B2R5V1|uniprotkb:D3DSD1|uniprotkb:D3DSD2|uniprotkb:D3DSD3|uniprotkb:P09000|uniprotkb:P78438|uniprotkb:Q13764|uniprotkb:Q13778|uniprotkb:Q13793|uniprotkb:Q6GSC0|uniprotkb:Q8WZ99|uniprotkb:Q9UC33|uniprotkb:Q9UCC8|uniprotkb:Q9UCD1|uniprotkb:Q9UQ58|uniprotkb:Q16011|uniprotkb:Q16014|uniprotkb:Q16019|uniprotkb:Q16020|uniprotkb:Q9BT38|uniprotkb:Q9UCA9|uniprotkb:Q9UCB6|unipr…	uniprotkb:Q9BWC0|ensembl:ENSP00000359991.4|intact:EBI-717905|uniprotkb:P18669	psi-mi:a4_human(display_short)|psi-mi:Amyloid-beta precursor protein(display_long)|uniprotkb:APP(gene name)|uniprotkb:"Amyloid-beta (A4) precursor protein"(gene name synonym)|uniprotkb:Alzheimer disease amyloid A4 protein homolog(gene name synonym)|uniprotkb:Amyloid-beta A4 protein(gene name synonym)|uniprotkb:Amyloid precursor protein(gene name synonym)|uniprotkb:APPI(gene name synonym)|uniprotk…	psi-mi:pgam1_human(display_short)|psi-mi:Phosphoglycerate mutase 1(display_long)|uniprotkb:PGAM1(gene name)|uniprotkb:PGAMA(gene name synonym)|uniprotkb:CDABP0006(orf name)|uniprotkb:BPG-dependent PGAM 1(gene name synonym)|uniprotkb:Phosphoglycerate mutase isozyme B(gene name synonym)|IntAct:"clone id: RZPDo839E0278"(author assigned name)	psi-mi:"MI:1356"(validated two hybrid)	Haenig C. et al.(2020)	intact:EBI-25827495|doi:10.1016/j.celrep.2020.108050|pubmed:32814053|imex:IM-28217	taxid:9606(human)|taxid:9606(Homo sapiens)	taxid:9606(human)|taxid:9606(Homo sapiens)	psi-mi:"MI:0915"(physical association)	psi-mi:"MI:0469"(European Bioinformatics Institute)	intact:EBI-26245636|imex:IM-28217-33837	intact-miscore:0.67	-	psi-mi:"MI:0499"(unspecified role)	psi-mi:"MI:0499"(unspecified role)	psi-mi:"MI:0497"(neutral component)	psi-mi:"MI:0497"(neutral component)	psi-mi:"MI:0326"(protein)	psi-mi:"MI:0326"(protein)	efo:"Orphanet:324723"|efo:"Orphanet:324718"|efo:"Orphanet:324713"|efo:"Orphanet:324708"|efo:"Orphanet:324703"|efo:"Orphanet:1020"|efo:"Orphanet:100006"|reactome:R-HSA-8957275|reactome:R-HSA-8862803|reactome:R-HSA-879415|reactome:R-HSA-844456|reactome:R-HSA-445989|reactome:R-HSA-444473|reactome:R-HSA-432720|reactome:R-HSA-418594|reactome:R-HSA-416476|reactome:R-HSA-381426|reactome:R-HSA-3000178|re…	reactome:R-HSA-70263|reactome:R-HSA-70171|reactome:R-HSA-6798695|interpro:IPR001345|interpro:IPR005952|interpro:IPR013078|interpro:IPR029033|rcsb pdb:1YFK|rcsb pdb:1YJX|rcsb pdb:4GPI|rcsb pdb:4GPZ|rcsb pdb:5Y2I|rcsb pdb:5Y2U|rcsb pdb:5Y35|rcsb pdb:5Y64|rcsb pdb:5Y65|rcsb pdb:5ZRM|rcsb pdb:5ZS8|rcsb pdb:6ISN|rcsb pdb:7XB7|rcsb pdb:7XB8|rcsb pdb:7XB9|go:"GO:0004082"|go:"GO:0004619"|go:"GO:0005576"|…		-	-	figure legend:Table S2|full coverage:Only protein-protein interactions	taxid:4932(yeasx)|taxid:4932("Saccharomyces cerevisiae (Baker's yeast)")	-	2020-09-16	2020-09-18	crc64:A12EE761403740F5	crc64:6DC0852BEBB22409	-	-	mutation disrupting interaction strength:670-671	-	0	0	psi-mi:"MI:0396"(predetermined participant)	psi-mi:"MI:0396"(predetermined participant)
uniprotkb:P05067	uniprotkb:P18827	intact:EBI-28985182|uniprotkb:B2R5V1|uniprotkb:D3DSD1|uniprotkb:D3DSD2|uniprotkb:D3DSD3|uniprotkb:P09000|uniprotkb:P78438|uniprotkb:Q13764|uniprotkb:Q13778|uniprotkb:Q13793|uniprotkb:Q6GSC0|uniprotkb:Q8WZ99|uniprotkb:Q9UC33|uniprotkb:Q9UCC8|uniprotkb:Q9UCD1|uniprotkb:Q9UQ58|uniprotkb:Q16011|uniprotkb:Q16014|uniprotkb:Q16019|uniprotkb:Q16020|uniprotkb:Q9BT38|uniprotkb:Q9UCA9|uniprotkb:Q9UCB6|unipr…	uniprotkb:Q53QV0|uniprotkb:Q96HB7|uniprotkb:Q546D3|uniprotkb:D6W523|ensembl:ENSP00000254351.4|ensembl:ENSP00000370542.1|intact:EBI-2855248|uniprotkb:P18827	psi-mi:a4_human(display_short)|psi-mi:Amyloid-beta precursor protein(display_long)|uniprotkb:APP(gene name)|uniprotkb:"Amyloid-beta (A4) precursor protein"(gene name synonym)|uniprotkb:Alzheimer disease amyloid A4 protein homolog(gene name synonym)|uniprotkb:Amyloid-beta A4 protein(gene name synonym)|uniprotkb:Amyloid precursor protein(gene name synonym)|uniprotkb:APPI(gene name synonym)|uniprotk…	psi-mi:sdc1_human(display_short)|psi-mi:Syndecan-1(display_long)|uniprotkb:Sdc1(gene name)|uniprotkb:SDC(gene name synonym)|IntAct:"clone id: CCSB_4577"(author assigned name)	psi-mi:"MI:1356"(validated two hybrid)	Haenig C. et al.(2020)	intact:EBI-25827495|doi:10.1016/j.celrep.2020.108050|pubmed:32814053|imex:IM-28217	taxid:9606(human)|taxid:9606(Homo sapiens)	taxid:9606(human)|taxid:9606(Homo sapiens)	psi-mi:"MI:0915"(physical association)	psi-mi:"MI:0469"(European Bioinformatics Institute)	intact:EBI-26245648|imex:IM-28217-81109	intact-miscore:0.56	-	psi-mi:"MI:0499"(unspecified role)	psi-mi:"MI:0499"(unspecified role)	psi-mi:"MI:0497"(neutral component)	psi-mi:"MI:0497"(neutral component)	psi-mi:"MI:0326"(protein)	psi-mi:"MI:0326"(protein)	efo:"Orphanet:324723"|efo:"Orphanet:324718"|efo:"Orphanet:324713"|efo:"Orphanet:324708"|efo:"Orphanet:324703"|efo:"Orphanet:1020"|efo:"Orphanet:100006"|reactome:R-HSA-8957275|reactome:R-HSA-8862803|reactome:R-HSA-879415|reactome:R-HSA-844456|reactome:R-HSA-445989|reactome:R-HSA-444473|reactome:R-HSA-432720|reactome:R-HSA-418594|reactome:R-HSA-416476|reactome:R-HSA-381426|reactome:R-HSA-3000178|re…	reactome:R-HSA-975634|reactome:R-HSA-9694614|reactome:R-HSA-449836|reactome:R-HSA-4420332|reactome:R-HSA-3656253|reactome:R-HSA-3656237|reactome:R-HSA-3560801|reactome:R-HSA-3560783|reactome:R-HSA-3000170|reactome:R-HSA-202733|reactome:R-HSA-2024096|reactome:R-HSA-2022928|reactome:R-HSA-1971475|refseq:NP_002988.3|interpro:IPR001050|interpro:IPR003585|interpro:IPR027789|interpro:IPR030479|rcsb pdb…		-	-	figure legend:Table S2|full coverage:Only protein-protein interactions	taxid:4932(yeasx)|taxid:4932("Saccharomyces cerevisiae (Baker's yeast)")	-	2020-09-16	2020-09-18	crc64:A12EE761403740F5	crc64:8E9EF4A57F5FDBD0	-	-	mutation with no effect:670-671	-	0	0	psi-mi:"MI:0396"(predetermined participant)	psi-mi:"MI:0396"(predetermined participant)
uniprotkb:P05067	uniprotkb:P19404	intact:EBI-28985182|uniprotkb:B2R5V1|uniprotkb:D3DSD1|uniprotkb:D3DSD2|uniprotkb:D3DSD3|uniprotkb:P09000|uniprotkb:P78438|uniprotkb:Q13764|uniprotkb:Q13778|uniprotkb:Q13793|uniprotkb:Q6GSC0|uniprotkb:Q8WZ99|uniprotkb:Q9UC33|uniprotkb:Q9UCC8|uniprotkb:Q9UCD1|uniprotkb:Q9UQ58|uniprotkb:Q16011|uniprotkb:Q16014|uniprotkb:Q16019|uniprotkb:Q16020|uniprotkb:Q9BT38|uniprotkb:Q9UCA9|uniprotkb:Q9UCB6|unipr…	uniprotkb:Q9BV41|ensembl:ENSP00000327268.6|intact:EBI-713665|uniprotkb:P19404	psi-mi:a4_human(display_short)|psi-mi:Amyloid-beta precursor protein(display_long)|uniprotkb:APP(gene name)|uniprotkb:"Amyloid-beta (A4) precursor protein"(gene name synonym)|uniprotkb:Alzheimer disease amyloid A4 protein homolog(gene name synonym)|uniprotkb:Amyloid-beta A4 protein(gene name synonym)|uniprotkb:Amyloid precursor protein(gene name synonym)|uniprotkb:APPI(gene name synonym)|uniprotk…	psi-mi:nduv2_human(display_short)|psi-mi:NADH dehydrogenase [ubiquinone] flavoprotein 2, mitochondrial(display_long)|uniprotkb:NADH-ubiquinone oxidoreductase 24 kDa subunit(gene name synonym)|uniprotkb:NDUFV2(gene name)|IntAct:"clone id: CCSB_3681"(author assigned name)	psi-mi:"MI:1356"(validated two hybrid)	Haenig C. et al.(2020)	intact:EBI-25827495|doi:10.1016/j.celrep.2020.108050|pubmed:32814053|imex:IM-28217	taxid:9606(human)|taxid:9606(Homo sapiens)	taxid:9606(human)|taxid:9606(Homo sapiens)	psi-mi:"MI:0915"(physical association)	psi-mi:"MI:0469"(European Bioinformatics Institute)	intact:EBI-26245660|imex:IM-28217-33839	intact-miscore:0.56	-	psi-mi:"MI:0499"(unspecified role)	psi-mi:"MI:0499"(unspecified role)	psi-mi:"MI:0497"(neutral component)	psi-mi:"MI:0497"(neutral component)	psi-mi:"MI:0326"(protein)	psi-mi:"MI:0326"(protein)	efo:"Orphanet:324723"|efo:"Orphanet:324718"|efo:"Orphanet:324713"|efo:"Orphanet:324708"|efo:"Orphanet:324703"|efo:"Orphanet:1020"|efo:"Orphanet:100006"|reactome:R-HSA-8957275|reactome:R-HSA-8862803|reactome:R-HSA-879415|reactome:R-HSA-844456|reactome:R-HSA-445989|reactome:R-HSA-444473|reactome:R-HSA-432720|reactome:R-HSA-418594|reactome:R-HSA-416476|reactome:R-HSA-381426|reactome:R-HSA-3000178|re…	interpro:IPR002023|interpro:IPR036249|interpro:IPR041921|interpro:IPR042128|rcsb pdb:5XTB|rcsb pdb:5XTD|rcsb pdb:5XTH|rcsb pdb:5XTI|go:"GO:0051537"|go:"GO:0005739"|go:"GO:0005743"|go:"GO:0005747"|go:"GO:0006120"|go:"GO:0007399"|go:"GO:0008137"|go:"GO:0009055"|go:"GO:0009060"|go:"GO:0042776"|go:"GO:0046872"|go:"GO:0048738"|ensembl:ENSG00000178127.13(gene)|ensembl:ENST00000318388.11(transcript)|ens…		-	-	figure legend:Table S2|full coverage:Only protein-protein interactions	taxid:4932(yeasx)|taxid:4932("Saccharomyces cerevisiae (Baker's yeast)")	-	2020-09-16	2020-09-18	crc64:A12EE761403740F5	crc64:AAF46ABB0908B177	-	-	mutation disrupting interaction strength:670-671	-	0	0	psi-mi:"MI:0396"(predetermined participant)	psi-mi:"MI:0396"(predetermined participant)
uniprotkb:P05067	uniprotkb:P19419	intact:EBI-28985182|uniprotkb:B2R5V1|uniprotkb:D3DSD1|uniprotkb:D3DSD2|uniprotkb:D3DSD3|uniprotkb:P09000|uniprotkb:P78438|uniprotkb:Q13764|uniprotkb:Q13778|uniprotkb:Q13793|uniprotkb:Q6GSC0|uniprotkb:Q8WZ99|uniprotkb:Q9UC33|uniprotkb:Q9UCC8|uniprotkb:Q9UCD1|uniprotkb:Q9UQ58|uniprotkb:Q16011|uniprotkb:Q16014|uniprotkb:Q16019|uniprotkb:Q16020|uniprotkb:Q9BT38|uniprotkb:Q9UCA9|uniprotkb:Q9UCB6|unipr…	uniprotkb:B2R7H4|uniprotkb:O75606|uniprotkb:O95058|uniprotkb:Q969X8|uniprotkb:Q9UJM4|ensembl:ENSP00000247161.3|ensembl:ENSP00000366182.3|intact:EBI-726632|uniprotkb:P19419	psi-mi:a4_human(display_short)|psi-mi:Amyloid-beta precursor protein(display_long)|uniprotkb:APP(gene name)|uniprotkb:"Amyloid-beta (A4) precursor protein"(gene name synonym)|uniprotkb:Alzheimer disease amyloid A4 protein homolog(gene name synonym)|uniprotkb:Amyloid-beta A4 protein(gene name synonym)|uniprotkb:Amyloid precursor protein(gene name synonym)|uniprotkb:APPI(gene name synonym)|uniprotk…	psi-mi:elk1_human(display_short)|psi-mi:ETS domain-containing protein Elk-1(display_long)|uniprotkb:ELK1(gene name)|IntAct:"clone id: CCSB_11972"(author assigned name)	psi-mi:"MI:1356"(validated two hybrid)	Haenig C. et al.(2020)	intact:EBI-25827495|doi:10.1016/j.celrep.2020.108050|pubmed:32814053|imex:IM-28217	taxid:9606(human)|taxid:9606(Homo sapiens)	taxid:9606(human)|taxid:9606(Homo sapiens)	psi-mi:"MI:0915"(physical association)	psi-mi:"MI:0469"(European Bioinformatics Institute)	intact:EBI-26245672|imex:IM-28217-10095	intact-miscore:0.56	-	psi-mi:"MI:0499"(unspecified role)	psi-mi:"MI:0499"(unspecified role)	psi-mi:"MI:0497"(neutral component)	psi-mi:"MI:0497"(neutral component)	psi-mi:"MI:0326"(protein)	psi-mi:"MI:0326"(protein)	efo:"Orphanet:324723"|efo:"Orphanet:324718"|efo:"Orphanet:324713"|efo:"Orphanet:324708"|efo:"Orphanet:324703"|efo:"Orphanet:1020"|efo:"Orphanet:100006"|reactome:R-HSA-8957275|reactome:R-HSA-8862803|reactome:R-HSA-879415|reactome:R-HSA-844456|reactome:R-HSA-445989|reactome:R-HSA-444473|reactome:R-HSA-432720|reactome:R-HSA-418594|reactome:R-HSA-416476|reactome:R-HSA-381426|reactome:R-HSA-3000178|re…	reactome:R-HSA-9634638|reactome:R-HSA-9609690|reactome:R-HSA-9031628|reactome:R-HSA-198753|refseq:NP_001244097.1|refseq:NP_005220.2|refseq:NP_001107595.1|refseq:XP_016884828.1|dip:DIP-36057N|interpro:IPR000418|interpro:IPR036388|interpro:IPR036390|interpro:IPR046328|rcsb pdb:1DUX|rcsb pdb:5VVT|go:"GO:0000785"|go:"GO:0000976"|go:"GO:0000978"|go:"GO:0000981"|go:"GO:0001228"|go:"GO:0001889"|go:"GO:0…		-	-	figure legend:Table S2|full coverage:Only protein-protein interactions	taxid:4932(yeasx)|taxid:4932("Saccharomyces cerevisiae (Baker's yeast)")	-	2020-09-16	2020-09-18	crc64:A12EE761403740F5	crc64:68F71F8ADB9D38CA	-	-	mutation disrupting interaction strength:670-671	-	0	0	psi-mi:"MI:0396"(predetermined participant)	psi-mi:"MI:0396"(predetermined participant)
uniprotkb:P05067	uniprotkb:P19544-6	intact:EBI-28985182|uniprotkb:B2R5V1|uniprotkb:D3DSD1|uniprotkb:D3DSD2|uniprotkb:D3DSD3|uniprotkb:P09000|uniprotkb:P78438|uniprotkb:Q13764|uniprotkb:Q13778|uniprotkb:Q13793|uniprotkb:Q6GSC0|uniprotkb:Q8WZ99|uniprotkb:Q9UC33|uniprotkb:Q9UCC8|uniprotkb:Q9UCD1|uniprotkb:Q9UQ58|uniprotkb:Q16011|uniprotkb:Q16014|uniprotkb:Q16019|uniprotkb:Q16020|uniprotkb:Q9BT38|uniprotkb:Q9UCA9|uniprotkb:Q9UCB6|unipr…	ensembl:ENSP00000368370.2|intact:EBI-11745701|uniprotkb:P19544-6	psi-mi:a4_human(display_short)|psi-mi:Amyloid-beta precursor protein(display_long)|uniprotkb:APP(gene name)|uniprotkb:"Amyloid-beta (A4) precursor protein"(gene name synonym)|uniprotkb:Alzheimer disease amyloid A4 protein homolog(gene name synonym)|uniprotkb:Amyloid-beta A4 protein(gene name synonym)|uniprotkb:Amyloid precursor protein(gene name synonym)|uniprotkb:APPI(gene name synonym)|uniprotk…	psi-mi:p19544-6(display_short)|psi-mi:Wilms tumor protein(display_long)|uniprotkb:WT33(gene name synonym)|uniprotkb:WT1(gene name)|IntAct:"clone id: CCSB_1923"(author assigned name)	psi-mi:"MI:1356"(validated two hybrid)	Haenig C. et al.(2020)	intact:EBI-25827495|doi:10.1016/j.celrep.2020.108050|pubmed:32814053|imex:IM-28217	taxid:9606(human)|taxid:9606(Homo sapiens)	taxid:9606(human)|taxid:9606(Homo sapiens)	psi-mi:"MI:0915"(physical association)	psi-mi:"MI:0469"(European Bioinformatics Institute)	intact:EBI-26245684|imex:IM-28217-10097	intact-miscore:0.56	-	psi-mi:"MI:0499"(unspecified role)	psi-mi:"MI:0499"(unspecified role)	psi-mi:"MI:0497"(neutral component)	psi-mi:"MI:0497"(neutral component)	psi-mi:"MI:0326"(protein)	psi-mi:"MI:0326"(protein)	efo:"Orphanet:324723"|efo:"Orphanet:324718"|efo:"Orphanet:324713"|efo:"Orphanet:324708"|efo:"Orphanet:324703"|efo:"Orphanet:1020"|efo:"Orphanet:100006"|reactome:R-HSA-8957275|reactome:R-HSA-8862803|reactome:R-HSA-879415|reactome:R-HSA-844456|reactome:R-HSA-445989|reactome:R-HSA-444473|reactome:R-HSA-432720|reactome:R-HSA-418594|reactome:R-HSA-416476|reactome:R-HSA-381426|reactome:R-HSA-3000178|re…	intact:EBI-2320534(isoform-parent)|uniprotkb:P19544-6(isoform-parent)|ensembl:ENSG00000184937.16(gene)|ensembl:ENST00000379079.8(transcript)|entrezgene/locuslink:7490(identity)		-	-	figure legend:Table S2|full coverage:Only protein-protein interactions	taxid:4932(yeasx)|taxid:4932("Saccharomyces cerevisiae (Baker's yeast)")	-	2020-09-16	2020-09-18	crc64:A12EE761403740F5	-	-	-	mutation disrupting interaction strength:670-671	-	0	0	psi-mi:"MI:0396"(predetermined participant)	psi-mi:"MI:0396"(predetermined participant)
uniprotkb:P05067	uniprotkb:P20042	intact:EBI-28985182|uniprotkb:B2R5V1|uniprotkb:D3DSD1|uniprotkb:D3DSD2|uniprotkb:D3DSD3|uniprotkb:P09000|uniprotkb:P78438|uniprotkb:Q13764|uniprotkb:Q13778|uniprotkb:Q13793|uniprotkb:Q6GSC0|uniprotkb:Q8WZ99|uniprotkb:Q9UC33|uniprotkb:Q9UCC8|uniprotkb:Q9UCD1|uniprotkb:Q9UQ58|uniprotkb:Q16011|uniprotkb:Q16014|uniprotkb:Q16019|uniprotkb:Q16020|uniprotkb:Q9BT38|uniprotkb:Q9UCA9|uniprotkb:Q9UCB6|unipr…	uniprotkb:Q9BVU0|uniprotkb:Q9UJE4|ensembl:ENSP00000364119.2|intact:EBI-711977|uniprotkb:P20042	psi-mi:a4_human(display_short)|psi-mi:Amyloid-beta precursor protein(display_long)|uniprotkb:APP(gene name)|uniprotkb:"Amyloid-beta (A4) precursor protein"(gene name synonym)|uniprotkb:Alzheimer disease amyloid A4 protein homolog(gene name synonym)|uniprotkb:Amyloid-beta A4 protein(gene name synonym)|uniprotkb:Amyloid precursor protein(gene name synonym)|uniprotkb:APPI(gene name synonym)|uniprotk…	psi-mi:if2b_human(display_short)|psi-mi:Eukaryotic translation initiation factor 2 subunit 2(display_long)|uniprotkb:EIF2S2(gene name)|uniprotkb:EIF2B(gene name synonym)|uniprotkb:Eukaryotic translation initiation factor 2 subunit beta(gene name synonym)|IntAct:"clone id: CCSB_913"(author assigned name)	psi-mi:"MI:1356"(validated two hybrid)	Haenig C. et al.(2020)	intact:EBI-25827495|doi:10.1016/j.celrep.2020.108050|pubmed:32814053|imex:IM-28217	taxid:9606(human)|taxid:9606(Homo sapiens)	taxid:9606(human)|taxid:9606(Homo sapiens)	psi-mi:"MI:0915"(physical association)	psi-mi:"MI:0469"(European Bioinformatics Institute)	intact:EBI-26245696|imex:IM-28217-10099	intact-miscore:0.56	-	psi-mi:"MI:0499"(unspecified role)	psi-mi:"MI:0499"(unspecified role)	psi-mi:"MI:0497"(neutral component)	psi-mi:"MI:0497"(neutral component)	psi-mi:"MI:0326"(protein)	psi-mi:"MI:0326"(protein)	efo:"Orphanet:324723"|efo:"Orphanet:324718"|efo:"Orphanet:324713"|efo:"Orphanet:324708"|efo:"Orphanet:324703"|efo:"Orphanet:1020"|efo:"Orphanet:100006"|reactome:R-HSA-8957275|reactome:R-HSA-8862803|reactome:R-HSA-879415|reactome:R-HSA-844456|reactome:R-HSA-445989|reactome:R-HSA-444473|reactome:R-HSA-432720|reactome:R-HSA-418594|reactome:R-HSA-416476|reactome:R-HSA-381426|reactome:R-HSA-3000178|re…	reactome:R-HSA-9833482|reactome:R-HSA-9648895|reactome:R-HSA-9633012|reactome:R-HSA-72731|reactome:R-HSA-72706|interpro:IPR002735|interpro:IPR016189|interpro:IPR016190|interpro:IPR045196|rcsb pdb:6K71|rcsb pdb:6K72|rcsb pdb:6YBV|rcsb pdb:6ZMW|rcsb pdb:6ZP4|rcsb pdb:7A09|rcsb pdb:7D43|rcsb pdb:7QP6|rcsb pdb:8PPL|go:"GO:0001701"|go:"GO:0001731"|go:"GO:0001732"|go:"GO:0002176"|go:"GO:0002183"|go:"GO…		-	-	figure legend:Table S2|full coverage:Only protein-protein interactions	taxid:4932(yeasx)|taxid:4932("Saccharomyces cerevisiae (Baker's yeast)")	-	2020-09-16	2020-09-18	crc64:A12EE761403740F5	crc64:3E9FD4B48AA61A51	-	-	mutation with no effect:670-671	-	0	0	psi-mi:"MI:0396"(predetermined participant)	psi-mi:"MI:0396"(predetermined participant)
uniprotkb:P05067	uniprotkb:P20042	intact:EBI-28985182|uniprotkb:B2R5V1|uniprotkb:D3DSD1|uniprotkb:D3DSD2|uniprotkb:D3DSD3|uniprotkb:P09000|uniprotkb:P78438|uniprotkb:Q13764|uniprotkb:Q13778|uniprotkb:Q13793|uniprotkb:Q6GSC0|uniprotkb:Q8WZ99|uniprotkb:Q9UC33|uniprotkb:Q9UCC8|uniprotkb:Q9UCD1|uniprotkb:Q9UQ58|uniprotkb:Q16011|uniprotkb:Q16014|uniprotkb:Q16019|uniprotkb:Q16020|uniprotkb:Q9BT38|uniprotkb:Q9UCA9|uniprotkb:Q9UCB6|unipr…	uniprotkb:Q9BVU0|uniprotkb:Q9UJE4|ensembl:ENSP00000364119.2|intact:EBI-711977|uniprotkb:P20042	psi-mi:a4_human(display_short)|psi-mi:Amyloid-beta precursor protein(display_long)|uniprotkb:APP(gene name)|uniprotkb:"Amyloid-beta (A4) precursor protein"(gene name synonym)|uniprotkb:Alzheimer disease amyloid A4 protein homolog(gene name synonym)|uniprotkb:Amyloid-beta A4 protein(gene name synonym)|uniprotkb:Amyloid precursor protein(gene name synonym)|uniprotkb:APPI(gene name synonym)|uniprotk…	psi-mi:if2b_human(display_short)|psi-mi:Eukaryotic translation initiation factor 2 subunit 2(display_long)|uniprotkb:EIF2S2(gene name)|uniprotkb:EIF2B(gene name synonym)|uniprotkb:Eukaryotic translation initiation factor 2 subunit beta(gene name synonym)|IntAct:"clone id: CCSB_5149"(author assigned name)	psi-mi:"MI:1356"(validated two hybrid)	Haenig C. et al.(2020)	intact:EBI-25827495|doi:10.1016/j.celrep.2020.108050|pubmed:32814053|imex:IM-28217	taxid:9606(human)|taxid:9606(Homo sapiens)	taxid:9606(human)|taxid:9606(Homo sapiens)	psi-mi:"MI:0915"(physical association)	psi-mi:"MI:0469"(European Bioinformatics Institute)	intact:EBI-26245708|imex:IM-28217-10101	intact-miscore:0.56	-	psi-mi:"MI:0499"(unspecified role)	psi-mi:"MI:0499"(unspecified role)	psi-mi:"MI:0497"(neutral component)	psi-mi:"MI:0497"(neutral component)	psi-mi:"MI:0326"(protein)	psi-mi:"MI:0326"(protein)	efo:"Orphanet:324723"|efo:"Orphanet:324718"|efo:"Orphanet:324713"|efo:"Orphanet:324708"|efo:"Orphanet:324703"|efo:"Orphanet:1020"|efo:"Orphanet:100006"|reactome:R-HSA-8957275|reactome:R-HSA-8862803|reactome:R-HSA-879415|reactome:R-HSA-844456|reactome:R-HSA-445989|reactome:R-HSA-444473|reactome:R-HSA-432720|reactome:R-HSA-418594|reactome:R-HSA-416476|reactome:R-HSA-381426|reactome:R-HSA-3000178|re…	reactome:R-HSA-9833482|reactome:R-HSA-9648895|reactome:R-HSA-9633012|reactome:R-HSA-72731|reactome:R-HSA-72706|interpro:IPR002735|interpro:IPR016189|interpro:IPR016190|interpro:IPR045196|rcsb pdb:6K71|rcsb pdb:6K72|rcsb pdb:6YBV|rcsb pdb:6ZMW|rcsb pdb:6ZP4|rcsb pdb:7A09|rcsb pdb:7D43|rcsb pdb:7QP6|rcsb pdb:8PPL|go:"GO:0001701"|go:"GO:0001731"|go:"GO:0001732"|go:"GO:0002176"|go:"GO:0002183"|go:"GO…		-	-	figure legend:Table S2|full coverage:Only protein-protein interactions	taxid:4932(yeasx)|taxid:4932("Saccharomyces cerevisiae (Baker's yeast)")	-	2020-09-16	2020-09-18	crc64:A12EE761403740F5	crc64:3E9FD4B48AA61A51	-	-	mutation with no effect:670-671	sufficient binding region:120-333	0	0	psi-mi:"MI:0396"(predetermined participant)	psi-mi:"MI:0396"(predetermined participant)
uniprotkb:P05067	uniprotkb:P20226	intact:EBI-28985182|uniprotkb:B2R5V1|uniprotkb:D3DSD1|uniprotkb:D3DSD2|uniprotkb:D3DSD3|uniprotkb:P09000|uniprotkb:P78438|uniprotkb:Q13764|uniprotkb:Q13778|uniprotkb:Q13793|uniprotkb:Q6GSC0|uniprotkb:Q8WZ99|uniprotkb:Q9UC33|uniprotkb:Q9UCC8|uniprotkb:Q9UCD1|uniprotkb:Q9UQ58|uniprotkb:Q16011|uniprotkb:Q16014|uniprotkb:Q16019|uniprotkb:Q16020|uniprotkb:Q9BT38|uniprotkb:Q9UCA9|uniprotkb:Q9UCB6|unipr…	intact:EBI-11019728|intact:EBI-1056192|uniprotkb:B4E3B3|uniprotkb:F5H869|uniprotkb:Q16845|uniprotkb:Q9UC02|uniprotkb:Q6IBM6|ensembl:ENSP00000230354.5|ensembl:ENSP00000375942.2|intact:EBI-355371|uniprotkb:P20226	psi-mi:a4_human(display_short)|psi-mi:Amyloid-beta precursor protein(display_long)|uniprotkb:APP(gene name)|uniprotkb:"Amyloid-beta (A4) precursor protein"(gene name synonym)|uniprotkb:Alzheimer disease amyloid A4 protein homolog(gene name synonym)|uniprotkb:Amyloid-beta A4 protein(gene name synonym)|uniprotkb:Amyloid precursor protein(gene name synonym)|uniprotkb:APPI(gene name synonym)|uniprotk…	psi-mi:tbp_human(display_short)|psi-mi:TATA-box-binding protein(display_long)|uniprotkb:TBP(gene name)|uniprotkb:Transcription initiation factor TFIID TBP subunit(gene name synonym)|uniprotkb:TATA sequence-binding protein(gene name synonym)|uniprotkb:TATA-binding factor(gene name synonym)|uniprotkb:TATA-box factor(gene name synonym)|uniprotkb:GTF2D1(gene name synonym)|uniprotkb:TFIID(gene name sy…	psi-mi:"MI:1356"(validated two hybrid)	Haenig C. et al.(2020)	intact:EBI-25827495|doi:10.1016/j.celrep.2020.108050|pubmed:32814053|imex:IM-28217	taxid:9606(human)|taxid:9606(Homo sapiens)	taxid:9606(human)|taxid:9606(Homo sapiens)	psi-mi:"MI:0915"(physical association)	psi-mi:"MI:0469"(European Bioinformatics Institute)	intact:EBI-26245722|imex:IM-28217-21979	intact-miscore:0.56	-	psi-mi:"MI:0499"(unspecified role)	psi-mi:"MI:0499"(unspecified role)	psi-mi:"MI:0497"(neutral component)	psi-mi:"MI:0497"(neutral component)	psi-mi:"MI:0326"(protein)	psi-mi:"MI:0326"(protein)	efo:"Orphanet:324723"|efo:"Orphanet:324718"|efo:"Orphanet:324713"|efo:"Orphanet:324708"|efo:"Orphanet:324703"|efo:"Orphanet:1020"|efo:"Orphanet:100006"|reactome:R-HSA-8957275|reactome:R-HSA-8862803|reactome:R-HSA-879415|reactome:R-HSA-844456|reactome:R-HSA-445989|reactome:R-HSA-444473|reactome:R-HSA-432720|reactome:R-HSA-418594|reactome:R-HSA-416476|reactome:R-HSA-381426|reactome:R-HSA-3000178|re…	efo:"Orphanet:98759"|reactome:R-HSA-9018519|reactome:R-HSA-76071|reactome:R-HSA-76066|reactome:R-HSA-76061|reactome:R-HSA-76042|reactome:R-HSA-75953|reactome:R-HSA-749476|reactome:R-HSA-73863|reactome:R-HSA-73779|reactome:R-HSA-73776|reactome:R-HSA-73772|reactome:R-HSA-73762|reactome:R-HSA-6807505|reactome:R-HSA-6804756|reactome:R-HSA-674695|reactome:R-HSA-5250924|reactome:R-HSA-427413|reactome:R…		-	-	figure legend:Table S2|full coverage:Only protein-protein interactions	taxid:4932(yeasx)|taxid:4932("Saccharomyces cerevisiae (Baker's yeast)")	-	2020-09-16	2020-09-18	crc64:A12EE761403740F5	crc64:A61A578D972B970B	-	-	mutation disrupting interaction strength:670-671	-	0	0	psi-mi:"MI:0396"(predetermined participant)	psi-mi:"MI:0396"(predetermined participant)
uniprotkb:P05067	uniprotkb:P20340-2	intact:EBI-28985182|uniprotkb:B2R5V1|uniprotkb:D3DSD1|uniprotkb:D3DSD2|uniprotkb:D3DSD3|uniprotkb:P09000|uniprotkb:P78438|uniprotkb:Q13764|uniprotkb:Q13778|uniprotkb:Q13793|uniprotkb:Q6GSC0|uniprotkb:Q8WZ99|uniprotkb:Q9UC33|uniprotkb:Q9UCC8|uniprotkb:Q9UCD1|uniprotkb:Q9UQ58|uniprotkb:Q16011|uniprotkb:Q16014|uniprotkb:Q16019|uniprotkb:Q16020|uniprotkb:Q9BT38|uniprotkb:Q9UCA9|uniprotkb:Q9UCB6|unipr…	ensembl:ENSP00000311449.5|intact:EBI-8840191|uniprotkb:P20340-2	psi-mi:a4_human(display_short)|psi-mi:Amyloid-beta precursor protein(display_long)|uniprotkb:APP(gene name)|uniprotkb:"Amyloid-beta (A4) precursor protein"(gene name synonym)|uniprotkb:Alzheimer disease amyloid A4 protein homolog(gene name synonym)|uniprotkb:Amyloid-beta A4 protein(gene name synonym)|uniprotkb:Amyloid precursor protein(gene name synonym)|uniprotkb:APPI(gene name synonym)|uniprotk…	psi-mi:p20340-2(display_short)|psi-mi:Ras-related protein Rab-6A(display_long)|uniprotkb:Rab-6a'(isoform synonym)|uniprotkb:Rab-6C(isoform synonym)|uniprotkb:Rab6C(isoform synonym)|uniprotkb:RAB6(gene name synonym)|uniprotkb:RAB6A(gene name)|IntAct:"clone id: CCSB_3550"(author assigned name)	psi-mi:"MI:1356"(validated two hybrid)	Haenig C. et al.(2020)	intact:EBI-25827495|doi:10.1016/j.celrep.2020.108050|pubmed:32814053|imex:IM-28217	taxid:9606(human)|taxid:9606(Homo sapiens)	taxid:9606(human)|taxid:9606(Homo sapiens)	psi-mi:"MI:0915"(physical association)	psi-mi:"MI:0469"(European Bioinformatics Institute)	intact:EBI-26245734|imex:IM-28217-33843	intact-miscore:0.56	-	psi-mi:"MI:0499"(unspecified role)	psi-mi:"MI:0499"(unspecified role)	psi-mi:"MI:0497"(neutral component)	psi-mi:"MI:0497"(neutral component)	psi-mi:"MI:0326"(protein)	psi-mi:"MI:0326"(protein)	efo:"Orphanet:324723"|efo:"Orphanet:324718"|efo:"Orphanet:324713"|efo:"Orphanet:324708"|efo:"Orphanet:324703"|efo:"Orphanet:1020"|efo:"Orphanet:100006"|reactome:R-HSA-8957275|reactome:R-HSA-8862803|reactome:R-HSA-879415|reactome:R-HSA-844456|reactome:R-HSA-445989|reactome:R-HSA-444473|reactome:R-HSA-432720|reactome:R-HSA-418594|reactome:R-HSA-416476|reactome:R-HSA-381426|reactome:R-HSA-3000178|re…	intact:EBI-1052826(isoform-parent)|uniprotkb:P20340-2(isoform-parent)|ensembl:ENSG00000175582.20(gene)|ensembl:ENST00000310653.10(transcript)|entrezgene/locuslink:5870(identity)		-	-	figure legend:Table S2|full coverage:Only protein-protein interactions	taxid:4932(yeasx)|taxid:4932("Saccharomyces cerevisiae (Baker's yeast)")	-	2020-09-16	2020-09-18	crc64:A12EE761403740F5	crc64:DF4B42559600F98B	-	-	mutation disrupting interaction strength:670-671	-	0	0	psi-mi:"MI:0396"(predetermined participant)	psi-mi:"MI:0396"(predetermined participant)
uniprotkb:P05067	uniprotkb:P20674	intact:EBI-28985182|uniprotkb:B2R5V1|uniprotkb:D3DSD1|uniprotkb:D3DSD2|uniprotkb:D3DSD3|uniprotkb:P09000|uniprotkb:P78438|uniprotkb:Q13764|uniprotkb:Q13778|uniprotkb:Q13793|uniprotkb:Q6GSC0|uniprotkb:Q8WZ99|uniprotkb:Q9UC33|uniprotkb:Q9UCC8|uniprotkb:Q9UCD1|uniprotkb:Q9UQ58|uniprotkb:Q16011|uniprotkb:Q16014|uniprotkb:Q16019|uniprotkb:Q16020|uniprotkb:Q9BT38|uniprotkb:Q9UCA9|uniprotkb:Q9UCB6|unipr…	intact:EBI-1043629|uniprotkb:P30045|uniprotkb:Q8TB65|ensembl:ENSP00000317780.6|ensembl:ENSP00000456386.1|intact:EBI-715032|uniprotkb:P20674	psi-mi:a4_human(display_short)|psi-mi:Amyloid-beta precursor protein(display_long)|uniprotkb:APP(gene name)|uniprotkb:"Amyloid-beta (A4) precursor protein"(gene name synonym)|uniprotkb:Alzheimer disease amyloid A4 protein homolog(gene name synonym)|uniprotkb:Amyloid-beta A4 protein(gene name synonym)|uniprotkb:Amyloid precursor protein(gene name synonym)|uniprotkb:APPI(gene name synonym)|uniprotk…	psi-mi:cox5a_human(display_short)|psi-mi:Cytochrome c oxidase subunit 5A, mitochondrial(display_long)|uniprotkb:Cytochrome c oxidase polypeptide Va(gene name synonym)|uniprotkb:COX5A(gene name)|IntAct:"clone id: CCSB_1672"(author assigned name)	psi-mi:"MI:1356"(validated two hybrid)	Haenig C. et al.(2020)	intact:EBI-25827495|doi:10.1016/j.celrep.2020.108050|pubmed:32814053|imex:IM-28217	taxid:9606(human)|taxid:9606(Homo sapiens)	taxid:9606(human)|taxid:9606(Homo sapiens)	psi-mi:"MI:0915"(physical association)	psi-mi:"MI:0469"(European Bioinformatics Institute)	intact:EBI-26245746|imex:IM-28217-10103	intact-miscore:0.56	-	psi-mi:"MI:0499"(unspecified role)	psi-mi:"MI:0499"(unspecified role)	psi-mi:"MI:0497"(neutral component)	psi-mi:"MI:0497"(neutral component)	psi-mi:"MI:0326"(protein)	psi-mi:"MI:0326"(protein)	efo:"Orphanet:324723"|efo:"Orphanet:324718"|efo:"Orphanet:324713"|efo:"Orphanet:324708"|efo:"Orphanet:324703"|efo:"Orphanet:1020"|efo:"Orphanet:100006"|reactome:R-HSA-8957275|reactome:R-HSA-8862803|reactome:R-HSA-879415|reactome:R-HSA-844456|reactome:R-HSA-445989|reactome:R-HSA-444473|reactome:R-HSA-432720|reactome:R-HSA-418594|reactome:R-HSA-416476|reactome:R-HSA-381426|reactome:R-HSA-3000178|re…	interpro:IPR003204|interpro:IPR036545|rcsb pdb:5Z62|go:"GO:0004129"|go:"GO:0005743"|go:"GO:0005751"|go:"GO:0006123"|go:"GO:0009055"|go:"GO:0031966"|go:"GO:0045333"|go:"GO:0046872"|ensembl:ENSG00000178741.12(gene)|ensembl:ENST00000322347.11(transcript)|ensembl:ENST00000564811.1(transcript)|ensembl:ENSP00000317780.6|ensembl:ENSP00000456386.1|mint:P20674|refseq:NP_004246.2|reactome:R-HSA-5628897|rea…		-	-	figure legend:Table S2|full coverage:Only protein-protein interactions	taxid:4932(yeasx)|taxid:4932("Saccharomyces cerevisiae (Baker's yeast)")	-	2020-09-16	2020-09-18	crc64:A12EE761403740F5	crc64:104DAF468BD302FC	-	-	mutation disrupting interaction strength:670-671	-	0	0	psi-mi:"MI:0396"(predetermined participant)	psi-mi:"MI:0396"(predetermined participant)
uniprotkb:P05067	uniprotkb:P21673	intact:EBI-28985182|uniprotkb:B2R5V1|uniprotkb:D3DSD1|uniprotkb:D3DSD2|uniprotkb:D3DSD3|uniprotkb:P09000|uniprotkb:P78438|uniprotkb:Q13764|uniprotkb:Q13778|uniprotkb:Q13793|uniprotkb:Q6GSC0|uniprotkb:Q8WZ99|uniprotkb:Q9UC33|uniprotkb:Q9UCC8|uniprotkb:Q9UCD1|uniprotkb:Q9UQ58|uniprotkb:Q16011|uniprotkb:Q16014|uniprotkb:Q16019|uniprotkb:Q16020|uniprotkb:Q9BT38|uniprotkb:Q9UCA9|uniprotkb:Q9UCB6|unipr…	intact:EBI-10178867|uniprotkb:Q6ICU9|ensembl:ENSP00000368572.4|intact:EBI-711613|uniprotkb:P21673	psi-mi:a4_human(display_short)|psi-mi:Amyloid-beta precursor protein(display_long)|uniprotkb:APP(gene name)|uniprotkb:"Amyloid-beta (A4) precursor protein"(gene name synonym)|uniprotkb:Alzheimer disease amyloid A4 protein homolog(gene name synonym)|uniprotkb:Amyloid-beta A4 protein(gene name synonym)|uniprotkb:Amyloid precursor protein(gene name synonym)|uniprotkb:APPI(gene name synonym)|uniprotk…	psi-mi:sat1_human(display_short)|psi-mi:Diamine acetyltransferase 1(display_long)|uniprotkb:"Spermidine/spermine N(1)-acetyltransferase 1"(gene name synonym)|uniprotkb:Putrescine acetyltransferase(gene name synonym)|uniprotkb:Polyamine N-acetyltransferase 1(gene name synonym)|uniprotkb:SAT(gene name synonym)|uniprotkb:SAT1(gene name)|IntAct:"clone id: CCSB_5768"(author assigned name)	psi-mi:"MI:1356"(validated two hybrid)	Haenig C. et al.(2020)	intact:EBI-25827495|doi:10.1016/j.celrep.2020.108050|pubmed:32814053|imex:IM-28217	taxid:9606(human)|taxid:9606(Homo sapiens)	taxid:9606(human)|taxid:9606(Homo sapiens)	psi-mi:"MI:0915"(physical association)	psi-mi:"MI:0469"(European Bioinformatics Institute)	intact:EBI-26245758|imex:IM-28217-10105	intact-miscore:0.56	-	psi-mi:"MI:0499"(unspecified role)	psi-mi:"MI:0499"(unspecified role)	psi-mi:"MI:0497"(neutral component)	psi-mi:"MI:0497"(neutral component)	psi-mi:"MI:0326"(protein)	psi-mi:"MI:0326"(protein)	efo:"Orphanet:324723"|efo:"Orphanet:324718"|efo:"Orphanet:324713"|efo:"Orphanet:324708"|efo:"Orphanet:324703"|efo:"Orphanet:1020"|efo:"Orphanet:100006"|reactome:R-HSA-8957275|reactome:R-HSA-8862803|reactome:R-HSA-879415|reactome:R-HSA-844456|reactome:R-HSA-445989|reactome:R-HSA-444473|reactome:R-HSA-432720|reactome:R-HSA-418594|reactome:R-HSA-416476|reactome:R-HSA-381426|reactome:R-HSA-3000178|re…	interpro:IPR000182|interpro:IPR016181|rcsb pdb:2B3U|rcsb pdb:2B3V|rcsb pdb:2B4B|rcsb pdb:2B4D|rcsb pdb:2B58|rcsb pdb:2B5G|rcsb pdb:2F5I|rcsb pdb:2FXF|rcsb pdb:2G3T|rcsb pdb:2JEV|go:"GO:0001525"|go:"GO:0004145"|go:"GO:0005829"|go:"GO:0006596"|go:"GO:0008080"|go:"GO:0009447"|go:"GO:0019809"|go:"GO:0032918"|go:"GO:0042802"|ensembl:ENSG00000130066.17(gene)|ensembl:ENST00000379270.5(transcript)|ensemb…		-	-	figure legend:Table S2|full coverage:Only protein-protein interactions	taxid:4932(yeasx)|taxid:4932("Saccharomyces cerevisiae (Baker's yeast)")	-	2020-09-16	2020-09-18	crc64:A12EE761403740F5	crc64:6A0578B88CD72F09	-	-	mutation disrupting interaction strength:670-671	-	0	0	psi-mi:"MI:0396"(predetermined participant)	psi-mi:"MI:0396"(predetermined participant)
uniprotkb:P05067	uniprotkb:P22612	intact:EBI-28985182|uniprotkb:B2R5V1|uniprotkb:D3DSD1|uniprotkb:D3DSD2|uniprotkb:D3DSD3|uniprotkb:P09000|uniprotkb:P78438|uniprotkb:Q13764|uniprotkb:Q13778|uniprotkb:Q13793|uniprotkb:Q6GSC0|uniprotkb:Q8WZ99|uniprotkb:Q9UC33|uniprotkb:Q9UCC8|uniprotkb:Q9UCD1|uniprotkb:Q9UQ58|uniprotkb:Q16011|uniprotkb:Q16014|uniprotkb:Q16019|uniprotkb:Q16020|uniprotkb:Q9BT38|uniprotkb:Q9UCA9|uniprotkb:Q9UCB6|unipr…	uniprotkb:Q5VZ02|uniprotkb:O60850|uniprotkb:Q86YI1|ensembl:ENSP00000366488.2|intact:EBI-3907086|uniprotkb:P22612	psi-mi:a4_human(display_short)|psi-mi:Amyloid-beta precursor protein(display_long)|uniprotkb:APP(gene name)|uniprotkb:"Amyloid-beta (A4) precursor protein"(gene name synonym)|uniprotkb:Alzheimer disease amyloid A4 protein homolog(gene name synonym)|uniprotkb:Amyloid-beta A4 protein(gene name synonym)|uniprotkb:Amyloid precursor protein(gene name synonym)|uniprotkb:APPI(gene name synonym)|uniprotk…	psi-mi:kapcg_human(display_short)|psi-mi:cAMP-dependent protein kinase catalytic subunit gamma(display_long)|uniprotkb:PRKACG(gene name)|IntAct:"clone id: CCSB_10240"(author assigned name)	psi-mi:"MI:1356"(validated two hybrid)	Haenig C. et al.(2020)	intact:EBI-25827495|doi:10.1016/j.celrep.2020.108050|pubmed:32814053|imex:IM-28217	taxid:9606(human)|taxid:9606(Homo sapiens)	taxid:9606(human)|taxid:9606(Homo sapiens)	psi-mi:"MI:0915"(physical association)	psi-mi:"MI:0469"(European Bioinformatics Institute)	intact:EBI-26245770|imex:IM-28217-69373	intact-miscore:0.56	-	psi-mi:"MI:0499"(unspecified role)	psi-mi:"MI:0499"(unspecified role)	psi-mi:"MI:0497"(neutral component)	psi-mi:"MI:0497"(neutral component)	psi-mi:"MI:0326"(protein)	psi-mi:"MI:0326"(protein)	efo:"Orphanet:324723"|efo:"Orphanet:324718"|efo:"Orphanet:324713"|efo:"Orphanet:324708"|efo:"Orphanet:324703"|efo:"Orphanet:1020"|efo:"Orphanet:100006"|reactome:R-HSA-8957275|reactome:R-HSA-8862803|reactome:R-HSA-879415|reactome:R-HSA-844456|reactome:R-HSA-445989|reactome:R-HSA-444473|reactome:R-HSA-432720|reactome:R-HSA-418594|reactome:R-HSA-416476|reactome:R-HSA-381426|reactome:R-HSA-3000178|re…	efo:"Orphanet:438207"|reactome:R-HSA-983231|reactome:R-HSA-9664323|reactome:R-HSA-9660821|reactome:R-HSA-9634600|reactome:R-HSA-9634597|reactome:R-HSA-9010642|reactome:R-HSA-8963896|reactome:R-HSA-8853659|reactome:R-HSA-5687128|reactome:R-HSA-5621575|reactome:R-HSA-5610787|reactome:R-HSA-5610785|reactome:R-HSA-5610783|interpro:IPR000719|interpro:IPR000961|interpro:IPR008271|interpro:IPR011009|int…		-	-	figure legend:Table S2|full coverage:Only protein-protein interactions	taxid:4932(yeasx)|taxid:4932("Saccharomyces cerevisiae (Baker's yeast)")	-	2020-09-16	2020-09-18	crc64:A12EE761403740F5	crc64:E66BB4BFB8AF9B50	-	-	mutation disrupting interaction strength:670-671	-	0	0	psi-mi:"MI:0396"(predetermined participant)	psi-mi:"MI:0396"(predetermined participant)
uniprotkb:P05067	uniprotkb:P22694	intact:EBI-28985182|uniprotkb:B2R5V1|uniprotkb:D3DSD1|uniprotkb:D3DSD2|uniprotkb:D3DSD3|uniprotkb:P09000|uniprotkb:P78438|uniprotkb:Q13764|uniprotkb:Q13778|uniprotkb:Q13793|uniprotkb:Q6GSC0|uniprotkb:Q8WZ99|uniprotkb:Q9UC33|uniprotkb:Q9UCC8|uniprotkb:Q9UCD1|uniprotkb:Q9UQ58|uniprotkb:Q16011|uniprotkb:Q16014|uniprotkb:Q16019|uniprotkb:Q16020|uniprotkb:Q9BT38|uniprotkb:Q9UCA9|uniprotkb:Q9UCB6|unipr…	uniprotkb:Q14VH1|uniprotkb:Q5BNF3|uniprotkb:Q96B09|uniprotkb:Q59GC0|uniprotkb:Q5BNF2|uniprotkb:Q8IYR5|uniprotkb:Q8IZQ0|uniprotkb:Q5BNE9|uniprotkb:B4E2Q1|uniprotkb:Q7Z3M1|uniprotkb:Q5BNF1|uniprotkb:Q5CZ92|uniprotkb:Q5T1K3|uniprotkb:Q5BNF0|uniprotkb:B4DKB0|uniprotkb:B1APG4|ensembl:ENSP00000359723.2|intact:EBI-2679622|uniprotkb:P22694	psi-mi:a4_human(display_short)|psi-mi:Amyloid-beta precursor protein(display_long)|uniprotkb:APP(gene name)|uniprotkb:"Amyloid-beta (A4) precursor protein"(gene name synonym)|uniprotkb:Alzheimer disease amyloid A4 protein homolog(gene name synonym)|uniprotkb:Amyloid-beta A4 protein(gene name synonym)|uniprotkb:Amyloid precursor protein(gene name synonym)|uniprotkb:APPI(gene name synonym)|uniprotk…	psi-mi:kapcb_human(display_short)|psi-mi:cAMP-dependent protein kinase catalytic subunit beta(display_long)|uniprotkb:Prkacb(gene name)|IntAct:"clone id: CCSB_2348"(author assigned name)	psi-mi:"MI:1356"(validated two hybrid)	Haenig C. et al.(2020)	intact:EBI-25827495|doi:10.1016/j.celrep.2020.108050|pubmed:32814053|imex:IM-28217	taxid:9606(human)|taxid:9606(Homo sapiens)	taxid:9606(human)|taxid:9606(Homo sapiens)	psi-mi:"MI:0915"(physical association)	psi-mi:"MI:0469"(European Bioinformatics Institute)	intact:EBI-26245782|imex:IM-28217-21981	intact-miscore:0.56	-	psi-mi:"MI:0499"(unspecified role)	psi-mi:"MI:0499"(unspecified role)	psi-mi:"MI:0497"(neutral component)	psi-mi:"MI:0497"(neutral component)	psi-mi:"MI:0326"(protein)	psi-mi:"MI:0326"(protein)	efo:"Orphanet:324723"|efo:"Orphanet:324718"|efo:"Orphanet:324713"|efo:"Orphanet:324708"|efo:"Orphanet:324703"|efo:"Orphanet:1020"|efo:"Orphanet:100006"|reactome:R-HSA-8957275|reactome:R-HSA-8862803|reactome:R-HSA-879415|reactome:R-HSA-844456|reactome:R-HSA-445989|reactome:R-HSA-444473|reactome:R-HSA-432720|reactome:R-HSA-418594|reactome:R-HSA-416476|reactome:R-HSA-381426|reactome:R-HSA-3000178|re…	efo:"Orphanet:289"|reactome:R-HSA-392517|reactome:R-HSA-381676|reactome:R-HSA-180024|reactome:R-HSA-164378|reactome:R-HSA-163615|reactome:R-HSA-163560|reactome:R-HSA-163358|reactome:R-HSA-111931|reactome:R-HSA-983231|reactome:R-HSA-9664323|reactome:R-HSA-9660821|reactome:R-HSA-9634600|reactome:R-HSA-9634597|reactome:R-HSA-9010642|reactome:R-HSA-8963896|reactome:R-HSA-8853659|reactome:R-HSA-568712…		-	-	figure legend:Table S2|full coverage:Only protein-protein interactions	taxid:4932(yeasx)|taxid:4932("Saccharomyces cerevisiae (Baker's yeast)")	-	2020-09-16	2020-09-18	crc64:A12EE761403740F5	crc64:5C7443FBBA1C9BEC	-	-	mutation disrupting interaction strength:670-671	-	0	0	psi-mi:"MI:0396"(predetermined participant)	psi-mi:"MI:0396"(predetermined participant)
uniprotkb:P05067	uniprotkb:P22694-8	intact:EBI-28985182|uniprotkb:B2R5V1|uniprotkb:D3DSD1|uniprotkb:D3DSD2|uniprotkb:D3DSD3|uniprotkb:P09000|uniprotkb:P78438|uniprotkb:Q13764|uniprotkb:Q13778|uniprotkb:Q13793|uniprotkb:Q6GSC0|uniprotkb:Q8WZ99|uniprotkb:Q9UC33|uniprotkb:Q9UCC8|uniprotkb:Q9UCD1|uniprotkb:Q9UQ58|uniprotkb:Q16011|uniprotkb:Q16014|uniprotkb:Q16019|uniprotkb:Q16020|uniprotkb:Q9BT38|uniprotkb:Q9UCA9|uniprotkb:Q9UCB6|unipr…	uniprotkb:P22694-8|intact:EBI-25937151|ensembl:ENSP00000359722.3	psi-mi:a4_human(display_short)|psi-mi:Amyloid-beta precursor protein(display_long)|uniprotkb:APP(gene name)|uniprotkb:"Amyloid-beta (A4) precursor protein"(gene name synonym)|uniprotkb:Alzheimer disease amyloid A4 protein homolog(gene name synonym)|uniprotkb:Amyloid-beta A4 protein(gene name synonym)|uniprotkb:Amyloid precursor protein(gene name synonym)|uniprotkb:APPI(gene name synonym)|uniprotk…	psi-mi:p22694-8(display_short)|psi-mi:cAMP-dependent protein kinase catalytic subunit beta(display_long)|uniprotkb:Prkacb(gene name)|IntAct:"clone id: IOH10103"(author assigned name)	psi-mi:"MI:1356"(validated two hybrid)	Haenig C. et al.(2020)	intact:EBI-25827495|doi:10.1016/j.celrep.2020.108050|pubmed:32814053|imex:IM-28217	taxid:9606(human)|taxid:9606(Homo sapiens)	taxid:9606(human)|taxid:9606(Homo sapiens)	psi-mi:"MI:0915"(physical association)	psi-mi:"MI:0469"(European Bioinformatics Institute)	intact:EBI-26245794|imex:IM-28217-21983	intact-miscore:0.56	-	psi-mi:"MI:0499"(unspecified role)	psi-mi:"MI:0499"(unspecified role)	psi-mi:"MI:0497"(neutral component)	psi-mi:"MI:0497"(neutral component)	psi-mi:"MI:0326"(protein)	psi-mi:"MI:0326"(protein)	efo:"Orphanet:324723"|efo:"Orphanet:324718"|efo:"Orphanet:324713"|efo:"Orphanet:324708"|efo:"Orphanet:324703"|efo:"Orphanet:1020"|efo:"Orphanet:100006"|reactome:R-HSA-8957275|reactome:R-HSA-8862803|reactome:R-HSA-879415|reactome:R-HSA-844456|reactome:R-HSA-445989|reactome:R-HSA-444473|reactome:R-HSA-432720|reactome:R-HSA-418594|reactome:R-HSA-416476|reactome:R-HSA-381426|reactome:R-HSA-3000178|re…	ensembl:ENST00000370688.7(transcript)|ensembl:ENSG00000142875.21(gene)|intact:EBI-2679622(isoform-parent)|entrezgene/locuslink:5567(identity)		-	-	figure legend:Table S2|full coverage:Only protein-protein interactions	taxid:4932(yeasx)|taxid:4932("Saccharomyces cerevisiae (Baker's yeast)")	-	2020-09-16	2020-09-18	crc64:A12EE761403740F5	-	-	-	mutation disrupting interaction strength:670-671	-	0	0	psi-mi:"MI:0396"(predetermined participant)	psi-mi:"MI:0396"(predetermined participant)
uniprotkb:P05067	uniprotkb:P23142-4	intact:EBI-28985182|uniprotkb:B2R5V1|uniprotkb:D3DSD1|uniprotkb:D3DSD2|uniprotkb:D3DSD3|uniprotkb:P09000|uniprotkb:P78438|uniprotkb:Q13764|uniprotkb:Q13778|uniprotkb:Q13793|uniprotkb:Q6GSC0|uniprotkb:Q8WZ99|uniprotkb:Q9UC33|uniprotkb:Q9UCC8|uniprotkb:Q9UCD1|uniprotkb:Q9UQ58|uniprotkb:Q16011|uniprotkb:Q16014|uniprotkb:Q16019|uniprotkb:Q16020|uniprotkb:Q9BT38|uniprotkb:Q9UCA9|uniprotkb:Q9UCB6|unipr…	ensembl:ENSP00000262722.7|intact:EBI-11956479|uniprotkb:P23142-4	psi-mi:a4_human(display_short)|psi-mi:Amyloid-beta precursor protein(display_long)|uniprotkb:APP(gene name)|uniprotkb:"Amyloid-beta (A4) precursor protein"(gene name synonym)|uniprotkb:Alzheimer disease amyloid A4 protein homolog(gene name synonym)|uniprotkb:Amyloid-beta A4 protein(gene name synonym)|uniprotkb:Amyloid precursor protein(gene name synonym)|uniprotkb:APPI(gene name synonym)|uniprotk…	psi-mi:p23142-4(display_short)|psi-mi:Fibulin-1(display_long)|uniprotkb:PP213(orf name)|uniprotkb:FBLN1(gene name)|IntAct:"clone id: RZPDo839E0187"(author assigned name)	psi-mi:"MI:1356"(validated two hybrid)	Haenig C. et al.(2020)	intact:EBI-25827495|doi:10.1016/j.celrep.2020.108050|pubmed:32814053|imex:IM-28217	taxid:9606(human)|taxid:9606(Homo sapiens)	taxid:9606(human)|taxid:9606(Homo sapiens)	psi-mi:"MI:0915"(physical association)	psi-mi:"MI:0469"(European Bioinformatics Institute)	intact:EBI-26245806|imex:IM-28217-10107	intact-miscore:0.56	-	psi-mi:"MI:0499"(unspecified role)	psi-mi:"MI:0499"(unspecified role)	psi-mi:"MI:0497"(neutral component)	psi-mi:"MI:0497"(neutral component)	psi-mi:"MI:0326"(protein)	psi-mi:"MI:0326"(protein)	efo:"Orphanet:324723"|efo:"Orphanet:324718"|efo:"Orphanet:324713"|efo:"Orphanet:324708"|efo:"Orphanet:324703"|efo:"Orphanet:1020"|efo:"Orphanet:100006"|reactome:R-HSA-8957275|reactome:R-HSA-8862803|reactome:R-HSA-879415|reactome:R-HSA-844456|reactome:R-HSA-445989|reactome:R-HSA-444473|reactome:R-HSA-432720|reactome:R-HSA-418594|reactome:R-HSA-416476|reactome:R-HSA-381426|reactome:R-HSA-3000178|re…	intact:EBI-726652(isoform-parent)|uniprotkb:P23142-4(isoform-parent)|ensembl:ENSG00000077942.19(gene)|ensembl:ENST00000262722.11(transcript)|entrezgene/locuslink:2192(identity)		-	isoform-comment:"Ref.4 (AAG17241) sequence is in conflict in position: 650:E->K. Ref.4 (AAG17241) sequence is in conflict in position: 662:L->F. Ref.4 (AAG17241) sequence is in conflict in positions: 680:SAE->FAK. "	figure legend:Table S2|full coverage:Only protein-protein interactions	taxid:4932(yeasx)|taxid:4932("Saccharomyces cerevisiae (Baker's yeast)")	-	2020-09-16	2020-09-18	crc64:A12EE761403740F5	crc64:B6B9ED49F590F612	-	-	mutation disrupting interaction strength:670-671	-	0	0	psi-mi:"MI:0396"(predetermined participant)	psi-mi:"MI:0396"(predetermined participant)
uniprotkb:P05067	uniprotkb:P23443-4	intact:EBI-28985182|uniprotkb:B2R5V1|uniprotkb:D3DSD1|uniprotkb:D3DSD2|uniprotkb:D3DSD3|uniprotkb:P09000|uniprotkb:P78438|uniprotkb:Q13764|uniprotkb:Q13778|uniprotkb:Q13793|uniprotkb:Q6GSC0|uniprotkb:Q8WZ99|uniprotkb:Q9UC33|uniprotkb:Q9UCC8|uniprotkb:Q9UCD1|uniprotkb:Q9UQ58|uniprotkb:Q16011|uniprotkb:Q16014|uniprotkb:Q16019|uniprotkb:Q16020|uniprotkb:Q9BT38|uniprotkb:Q9UCA9|uniprotkb:Q9UCB6|unipr…	uniprotkb:P23443-4|intact:EBI-25882353|ensembl:ENSP00000384335.3	psi-mi:a4_human(display_short)|psi-mi:Amyloid-beta precursor protein(display_long)|uniprotkb:APP(gene name)|uniprotkb:"Amyloid-beta (A4) precursor protein"(gene name synonym)|uniprotkb:Alzheimer disease amyloid A4 protein homolog(gene name synonym)|uniprotkb:Amyloid-beta A4 protein(gene name synonym)|uniprotkb:Amyloid precursor protein(gene name synonym)|uniprotkb:APPI(gene name synonym)|uniprotk…	psi-mi:p23443-4(display_short)|psi-mi:Ribosomal protein S6 kinase beta-1(display_long)|uniprotkb:RPS6KB1(gene name)|uniprotkb:STK14A(gene name synonym)|uniprotkb:p70 ribosomal S6 kinase alpha(gene name synonym)|uniprotkb:Serine/threonine-protein kinase 14A(gene name synonym)|uniprotkb:Ribosomal protein S6 kinase I(gene name synonym)|uniprotkb:70 kDa ribosomal protein S6 kinase 1(gene name synonym…	psi-mi:"MI:1356"(validated two hybrid)	Haenig C. et al.(2020)	intact:EBI-25827495|doi:10.1016/j.celrep.2020.108050|pubmed:32814053|imex:IM-28217	taxid:9606(human)|taxid:9606(Homo sapiens)	taxid:9606(human)|taxid:9606(Homo sapiens)	psi-mi:"MI:0915"(physical association)	psi-mi:"MI:0469"(European Bioinformatics Institute)	intact:EBI-26245818|imex:IM-28217-57557	intact-miscore:0.56	-	psi-mi:"MI:0499"(unspecified role)	psi-mi:"MI:0499"(unspecified role)	psi-mi:"MI:0497"(neutral component)	psi-mi:"MI:0497"(neutral component)	psi-mi:"MI:0326"(protein)	psi-mi:"MI:0326"(protein)	efo:"Orphanet:324723"|efo:"Orphanet:324718"|efo:"Orphanet:324713"|efo:"Orphanet:324708"|efo:"Orphanet:324703"|efo:"Orphanet:1020"|efo:"Orphanet:100006"|reactome:R-HSA-8957275|reactome:R-HSA-8862803|reactome:R-HSA-879415|reactome:R-HSA-844456|reactome:R-HSA-445989|reactome:R-HSA-444473|reactome:R-HSA-432720|reactome:R-HSA-418594|reactome:R-HSA-416476|reactome:R-HSA-381426|reactome:R-HSA-3000178|re…	ensembl:ENST00000406116.7(transcript)|ensembl:ENSG00000108443.14(gene)|intact:EBI-1775921(isoform-parent)|entrezgene/locuslink:6198(identity)		-	-	figure legend:Table S2|full coverage:Only protein-protein interactions	taxid:4932(yeasx)|taxid:4932("Saccharomyces cerevisiae (Baker's yeast)")	-	2020-09-16	2020-09-18	crc64:A12EE761403740F5	-	-	-	mutation disrupting interaction strength:670-671	-	0	0	psi-mi:"MI:0396"(predetermined participant)	psi-mi:"MI:0396"(predetermined participant)
uniprotkb:P05067	uniprotkb:P23560-2	intact:EBI-28985182|uniprotkb:B2R5V1|uniprotkb:D3DSD1|uniprotkb:D3DSD2|uniprotkb:D3DSD3|uniprotkb:P09000|uniprotkb:P78438|uniprotkb:Q13764|uniprotkb:Q13778|uniprotkb:Q13793|uniprotkb:Q6GSC0|uniprotkb:Q8WZ99|uniprotkb:Q9UC33|uniprotkb:Q9UCC8|uniprotkb:Q9UCD1|uniprotkb:Q9UQ58|uniprotkb:Q16011|uniprotkb:Q16014|uniprotkb:Q16019|uniprotkb:Q16020|uniprotkb:Q9BT38|uniprotkb:Q9UCA9|uniprotkb:Q9UCB6|unipr…	ensembl:ENSP00000320002.6|intact:EBI-12275524|uniprotkb:P23560-2	psi-mi:a4_human(display_short)|psi-mi:Amyloid-beta precursor protein(display_long)|uniprotkb:APP(gene name)|uniprotkb:"Amyloid-beta (A4) precursor protein"(gene name synonym)|uniprotkb:Alzheimer disease amyloid A4 protein homolog(gene name synonym)|uniprotkb:Amyloid-beta A4 protein(gene name synonym)|uniprotkb:Amyloid precursor protein(gene name synonym)|uniprotkb:APPI(gene name synonym)|uniprotk…	psi-mi:p23560-2(display_short)|psi-mi:Brain-derived neurotrophic factor(display_long)|uniprotkb:Abrineurin(gene name synonym)|uniprotkb:BDNF(gene name)|IntAct:"clone id: CCSB_8536"(author assigned name)	psi-mi:"MI:1356"(validated two hybrid)	Haenig C. et al.(2020)	intact:EBI-25827495|doi:10.1016/j.celrep.2020.108050|pubmed:32814053|imex:IM-28217	taxid:9606(human)|taxid:9606(Homo sapiens)	taxid:9606(human)|taxid:9606(Homo sapiens)	psi-mi:"MI:0915"(physical association)	psi-mi:"MI:0469"(European Bioinformatics Institute)	intact:EBI-26245830|imex:IM-28217-57559	intact-miscore:0.56	-	psi-mi:"MI:0499"(unspecified role)	psi-mi:"MI:0499"(unspecified role)	psi-mi:"MI:0497"(neutral component)	psi-mi:"MI:0497"(neutral component)	psi-mi:"MI:0326"(protein)	psi-mi:"MI:0326"(protein)	efo:"Orphanet:324723"|efo:"Orphanet:324718"|efo:"Orphanet:324713"|efo:"Orphanet:324708"|efo:"Orphanet:324703"|efo:"Orphanet:1020"|efo:"Orphanet:100006"|reactome:R-HSA-8957275|reactome:R-HSA-8862803|reactome:R-HSA-879415|reactome:R-HSA-844456|reactome:R-HSA-445989|reactome:R-HSA-444473|reactome:R-HSA-432720|reactome:R-HSA-418594|reactome:R-HSA-416476|reactome:R-HSA-381426|reactome:R-HSA-3000178|re…	intact:EBI-1026003(isoform-parent)|uniprotkb:P23560-2(isoform-parent)|ensembl:ENSG00000176697.20(gene)|ensembl:ENST00000314915.6(transcript)|entrezgene/locuslink:627(identity)		-	-	figure legend:Table S2|full coverage:Only protein-protein interactions	taxid:4932(yeasx)|taxid:4932("Saccharomyces cerevisiae (Baker's yeast)")	-	2020-09-16	2020-09-18	crc64:A12EE761403740F5	crc64:0E3881F4944CA23C	-	-	mutation with no effect:670-671	sufficient binding region:9-255	0	0	psi-mi:"MI:0396"(predetermined participant)	psi-mi:"MI:0396"(predetermined participant)
uniprotkb:P05067	uniprotkb:P25090	intact:EBI-28985182|uniprotkb:B2R5V1|uniprotkb:D3DSD1|uniprotkb:D3DSD2|uniprotkb:D3DSD3|uniprotkb:P09000|uniprotkb:P78438|uniprotkb:Q13764|uniprotkb:Q13778|uniprotkb:Q13793|uniprotkb:Q6GSC0|uniprotkb:Q8WZ99|uniprotkb:Q9UC33|uniprotkb:Q9UCC8|uniprotkb:Q9UCD1|uniprotkb:Q9UQ58|uniprotkb:Q16011|uniprotkb:Q16014|uniprotkb:Q16019|uniprotkb:Q16020|uniprotkb:Q9BT38|uniprotkb:Q9UCA9|uniprotkb:Q9UCB6|unipr…	uniprotkb:A8K3E2|ensembl:ENSP00000340191.4|ensembl:ENSP00000468876.1|ensembl:ENSP00000468897.1|intact:EBI-17291771|uniprotkb:P25090	psi-mi:a4_human(display_short)|psi-mi:Amyloid-beta precursor protein(display_long)|uniprotkb:APP(gene name)|uniprotkb:"Amyloid-beta (A4) precursor protein"(gene name synonym)|uniprotkb:Alzheimer disease amyloid A4 protein homolog(gene name synonym)|uniprotkb:Amyloid-beta A4 protein(gene name synonym)|uniprotkb:Amyloid precursor protein(gene name synonym)|uniprotkb:APPI(gene name synonym)|uniprotk…	psi-mi:fpr2_human(display_short)|psi-mi:N-formyl peptide receptor 2(display_long)|uniprotkb:FPR2(gene name)|uniprotkb:RFP(gene name synonym)|uniprotkb:Lipoxin A4 receptor(gene name synonym)|uniprotkb:HM63(gene name synonym)|uniprotkb:Formyl peptide receptor-like 1(gene name synonym)|uniprotkb:FMLP-related receptor I(gene name synonym)|uniprotkb:LXA4R(gene name synonym)|uniprotkb:FPRL1(gene name s…	psi-mi:"MI:1356"(validated two hybrid)	Haenig C. et al.(2020)	intact:EBI-25827495|doi:10.1016/j.celrep.2020.108050|pubmed:32814053|imex:IM-28217	taxid:9606(human)|taxid:9606(Homo sapiens)	taxid:9606(human)|taxid:9606(Homo sapiens)	psi-mi:"MI:0915"(physical association)	psi-mi:"MI:0469"(European Bioinformatics Institute)	intact:EBI-26245844|imex:IM-28217-81111	intact-miscore:0.56	-	psi-mi:"MI:0499"(unspecified role)	psi-mi:"MI:0499"(unspecified role)	psi-mi:"MI:0497"(neutral component)	psi-mi:"MI:0497"(neutral component)	psi-mi:"MI:0326"(protein)	psi-mi:"MI:0326"(protein)	efo:"Orphanet:324723"|efo:"Orphanet:324718"|efo:"Orphanet:324713"|efo:"Orphanet:324708"|efo:"Orphanet:324703"|efo:"Orphanet:1020"|efo:"Orphanet:100006"|reactome:R-HSA-8957275|reactome:R-HSA-8862803|reactome:R-HSA-879415|reactome:R-HSA-844456|reactome:R-HSA-445989|reactome:R-HSA-444473|reactome:R-HSA-432720|reactome:R-HSA-418594|reactome:R-HSA-416476|reactome:R-HSA-381426|reactome:R-HSA-3000178|re…	reactome:R-HSA-6798695|reactome:R-HSA-444473|reactome:R-HSA-418594|reactome:R-HSA-416476|refseq:XP_016882031.1|refseq:XP_006723183.1|refseq:NP_001453.1|refseq:NP_001005738.1|ensembl:ENSP00000468876.1|ensembl:ENSP00000468897.1|ensembl:ENSP00000340191.4|ensembl:ENST00000598953.1(transcript)|ensembl:ENST00000598776.1(transcript)|ensembl:ENST00000340023.7(transcript)|ensembl:ENSG00000171049.9(gene)|g…		-	-	figure legend:Table S2|full coverage:Only protein-protein interactions	taxid:4932(yeasx)|taxid:4932("Saccharomyces cerevisiae (Baker's yeast)")	-	2020-09-16	2020-09-18	crc64:A12EE761403740F5	-	-	-	mutation disrupting interaction strength:670-671	-	0	0	psi-mi:"MI:0396"(predetermined participant)	psi-mi:"MI:0396"(predetermined participant)
uniprotkb:P05067	uniprotkb:P25098	intact:EBI-28985182|uniprotkb:B2R5V1|uniprotkb:D3DSD1|uniprotkb:D3DSD2|uniprotkb:D3DSD3|uniprotkb:P09000|uniprotkb:P78438|uniprotkb:Q13764|uniprotkb:Q13778|uniprotkb:Q13793|uniprotkb:Q6GSC0|uniprotkb:Q8WZ99|uniprotkb:Q9UC33|uniprotkb:Q9UCC8|uniprotkb:Q9UCD1|uniprotkb:Q9UQ58|uniprotkb:Q16011|uniprotkb:Q16014|uniprotkb:Q16019|uniprotkb:Q16020|uniprotkb:Q9BT38|uniprotkb:Q9UCA9|uniprotkb:Q9UCB6|unipr…	uniprotkb:Q6GTT3|uniprotkb:B0ZBE1|uniprotkb:Q13837|ensembl:ENSP00000312262.5|intact:EBI-3904795|uniprotkb:P25098	psi-mi:a4_human(display_short)|psi-mi:Amyloid-beta precursor protein(display_long)|uniprotkb:APP(gene name)|uniprotkb:"Amyloid-beta (A4) precursor protein"(gene name synonym)|uniprotkb:Alzheimer disease amyloid A4 protein homolog(gene name synonym)|uniprotkb:Amyloid-beta A4 protein(gene name synonym)|uniprotkb:Amyloid precursor protein(gene name synonym)|uniprotkb:APPI(gene name synonym)|uniprotk…	psi-mi:arbk1_human(display_short)|psi-mi:Beta-adrenergic receptor kinase 1(display_long)|uniprotkb:GRK2(gene name)|uniprotkb:G-protein coupled receptor kinase 2(gene name synonym)|uniprotkb:BARK1(gene name synonym)|uniprotkb:BARK(gene name synonym)|uniprotkb:ADRBK1(gene name synonym)|IntAct:"clone id: CCSB_10135"(author assigned name)	psi-mi:"MI:1356"(validated two hybrid)	Haenig C. et al.(2020)	intact:EBI-25827495|doi:10.1016/j.celrep.2020.108050|pubmed:32814053|imex:IM-28217	taxid:9606(human)|taxid:9606(Homo sapiens)	taxid:9606(human)|taxid:9606(Homo sapiens)	psi-mi:"MI:0915"(physical association)	psi-mi:"MI:0469"(European Bioinformatics Institute)	intact:EBI-26245856|imex:IM-28217-10109	intact-miscore:0.56	-	psi-mi:"MI:0499"(unspecified role)	psi-mi:"MI:0499"(unspecified role)	psi-mi:"MI:0497"(neutral component)	psi-mi:"MI:0497"(neutral component)	psi-mi:"MI:0326"(protein)	psi-mi:"MI:0326"(protein)	efo:"Orphanet:324723"|efo:"Orphanet:324718"|efo:"Orphanet:324713"|efo:"Orphanet:324708"|efo:"Orphanet:324703"|efo:"Orphanet:1020"|efo:"Orphanet:100006"|reactome:R-HSA-8957275|reactome:R-HSA-8862803|reactome:R-HSA-879415|reactome:R-HSA-844456|reactome:R-HSA-445989|reactome:R-HSA-444473|reactome:R-HSA-432720|reactome:R-HSA-418594|reactome:R-HSA-416476|reactome:R-HSA-381426|reactome:R-HSA-3000178|re…	reactome:R-HSA-8856825|reactome:R-HSA-5635838|reactome:R-HSA-418555|reactome:R-HSA-416476|reactome:R-HSA-111933|refseq:NP_001610.2|dip:DIP-42429N|mint:P25098|ensembl:ENSP00000312262.5|ensembl:ENST00000308595.10(transcript)|ensembl:ENSG00000173020.11(gene)|go:"GO:1901081"|go:"GO:0098794"|go:"GO:0098793"|go:"GO:0060048"|go:"GO:0047696"|go:"GO:0046718"|go:"GO:0045988"|go:"GO:0033605"|go:"GO:0031755"…		-	-	figure legend:Table S2|full coverage:Only protein-protein interactions	taxid:4932(yeasx)|taxid:4932("Saccharomyces cerevisiae (Baker's yeast)")	-	2020-09-16	2020-09-18	crc64:A12EE761403740F5	crc64:4DB68F62841AFA7D	-	-	mutation with no effect:670-671	-	0	0	psi-mi:"MI:0396"(predetermined participant)	psi-mi:"MI:0396"(predetermined participant)
uniprotkb:P05067	uniprotkb:P26441	intact:EBI-28985182|uniprotkb:B2R5V1|uniprotkb:D3DSD1|uniprotkb:D3DSD2|uniprotkb:D3DSD3|uniprotkb:P09000|uniprotkb:P78438|uniprotkb:Q13764|uniprotkb:Q13778|uniprotkb:Q13793|uniprotkb:Q6GSC0|uniprotkb:Q8WZ99|uniprotkb:Q9UC33|uniprotkb:Q9UCC8|uniprotkb:Q9UCD1|uniprotkb:Q9UQ58|uniprotkb:Q16011|uniprotkb:Q16014|uniprotkb:Q16019|uniprotkb:Q16020|uniprotkb:Q9BT38|uniprotkb:Q9UCA9|uniprotkb:Q9UCB6|unipr…	uniprotkb:B2RAB2|ensembl:ENSP00000355370.4|intact:EBI-1050897|uniprotkb:P26441	psi-mi:a4_human(display_short)|psi-mi:Amyloid-beta precursor protein(display_long)|uniprotkb:APP(gene name)|uniprotkb:"Amyloid-beta (A4) precursor protein"(gene name synonym)|uniprotkb:Alzheimer disease amyloid A4 protein homolog(gene name synonym)|uniprotkb:Amyloid-beta A4 protein(gene name synonym)|uniprotkb:Amyloid precursor protein(gene name synonym)|uniprotkb:APPI(gene name synonym)|uniprotk…	psi-mi:cntf_human(display_short)|psi-mi:Ciliary neurotrophic factor(display_long)|uniprotkb:CNTF(gene name)|IntAct:"clone id: CCSB_14277"(author assigned name)	psi-mi:"MI:1356"(validated two hybrid)	Haenig C. et al.(2020)	intact:EBI-25827495|doi:10.1016/j.celrep.2020.108050|pubmed:32814053|imex:IM-28217	taxid:9606(human)|taxid:9606(Homo sapiens)	taxid:9606(human)|taxid:9606(Homo sapiens)	psi-mi:"MI:0915"(physical association)	psi-mi:"MI:0469"(European Bioinformatics Institute)	intact:EBI-26245868|imex:IM-28217-33845	intact-miscore:0.56	-	psi-mi:"MI:0499"(unspecified role)	psi-mi:"MI:0499"(unspecified role)	psi-mi:"MI:0497"(neutral component)	psi-mi:"MI:0497"(neutral component)	psi-mi:"MI:0326"(protein)	psi-mi:"MI:0326"(protein)	efo:"Orphanet:324723"|efo:"Orphanet:324718"|efo:"Orphanet:324713"|efo:"Orphanet:324708"|efo:"Orphanet:324703"|efo:"Orphanet:1020"|efo:"Orphanet:100006"|reactome:R-HSA-8957275|reactome:R-HSA-8862803|reactome:R-HSA-879415|reactome:R-HSA-844456|reactome:R-HSA-445989|reactome:R-HSA-444473|reactome:R-HSA-432720|reactome:R-HSA-418594|reactome:R-HSA-416476|reactome:R-HSA-381426|reactome:R-HSA-3000178|re…	interpro:IPR000151|interpro:IPR009079|rcsb pdb:1CNT|rcsb pdb:8D74|go:"GO:0005125"|go:"GO:0005127"|go:"GO:0005138"|go:"GO:0005576"|go:"GO:0005615"|go:"GO:0005737"|go:"GO:0007165"|go:"GO:0008083"|go:"GO:0008284"|go:"GO:0010628"|go:"GO:0030424"|go:"GO:0042531"|go:"GO:0043524"|go:"GO:0044877"|go:"GO:0046533"|go:"GO:0046668"|go:"GO:0048143"|go:"GO:0048644"|go:"GO:0048666"|go:"GO:0048680"|go:"GO:006022…		-	-	figure legend:Table S2|full coverage:Only protein-protein interactions	taxid:4932(yeasx)|taxid:4932("Saccharomyces cerevisiae (Baker's yeast)")	-	2020-09-16	2020-09-18	crc64:A12EE761403740F5	crc64:EDD9D895BDA6F35A	-	-	mutation disrupting interaction strength:670-671	-	0	0	psi-mi:"MI:0396"(predetermined participant)	psi-mi:"MI:0396"(predetermined participant)
uniprotkb:P05067	uniprotkb:P27797	intact:EBI-28985182|uniprotkb:B2R5V1|uniprotkb:D3DSD1|uniprotkb:D3DSD2|uniprotkb:D3DSD3|uniprotkb:P09000|uniprotkb:P78438|uniprotkb:Q13764|uniprotkb:Q13778|uniprotkb:Q13793|uniprotkb:Q6GSC0|uniprotkb:Q8WZ99|uniprotkb:Q9UC33|uniprotkb:Q9UCC8|uniprotkb:Q9UCD1|uniprotkb:Q9UQ58|uniprotkb:Q16011|uniprotkb:Q16014|uniprotkb:Q16019|uniprotkb:Q16020|uniprotkb:Q9BT38|uniprotkb:Q9UCA9|uniprotkb:Q9UCB6|unipr…	uniprotkb:Q6IAT4|uniprotkb:Q9UDG2|ensembl:ENSP00000320866.4|ensembl:ENSP00000466037.2|intact:EBI-1049597|uniprotkb:P27797	psi-mi:a4_human(display_short)|psi-mi:Amyloid-beta precursor protein(display_long)|uniprotkb:APP(gene name)|uniprotkb:"Amyloid-beta (A4) precursor protein"(gene name synonym)|uniprotkb:Alzheimer disease amyloid A4 protein homolog(gene name synonym)|uniprotkb:Amyloid-beta A4 protein(gene name synonym)|uniprotkb:Amyloid precursor protein(gene name synonym)|uniprotkb:APPI(gene name synonym)|uniprotk…	psi-mi:calr_human(display_short)|psi-mi:Calreticulin(display_long)|uniprotkb:CALR(gene name)|uniprotkb:CRTC(gene name synonym)|uniprotkb:grp60(gene name synonym)|uniprotkb:Endoplasmic reticulum resident protein 60(gene name synonym)|uniprotkb:HACBP(gene name synonym)|uniprotkb:Calregulin(gene name synonym)|uniprotkb:CRP55(gene name synonym)|IntAct:"clone id: CCSB_119"(author assigned name)	psi-mi:"MI:1356"(validated two hybrid)	Haenig C. et al.(2020)	intact:EBI-25827495|doi:10.1016/j.celrep.2020.108050|pubmed:32814053|imex:IM-28217	taxid:9606(human)|taxid:9606(Homo sapiens)	taxid:9606(human)|taxid:9606(Homo sapiens)	psi-mi:"MI:0915"(physical association)	psi-mi:"MI:0469"(European Bioinformatics Institute)	intact:EBI-26245880|imex:IM-28217-69375	intact-miscore:0.74	-	psi-mi:"MI:0499"(unspecified role)	psi-mi:"MI:0499"(unspecified role)	psi-mi:"MI:0497"(neutral component)	psi-mi:"MI:0497"(neutral component)	psi-mi:"MI:0326"(protein)	psi-mi:"MI:0326"(protein)	efo:"Orphanet:324723"|efo:"Orphanet:324718"|efo:"Orphanet:324713"|efo:"Orphanet:324708"|efo:"Orphanet:324703"|efo:"Orphanet:1020"|efo:"Orphanet:100006"|reactome:R-HSA-8957275|reactome:R-HSA-8862803|reactome:R-HSA-879415|reactome:R-HSA-844456|reactome:R-HSA-445989|reactome:R-HSA-444473|reactome:R-HSA-432720|reactome:R-HSA-418594|reactome:R-HSA-416476|reactome:R-HSA-381426|reactome:R-HSA-3000178|re…	efo:"Orphanet:824"|efo:"Orphanet:3318"|efo:"Orphanet:131"|reactome:R-HSA-983170|reactome:R-HSA-901042|reactome:R-HSA-381183|reactome:R-HSA-3000484|reactome:R-HSA-3000480|reactome:R-HSA-168316|reactome:R-HSA-1236974|refseq:NP_004334.1|dip:DIP-104N|mint:P27797|ensembl:ENSP00000320866.4|ensembl:ENSP00000466037.2|ensembl:ENST00000586967.2(transcript)|ensembl:ENST00000316448.10(transcript)|ensembl:ENS…		-	-	figure legend:Table S2|full coverage:Only protein-protein interactions	taxid:4932(yeasx)|taxid:4932("Saccharomyces cerevisiae (Baker's yeast)")	-	2020-09-16	2020-09-18	crc64:A12EE761403740F5	crc64:BC37C3C0F1054FB2	-	-	mutation disrupting interaction strength:670-671	-	0	0	psi-mi:"MI:0396"(predetermined participant)	psi-mi:"MI:0396"(predetermined participant)
uniprotkb:P05067	uniprotkb:P27824-2	intact:EBI-28985182|uniprotkb:B2R5V1|uniprotkb:D3DSD1|uniprotkb:D3DSD2|uniprotkb:D3DSD3|uniprotkb:P09000|uniprotkb:P78438|uniprotkb:Q13764|uniprotkb:Q13778|uniprotkb:Q13793|uniprotkb:Q6GSC0|uniprotkb:Q8WZ99|uniprotkb:Q9UC33|uniprotkb:Q9UCC8|uniprotkb:Q9UCD1|uniprotkb:Q9UQ58|uniprotkb:Q16011|uniprotkb:Q16014|uniprotkb:Q16019|uniprotkb:Q16020|uniprotkb:Q9BT38|uniprotkb:Q9UCA9|uniprotkb:Q9UCB6|unipr…	uniprotkb:P27824-2|intact:EBI-25890990	psi-mi:a4_human(display_short)|psi-mi:Amyloid-beta precursor protein(display_long)|uniprotkb:APP(gene name)|uniprotkb:"Amyloid-beta (A4) precursor protein"(gene name synonym)|uniprotkb:Alzheimer disease amyloid A4 protein homolog(gene name synonym)|uniprotkb:Amyloid-beta A4 protein(gene name synonym)|uniprotkb:Amyloid precursor protein(gene name synonym)|uniprotkb:APPI(gene name synonym)|uniprotk…	psi-mi:p278242(display_short)|psi-mi:Isoform 2 of Calnexin(display_long)|uniprotkb:CANX(gene name)|IntAct:"clone id: CCSB_3789"(author assigned name)	psi-mi:"MI:1356"(validated two hybrid)	Haenig C. et al.(2020)	intact:EBI-25827495|doi:10.1016/j.celrep.2020.108050|pubmed:32814053|imex:IM-28217	taxid:9606(human)|taxid:9606(Homo sapiens)	taxid:9606(human)|taxid:9606(Homo sapiens)	psi-mi:"MI:0915"(physical association)	psi-mi:"MI:0469"(European Bioinformatics Institute)	intact:EBI-26245892|imex:IM-28217-69377	intact-miscore:0.56	-	psi-mi:"MI:0499"(unspecified role)	psi-mi:"MI:0499"(unspecified role)	psi-mi:"MI:0497"(neutral component)	psi-mi:"MI:0497"(neutral component)	psi-mi:"MI:0326"(protein)	psi-mi:"MI:0326"(protein)	efo:"Orphanet:324723"|efo:"Orphanet:324718"|efo:"Orphanet:324713"|efo:"Orphanet:324708"|efo:"Orphanet:324703"|efo:"Orphanet:1020"|efo:"Orphanet:100006"|reactome:R-HSA-8957275|reactome:R-HSA-8862803|reactome:R-HSA-879415|reactome:R-HSA-844456|reactome:R-HSA-445989|reactome:R-HSA-444473|reactome:R-HSA-432720|reactome:R-HSA-418594|reactome:R-HSA-416476|reactome:R-HSA-381426|reactome:R-HSA-3000178|re…	uniprotkb:P27824-2(isoform-parent)|entrezgene/locuslink:821(identity)		-	-	figure legend:Table S2|full coverage:Only protein-protein interactions	taxid:4932(yeasx)|taxid:4932("Saccharomyces cerevisiae (Baker's yeast)")	-	2020-09-16	2020-09-18	crc64:A12EE761403740F5	-	-	-	mutation disrupting interaction strength:670-671	sufficient binding region:36-627	0	0	psi-mi:"MI:0396"(predetermined participant)	psi-mi:"MI:0396"(predetermined participant)
uniprotkb:P05067	uniprotkb:P27986-2	intact:EBI-28985182|uniprotkb:B2R5V1|uniprotkb:D3DSD1|uniprotkb:D3DSD2|uniprotkb:D3DSD3|uniprotkb:P09000|uniprotkb:P78438|uniprotkb:Q13764|uniprotkb:Q13778|uniprotkb:Q13793|uniprotkb:Q6GSC0|uniprotkb:Q8WZ99|uniprotkb:Q9UC33|uniprotkb:Q9UCC8|uniprotkb:Q9UCD1|uniprotkb:Q9UQ58|uniprotkb:Q16011|uniprotkb:Q16014|uniprotkb:Q16019|uniprotkb:Q16020|uniprotkb:Q9BT38|uniprotkb:Q9UCA9|uniprotkb:Q9UCB6|unipr…	ensembl:ENSP00000338554.5|intact:EBI-9090282|uniprotkb:P27986-2	psi-mi:a4_human(display_short)|psi-mi:Amyloid-beta precursor protein(display_long)|uniprotkb:APP(gene name)|uniprotkb:"Amyloid-beta (A4) precursor protein"(gene name synonym)|uniprotkb:Alzheimer disease amyloid A4 protein homolog(gene name synonym)|uniprotkb:Amyloid-beta A4 protein(gene name synonym)|uniprotkb:Amyloid precursor protein(gene name synonym)|uniprotkb:APPI(gene name synonym)|uniprotk…	psi-mi:p27986-2(display_short)|psi-mi:Phosphatidylinositol 3-kinase regulatory subunit alpha(display_long)|uniprotkb:GRB1(gene name synonym)|uniprotkb:Phosphatidylinositol 3-kinase 85 kDa regulatory subunit alpha(gene name synonym)|uniprotkb:AS53(isoform synonym)|uniprotkb:PIK3R1(gene name)|IntAct:"clone id: CCSB_12865"(author assigned name)	psi-mi:"MI:1356"(validated two hybrid)	Haenig C. et al.(2020)	intact:EBI-25827495|doi:10.1016/j.celrep.2020.108050|pubmed:32814053|imex:IM-28217	taxid:9606(human)|taxid:9606(Homo sapiens)	taxid:9606(human)|taxid:9606(Homo sapiens)	psi-mi:"MI:0915"(physical association)	psi-mi:"MI:0469"(European Bioinformatics Institute)	intact:EBI-26245906|imex:IM-28217-57563	intact-miscore:0.56	-	psi-mi:"MI:0499"(unspecified role)	psi-mi:"MI:0499"(unspecified role)	psi-mi:"MI:0497"(neutral component)	psi-mi:"MI:0497"(neutral component)	psi-mi:"MI:0326"(protein)	psi-mi:"MI:0326"(protein)	efo:"Orphanet:324723"|efo:"Orphanet:324718"|efo:"Orphanet:324713"|efo:"Orphanet:324708"|efo:"Orphanet:324703"|efo:"Orphanet:1020"|efo:"Orphanet:100006"|reactome:R-HSA-8957275|reactome:R-HSA-8862803|reactome:R-HSA-879415|reactome:R-HSA-844456|reactome:R-HSA-445989|reactome:R-HSA-444473|reactome:R-HSA-432720|reactome:R-HSA-418594|reactome:R-HSA-416476|reactome:R-HSA-381426|reactome:R-HSA-3000178|re…	intact:EBI-79464(isoform-parent)|uniprotkb:P27986-2(isoform-parent)|ensembl:ENSG00000145675.16(gene)|ensembl:ENST00000336483.10(transcript)|entrezgene/locuslink:5295(identity)		-	-	figure legend:Table S2|full coverage:Only protein-protein interactions	taxid:4932(yeasx)|taxid:4932("Saccharomyces cerevisiae (Baker's yeast)")	-	2020-09-16	2020-09-18	crc64:A12EE761403740F5	crc64:33BB0F88AA47CB3F	-	-	mutation with no effect:670-671	-	0	0	psi-mi:"MI:0396"(predetermined participant)	psi-mi:"MI:0396"(predetermined participant)
uniprotkb:P05067	uniprotkb:P28062-2	intact:EBI-28985182|uniprotkb:B2R5V1|uniprotkb:D3DSD1|uniprotkb:D3DSD2|uniprotkb:D3DSD3|uniprotkb:P09000|uniprotkb:P78438|uniprotkb:Q13764|uniprotkb:Q13778|uniprotkb:Q13793|uniprotkb:Q6GSC0|uniprotkb:Q8WZ99|uniprotkb:Q9UC33|uniprotkb:Q9UCC8|uniprotkb:Q9UCD1|uniprotkb:Q9UQ58|uniprotkb:Q16011|uniprotkb:Q16014|uniprotkb:Q16019|uniprotkb:Q16020|uniprotkb:Q9BT38|uniprotkb:Q9UCA9|uniprotkb:Q9UCB6|unipr…	ensembl:ENSP00000408825.2|ensembl:ENSP00000412618.2|ensembl:ENSP00000414731.2|ensembl:ENSP00000364015.2|ensembl:ENSP00000372725.4|ensembl:ENSP00000392693.2|ensembl:ENSP00000397057.2|ensembl:ENSP00000407539.2|intact:EBI-372312|uniprotkb:P28062-2	psi-mi:a4_human(display_short)|psi-mi:Amyloid-beta precursor protein(display_long)|uniprotkb:APP(gene name)|uniprotkb:"Amyloid-beta (A4) precursor protein"(gene name synonym)|uniprotkb:Alzheimer disease amyloid A4 protein homolog(gene name synonym)|uniprotkb:Amyloid-beta A4 protein(gene name synonym)|uniprotkb:Amyloid precursor protein(gene name synonym)|uniprotkb:APPI(gene name synonym)|uniprotk…	psi-mi:p28062-2(display_short)|psi-mi:Proteasome subunit beta type-8(display_long)|uniprotkb:LMP7A(isoform synonym)|uniprotkb:LMP7-E1(isoform synonym)|uniprotkb:LMP7(gene name synonym)|uniprotkb:PSMB5i(gene name synonym)|uniprotkb:RING10(gene name synonym)|uniprotkb:Y2(gene name synonym)|uniprotkb:Low molecular mass protein 7(gene name synonym)|uniprotkb:Macropain subunit C13(gene name synonym)|u…	psi-mi:"MI:1356"(validated two hybrid)	Haenig C. et al.(2020)	intact:EBI-25827495|doi:10.1016/j.celrep.2020.108050|pubmed:32814053|imex:IM-28217	taxid:9606(human)|taxid:9606(Homo sapiens)	taxid:9606(human)|taxid:9606(Homo sapiens)	psi-mi:"MI:0915"(physical association)	psi-mi:"MI:0469"(European Bioinformatics Institute)	intact:EBI-26245918|imex:IM-28217-10111	intact-miscore:0.56	-	psi-mi:"MI:0499"(unspecified role)	psi-mi:"MI:0499"(unspecified role)	psi-mi:"MI:0497"(neutral component)	psi-mi:"MI:0497"(neutral component)	psi-mi:"MI:0326"(protein)	psi-mi:"MI:0326"(protein)	efo:"Orphanet:324723"|efo:"Orphanet:324718"|efo:"Orphanet:324713"|efo:"Orphanet:324708"|efo:"Orphanet:324703"|efo:"Orphanet:1020"|efo:"Orphanet:100006"|reactome:R-HSA-8957275|reactome:R-HSA-8862803|reactome:R-HSA-879415|reactome:R-HSA-844456|reactome:R-HSA-445989|reactome:R-HSA-444473|reactome:R-HSA-432720|reactome:R-HSA-418594|reactome:R-HSA-416476|reactome:R-HSA-381426|reactome:R-HSA-3000178|re…	intact:EBI-372294(isoform-parent)|uniprotkb:P28062-2(isoform-parent)|ensembl:ENSG00000204264.12(gene)|ensembl:ENSG00000206298.8(gene)|ensembl:ENSG00000226201.6(gene)|ensembl:ENSG00000230034.8(gene)|ensembl:ENSG00000230669.6(gene)|ensembl:ENSG00000231631.6(gene)|ensembl:ENSG00000235715.6(gene)|ensembl:ENSG00000236443.6(gene)|ensembl:ENST00000374881.3(transcript)|ensembl:ENST00000383238.4(transcrip…		-	isoform-comment:Contains a phosphothreonine at position 5.	figure legend:Table S2|full coverage:Only protein-protein interactions	taxid:4932(yeasx)|taxid:4932("Saccharomyces cerevisiae (Baker's yeast)")	-	2020-09-16	2020-09-18	crc64:A12EE761403740F5	crc64:E5A903101BE5C0B7	-	-	mutation disrupting interaction strength:670-671	-	0	0	psi-mi:"MI:0396"(predetermined participant)	psi-mi:"MI:0396"(predetermined participant)
uniprotkb:P05067	uniprotkb:P28482	intact:EBI-28985182|uniprotkb:B2R5V1|uniprotkb:D3DSD1|uniprotkb:D3DSD2|uniprotkb:D3DSD3|uniprotkb:P09000|uniprotkb:P78438|uniprotkb:Q13764|uniprotkb:Q13778|uniprotkb:Q13793|uniprotkb:Q6GSC0|uniprotkb:Q8WZ99|uniprotkb:Q9UC33|uniprotkb:Q9UCC8|uniprotkb:Q9UCD1|uniprotkb:Q9UQ58|uniprotkb:Q16011|uniprotkb:Q16014|uniprotkb:Q16019|uniprotkb:Q16020|uniprotkb:Q9BT38|uniprotkb:Q9UCA9|uniprotkb:Q9UCB6|unipr…	uniprotkb:A8CZ64|ensembl:ENSP00000215832.7|ensembl:ENSP00000381803.3|intact:EBI-959949|uniprotkb:P28482	psi-mi:a4_human(display_short)|psi-mi:Amyloid-beta precursor protein(display_long)|uniprotkb:APP(gene name)|uniprotkb:"Amyloid-beta (A4) precursor protein"(gene name synonym)|uniprotkb:Alzheimer disease amyloid A4 protein homolog(gene name synonym)|uniprotkb:Amyloid-beta A4 protein(gene name synonym)|uniprotkb:Amyloid precursor protein(gene name synonym)|uniprotkb:APPI(gene name synonym)|uniprotk…	psi-mi:mk01_human(display_short)|psi-mi:Mitogen-activated protein kinase 1(display_long)|uniprotkb:MAPK1(gene name)|uniprotkb:PRKM2(gene name synonym)|uniprotkb:ERT1(gene name synonym)|uniprotkb:MAP kinase isoform p42(gene name synonym)|uniprotkb:Mitogen-activated protein kinase 2(gene name synonym)|uniprotkb:Extracellular signal-regulated kinase 2(gene name synonym)|uniprotkb:PRKM1(gene name syn…	psi-mi:"MI:1356"(validated two hybrid)	Haenig C. et al.(2020)	intact:EBI-25827495|doi:10.1016/j.celrep.2020.108050|pubmed:32814053|imex:IM-28217	taxid:9606(human)|taxid:9606(Homo sapiens)	taxid:9606(human)|taxid:9606(Homo sapiens)	psi-mi:"MI:0915"(physical association)	psi-mi:"MI:0469"(European Bioinformatics Institute)	intact:EBI-26245930|imex:IM-28217-10113	intact-miscore:0.56	-	psi-mi:"MI:0499"(unspecified role)	psi-mi:"MI:0499"(unspecified role)	psi-mi:"MI:0497"(neutral component)	psi-mi:"MI:0497"(neutral component)	psi-mi:"MI:0326"(protein)	psi-mi:"MI:0326"(protein)	efo:"Orphanet:324723"|efo:"Orphanet:324718"|efo:"Orphanet:324713"|efo:"Orphanet:324708"|efo:"Orphanet:324703"|efo:"Orphanet:1020"|efo:"Orphanet:100006"|reactome:R-HSA-8957275|reactome:R-HSA-8862803|reactome:R-HSA-879415|reactome:R-HSA-844456|reactome:R-HSA-445989|reactome:R-HSA-444473|reactome:R-HSA-432720|reactome:R-HSA-418594|reactome:R-HSA-416476|reactome:R-HSA-381426|reactome:R-HSA-3000178|re…	efo:"Orphanet:261330"|reactome:R-HSA-982772|reactome:R-HSA-9768919|reactome:R-HSA-9732724|reactome:R-HSA-9725371|reactome:R-HSA-9664422|reactome:R-HSA-9656223|reactome:R-HSA-9652817|reactome:R-HSA-9652169|reactome:R-HSA-9649948|reactome:R-HSA-9635465|reactome:R-HSA-9634638|reactome:R-HSA-162658|reactome:R-HSA-9634635|reactome:R-HSA-9627069|reactome:R-HSA-8943724|reactome:R-HSA-8940973|reactome:R-…		-	-	figure legend:Table S2|full coverage:Only protein-protein interactions	taxid:4932(yeasx)|taxid:4932("Saccharomyces cerevisiae (Baker's yeast)")	-	2020-09-16	2020-09-18	crc64:A12EE761403740F5	crc64:E85D0B2A5D2D724E	-	-	mutation disrupting interaction strength:670-671	-	0	0	psi-mi:"MI:0396"(predetermined participant)	psi-mi:"MI:0396"(predetermined participant)
uniprotkb:P05067	uniprotkb:P29400-2	intact:EBI-28985182|uniprotkb:B2R5V1|uniprotkb:D3DSD1|uniprotkb:D3DSD2|uniprotkb:D3DSD3|uniprotkb:P09000|uniprotkb:P78438|uniprotkb:Q13764|uniprotkb:Q13778|uniprotkb:Q13793|uniprotkb:Q6GSC0|uniprotkb:Q8WZ99|uniprotkb:Q9UC33|uniprotkb:Q9UCC8|uniprotkb:Q9UCD1|uniprotkb:Q9UQ58|uniprotkb:Q16011|uniprotkb:Q16014|uniprotkb:Q16019|uniprotkb:Q16020|uniprotkb:Q9BT38|uniprotkb:Q9UCA9|uniprotkb:Q9UCB6|unipr…	ensembl:ENSP00000331902.7|intact:EBI-12211159|uniprotkb:P29400-2	psi-mi:a4_human(display_short)|psi-mi:Amyloid-beta precursor protein(display_long)|uniprotkb:APP(gene name)|uniprotkb:"Amyloid-beta (A4) precursor protein"(gene name synonym)|uniprotkb:Alzheimer disease amyloid A4 protein homolog(gene name synonym)|uniprotkb:Amyloid-beta A4 protein(gene name synonym)|uniprotkb:Amyloid precursor protein(gene name synonym)|uniprotkb:APPI(gene name synonym)|uniprotk…	psi-mi:p29400-2(display_short)|psi-mi:"Collagen alpha-5(IV) chain"(display_long)|uniprotkb:COL4A5(gene name)|IntAct:"clone id: IOH36464"(author assigned name)	psi-mi:"MI:1356"(validated two hybrid)	Haenig C. et al.(2020)	intact:EBI-25827495|doi:10.1016/j.celrep.2020.108050|pubmed:32814053|imex:IM-28217	taxid:9606(human)|taxid:9606(Homo sapiens)	taxid:9606(human)|taxid:9606(Homo sapiens)	psi-mi:"MI:0915"(physical association)	psi-mi:"MI:0469"(European Bioinformatics Institute)	intact:EBI-26245942|imex:IM-28217-33847	intact-miscore:0.56	-	psi-mi:"MI:0499"(unspecified role)	psi-mi:"MI:0499"(unspecified role)	psi-mi:"MI:0497"(neutral component)	psi-mi:"MI:0497"(neutral component)	psi-mi:"MI:0326"(protein)	psi-mi:"MI:0326"(protein)	efo:"Orphanet:324723"|efo:"Orphanet:324718"|efo:"Orphanet:324713"|efo:"Orphanet:324708"|efo:"Orphanet:324703"|efo:"Orphanet:1020"|efo:"Orphanet:100006"|reactome:R-HSA-8957275|reactome:R-HSA-8862803|reactome:R-HSA-879415|reactome:R-HSA-844456|reactome:R-HSA-445989|reactome:R-HSA-444473|reactome:R-HSA-432720|reactome:R-HSA-418594|reactome:R-HSA-416476|reactome:R-HSA-381426|reactome:R-HSA-3000178|re…	intact:EBI-726908(isoform-parent)|uniprotkb:P29400-2(isoform-parent)|ensembl:ENSG00000188153.14(gene)|ensembl:ENST00000328300.11(transcript)|entrezgene/locuslink:1287(identity)		-	isoform-comment:Contains 2 extra G-X-X repeats into the triple-helix domain.	figure legend:Table S2|full coverage:Only protein-protein interactions	taxid:4932(yeasx)|taxid:4932("Saccharomyces cerevisiae (Baker's yeast)")	-	2020-09-16	2020-09-18	crc64:A12EE761403740F5	crc64:E45612A1C153D123	-	-	mutation disrupting interaction strength:670-671	-	0	0	psi-mi:"MI:0396"(predetermined participant)	psi-mi:"MI:0396"(predetermined participant)
uniprotkb:P05067	uniprotkb:P29466-3	intact:EBI-28985182|uniprotkb:B2R5V1|uniprotkb:D3DSD1|uniprotkb:D3DSD2|uniprotkb:D3DSD3|uniprotkb:P09000|uniprotkb:P78438|uniprotkb:Q13764|uniprotkb:Q13778|uniprotkb:Q13793|uniprotkb:Q6GSC0|uniprotkb:Q8WZ99|uniprotkb:Q9UC33|uniprotkb:Q9UCC8|uniprotkb:Q9UCD1|uniprotkb:Q9UQ58|uniprotkb:Q16011|uniprotkb:Q16014|uniprotkb:Q16019|uniprotkb:Q16020|uniprotkb:Q9BT38|uniprotkb:Q9UCA9|uniprotkb:Q9UCB6|unipr…	ensembl:ENSP00000434250.1|intact:EBI-12248206|uniprotkb:P29466-3	psi-mi:a4_human(display_short)|psi-mi:Amyloid-beta precursor protein(display_long)|uniprotkb:APP(gene name)|uniprotkb:"Amyloid-beta (A4) precursor protein"(gene name synonym)|uniprotkb:Alzheimer disease amyloid A4 protein homolog(gene name synonym)|uniprotkb:Amyloid-beta A4 protein(gene name synonym)|uniprotkb:Amyloid precursor protein(gene name synonym)|uniprotkb:APPI(gene name synonym)|uniprotk…	psi-mi:p29466-3(display_short)|psi-mi:Caspase-1(display_long)|uniprotkb:IL1BC(gene name synonym)|uniprotkb:IL1BCE(gene name synonym)|uniprotkb:Interleukin-1 beta convertase(gene name synonym)|uniprotkb:Interleukin-1 beta-converting enzyme(gene name synonym)|uniprotkb:p45(gene name synonym)|uniprotkb:CASP1(gene name)|IntAct:"clone id: CCSB_13747"(author assigned name)	psi-mi:"MI:1356"(validated two hybrid)	Haenig C. et al.(2020)	intact:EBI-25827495|doi:10.1016/j.celrep.2020.108050|pubmed:32814053|imex:IM-28217	taxid:9606(human)|taxid:9606(Homo sapiens)	taxid:9606(human)|taxid:9606(Homo sapiens)	psi-mi:"MI:0915"(physical association)	psi-mi:"MI:0469"(European Bioinformatics Institute)	intact:EBI-26245954|imex:IM-28217-92835	intact-miscore:0.56	-	psi-mi:"MI:0499"(unspecified role)	psi-mi:"MI:0499"(unspecified role)	psi-mi:"MI:0497"(neutral component)	psi-mi:"MI:0497"(neutral component)	psi-mi:"MI:0326"(protein)	psi-mi:"MI:0326"(protein)	efo:"Orphanet:324723"|efo:"Orphanet:324718"|efo:"Orphanet:324713"|efo:"Orphanet:324708"|efo:"Orphanet:324703"|efo:"Orphanet:1020"|efo:"Orphanet:100006"|reactome:R-HSA-8957275|reactome:R-HSA-8862803|reactome:R-HSA-879415|reactome:R-HSA-844456|reactome:R-HSA-445989|reactome:R-HSA-444473|reactome:R-HSA-432720|reactome:R-HSA-418594|reactome:R-HSA-416476|reactome:R-HSA-381426|reactome:R-HSA-3000178|re…	intact:EBI-516667(isoform-parent)|uniprotkb:P29466-3(isoform-parent)|ensembl:ENSG00000137752.25(gene)|ensembl:ENST00000526568.5(transcript)|entrezgene/locuslink:834(identity)		-	-	figure legend:Table S2|full coverage:Only protein-protein interactions	taxid:4932(yeasx)|taxid:4932("Saccharomyces cerevisiae (Baker's yeast)")	-	2020-09-16	2020-09-18	crc64:A12EE761403740F5	crc64:902A4384E49282C8	-	-	mutation with no effect:670-671	-	0	0	psi-mi:"MI:0396"(predetermined participant)	psi-mi:"MI:0396"(predetermined participant)
uniprotkb:P05067	uniprotkb:P30101	intact:EBI-28985182|uniprotkb:B2R5V1|uniprotkb:D3DSD1|uniprotkb:D3DSD2|uniprotkb:D3DSD3|uniprotkb:P09000|uniprotkb:P78438|uniprotkb:Q13764|uniprotkb:Q13778|uniprotkb:Q13793|uniprotkb:Q6GSC0|uniprotkb:Q8WZ99|uniprotkb:Q9UC33|uniprotkb:Q9UCC8|uniprotkb:Q9UCD1|uniprotkb:Q9UQ58|uniprotkb:Q16011|uniprotkb:Q16014|uniprotkb:Q16019|uniprotkb:Q16020|uniprotkb:Q9BT38|uniprotkb:Q9UCA9|uniprotkb:Q9UCB6|unipr…	uniprotkb:Q13453|uniprotkb:Q14255|uniprotkb:Q8IYF8|uniprotkb:Q9UMU7|ensembl:ENSP00000300289.5|intact:EBI-979862|uniprotkb:P30101	psi-mi:a4_human(display_short)|psi-mi:Amyloid-beta precursor protein(display_long)|uniprotkb:APP(gene name)|uniprotkb:"Amyloid-beta (A4) precursor protein"(gene name synonym)|uniprotkb:Alzheimer disease amyloid A4 protein homolog(gene name synonym)|uniprotkb:Amyloid-beta A4 protein(gene name synonym)|uniprotkb:Amyloid precursor protein(gene name synonym)|uniprotkb:APPI(gene name synonym)|uniprotk…	psi-mi:pdia3_human(display_short)|psi-mi:Protein disulfide-isomerase A3(display_long)|uniprotkb:PDIA3(gene name)|uniprotkb:ERP57(gene name synonym)|uniprotkb:GRP58(gene name synonym)|uniprotkb:ERP60(gene name synonym)|uniprotkb:58 kDa glucose-regulated protein(gene name synonym)|uniprotkb:Endoplasmic reticulum resident protein 57(gene name synonym)|uniprotkb:58 kDa microsomal protein(gene name sy…	psi-mi:"MI:1356"(validated two hybrid)	Haenig C. et al.(2020)	intact:EBI-25827495|doi:10.1016/j.celrep.2020.108050|pubmed:32814053|imex:IM-28217	taxid:9606(human)|taxid:9606(Homo sapiens)	taxid:9606(human)|taxid:9606(Homo sapiens)	psi-mi:"MI:0915"(physical association)	psi-mi:"MI:0469"(European Bioinformatics Institute)	intact:EBI-26245966|imex:IM-28217-57565	intact-miscore:0.7	-	psi-mi:"MI:0499"(unspecified role)	psi-mi:"MI:0499"(unspecified role)	psi-mi:"MI:0497"(neutral component)	psi-mi:"MI:0497"(neutral component)	psi-mi:"MI:0326"(protein)	psi-mi:"MI:0326"(protein)	efo:"Orphanet:324723"|efo:"Orphanet:324718"|efo:"Orphanet:324713"|efo:"Orphanet:324708"|efo:"Orphanet:324703"|efo:"Orphanet:1020"|efo:"Orphanet:100006"|reactome:R-HSA-8957275|reactome:R-HSA-8862803|reactome:R-HSA-879415|reactome:R-HSA-844456|reactome:R-HSA-445989|reactome:R-HSA-444473|reactome:R-HSA-432720|reactome:R-HSA-418594|reactome:R-HSA-416476|reactome:R-HSA-381426|reactome:R-HSA-3000178|re…	reactome:R-HSA-983170|reactome:R-HSA-901042|reactome:R-HSA-1236974|refseq:NP_005304.3|dip:DIP-29132N|mint:P30101|ensembl:ENSP00000300289.5|ensembl:ENST00000300289.10(transcript)|ensembl:ENSG00000167004.14(gene)|go:"GO:2001238"|go:"GO:0098761"|interpro:IPR005788|interpro:IPR005792|interpro:IPR013766|interpro:IPR017937|interpro:IPR036249|interpro:IPR041868|rcsb pdb:2ALB|rcsb pdb:2DMM|rcsb pdb:2H8L|…		-	-	figure legend:Table S2|full coverage:Only protein-protein interactions	taxid:4932(yeasx)|taxid:4932("Saccharomyces cerevisiae (Baker's yeast)")	-	2020-09-16	2020-09-18	crc64:A12EE761403740F5	crc64:529E5B6692D0D7E9	-	-	mutation disrupting interaction strength:670-671	-	0	0	psi-mi:"MI:0396"(predetermined participant)	psi-mi:"MI:0396"(predetermined participant)
uniprotkb:P05067	uniprotkb:P30519	intact:EBI-28985182|uniprotkb:B2R5V1|uniprotkb:D3DSD1|uniprotkb:D3DSD2|uniprotkb:D3DSD3|uniprotkb:P09000|uniprotkb:P78438|uniprotkb:Q13764|uniprotkb:Q13778|uniprotkb:Q13793|uniprotkb:Q6GSC0|uniprotkb:Q8WZ99|uniprotkb:Q9UC33|uniprotkb:Q9UCC8|uniprotkb:Q9UCD1|uniprotkb:Q9UQ58|uniprotkb:Q16011|uniprotkb:Q16014|uniprotkb:Q16019|uniprotkb:Q16020|uniprotkb:Q9BT38|uniprotkb:Q9UCA9|uniprotkb:Q9UCB6|unipr…	uniprotkb:A8MT35|uniprotkb:D3DUD5|uniprotkb:I3L430|uniprotkb:O60605|ensembl:ENSP00000219700.6|ensembl:ENSP00000381595.3|ensembl:ENSP00000385100.2|ensembl:ENSP00000391637.1|ensembl:ENSP00000394103.3|ensembl:ENSP00000459214.1|ensembl:ENSP00000478785.1|ensembl:ENSP00000481295.1|ensembl:ENSP00000481811.1|ensembl:ENSP00000483319.2|ensembl:ENSP00000484422.1|ensembl:ENSP00000484423.1|ensembl:ENSP0000048…	psi-mi:a4_human(display_short)|psi-mi:Amyloid-beta precursor protein(display_long)|uniprotkb:APP(gene name)|uniprotkb:"Amyloid-beta (A4) precursor protein"(gene name synonym)|uniprotkb:Alzheimer disease amyloid A4 protein homolog(gene name synonym)|uniprotkb:Amyloid-beta A4 protein(gene name synonym)|uniprotkb:Amyloid precursor protein(gene name synonym)|uniprotkb:APPI(gene name synonym)|uniprotk…	psi-mi:hmox2_human(display_short)|psi-mi:Heme oxygenase 2(display_long)|uniprotkb:HMOX2(gene name)|uniprotkb:HO2(gene name synonym)|IntAct:"clone id: CCSB_3970"(author assigned name)	psi-mi:"MI:1356"(validated two hybrid)	Haenig C. et al.(2020)	intact:EBI-25827495|doi:10.1016/j.celrep.2020.108050|pubmed:32814053|imex:IM-28217	taxid:9606(human)|taxid:9606(Homo sapiens)	taxid:9606(human)|taxid:9606(Homo sapiens)	psi-mi:"MI:0915"(physical association)	psi-mi:"MI:0469"(European Bioinformatics Institute)	intact:EBI-26245978|imex:IM-28217-81113	intact-miscore:0.56	-	psi-mi:"MI:0499"(unspecified role)	psi-mi:"MI:0499"(unspecified role)	psi-mi:"MI:0497"(neutral component)	psi-mi:"MI:0497"(neutral component)	psi-mi:"MI:0326"(protein)	psi-mi:"MI:0326"(protein)	efo:"Orphanet:324723"|efo:"Orphanet:324718"|efo:"Orphanet:324713"|efo:"Orphanet:324708"|efo:"Orphanet:324703"|efo:"Orphanet:1020"|efo:"Orphanet:100006"|reactome:R-HSA-8957275|reactome:R-HSA-8862803|reactome:R-HSA-879415|reactome:R-HSA-844456|reactome:R-HSA-445989|reactome:R-HSA-444473|reactome:R-HSA-432720|reactome:R-HSA-418594|reactome:R-HSA-416476|reactome:R-HSA-381426|reactome:R-HSA-3000178|re…	reactome:R-HSA-9707564|reactome:R-HSA-917937|reactome:R-HSA-8980692|reactome:R-HSA-6798695|reactome:R-HSA-189483|refseq:NP_001273200.1|refseq:NP_001273199.1|refseq:NP_001273198.1|refseq:NP_001273197.1|refseq:NP_001273196.1|refseq:XP_016878686.1|refseq:XP_016878685.1|refseq:NP_002125.3|refseq:NP_001120678.1|refseq:NP_001120677.1|refseq:NP_001120676.1|dip:DIP-53564N|mint:P30519|ensembl:ENSP00000488…		-	-	figure legend:Table S2|full coverage:Only protein-protein interactions	taxid:4932(yeasx)|taxid:4932("Saccharomyces cerevisiae (Baker's yeast)")	-	2020-09-16	2020-09-18	crc64:A12EE761403740F5	crc64:BF4B6A341F1A81AC	-	-	mutation disrupting interaction strength:670-671	-	0	0	psi-mi:"MI:0396"(predetermined participant)	psi-mi:"MI:0396"(predetermined participant)
uniprotkb:P05067	uniprotkb:P30533	intact:EBI-28985182|uniprotkb:B2R5V1|uniprotkb:D3DSD1|uniprotkb:D3DSD2|uniprotkb:D3DSD3|uniprotkb:P09000|uniprotkb:P78438|uniprotkb:Q13764|uniprotkb:Q13778|uniprotkb:Q13793|uniprotkb:Q6GSC0|uniprotkb:Q8WZ99|uniprotkb:Q9UC33|uniprotkb:Q9UCC8|uniprotkb:Q9UCD1|uniprotkb:Q9UQ58|uniprotkb:Q16011|uniprotkb:Q16014|uniprotkb:Q16019|uniprotkb:Q16020|uniprotkb:Q9BT38|uniprotkb:Q9UCA9|uniprotkb:Q9UCB6|unipr…	uniprotkb:D3DVR9|uniprotkb:Q2M310|uniprotkb:Q53HQ3|uniprotkb:Q53HS6|ensembl:ENSP00000497444.1|intact:EBI-715927|uniprotkb:P30533	psi-mi:a4_human(display_short)|psi-mi:Amyloid-beta precursor protein(display_long)|uniprotkb:APP(gene name)|uniprotkb:"Amyloid-beta (A4) precursor protein"(gene name synonym)|uniprotkb:Alzheimer disease amyloid A4 protein homolog(gene name synonym)|uniprotkb:Amyloid-beta A4 protein(gene name synonym)|uniprotkb:Amyloid precursor protein(gene name synonym)|uniprotkb:APPI(gene name synonym)|uniprotk…	psi-mi:amrp_human(display_short)|psi-mi:Alpha-2-macroglobulin receptor-associated protein(display_long)|uniprotkb:LRPAP1(gene name)|uniprotkb:A2MRAP(gene name synonym)|uniprotkb:Low density lipoprotein receptor-related protein-associated protein 1(gene name synonym)|IntAct:"clone id: LRPAP1_Rs"(author assigned name)	psi-mi:"MI:1356"(validated two hybrid)	Haenig C. et al.(2020)	intact:EBI-25827495|doi:10.1016/j.celrep.2020.108050|pubmed:32814053|imex:IM-28217	taxid:9606(human)|taxid:9606(Homo sapiens)	taxid:9606(human)|taxid:9606(Homo sapiens)	psi-mi:"MI:0915"(physical association)	psi-mi:"MI:0469"(European Bioinformatics Institute)	intact:EBI-26245990|imex:IM-28217-81115	intact-miscore:0.56	-	psi-mi:"MI:0499"(unspecified role)	psi-mi:"MI:0499"(unspecified role)	psi-mi:"MI:0497"(neutral component)	psi-mi:"MI:0497"(neutral component)	psi-mi:"MI:0326"(protein)	psi-mi:"MI:0326"(protein)	efo:"Orphanet:324723"|efo:"Orphanet:324718"|efo:"Orphanet:324713"|efo:"Orphanet:324708"|efo:"Orphanet:324703"|efo:"Orphanet:1020"|efo:"Orphanet:100006"|reactome:R-HSA-8957275|reactome:R-HSA-8862803|reactome:R-HSA-879415|reactome:R-HSA-844456|reactome:R-HSA-445989|reactome:R-HSA-444473|reactome:R-HSA-432720|reactome:R-HSA-418594|reactome:R-HSA-416476|reactome:R-HSA-381426|reactome:R-HSA-3000178|re…	efo:"Orphanet:98619"|refseq:NP_002328.1|dip:DIP-39355N|mint:P30533|ensembl:ENSP00000497444.1|ensembl:ENST00000650182.1(transcript)|ensembl:ENSG00000163956.13(gene)|go:"GO:1900223"|go:"GO:1900222"|go:"GO:1900116"|go:"GO:0150093"|go:"GO:0070326"|interpro:IPR009066|interpro:IPR010483|interpro:IPR036744|interpro:IPR037999|interpro:IPR038001|interpro:IPR038003|rcsb pdb:1LRE|rcsb pdb:1NRE|rcsb pdb:1OP1…		-	-	figure legend:Table S2|full coverage:Only protein-protein interactions	taxid:4932(yeasx)|taxid:4932("Saccharomyces cerevisiae (Baker's yeast)")	-	2020-09-16	2020-09-18	crc64:A12EE761403740F5	crc64:D56A7DA754125CFA	-	-	mutation disrupting interaction strength:670-671	-	0	0	psi-mi:"MI:0396"(predetermined participant)	psi-mi:"MI:0396"(predetermined participant)
uniprotkb:P05067	uniprotkb:P31146	intact:EBI-28985182|uniprotkb:B2R5V1|uniprotkb:D3DSD1|uniprotkb:D3DSD2|uniprotkb:D3DSD3|uniprotkb:P09000|uniprotkb:P78438|uniprotkb:Q13764|uniprotkb:Q13778|uniprotkb:Q13793|uniprotkb:Q6GSC0|uniprotkb:Q8WZ99|uniprotkb:Q9UC33|uniprotkb:Q9UCC8|uniprotkb:Q9UCD1|uniprotkb:Q9UQ58|uniprotkb:Q16011|uniprotkb:Q16014|uniprotkb:Q16019|uniprotkb:Q16020|uniprotkb:Q9BT38|uniprotkb:Q9UCA9|uniprotkb:Q9UCB6|unipr…	uniprotkb:B2RBL1|uniprotkb:Q2YD73|ensembl:ENSP00000219150.6|ensembl:ENSP00000455552.1|intact:EBI-1046676|uniprotkb:P31146	psi-mi:a4_human(display_short)|psi-mi:Amyloid-beta precursor protein(display_long)|uniprotkb:APP(gene name)|uniprotkb:"Amyloid-beta (A4) precursor protein"(gene name synonym)|uniprotkb:Alzheimer disease amyloid A4 protein homolog(gene name synonym)|uniprotkb:Amyloid-beta A4 protein(gene name synonym)|uniprotkb:Amyloid precursor protein(gene name synonym)|uniprotkb:APPI(gene name synonym)|uniprotk…	psi-mi:cor1a_human(display_short)|psi-mi:Coronin-1A(display_long)|uniprotkb:CORO1A(gene name)|uniprotkb:CORO1(gene name synonym)|uniprotkb:Tryptophan aspartate-containing coat protein(gene name synonym)|uniprotkb:Coronin-like protein A(gene name synonym)|uniprotkb:Coronin-like protein p57(gene name synonym)|IntAct:"clone id: CORO1A_Rs"(author assigned name)	psi-mi:"MI:1356"(validated two hybrid)	Haenig C. et al.(2020)	intact:EBI-25827495|doi:10.1016/j.celrep.2020.108050|pubmed:32814053|imex:IM-28217	taxid:9606(human)|taxid:9606(Homo sapiens)	taxid:9606(human)|taxid:9606(Homo sapiens)	psi-mi:"MI:0915"(physical association)	psi-mi:"MI:0469"(European Bioinformatics Institute)	intact:EBI-26246002|imex:IM-28217-10115	intact-miscore:0.56	-	psi-mi:"MI:0499"(unspecified role)	psi-mi:"MI:0499"(unspecified role)	psi-mi:"MI:0497"(neutral component)	psi-mi:"MI:0497"(neutral component)	psi-mi:"MI:0326"(protein)	psi-mi:"MI:0326"(protein)	efo:"Orphanet:324723"|efo:"Orphanet:324718"|efo:"Orphanet:324713"|efo:"Orphanet:324708"|efo:"Orphanet:324703"|efo:"Orphanet:1020"|efo:"Orphanet:100006"|reactome:R-HSA-8957275|reactome:R-HSA-8862803|reactome:R-HSA-879415|reactome:R-HSA-844456|reactome:R-HSA-445989|reactome:R-HSA-444473|reactome:R-HSA-432720|reactome:R-HSA-418594|reactome:R-HSA-416476|reactome:R-HSA-381426|reactome:R-HSA-3000178|re…	efo:"Orphanet:228003"|reactome:R-HSA-9636383|refseq:XP_011544016.1|refseq:NP_009005.1|refseq:NP_001180262.1|mint:P31146|ensembl:ENSP00000455552.1|ensembl:ENSP00000219150.6|ensembl:ENST00000570045.5(transcript)|ensembl:ENST00000219150.10(transcript)|ensembl:ENSG00000102879.17(gene)|go:"GO:0005737"|go:"GO:0003785"|go:"GO:0003779"|go:"GO:0003723"|go:"GO:0001891"|go:"GO:0001845"|go:"GO:0001772"|go:"G…		-	-	figure legend:Table S2|full coverage:Only protein-protein interactions	taxid:4932(yeasx)|taxid:4932("Saccharomyces cerevisiae (Baker's yeast)")	-	2020-09-16	2020-09-18	crc64:A12EE761403740F5	crc64:DE3FEDA57041515E	-	-	mutation disrupting interaction strength:670-671	-	0	0	psi-mi:"MI:0396"(predetermined participant)	psi-mi:"MI:0396"(predetermined participant)
uniprotkb:P05067	uniprotkb:P31946	intact:EBI-28985182|uniprotkb:B2R5V1|uniprotkb:D3DSD1|uniprotkb:D3DSD2|uniprotkb:D3DSD3|uniprotkb:P09000|uniprotkb:P78438|uniprotkb:Q13764|uniprotkb:Q13778|uniprotkb:Q13793|uniprotkb:Q6GSC0|uniprotkb:Q8WZ99|uniprotkb:Q9UC33|uniprotkb:Q9UCC8|uniprotkb:Q9UCD1|uniprotkb:Q9UQ58|uniprotkb:Q16011|uniprotkb:Q16014|uniprotkb:Q16019|uniprotkb:Q16020|uniprotkb:Q9BT38|uniprotkb:Q9UCA9|uniprotkb:Q9UCB6|unipr…	uniprotkb:A8K9K2|uniprotkb:E1P616|ensembl:ENSP00000300161.4|ensembl:ENSP00000361930.3|intact:EBI-359815|uniprotkb:P31946	psi-mi:a4_human(display_short)|psi-mi:Amyloid-beta precursor protein(display_long)|uniprotkb:APP(gene name)|uniprotkb:"Amyloid-beta (A4) precursor protein"(gene name synonym)|uniprotkb:Alzheimer disease amyloid A4 protein homolog(gene name synonym)|uniprotkb:Amyloid-beta A4 protein(gene name synonym)|uniprotkb:Amyloid precursor protein(gene name synonym)|uniprotkb:APPI(gene name synonym)|uniprotk…	psi-mi:1433b_human(display_short)|psi-mi:14-3-3 protein beta/alpha(display_long)|uniprotkb:YWHAB(gene name)|uniprotkb:Protein 1054(gene name synonym)|uniprotkb:Protein kinase C inhibitor protein 1(gene name synonym)|IntAct:"clone id: CCSB_6768"(author assigned name)	psi-mi:"MI:1356"(validated two hybrid)	Haenig C. et al.(2020)	intact:EBI-25827495|doi:10.1016/j.celrep.2020.108050|pubmed:32814053|imex:IM-28217	taxid:9606(human)|taxid:9606(Homo sapiens)	taxid:9606(human)|taxid:9606(Homo sapiens)	psi-mi:"MI:0915"(physical association)	psi-mi:"MI:0469"(European Bioinformatics Institute)	intact:EBI-26246014|imex:IM-28217-69379	intact-miscore:0.56	-	psi-mi:"MI:0499"(unspecified role)	psi-mi:"MI:0499"(unspecified role)	psi-mi:"MI:0497"(neutral component)	psi-mi:"MI:0497"(neutral component)	psi-mi:"MI:0326"(protein)	psi-mi:"MI:0326"(protein)	efo:"Orphanet:324723"|efo:"Orphanet:324718"|efo:"Orphanet:324713"|efo:"Orphanet:324708"|efo:"Orphanet:324703"|efo:"Orphanet:1020"|efo:"Orphanet:100006"|reactome:R-HSA-8957275|reactome:R-HSA-8862803|reactome:R-HSA-879415|reactome:R-HSA-844456|reactome:R-HSA-445989|reactome:R-HSA-444473|reactome:R-HSA-432720|reactome:R-HSA-418594|reactome:R-HSA-416476|reactome:R-HSA-381426|reactome:R-HSA-3000178|re…	reactome:R-HSA-9755779|reactome:R-HSA-9735871|reactome:R-HSA-9726842|reactome:R-HSA-9726840|reactome:R-HSA-9656223|reactome:R-HSA-9649948|reactome:R-HSA-9614399|reactome:R-HSA-75035|reactome:R-HSA-6802955|reactome:R-HSA-6802952|reactome:R-HSA-6802948|reactome:R-HSA-6802946|reactome:R-HSA-5675221|reactome:R-HSA-5674135|reactome:R-HSA-5673000|reactome:R-HSA-5628897|reactome:R-HSA-5625740|reactome:R…		-	-	figure legend:Table S2|full coverage:Only protein-protein interactions	taxid:4932(yeasx)|taxid:4932("Saccharomyces cerevisiae (Baker's yeast)")	-	2020-09-16	2020-09-18	crc64:A12EE761403740F5	crc64:6BE1A9BF97468017	-	-	mutation disrupting interaction strength:670-671	-	0	0	psi-mi:"MI:0396"(predetermined participant)	psi-mi:"MI:0396"(predetermined participant)
uniprotkb:P05067	uniprotkb:P32745	intact:EBI-28985182|uniprotkb:B2R5V1|uniprotkb:D3DSD1|uniprotkb:D3DSD2|uniprotkb:D3DSD3|uniprotkb:P09000|uniprotkb:P78438|uniprotkb:Q13764|uniprotkb:Q13778|uniprotkb:Q13793|uniprotkb:Q6GSC0|uniprotkb:Q8WZ99|uniprotkb:Q9UC33|uniprotkb:Q9UCC8|uniprotkb:Q9UCD1|uniprotkb:Q9UQ58|uniprotkb:Q16011|uniprotkb:Q16014|uniprotkb:Q16019|uniprotkb:Q16020|uniprotkb:Q9BT38|uniprotkb:Q9UCA9|uniprotkb:Q9UCB6|unipr…	uniprotkb:A8K550|uniprotkb:Q53ZR7|ensembl:ENSP00000480971.1|ensembl:ENSP00000481325.1|intact:EBI-6266935|uniprotkb:P32745	psi-mi:a4_human(display_short)|psi-mi:Amyloid-beta precursor protein(display_long)|uniprotkb:APP(gene name)|uniprotkb:"Amyloid-beta (A4) precursor protein"(gene name synonym)|uniprotkb:Alzheimer disease amyloid A4 protein homolog(gene name synonym)|uniprotkb:Amyloid-beta A4 protein(gene name synonym)|uniprotkb:Amyloid precursor protein(gene name synonym)|uniprotkb:APPI(gene name synonym)|uniprotk…	psi-mi:ssr3_human(display_short)|psi-mi:Somatostatin receptor type 3(display_long)|uniprotkb:SSR-28(gene name synonym)|uniprotkb:SSTR3(gene name)|IntAct:"clone id: SSTR3_Rs"(author assigned name)	psi-mi:"MI:1356"(validated two hybrid)	Haenig C. et al.(2020)	intact:EBI-25827495|doi:10.1016/j.celrep.2020.108050|pubmed:32814053|imex:IM-28217	taxid:9606(human)|taxid:9606(Homo sapiens)	taxid:9606(human)|taxid:9606(Homo sapiens)	psi-mi:"MI:0915"(physical association)	psi-mi:"MI:0469"(European Bioinformatics Institute)	intact:EBI-26246026|imex:IM-28217-21985	intact-miscore:0.56	-	psi-mi:"MI:0499"(unspecified role)	psi-mi:"MI:0499"(unspecified role)	psi-mi:"MI:0497"(neutral component)	psi-mi:"MI:0497"(neutral component)	psi-mi:"MI:0326"(protein)	psi-mi:"MI:0326"(protein)	efo:"Orphanet:324723"|efo:"Orphanet:324718"|efo:"Orphanet:324713"|efo:"Orphanet:324708"|efo:"Orphanet:324703"|efo:"Orphanet:1020"|efo:"Orphanet:100006"|reactome:R-HSA-8957275|reactome:R-HSA-8862803|reactome:R-HSA-879415|reactome:R-HSA-844456|reactome:R-HSA-445989|reactome:R-HSA-444473|reactome:R-HSA-432720|reactome:R-HSA-418594|reactome:R-HSA-416476|reactome:R-HSA-381426|reactome:R-HSA-3000178|re…	interpro:IPR000276|interpro:IPR000586|interpro:IPR001856|interpro:IPR017452|go:"GO:0004930"|go:"GO:0004994"|go:"GO:0005102"|go:"GO:0005886"|go:"GO:0005929"|go:"GO:0007187"|go:"GO:0007218"|go:"GO:0007267"|go:"GO:0007283"|go:"GO:0008285"|go:"GO:0008628"|go:"GO:0021549"|go:"GO:0030900"|go:"GO:0042594"|go:"GO:0042923"|go:"GO:0043005"|go:"GO:0060170"|go:"GO:0071385"|go:"GO:0071392"|go:"GO:0097730"|ens…		-	-	figure legend:Table S2|full coverage:Only protein-protein interactions	taxid:4932(yeasx)|taxid:4932("Saccharomyces cerevisiae (Baker's yeast)")	-	2020-09-16	2020-09-18	crc64:A12EE761403740F5	crc64:1227095F801190C4	-	-	mutation disrupting interaction strength:670-671	-	0	0	psi-mi:"MI:0396"(predetermined participant)	psi-mi:"MI:0396"(predetermined participant)
uniprotkb:P05067	uniprotkb:P36507	intact:EBI-28985182|uniprotkb:B2R5V1|uniprotkb:D3DSD1|uniprotkb:D3DSD2|uniprotkb:D3DSD3|uniprotkb:P09000|uniprotkb:P78438|uniprotkb:Q13764|uniprotkb:Q13778|uniprotkb:Q13793|uniprotkb:Q6GSC0|uniprotkb:Q8WZ99|uniprotkb:Q9UC33|uniprotkb:Q9UCC8|uniprotkb:Q9UCD1|uniprotkb:Q9UQ58|uniprotkb:Q16011|uniprotkb:Q16014|uniprotkb:Q16019|uniprotkb:Q16020|uniprotkb:Q9BT38|uniprotkb:Q9UCA9|uniprotkb:Q9UCB6|unipr…	intact:EBI-15586042|ensembl:ENSP00000262948.4|intact:EBI-1056930|uniprotkb:P36507	psi-mi:a4_human(display_short)|psi-mi:Amyloid-beta precursor protein(display_long)|uniprotkb:APP(gene name)|uniprotkb:"Amyloid-beta (A4) precursor protein"(gene name synonym)|uniprotkb:Alzheimer disease amyloid A4 protein homolog(gene name synonym)|uniprotkb:Amyloid-beta A4 protein(gene name synonym)|uniprotkb:Amyloid precursor protein(gene name synonym)|uniprotkb:APPI(gene name synonym)|uniprotk…	psi-mi:mp2k2_human(display_short)|psi-mi:Dual specificity mitogen-activated protein kinase kinase 2(display_long)|uniprotkb:MAP2K2(gene name)|uniprotkb:MAPK/ERK kinase 2(gene name synonym)|uniprotkb:ERK activator kinase 2(gene name synonym)|uniprotkb:PRKMK2(gene name synonym)|uniprotkb:MKK2(gene name synonym)|uniprotkb:MEK2(gene name synonym)|IntAct:"clone id: CCSB_6666"(author assigned name)	psi-mi:"MI:1356"(validated two hybrid)	Haenig C. et al.(2020)	intact:EBI-25827495|doi:10.1016/j.celrep.2020.108050|pubmed:32814053|imex:IM-28217	taxid:9606(human)|taxid:9606(Homo sapiens)	taxid:9606(human)|taxid:9606(Homo sapiens)	psi-mi:"MI:0915"(physical association)	psi-mi:"MI:0469"(European Bioinformatics Institute)	intact:EBI-26246038|imex:IM-28217-21987	intact-miscore:0.56	-	psi-mi:"MI:0499"(unspecified role)	psi-mi:"MI:0499"(unspecified role)	psi-mi:"MI:0497"(neutral component)	psi-mi:"MI:0497"(neutral component)	psi-mi:"MI:0326"(protein)	psi-mi:"MI:0326"(protein)	efo:"Orphanet:324723"|efo:"Orphanet:324718"|efo:"Orphanet:324713"|efo:"Orphanet:324708"|efo:"Orphanet:324703"|efo:"Orphanet:1020"|efo:"Orphanet:100006"|reactome:R-HSA-8957275|reactome:R-HSA-8862803|reactome:R-HSA-879415|reactome:R-HSA-844456|reactome:R-HSA-445989|reactome:R-HSA-444473|reactome:R-HSA-432720|reactome:R-HSA-418594|reactome:R-HSA-416476|reactome:R-HSA-381426|reactome:R-HSA-3000178|re…	efo:"Orphanet:638"|efo:"Orphanet:1340"|reactome:R-HSA-9656223|reactome:R-HSA-9652169|reactome:R-HSA-9649948|reactome:R-HSA-6802955|reactome:R-HSA-6802952|reactome:R-HSA-6802948|reactome:R-HSA-6802946|reactome:R-HSA-5674499|reactome:R-HSA-5674135|reactome:R-HSA-5673000|reactome:R-HSA-5210891|reactome:R-HSA-445144|reactome:R-HSA-170968|reactome:R-HSA-112411|refseq:NP_109587.1|dip:DIP-29119N|mint:P3…		-	-	figure legend:Table S2|full coverage:Only protein-protein interactions	taxid:4932(yeasx)|taxid:4932("Saccharomyces cerevisiae (Baker's yeast)")	-	2020-09-16	2020-09-18	crc64:A12EE761403740F5	crc64:3401D522515C30A5	-	-	mutation disrupting interaction strength:670-671	-	0	0	psi-mi:"MI:0396"(predetermined participant)	psi-mi:"MI:0396"(predetermined participant)
uniprotkb:P05067	uniprotkb:P36544	intact:EBI-28985182|uniprotkb:B2R5V1|uniprotkb:D3DSD1|uniprotkb:D3DSD2|uniprotkb:D3DSD3|uniprotkb:P09000|uniprotkb:P78438|uniprotkb:Q13764|uniprotkb:Q13778|uniprotkb:Q13793|uniprotkb:Q6GSC0|uniprotkb:Q8WZ99|uniprotkb:Q9UC33|uniprotkb:Q9UCC8|uniprotkb:Q9UCD1|uniprotkb:Q9UQ58|uniprotkb:Q16011|uniprotkb:Q16014|uniprotkb:Q16019|uniprotkb:Q16020|uniprotkb:Q9BT38|uniprotkb:Q9UCA9|uniprotkb:Q9UCB6|unipr…	uniprotkb:B4DFS0|uniprotkb:Q8IUZ4|uniprotkb:A8K7Q4|uniprotkb:Q15826|uniprotkb:Q96RH2|uniprotkb:Q99555|uniprotkb:Q9BXH0|ensembl:ENSP00000303727.2|ensembl:ENSP00000405989.3|intact:EBI-79333|uniprotkb:P36544	psi-mi:a4_human(display_short)|psi-mi:Amyloid-beta precursor protein(display_long)|uniprotkb:APP(gene name)|uniprotkb:"Amyloid-beta (A4) precursor protein"(gene name synonym)|uniprotkb:Alzheimer disease amyloid A4 protein homolog(gene name synonym)|uniprotkb:Amyloid-beta A4 protein(gene name synonym)|uniprotkb:Amyloid precursor protein(gene name synonym)|uniprotkb:APPI(gene name synonym)|uniprotk…	psi-mi:acha7_human(display_short)|psi-mi:Neuronal acetylcholine receptor subunit alpha-7(display_long)|uniprotkb:Chrna7(gene name)|uniprotkb:NACHRA7(gene name synonym)|IntAct:"clone id: CCSB_9943"(author assigned name)	psi-mi:"MI:1356"(validated two hybrid)	Haenig C. et al.(2020)	intact:EBI-25827495|doi:10.1016/j.celrep.2020.108050|pubmed:32814053|imex:IM-28217	taxid:9606(human)|taxid:9606(Homo sapiens)	taxid:9606(human)|taxid:9606(Homo sapiens)	psi-mi:"MI:0915"(physical association)	psi-mi:"MI:0469"(European Bioinformatics Institute)	intact:EBI-26246050|imex:IM-28217-21989	intact-miscore:0.65	-	psi-mi:"MI:0499"(unspecified role)	psi-mi:"MI:0499"(unspecified role)	psi-mi:"MI:0497"(neutral component)	psi-mi:"MI:0497"(neutral component)	psi-mi:"MI:0326"(protein)	psi-mi:"MI:0326"(protein)	efo:"Orphanet:324723"|efo:"Orphanet:324718"|efo:"Orphanet:324713"|efo:"Orphanet:324708"|efo:"Orphanet:324703"|efo:"Orphanet:1020"|efo:"Orphanet:100006"|reactome:R-HSA-8957275|reactome:R-HSA-8862803|reactome:R-HSA-879415|reactome:R-HSA-844456|reactome:R-HSA-445989|reactome:R-HSA-444473|reactome:R-HSA-432720|reactome:R-HSA-418594|reactome:R-HSA-416476|reactome:R-HSA-381426|reactome:R-HSA-3000178|re…	efo:"Orphanet:199318"|reactome:R-HSA-629594|refseq:XP_016877373.1|refseq:XP_005254807.1|refseq:NP_683709.1|refseq:NP_001177384.1|refseq:NP_000737.1|mint:P36544|ensembl:ENSP00000502560.1|ensembl:ENST00000675428.1|ensembl:ENSP00000405989.3|ensembl:ENSP00000407546.3|ensembl:ENST00000454250.7|ensembl:ENSP00000399087.3|ensembl:ENST00000437966.3|ensembl:ENSP00000303727.2|ensembl:ENST00000455693.3(trans…		-	-	figure legend:Table S2|full coverage:Only protein-protein interactions	taxid:4932(yeasx)|taxid:4932("Saccharomyces cerevisiae (Baker's yeast)")	-	2020-09-16	2020-09-18	crc64:A12EE761403740F5	crc64:D94B3A482EAA0E42	-	-	mutation with no effect:670-671	sufficient binding region:182-502	0	0	psi-mi:"MI:0396"(predetermined participant)	psi-mi:"MI:0396"(predetermined participant)
uniprotkb:P05067	uniprotkb:P37840	intact:EBI-28985182|uniprotkb:B2R5V1|uniprotkb:D3DSD1|uniprotkb:D3DSD2|uniprotkb:D3DSD3|uniprotkb:P09000|uniprotkb:P78438|uniprotkb:Q13764|uniprotkb:Q13778|uniprotkb:Q13793|uniprotkb:Q6GSC0|uniprotkb:Q8WZ99|uniprotkb:Q9UC33|uniprotkb:Q9UCC8|uniprotkb:Q9UCD1|uniprotkb:Q9UQ58|uniprotkb:Q16011|uniprotkb:Q16014|uniprotkb:Q16019|uniprotkb:Q16020|uniprotkb:Q9BT38|uniprotkb:Q9UCA9|uniprotkb:Q9UCB6|unipr…	uniprotkb:Q13701|uniprotkb:Q4JHI3|uniprotkb:Q6IAU6|uniprotkb:A8K2A4|ensembl:ENSP00000338345.3|ensembl:ENSP00000378437.1|ensembl:ENSP00000378442.4|ensembl:ENSP00000422238.1|ensembl:ENSP00000426955.1|ensembl:ENSP00000500990.1|intact:EBI-985879|uniprotkb:P37840	psi-mi:a4_human(display_short)|psi-mi:Amyloid-beta precursor protein(display_long)|uniprotkb:APP(gene name)|uniprotkb:"Amyloid-beta (A4) precursor protein"(gene name synonym)|uniprotkb:Alzheimer disease amyloid A4 protein homolog(gene name synonym)|uniprotkb:Amyloid-beta A4 protein(gene name synonym)|uniprotkb:Amyloid precursor protein(gene name synonym)|uniprotkb:APPI(gene name synonym)|uniprotk…	psi-mi:syua_human(display_short)|psi-mi:Alpha-synuclein(display_long)|uniprotkb:SNCA(gene name)|uniprotkb:PARK1(gene name synonym)|uniprotkb:NACP(gene name synonym)|uniprotkb:Non-A4 component of amyloid precursor(gene name synonym)|uniprotkb:Non-A beta component of AD amyloid(gene name synonym)|IntAct:"clone id: CCSB_6120"(author assigned name)	psi-mi:"MI:1356"(validated two hybrid)	Haenig C. et al.(2020)	intact:EBI-25827495|doi:10.1016/j.celrep.2020.108050|pubmed:32814053|imex:IM-28217	taxid:9606(human)|taxid:9606(Homo sapiens)	taxid:9606(human)|taxid:9606(Homo sapiens)	psi-mi:"MI:0915"(physical association)	psi-mi:"MI:0469"(European Bioinformatics Institute)	intact:EBI-26246064|imex:IM-28217-81117	intact-miscore:0.66	-	psi-mi:"MI:0499"(unspecified role)	psi-mi:"MI:0499"(unspecified role)	psi-mi:"MI:0497"(neutral component)	psi-mi:"MI:0497"(neutral component)	psi-mi:"MI:0326"(protein)	psi-mi:"MI:0326"(protein)	efo:"Orphanet:324723"|efo:"Orphanet:324718"|efo:"Orphanet:324713"|efo:"Orphanet:324708"|efo:"Orphanet:324703"|efo:"Orphanet:1020"|efo:"Orphanet:100006"|reactome:R-HSA-8957275|reactome:R-HSA-8862803|reactome:R-HSA-879415|reactome:R-HSA-844456|reactome:R-HSA-445989|reactome:R-HSA-444473|reactome:R-HSA-432720|reactome:R-HSA-418594|reactome:R-HSA-416476|reactome:R-HSA-381426|reactome:R-HSA-3000178|re…	efo:"Orphanet:411602"|efo:"Orphanet:2828"|efo:"Orphanet:171695"|efo:"Orphanet:1648"|reactome:R-HSA-9833482|reactome:R-HSA-977225|refseq:XP_016864052.1|refseq:XP_016864051.1|refseq:XP_011530510.1|refseq:NP_009292.1|refseq:NP_001139527.1|refseq:NP_001139526.1|refseq:NP_000336.1|dip:DIP-35354N|mint:P37840|ensembl:ENSP00000500990.1|ensembl:ENSP00000484044.1|ensembl:ENST00000618500.4|ensembl:ENSP00000…		-	-	figure legend:Table S2|full coverage:Only protein-protein interactions	taxid:4932(yeasx)|taxid:4932("Saccharomyces cerevisiae (Baker's yeast)")	-	2020-09-16	2020-09-18	crc64:A12EE761403740F5	crc64:6BB2F12128931663	-	-	mutation with no effect:670-671	-	0	0	psi-mi:"MI:0396"(predetermined participant)	psi-mi:"MI:0396"(predetermined participant)
uniprotkb:P05067	uniprotkb:P40227	intact:EBI-28985182|uniprotkb:B2R5V1|uniprotkb:D3DSD1|uniprotkb:D3DSD2|uniprotkb:D3DSD3|uniprotkb:P09000|uniprotkb:P78438|uniprotkb:Q13764|uniprotkb:Q13778|uniprotkb:Q13793|uniprotkb:Q6GSC0|uniprotkb:Q8WZ99|uniprotkb:Q9UC33|uniprotkb:Q9UCC8|uniprotkb:Q9UCD1|uniprotkb:Q9UQ58|uniprotkb:Q16011|uniprotkb:Q16014|uniprotkb:Q16019|uniprotkb:Q16020|uniprotkb:Q9BT38|uniprotkb:Q9UCA9|uniprotkb:Q9UCB6|unipr…	intact:EBI-5912031|intact:EBI-26518976|uniprotkb:A6NCD2|uniprotkb:Q3KP28|uniprotkb:Q75LP4|uniprotkb:Q96S46|ensembl:ENSP00000275603.4|intact:EBI-356687|uniprotkb:P40227	psi-mi:a4_human(display_short)|psi-mi:Amyloid-beta precursor protein(display_long)|uniprotkb:APP(gene name)|uniprotkb:"Amyloid-beta (A4) precursor protein"(gene name synonym)|uniprotkb:Alzheimer disease amyloid A4 protein homolog(gene name synonym)|uniprotkb:Amyloid-beta A4 protein(gene name synonym)|uniprotkb:Amyloid precursor protein(gene name synonym)|uniprotkb:APPI(gene name synonym)|uniprotk…	psi-mi:tcpz_human(display_short)|psi-mi:T-complex protein 1 subunit zeta(display_long)|uniprotkb:CCT6A(gene name)|uniprotkb:Acute morphine dependence-related protein 2(gene name synonym)|uniprotkb:HTR3(gene name synonym)|uniprotkb:Tcp20(gene name synonym)|uniprotkb:CCT-zeta-1(gene name synonym)|uniprotkb:CCTZ(gene name synonym)|uniprotkb:CCT6(gene name synonym)|IntAct:"clone id: CCT6A_Rs"(author …	psi-mi:"MI:1356"(validated two hybrid)	Haenig C. et al.(2020)	intact:EBI-25827495|doi:10.1016/j.celrep.2020.108050|pubmed:32814053|imex:IM-28217	taxid:9606(human)|taxid:9606(Homo sapiens)	taxid:9606(human)|taxid:9606(Homo sapiens)	psi-mi:"MI:0915"(physical association)	psi-mi:"MI:0469"(European Bioinformatics Institute)	intact:EBI-26246082|imex:IM-28217-92837	intact-miscore:0.56	-	psi-mi:"MI:0499"(unspecified role)	psi-mi:"MI:0499"(unspecified role)	psi-mi:"MI:0497"(neutral component)	psi-mi:"MI:0497"(neutral component)	psi-mi:"MI:0326"(protein)	psi-mi:"MI:0326"(protein)	efo:"Orphanet:324723"|efo:"Orphanet:324718"|efo:"Orphanet:324713"|efo:"Orphanet:324708"|efo:"Orphanet:324703"|efo:"Orphanet:1020"|efo:"Orphanet:100006"|reactome:R-HSA-8957275|reactome:R-HSA-8862803|reactome:R-HSA-879415|reactome:R-HSA-844456|reactome:R-HSA-445989|reactome:R-HSA-444473|reactome:R-HSA-432720|reactome:R-HSA-418594|reactome:R-HSA-416476|reactome:R-HSA-381426|reactome:R-HSA-3000178|re…	reactome:R-HSA-9013418|reactome:R-HSA-6814122|reactome:R-HSA-390471|reactome:R-HSA-390450|reactome:R-HSA-389960|reactome:R-HSA-389957|refseq:NP_001753.1|refseq:NP_001009186.1|dip:DIP-33558N|mint:P40227|ensembl:ENSP00000352019.2|ensembl:ENST00000335503.3|ensembl:ENSP00000275603.4|ensembl:ENST00000275603.9(transcript)|ensembl:ENSG00000146731.11(gene)|go:"GO:1904874"|go:"GO:1904871"|go:"GO:1904851"|…		-	-	figure legend:Table S2|full coverage:Only protein-protein interactions	taxid:4932(yeasx)|taxid:4932("Saccharomyces cerevisiae (Baker's yeast)")	-	2020-09-16	2020-09-18	crc64:A12EE761403740F5	crc64:43ABCF548CC82B81	-	-	mutation disrupting interaction strength:670-671	-	0	0	psi-mi:"MI:0396"(predetermined participant)	psi-mi:"MI:0396"(predetermined participant)
uniprotkb:P05067	uniprotkb:P40763-2	intact:EBI-28985182|uniprotkb:B2R5V1|uniprotkb:D3DSD1|uniprotkb:D3DSD2|uniprotkb:D3DSD3|uniprotkb:P09000|uniprotkb:P78438|uniprotkb:Q13764|uniprotkb:Q13778|uniprotkb:Q13793|uniprotkb:Q6GSC0|uniprotkb:Q8WZ99|uniprotkb:Q9UC33|uniprotkb:Q9UCC8|uniprotkb:Q9UCD1|uniprotkb:Q9UQ58|uniprotkb:Q16011|uniprotkb:Q16014|uniprotkb:Q16019|uniprotkb:Q16020|uniprotkb:Q9BT38|uniprotkb:Q9UCA9|uniprotkb:Q9UCB6|unipr…	ensembl:ENSP00000384943.3|ensembl:ENSP00000503237.1|ensembl:ENSP00000503574.1|intact:EBI-10692009|uniprotkb:P40763-2	psi-mi:a4_human(display_short)|psi-mi:Amyloid-beta precursor protein(display_long)|uniprotkb:APP(gene name)|uniprotkb:"Amyloid-beta (A4) precursor protein"(gene name synonym)|uniprotkb:Alzheimer disease amyloid A4 protein homolog(gene name synonym)|uniprotkb:Amyloid-beta A4 protein(gene name synonym)|uniprotkb:Amyloid precursor protein(gene name synonym)|uniprotkb:APPI(gene name synonym)|uniprotk…	psi-mi:p40763-2(display_short)|psi-mi:Signal transducer and activator of transcription 3(display_long)|uniprotkb:APRF(gene name synonym)|uniprotkb:Acute-phase response factor(gene name synonym)|uniprotkb:STAT3(gene name)|IntAct:"clone id: CCSB_3224"(author assigned name)	psi-mi:"MI:1356"(validated two hybrid)	Haenig C. et al.(2020)	intact:EBI-25827495|doi:10.1016/j.celrep.2020.108050|pubmed:32814053|imex:IM-28217	taxid:9606(human)|taxid:9606(Homo sapiens)	taxid:9606(human)|taxid:9606(Homo sapiens)	psi-mi:"MI:0915"(physical association)	psi-mi:"MI:0469"(European Bioinformatics Institute)	intact:EBI-26246094|imex:IM-28217-21991	intact-miscore:0.56	-	psi-mi:"MI:0499"(unspecified role)	psi-mi:"MI:0499"(unspecified role)	psi-mi:"MI:0497"(neutral component)	psi-mi:"MI:0497"(neutral component)	psi-mi:"MI:0326"(protein)	psi-mi:"MI:0326"(protein)	efo:"Orphanet:324723"|efo:"Orphanet:324718"|efo:"Orphanet:324713"|efo:"Orphanet:324708"|efo:"Orphanet:324703"|efo:"Orphanet:1020"|efo:"Orphanet:100006"|reactome:R-HSA-8957275|reactome:R-HSA-8862803|reactome:R-HSA-879415|reactome:R-HSA-844456|reactome:R-HSA-445989|reactome:R-HSA-444473|reactome:R-HSA-432720|reactome:R-HSA-418594|reactome:R-HSA-416476|reactome:R-HSA-381426|reactome:R-HSA-3000178|re…	intact:EBI-518675(isoform-parent)|uniprotkb:P40763-2(isoform-parent)|ensembl:ENSG00000168610.16(gene)|ensembl:ENST00000404395.3(transcript)|ensembl:ENST00000677723.1(transcript)|ensembl:ENST00000679014.1(transcript)|entrezgene/locuslink:6774(identity)		-	isoform-comment:Contains a phosphotyrosine at position 704.	figure legend:Table S2|full coverage:Only protein-protein interactions	taxid:4932(yeasx)|taxid:4932("Saccharomyces cerevisiae (Baker's yeast)")	-	2020-09-16	2020-09-18	crc64:A12EE761403740F5	crc64:A374A32AB9D28077	-	-	mutation disrupting interaction strength:670-671	-	0	0	psi-mi:"MI:0396"(predetermined participant)	psi-mi:"MI:0396"(predetermined participant)
uniprotkb:P05067	uniprotkb:P41227	intact:EBI-28985182|uniprotkb:B2R5V1|uniprotkb:D3DSD1|uniprotkb:D3DSD2|uniprotkb:D3DSD3|uniprotkb:P09000|uniprotkb:P78438|uniprotkb:Q13764|uniprotkb:Q13778|uniprotkb:Q13793|uniprotkb:Q6GSC0|uniprotkb:Q8WZ99|uniprotkb:Q9UC33|uniprotkb:Q9UCC8|uniprotkb:Q9UCD1|uniprotkb:Q9UQ58|uniprotkb:Q16011|uniprotkb:Q16014|uniprotkb:Q16019|uniprotkb:Q16020|uniprotkb:Q9BT38|uniprotkb:Q9UCA9|uniprotkb:Q9UCB6|unipr…	uniprotkb:A6NM98|ensembl:ENSP00000417763.1|intact:EBI-747693|uniprotkb:P41227	psi-mi:a4_human(display_short)|psi-mi:Amyloid-beta precursor protein(display_long)|uniprotkb:APP(gene name)|uniprotkb:"Amyloid-beta (A4) precursor protein"(gene name synonym)|uniprotkb:Alzheimer disease amyloid A4 protein homolog(gene name synonym)|uniprotkb:Amyloid-beta A4 protein(gene name synonym)|uniprotkb:Amyloid precursor protein(gene name synonym)|uniprotkb:APPI(gene name synonym)|uniprotk…	psi-mi:naa10_human(display_short)|psi-mi:N-alpha-acetyltransferase 10(display_long)|uniprotkb:ARD1(gene name synonym)|uniprotkb:TE2(gene name synonym)|uniprotkb:NatA catalytic subunit Naa10(gene name synonym)|uniprotkb:ARD1A(gene name synonym)|uniprotkb:N-terminal acetyltransferase complex ARD1 subunit homolog A(gene name synonym)|uniprotkb:NAA10(gene name)|IntAct:"clone id: CCSB_3180"(author ass…	psi-mi:"MI:1356"(validated two hybrid)	Haenig C. et al.(2020)	intact:EBI-25827495|doi:10.1016/j.celrep.2020.108050|pubmed:32814053|imex:IM-28217	taxid:9606(human)|taxid:9606(Homo sapiens)	taxid:9606(human)|taxid:9606(Homo sapiens)	psi-mi:"MI:0915"(physical association)	psi-mi:"MI:0469"(European Bioinformatics Institute)	intact:EBI-26246106|imex:IM-28217-33849	intact-miscore:0.56	-	psi-mi:"MI:0499"(unspecified role)	psi-mi:"MI:0499"(unspecified role)	psi-mi:"MI:0497"(neutral component)	psi-mi:"MI:0497"(neutral component)	psi-mi:"MI:0326"(protein)	psi-mi:"MI:0326"(protein)	efo:"Orphanet:324723"|efo:"Orphanet:324718"|efo:"Orphanet:324713"|efo:"Orphanet:324708"|efo:"Orphanet:324703"|efo:"Orphanet:1020"|efo:"Orphanet:100006"|reactome:R-HSA-8957275|reactome:R-HSA-8862803|reactome:R-HSA-879415|reactome:R-HSA-844456|reactome:R-HSA-445989|reactome:R-HSA-444473|reactome:R-HSA-432720|reactome:R-HSA-418594|reactome:R-HSA-416476|reactome:R-HSA-381426|reactome:R-HSA-3000178|re…	interpro:IPR000182|interpro:IPR016181|interpro:IPR045047|rcsb pdb:6C95|rcsb pdb:6C9M|rcsb pdb:6PPL|rcsb pdb:6PW9|go:"GO:0031415"|go:"GO:0051276"|go:"GO:1990189"|go:"GO:1990190"|go:"GO:2000719"|go:"GO:0004596"|go:"GO:0005634"|go:"GO:0005730"|go:"GO:0005737"|go:"GO:0005829"|go:"GO:0006473"|go:"GO:0006474"|go:"GO:0006475"|go:"GO:0008080"|go:"GO:0016020"|ensembl:ENSG00000102030.16(gene)|ensembl:ENST0…		-	-	figure legend:Table S2|full coverage:Only protein-protein interactions	taxid:4932(yeasx)|taxid:4932("Saccharomyces cerevisiae (Baker's yeast)")	-	2020-09-16	2020-09-18	crc64:A12EE761403740F5	crc64:6393A907F5C2DDC4	-	-	mutation with no effect:670-671	-	0	0	psi-mi:"MI:0396"(predetermined participant)	psi-mi:"MI:0396"(predetermined participant)
uniprotkb:P05067	uniprotkb:P41236	intact:EBI-28985182|uniprotkb:B2R5V1|uniprotkb:D3DSD1|uniprotkb:D3DSD2|uniprotkb:D3DSD3|uniprotkb:P09000|uniprotkb:P78438|uniprotkb:Q13764|uniprotkb:Q13778|uniprotkb:Q13793|uniprotkb:Q6GSC0|uniprotkb:Q8WZ99|uniprotkb:Q9UC33|uniprotkb:Q9UCC8|uniprotkb:Q9UCD1|uniprotkb:Q9UQ58|uniprotkb:Q16011|uniprotkb:Q16014|uniprotkb:Q16019|uniprotkb:Q16020|uniprotkb:Q9BT38|uniprotkb:Q9UCA9|uniprotkb:Q9UCB6|unipr…	ensembl:ENSP00000484580.1|intact:EBI-1056517|uniprotkb:P41236	psi-mi:a4_human(display_short)|psi-mi:Amyloid-beta precursor protein(display_long)|uniprotkb:APP(gene name)|uniprotkb:"Amyloid-beta (A4) precursor protein"(gene name synonym)|uniprotkb:Alzheimer disease amyloid A4 protein homolog(gene name synonym)|uniprotkb:Amyloid-beta A4 protein(gene name synonym)|uniprotkb:Amyloid precursor protein(gene name synonym)|uniprotkb:APPI(gene name synonym)|uniprotk…	psi-mi:ipp2_human(display_short)|psi-mi:Protein phosphatase inhibitor 2(display_long)|uniprotkb:IPP2(gene name synonym)|uniprotkb:PPP1R2(gene name)|IntAct:"clone id: CCSB_4575"(author assigned name)	psi-mi:"MI:1356"(validated two hybrid)	Haenig C. et al.(2020)	intact:EBI-25827495|doi:10.1016/j.celrep.2020.108050|pubmed:32814053|imex:IM-28217	taxid:9606(human)|taxid:9606(Homo sapiens)	taxid:9606(human)|taxid:9606(Homo sapiens)	psi-mi:"MI:0915"(physical association)	psi-mi:"MI:0469"(European Bioinformatics Institute)	intact:EBI-26246118|imex:IM-28217-92839	intact-miscore:0.56	-	psi-mi:"MI:0499"(unspecified role)	psi-mi:"MI:0499"(unspecified role)	psi-mi:"MI:0497"(neutral component)	psi-mi:"MI:0497"(neutral component)	psi-mi:"MI:0326"(protein)	psi-mi:"MI:0326"(protein)	efo:"Orphanet:324723"|efo:"Orphanet:324718"|efo:"Orphanet:324713"|efo:"Orphanet:324708"|efo:"Orphanet:324703"|efo:"Orphanet:1020"|efo:"Orphanet:100006"|reactome:R-HSA-8957275|reactome:R-HSA-8862803|reactome:R-HSA-879415|reactome:R-HSA-844456|reactome:R-HSA-445989|reactome:R-HSA-444473|reactome:R-HSA-432720|reactome:R-HSA-418594|reactome:R-HSA-416476|reactome:R-HSA-381426|reactome:R-HSA-3000178|re…	interpro:IPR007062|go:"GO:0004864"|go:"GO:0004865"|go:"GO:0005977"|go:"GO:0006091"|go:"GO:0009966"|go:"GO:0140678"|ensembl:ENSG00000184203.8(gene)|ensembl:ENST00000618156.5(transcript)|ensembl:ENSP00000484580.1|mint:P41236|dip:DIP-781N|refseq:NP_006232.1|refseq:NP_001303254.1|entrezgene/locuslink:5504(identity)		-	-	figure legend:Table S2|full coverage:Only protein-protein interactions	taxid:4932(yeasx)|taxid:4932("Saccharomyces cerevisiae (Baker's yeast)")	-	2020-09-16	2020-09-18	crc64:A12EE761403740F5	crc64:FFC005B07CD5ABFC	-	-	mutation disrupting interaction strength:670-671	-	0	0	psi-mi:"MI:0396"(predetermined participant)	psi-mi:"MI:0396"(predetermined participant)
uniprotkb:P05067	uniprotkb:P41271-2	intact:EBI-28985182|uniprotkb:B2R5V1|uniprotkb:D3DSD1|uniprotkb:D3DSD2|uniprotkb:D3DSD3|uniprotkb:P09000|uniprotkb:P78438|uniprotkb:Q13764|uniprotkb:Q13778|uniprotkb:Q13793|uniprotkb:Q6GSC0|uniprotkb:Q8WZ99|uniprotkb:Q9UC33|uniprotkb:Q9UCC8|uniprotkb:Q9UCD1|uniprotkb:Q9UQ58|uniprotkb:Q16011|uniprotkb:Q16014|uniprotkb:Q16019|uniprotkb:Q16020|uniprotkb:Q9BT38|uniprotkb:Q9UCA9|uniprotkb:Q9UCB6|unipr…	ensembl:ENSP00000289749.2|intact:EBI-12135485|uniprotkb:P41271-2	psi-mi:a4_human(display_short)|psi-mi:Amyloid-beta precursor protein(display_long)|uniprotkb:APP(gene name)|uniprotkb:"Amyloid-beta (A4) precursor protein"(gene name synonym)|uniprotkb:Alzheimer disease amyloid A4 protein homolog(gene name synonym)|uniprotkb:Amyloid-beta A4 protein(gene name synonym)|uniprotkb:Amyloid precursor protein(gene name synonym)|uniprotkb:APPI(gene name synonym)|uniprotk…	psi-mi:p41271-2(display_short)|psi-mi:Neuroblastoma suppressor of tumorigenicity 1(display_long)|uniprotkb:DAN(gene name synonym)|uniprotkb:DAN domain family member 1(gene name synonym)|uniprotkb:DAND1(gene name synonym)|uniprotkb:Protein N03(gene name synonym)|uniprotkb:Zinc finger protein DAN(gene name synonym)|uniprotkb:NBL1(gene name)|IntAct:"clone id: CCSB_3029"(author assigned name)	psi-mi:"MI:1356"(validated two hybrid)	Haenig C. et al.(2020)	intact:EBI-25827495|doi:10.1016/j.celrep.2020.108050|pubmed:32814053|imex:IM-28217	taxid:9606(human)|taxid:9606(Homo sapiens)	taxid:9606(human)|taxid:9606(Homo sapiens)	psi-mi:"MI:0915"(physical association)	psi-mi:"MI:0469"(European Bioinformatics Institute)	intact:EBI-26246130|imex:IM-28217-57567	intact-miscore:0.56	-	psi-mi:"MI:0499"(unspecified role)	psi-mi:"MI:0499"(unspecified role)	psi-mi:"MI:0497"(neutral component)	psi-mi:"MI:0497"(neutral component)	psi-mi:"MI:0326"(protein)	psi-mi:"MI:0326"(protein)	efo:"Orphanet:324723"|efo:"Orphanet:324718"|efo:"Orphanet:324713"|efo:"Orphanet:324708"|efo:"Orphanet:324703"|efo:"Orphanet:1020"|efo:"Orphanet:100006"|reactome:R-HSA-8957275|reactome:R-HSA-8862803|reactome:R-HSA-879415|reactome:R-HSA-844456|reactome:R-HSA-445989|reactome:R-HSA-444473|reactome:R-HSA-432720|reactome:R-HSA-418594|reactome:R-HSA-416476|reactome:R-HSA-381426|reactome:R-HSA-3000178|re…	intact:EBI-10208650(isoform-parent)|uniprotkb:P41271-2(isoform-parent)|ensembl:ENSG00000158747.15(gene)|ensembl:ENST00000289749.6(transcript)|entrezgene/locuslink:4681(identity)		-	-	figure legend:Table S2|full coverage:Only protein-protein interactions	taxid:4932(yeasx)|taxid:4932("Saccharomyces cerevisiae (Baker's yeast)")	-	2020-09-16	2020-09-18	crc64:A12EE761403740F5	crc64:61EC9DED251B33A7	-	-	mutation disrupting interaction strength:670-671	sufficient binding region:37-216	0	0	psi-mi:"MI:0396"(predetermined participant)	psi-mi:"MI:0396"(predetermined participant)
uniprotkb:P05067	uniprotkb:P41586-2	intact:EBI-28985182|uniprotkb:B2R5V1|uniprotkb:D3DSD1|uniprotkb:D3DSD2|uniprotkb:D3DSD3|uniprotkb:P09000|uniprotkb:P78438|uniprotkb:Q13764|uniprotkb:Q13778|uniprotkb:Q13793|uniprotkb:Q6GSC0|uniprotkb:Q8WZ99|uniprotkb:Q9UC33|uniprotkb:Q9UCC8|uniprotkb:Q9UCD1|uniprotkb:Q9UQ58|uniprotkb:Q16011|uniprotkb:Q16014|uniprotkb:Q16019|uniprotkb:Q16020|uniprotkb:Q9BT38|uniprotkb:Q9UCA9|uniprotkb:Q9UCB6|unipr…	uniprotkb:P41586-2|intact:EBI-17241711|ensembl:ENSP00000516125.1|ensembl:ENSP00000379514.2	psi-mi:a4_human(display_short)|psi-mi:Amyloid-beta precursor protein(display_long)|uniprotkb:APP(gene name)|uniprotkb:"Amyloid-beta (A4) precursor protein"(gene name synonym)|uniprotkb:Alzheimer disease amyloid A4 protein homolog(gene name synonym)|uniprotkb:Amyloid-beta A4 protein(gene name synonym)|uniprotkb:Amyloid precursor protein(gene name synonym)|uniprotkb:APPI(gene name synonym)|uniprotk…	psi-mi:p41586-2(display_short)|psi-mi:Pituitary adenylate cyclase-activating polypeptide type I receptor(display_long)|uniprotkb:ADCYAP1R1(gene name)|IntAct:"clone id: CCSB_53962"(author assigned name)	psi-mi:"MI:1356"(validated two hybrid)	Haenig C. et al.(2020)	intact:EBI-25827495|doi:10.1016/j.celrep.2020.108050|pubmed:32814053|imex:IM-28217	taxid:9606(human)|taxid:9606(Homo sapiens)	taxid:9606(human)|taxid:9606(Homo sapiens)	psi-mi:"MI:0915"(physical association)	psi-mi:"MI:0469"(European Bioinformatics Institute)	intact:EBI-26246144|imex:IM-28217-10117	intact-miscore:0.56	-	psi-mi:"MI:0499"(unspecified role)	psi-mi:"MI:0499"(unspecified role)	psi-mi:"MI:0497"(neutral component)	psi-mi:"MI:0497"(neutral component)	psi-mi:"MI:0326"(protein)	psi-mi:"MI:0326"(protein)	efo:"Orphanet:324723"|efo:"Orphanet:324718"|efo:"Orphanet:324713"|efo:"Orphanet:324708"|efo:"Orphanet:324703"|efo:"Orphanet:1020"|efo:"Orphanet:100006"|reactome:R-HSA-8957275|reactome:R-HSA-8862803|reactome:R-HSA-879415|reactome:R-HSA-844456|reactome:R-HSA-445989|reactome:R-HSA-444473|reactome:R-HSA-432720|reactome:R-HSA-418594|reactome:R-HSA-416476|reactome:R-HSA-381426|reactome:R-HSA-3000178|re…	ensembl:ENST00000705424.1(transcript)|ensembl:ENST00000396211.7(transcript)|ensembl:ENSG00000078549.16(gene)|uniprotkb:P41586-2(isoform-parent)|intact:EBI-7466402(isoform-parent)|entrezgene/locuslink:117(identity)		-	isoform-comment:"Ref.7 (AAI43680) sequence is in conflict in position: 350:S->Missing. "	figure legend:Table S2|full coverage:Only protein-protein interactions	taxid:4932(yeasx)|taxid:4932("Saccharomyces cerevisiae (Baker's yeast)")	-	2020-09-16	2020-09-18	crc64:A12EE761403740F5	-	-	-	mutation disrupting interaction strength:670-671	-	0	0	psi-mi:"MI:0396"(predetermined participant)	psi-mi:"MI:0396"(predetermined participant)
uniprotkb:P05067	uniprotkb:P42338	intact:EBI-28985182|uniprotkb:B2R5V1|uniprotkb:D3DSD1|uniprotkb:D3DSD2|uniprotkb:D3DSD3|uniprotkb:P09000|uniprotkb:P78438|uniprotkb:Q13764|uniprotkb:Q13778|uniprotkb:Q13793|uniprotkb:Q6GSC0|uniprotkb:Q8WZ99|uniprotkb:Q9UC33|uniprotkb:Q9UCC8|uniprotkb:Q9UCD1|uniprotkb:Q9UQ58|uniprotkb:Q16011|uniprotkb:Q16014|uniprotkb:Q16019|uniprotkb:Q16020|uniprotkb:Q9BT38|uniprotkb:Q9UCA9|uniprotkb:Q9UCB6|unipr…	uniprotkb:Q24JU2|uniprotkb:D3DNF0|ensembl:ENSP00000289153.2|ensembl:ENSP00000418143.1|ensembl:ENSP00000501150.1|intact:EBI-2609540|uniprotkb:P42338	psi-mi:a4_human(display_short)|psi-mi:Amyloid-beta precursor protein(display_long)|uniprotkb:APP(gene name)|uniprotkb:"Amyloid-beta (A4) precursor protein"(gene name synonym)|uniprotkb:Alzheimer disease amyloid A4 protein homolog(gene name synonym)|uniprotkb:Amyloid-beta A4 protein(gene name synonym)|uniprotkb:Amyloid precursor protein(gene name synonym)|uniprotkb:APPI(gene name synonym)|uniprotk…	psi-mi:pk3cb_human(display_short)|psi-mi:Phosphatidylinositol 4,5-bisphosphate 3-kinase catalytic subunit beta isoform(display_long)|uniprotkb:PIK3CB(gene name)|uniprotkb:Serine/threonine protein kinase PIK3CB(gene name synonym)|uniprotkb:Phosphatidylinositol 4,5-bisphosphate 3-kinase 110 kDa catalytic subunit beta(gene name synonym)|uniprotkb:PIK3C1(gene name synonym)|IntAct:"clone id: IOH20965"…	psi-mi:"MI:1356"(validated two hybrid)	Haenig C. et al.(2020)	intact:EBI-25827495|doi:10.1016/j.celrep.2020.108050|pubmed:32814053|imex:IM-28217	taxid:9606(human)|taxid:9606(Homo sapiens)	taxid:9606(human)|taxid:9606(Homo sapiens)	psi-mi:"MI:0915"(physical association)	psi-mi:"MI:0469"(European Bioinformatics Institute)	intact:EBI-26246156|imex:IM-28217-21993	intact-miscore:0.56	-	psi-mi:"MI:0499"(unspecified role)	psi-mi:"MI:0499"(unspecified role)	psi-mi:"MI:0497"(neutral component)	psi-mi:"MI:0497"(neutral component)	psi-mi:"MI:0326"(protein)	psi-mi:"MI:0326"(protein)	efo:"Orphanet:324723"|efo:"Orphanet:324718"|efo:"Orphanet:324713"|efo:"Orphanet:324708"|efo:"Orphanet:324703"|efo:"Orphanet:1020"|efo:"Orphanet:100006"|reactome:R-HSA-8957275|reactome:R-HSA-8862803|reactome:R-HSA-879415|reactome:R-HSA-844456|reactome:R-HSA-445989|reactome:R-HSA-444473|reactome:R-HSA-432720|reactome:R-HSA-418594|reactome:R-HSA-416476|reactome:R-HSA-381426|reactome:R-HSA-3000178|re…	reactome:R-HSA-9680350|reactome:R-HSA-9673770|reactome:R-HSA-9673767|reactome:R-HSA-912631|reactome:R-HSA-912526|reactome:R-HSA-9027276|reactome:R-HSA-8853659|reactome:R-HSA-6811558|reactome:R-HSA-5673001|reactome:R-HSA-512988|reactome:R-HSA-4420097|reactome:R-HSA-373753|reactome:R-HSA-2730905|reactome:R-HSA-2424491|reactome:R-HSA-2219530|reactome:R-HSA-210993|reactome:R-HSA-2029485|reactome:R-HS…		-	-	figure legend:Table S2|full coverage:Only protein-protein interactions	taxid:4932(yeasx)|taxid:4932("Saccharomyces cerevisiae (Baker's yeast)")	-	2020-09-16	2020-09-18	crc64:A12EE761403740F5	crc64:81135FE93452C00E	-	-	mutation disrupting interaction strength:670-671	-	0	0	psi-mi:"MI:0396"(predetermined participant)	psi-mi:"MI:0396"(predetermined participant)
uniprotkb:P05067	uniprotkb:P42574	intact:EBI-28985182|uniprotkb:B2R5V1|uniprotkb:D3DSD1|uniprotkb:D3DSD2|uniprotkb:D3DSD3|uniprotkb:P09000|uniprotkb:P78438|uniprotkb:Q13764|uniprotkb:Q13778|uniprotkb:Q13793|uniprotkb:Q6GSC0|uniprotkb:Q8WZ99|uniprotkb:Q9UC33|uniprotkb:Q9UCC8|uniprotkb:Q9UCD1|uniprotkb:Q9UQ58|uniprotkb:Q16011|uniprotkb:Q16014|uniprotkb:Q16019|uniprotkb:Q16020|uniprotkb:Q9BT38|uniprotkb:Q9UCA9|uniprotkb:Q9UCB6|unipr…	uniprotkb:D3DP53|uniprotkb:Q96AN1|uniprotkb:Q96KP2|uniprotkb:A8K5M2|ensembl:ENSP00000311032.4|ensembl:ENSP00000428929.1|ensembl:ENSP00000514797.1|ensembl:ENSP00000514798.1|intact:EBI-524064|uniprotkb:P42574	psi-mi:a4_human(display_short)|psi-mi:Amyloid-beta precursor protein(display_long)|uniprotkb:APP(gene name)|uniprotkb:"Amyloid-beta (A4) precursor protein"(gene name synonym)|uniprotkb:Alzheimer disease amyloid A4 protein homolog(gene name synonym)|uniprotkb:Amyloid-beta A4 protein(gene name synonym)|uniprotkb:Amyloid precursor protein(gene name synonym)|uniprotkb:APPI(gene name synonym)|uniprotk…	psi-mi:casp3_human(display_short)|psi-mi:Caspase-3(display_long)|uniprotkb:CASP3(gene name)|uniprotkb:CPP32(gene name synonym)|uniprotkb:SREBP cleavage activity 1(gene name synonym)|uniprotkb:Protein Yama(gene name synonym)|uniprotkb:Cysteine protease CPP32(gene name synonym)|uniprotkb:Apopain(gene name synonym)|IntAct:"clone id: CCSB_1050"(author assigned name)	psi-mi:"MI:1356"(validated two hybrid)	Haenig C. et al.(2020)	intact:EBI-25827495|doi:10.1016/j.celrep.2020.108050|pubmed:32814053|imex:IM-28217	taxid:9606(human)|taxid:9606(Homo sapiens)	taxid:9606(human)|taxid:9606(Homo sapiens)	psi-mi:"MI:0915"(physical association)	psi-mi:"MI:0469"(European Bioinformatics Institute)	intact:EBI-26246168|imex:IM-28217-57569	intact-miscore:0.66	-	psi-mi:"MI:0499"(unspecified role)	psi-mi:"MI:0499"(unspecified role)	psi-mi:"MI:0497"(neutral component)	psi-mi:"MI:0497"(neutral component)	psi-mi:"MI:0326"(protein)	psi-mi:"MI:0326"(protein)	efo:"Orphanet:324723"|efo:"Orphanet:324718"|efo:"Orphanet:324713"|efo:"Orphanet:324708"|efo:"Orphanet:324703"|efo:"Orphanet:1020"|efo:"Orphanet:100006"|reactome:R-HSA-8957275|reactome:R-HSA-8862803|reactome:R-HSA-879415|reactome:R-HSA-844456|reactome:R-HSA-445989|reactome:R-HSA-444473|reactome:R-HSA-432720|reactome:R-HSA-418594|reactome:R-HSA-416476|reactome:R-HSA-381426|reactome:R-HSA-3000178|re…	reactome:R-HSA-5620971|reactome:R-HSA-449836|reactome:R-HSA-418889|reactome:R-HSA-351906|reactome:R-HSA-264870|reactome:R-HSA-211736|reactome:R-HSA-205025|reactome:R-HSA-2028269|reactome:R-HSA-1474228|reactome:R-HSA-140342|reactome:R-HSA-111469|reactome:R-HSA-111465|reactome:R-HSA-111464|reactome:R-HSA-111463|reactome:R-HSA-111459|refseq:XP_011530603.1|refseq:NP_116786.1|refseq:NP_004337.2|dip:DI…		-	-	figure legend:Table S2|full coverage:Only protein-protein interactions	taxid:4932(yeasx)|taxid:4932("Saccharomyces cerevisiae (Baker's yeast)")	-	2020-09-16	2020-09-18	crc64:A12EE761403740F5	crc64:2F35CD3BCF7FF64A	-	-	mutation disrupting interaction strength:670-671	-	0	0	psi-mi:"MI:0396"(predetermined participant)	psi-mi:"MI:0396"(predetermined participant)
uniprotkb:P05067	uniprotkb:P42773	intact:EBI-28985182|uniprotkb:B2R5V1|uniprotkb:D3DSD1|uniprotkb:D3DSD2|uniprotkb:D3DSD3|uniprotkb:P09000|uniprotkb:P78438|uniprotkb:Q13764|uniprotkb:Q13778|uniprotkb:Q13793|uniprotkb:Q6GSC0|uniprotkb:Q8WZ99|uniprotkb:Q9UC33|uniprotkb:Q9UCC8|uniprotkb:Q9UCD1|uniprotkb:Q9UQ58|uniprotkb:Q16011|uniprotkb:Q16014|uniprotkb:Q16019|uniprotkb:Q16020|uniprotkb:Q9BT38|uniprotkb:Q9UCA9|uniprotkb:Q9UCB6|unipr…	uniprotkb:Q8TB83|ensembl:ENSP00000262662.1|ensembl:ENSP00000360826.3|ensembl:ENSP00000379452.1|intact:EBI-711290|uniprotkb:P42773	psi-mi:a4_human(display_short)|psi-mi:Amyloid-beta precursor protein(display_long)|uniprotkb:APP(gene name)|uniprotkb:"Amyloid-beta (A4) precursor protein"(gene name synonym)|uniprotkb:Alzheimer disease amyloid A4 protein homolog(gene name synonym)|uniprotkb:Amyloid-beta A4 protein(gene name synonym)|uniprotkb:Amyloid precursor protein(gene name synonym)|uniprotkb:APPI(gene name synonym)|uniprotk…	psi-mi:cdn2c_human(display_short)|psi-mi:Cyclin-dependent kinase 4 inhibitor C(display_long)|uniprotkb:CDKN2C(gene name)|uniprotkb:p18-INK6(gene name synonym)|uniprotkb:Cdkn6(gene name synonym)|uniprotkb:p18-INK4c(gene name synonym)|uniprotkb:Cyclin-dependent kinase 6 inhibitor(gene name synonym)|IntAct:"clone id: CCSB_14679"(author assigned name)	psi-mi:"MI:1356"(validated two hybrid)	Haenig C. et al.(2020)	intact:EBI-25827495|doi:10.1016/j.celrep.2020.108050|pubmed:32814053|imex:IM-28217	taxid:9606(human)|taxid:9606(Homo sapiens)	taxid:9606(human)|taxid:9606(Homo sapiens)	psi-mi:"MI:0915"(physical association)	psi-mi:"MI:0469"(European Bioinformatics Institute)	intact:EBI-26246180|imex:IM-28217-10119	intact-miscore:0.56	-	psi-mi:"MI:0499"(unspecified role)	psi-mi:"MI:0499"(unspecified role)	psi-mi:"MI:0497"(neutral component)	psi-mi:"MI:0497"(neutral component)	psi-mi:"MI:0326"(protein)	psi-mi:"MI:0326"(protein)	efo:"Orphanet:324723"|efo:"Orphanet:324718"|efo:"Orphanet:324713"|efo:"Orphanet:324708"|efo:"Orphanet:324703"|efo:"Orphanet:1020"|efo:"Orphanet:100006"|reactome:R-HSA-8957275|reactome:R-HSA-8862803|reactome:R-HSA-879415|reactome:R-HSA-844456|reactome:R-HSA-445989|reactome:R-HSA-444473|reactome:R-HSA-432720|reactome:R-HSA-418594|reactome:R-HSA-416476|reactome:R-HSA-381426|reactome:R-HSA-3000178|re…	interpro:IPR002110|interpro:IPR036770|rcsb pdb:1BU9|rcsb pdb:1G3N|rcsb pdb:1IHB|rcsb pdb:1MX2|rcsb pdb:1MX4|rcsb pdb:1MX6|go:"GO:0000079"|go:"GO:0004861"|go:"GO:0005634"|go:"GO:0005737"|go:"GO:0005829"|go:"GO:0007049"|go:"GO:0008285"|go:"GO:0019901"|go:"GO:0030308"|go:"GO:0042326"|go:"GO:0048709"|go:"GO:0072089"|go:"GO:2000045"|go:"GO:2000647"|ensembl:ENSG00000123080.12(gene)|ensembl:ENST00000262…		-	-	figure legend:Table S2|full coverage:Only protein-protein interactions	taxid:4932(yeasx)|taxid:4932("Saccharomyces cerevisiae (Baker's yeast)")	-	2020-09-16	2020-09-18	crc64:A12EE761403740F5	crc64:5D66AFA715186E9A	-	-	mutation with no effect:670-671	-	0	0	psi-mi:"MI:0396"(predetermined participant)	psi-mi:"MI:0396"(predetermined participant)
uniprotkb:P05067	uniprotkb:P43250	intact:EBI-28985182|uniprotkb:B2R5V1|uniprotkb:D3DSD1|uniprotkb:D3DSD2|uniprotkb:D3DSD3|uniprotkb:P09000|uniprotkb:P78438|uniprotkb:Q13764|uniprotkb:Q13778|uniprotkb:Q13793|uniprotkb:Q6GSC0|uniprotkb:Q8WZ99|uniprotkb:Q9UC33|uniprotkb:Q9UCC8|uniprotkb:Q9UCD1|uniprotkb:Q9UQ58|uniprotkb:Q16011|uniprotkb:Q16014|uniprotkb:Q16019|uniprotkb:Q16020|uniprotkb:Q9BT38|uniprotkb:Q9UCA9|uniprotkb:Q9UCB6|unipr…	uniprotkb:O60541|uniprotkb:Q13652|ensembl:ENSP00000347655.5|intact:EBI-722747|uniprotkb:P43250	psi-mi:a4_human(display_short)|psi-mi:Amyloid-beta precursor protein(display_long)|uniprotkb:APP(gene name)|uniprotkb:"Amyloid-beta (A4) precursor protein"(gene name synonym)|uniprotkb:Alzheimer disease amyloid A4 protein homolog(gene name synonym)|uniprotkb:Amyloid-beta A4 protein(gene name synonym)|uniprotkb:Amyloid precursor protein(gene name synonym)|uniprotkb:APPI(gene name synonym)|uniprotk…	psi-mi:grk6_human(display_short)|psi-mi:G protein-coupled receptor kinase 6(display_long)|uniprotkb:G protein-coupled receptor kinase GRK6(gene name synonym)|uniprotkb:GPRK6(gene name synonym)|uniprotkb:GRK6(gene name)|IntAct:"clone id: CCSB_13439"(author assigned name)	psi-mi:"MI:1356"(validated two hybrid)	Haenig C. et al.(2020)	intact:EBI-25827495|doi:10.1016/j.celrep.2020.108050|pubmed:32814053|imex:IM-28217	taxid:9606(human)|taxid:9606(Homo sapiens)	taxid:9606(human)|taxid:9606(Homo sapiens)	psi-mi:"MI:0915"(physical association)	psi-mi:"MI:0469"(European Bioinformatics Institute)	intact:EBI-26246192|imex:IM-28217-69391	intact-miscore:0.56	-	psi-mi:"MI:0499"(unspecified role)	psi-mi:"MI:0499"(unspecified role)	psi-mi:"MI:0497"(neutral component)	psi-mi:"MI:0497"(neutral component)	psi-mi:"MI:0326"(protein)	psi-mi:"MI:0326"(protein)	efo:"Orphanet:324723"|efo:"Orphanet:324718"|efo:"Orphanet:324713"|efo:"Orphanet:324708"|efo:"Orphanet:324703"|efo:"Orphanet:1020"|efo:"Orphanet:100006"|reactome:R-HSA-8957275|reactome:R-HSA-8862803|reactome:R-HSA-879415|reactome:R-HSA-844456|reactome:R-HSA-445989|reactome:R-HSA-444473|reactome:R-HSA-432720|reactome:R-HSA-418594|reactome:R-HSA-416476|reactome:R-HSA-381426|reactome:R-HSA-3000178|re…	interpro:IPR016137|interpro:IPR017441|interpro:IPR036305|interpro:IPR044926|interpro:IPR000239|interpro:IPR000719|interpro:IPR000961|interpro:IPR008271|interpro:IPR011009|rcsb pdb:2ACX|rcsb pdb:3NYN|rcsb pdb:3NYO|go:"GO:0004703"|go:"GO:0005524"|go:"GO:0005737"|go:"GO:0005886"|go:"GO:0007186"|go:"GO:0008277"|go:"GO:0009966"|go:"GO:0016020"|go:"GO:0016055"|go:"GO:0016310"|go:"GO:0047696"|ensembl:EN…		-	-	figure legend:Table S2|full coverage:Only protein-protein interactions	taxid:4932(yeasx)|taxid:4932("Saccharomyces cerevisiae (Baker's yeast)")	-	2020-09-16	2020-09-18	crc64:A12EE761403740F5	crc64:3BF8C3B1CDE2BD74	-	-	mutation disrupting interaction strength:670-671	-	0	0	psi-mi:"MI:0396"(predetermined participant)	psi-mi:"MI:0396"(predetermined participant)
uniprotkb:P05067	uniprotkb:P43250-2	intact:EBI-28985182|uniprotkb:B2R5V1|uniprotkb:D3DSD1|uniprotkb:D3DSD2|uniprotkb:D3DSD3|uniprotkb:P09000|uniprotkb:P78438|uniprotkb:Q13764|uniprotkb:Q13778|uniprotkb:Q13793|uniprotkb:Q6GSC0|uniprotkb:Q8WZ99|uniprotkb:Q9UC33|uniprotkb:Q9UCC8|uniprotkb:Q9UCD1|uniprotkb:Q9UQ58|uniprotkb:Q16011|uniprotkb:Q16014|uniprotkb:Q16019|uniprotkb:Q16020|uniprotkb:Q9BT38|uniprotkb:Q9UCA9|uniprotkb:Q9UCB6|unipr…	ensembl:ENSP00000433511.1|intact:EBI-6428342|uniprotkb:P43250-2	psi-mi:a4_human(display_short)|psi-mi:Amyloid-beta precursor protein(display_long)|uniprotkb:APP(gene name)|uniprotkb:"Amyloid-beta (A4) precursor protein"(gene name synonym)|uniprotkb:Alzheimer disease amyloid A4 protein homolog(gene name synonym)|uniprotkb:Amyloid-beta A4 protein(gene name synonym)|uniprotkb:Amyloid precursor protein(gene name synonym)|uniprotkb:APPI(gene name synonym)|uniprotk…	psi-mi:p43250-2(display_short)|psi-mi:G protein-coupled receptor kinase 6(display_long)|uniprotkb:G protein-coupled receptor kinase GRK6(gene name synonym)|uniprotkb:GPRK6(gene name synonym)|uniprotkb:GRK6(gene name)|IntAct:"clone id: CCSB_7844"(author assigned name)	psi-mi:"MI:1356"(validated two hybrid)	Haenig C. et al.(2020)	intact:EBI-25827495|doi:10.1016/j.celrep.2020.108050|pubmed:32814053|imex:IM-28217	taxid:9606(human)|taxid:9606(Homo sapiens)	taxid:9606(human)|taxid:9606(Homo sapiens)	psi-mi:"MI:0915"(physical association)	psi-mi:"MI:0469"(European Bioinformatics Institute)	intact:EBI-26246204|imex:IM-28217-33851	intact-miscore:0.56	-	psi-mi:"MI:0499"(unspecified role)	psi-mi:"MI:0499"(unspecified role)	psi-mi:"MI:0497"(neutral component)	psi-mi:"MI:0497"(neutral component)	psi-mi:"MI:0326"(protein)	psi-mi:"MI:0326"(protein)	efo:"Orphanet:324723"|efo:"Orphanet:324718"|efo:"Orphanet:324713"|efo:"Orphanet:324708"|efo:"Orphanet:324703"|efo:"Orphanet:1020"|efo:"Orphanet:100006"|reactome:R-HSA-8957275|reactome:R-HSA-8862803|reactome:R-HSA-879415|reactome:R-HSA-844456|reactome:R-HSA-445989|reactome:R-HSA-444473|reactome:R-HSA-432720|reactome:R-HSA-418594|reactome:R-HSA-416476|reactome:R-HSA-381426|reactome:R-HSA-3000178|re…	intact:EBI-722747(isoform-parent)|uniprotkb:P43250-2(isoform-parent)|ensembl:ENSG00000198055.11(gene)|ensembl:ENST00000528793.5(transcript)|entrezgene/locuslink:2870(identity)		-	-	figure legend:Table S2|full coverage:Only protein-protein interactions	taxid:4932(yeasx)|taxid:4932("Saccharomyces cerevisiae (Baker's yeast)")	-	2020-09-16	2020-09-18	crc64:A12EE761403740F5	crc64:BD7C24E9624DDFEC	-	-	mutation disrupting interaction strength:670-671	-	0	0	psi-mi:"MI:0396"(predetermined participant)	psi-mi:"MI:0396"(predetermined participant)
uniprotkb:P05067	uniprotkb:P43354	intact:EBI-28985182|uniprotkb:B2R5V1|uniprotkb:D3DSD1|uniprotkb:D3DSD2|uniprotkb:D3DSD3|uniprotkb:P09000|uniprotkb:P78438|uniprotkb:Q13764|uniprotkb:Q13778|uniprotkb:Q13793|uniprotkb:Q6GSC0|uniprotkb:Q8WZ99|uniprotkb:Q9UC33|uniprotkb:Q9UCC8|uniprotkb:Q9UCD1|uniprotkb:Q9UQ58|uniprotkb:Q16011|uniprotkb:Q16014|uniprotkb:Q16019|uniprotkb:Q16020|uniprotkb:Q9BT38|uniprotkb:Q9UCA9|uniprotkb:Q9UCB6|unipr…	uniprotkb:Q16311|uniprotkb:Q53RZ2|uniprotkb:Q6NXU0|ensembl:ENSP00000344479.4|ensembl:ENSP00000386747.1|intact:EBI-2681738|uniprotkb:P43354	psi-mi:a4_human(display_short)|psi-mi:Amyloid-beta precursor protein(display_long)|uniprotkb:APP(gene name)|uniprotkb:"Amyloid-beta (A4) precursor protein"(gene name synonym)|uniprotkb:Alzheimer disease amyloid A4 protein homolog(gene name synonym)|uniprotkb:Amyloid-beta A4 protein(gene name synonym)|uniprotkb:Amyloid precursor protein(gene name synonym)|uniprotkb:APPI(gene name synonym)|uniprotk…	psi-mi:nr4a2_human(display_short)|psi-mi:Nuclear receptor subfamily 4 group A member 2(display_long)|uniprotkb:NR4A2(gene name)|uniprotkb:Transcriptionally-inducible nuclear receptor(gene name synonym)|uniprotkb:Orphan nuclear receptor NURR1(gene name synonym)|uniprotkb:Immediate-early response protein NOT(gene name synonym)|uniprotkb:TINUR(gene name synonym)|uniprotkb:Nurr1(gene name synonym)|un…	psi-mi:"MI:1356"(validated two hybrid)	Haenig C. et al.(2020)	intact:EBI-25827495|doi:10.1016/j.celrep.2020.108050|pubmed:32814053|imex:IM-28217	taxid:9606(human)|taxid:9606(Homo sapiens)	taxid:9606(human)|taxid:9606(Homo sapiens)	psi-mi:"MI:0915"(physical association)	psi-mi:"MI:0469"(European Bioinformatics Institute)	intact:EBI-26246216|imex:IM-28217-81119	intact-miscore:0.56	-	psi-mi:"MI:0499"(unspecified role)	psi-mi:"MI:0499"(unspecified role)	psi-mi:"MI:0497"(neutral component)	psi-mi:"MI:0497"(neutral component)	psi-mi:"MI:0326"(protein)	psi-mi:"MI:0326"(protein)	efo:"Orphanet:324723"|efo:"Orphanet:324718"|efo:"Orphanet:324713"|efo:"Orphanet:324708"|efo:"Orphanet:324703"|efo:"Orphanet:1020"|efo:"Orphanet:100006"|reactome:R-HSA-8957275|reactome:R-HSA-8862803|reactome:R-HSA-879415|reactome:R-HSA-844456|reactome:R-HSA-445989|reactome:R-HSA-444473|reactome:R-HSA-432720|reactome:R-HSA-418594|reactome:R-HSA-416476|reactome:R-HSA-381426|reactome:R-HSA-3000178|re…	efo:"Orphanet:98808"|reactome:R-HSA-4090294|reactome:R-HSA-383280|refseq:XP_016859708.1|refseq:XP_005246679.1|refseq:NP_006177.1|ensembl:ENST00000409572.5(transcript)|ensembl:ENST00000339562.9(transcript)|ensembl:ENSG00000153234.16(gene)|go:"GO:2001234"|go:"GO:1990837"|go:"GO:1904948"|go:"GO:0003677"|go:"GO:0001975"|go:"GO:0001764"|go:"GO:0001666"|go:"GO:0001228"|go:"GO:0000981"|go:"GO:0000978"|g…		-	-	figure legend:Table S2|full coverage:Only protein-protein interactions	taxid:4932(yeasx)|taxid:4932("Saccharomyces cerevisiae (Baker's yeast)")	-	2020-09-16	2020-09-18	crc64:A12EE761403740F5	crc64:28D8199AACE3E211	-	-	mutation disrupting interaction strength:670-671	-	0	0	psi-mi:"MI:0396"(predetermined participant)	psi-mi:"MI:0396"(predetermined participant)
uniprotkb:P05067	uniprotkb:P43405	intact:EBI-28985182|uniprotkb:B2R5V1|uniprotkb:D3DSD1|uniprotkb:D3DSD2|uniprotkb:D3DSD3|uniprotkb:P09000|uniprotkb:P78438|uniprotkb:Q13764|uniprotkb:Q13778|uniprotkb:Q13793|uniprotkb:Q6GSC0|uniprotkb:Q8WZ99|uniprotkb:Q9UC33|uniprotkb:Q9UCC8|uniprotkb:Q9UCD1|uniprotkb:Q9UQ58|uniprotkb:Q16011|uniprotkb:Q16014|uniprotkb:Q16019|uniprotkb:Q16020|uniprotkb:Q9BT38|uniprotkb:Q9UCA9|uniprotkb:Q9UCB6|unipr…	ensembl:ENSP00000364898.1|ensembl:ENSP00000364907.4|intact:EBI-78302|uniprotkb:P43405	psi-mi:a4_human(display_short)|psi-mi:Amyloid-beta precursor protein(display_long)|uniprotkb:APP(gene name)|uniprotkb:"Amyloid-beta (A4) precursor protein"(gene name synonym)|uniprotkb:Alzheimer disease amyloid A4 protein homolog(gene name synonym)|uniprotkb:Amyloid-beta A4 protein(gene name synonym)|uniprotkb:Amyloid precursor protein(gene name synonym)|uniprotkb:APPI(gene name synonym)|uniprotk…	psi-mi:ksyk_human(display_short)|psi-mi:Tyrosine-protein kinase SYK(display_long)|uniprotkb:SYK(gene name)|uniprotkb:p72-Syk(gene name synonym)|uniprotkb:Spleen tyrosine kinase(gene name synonym)|IntAct:"clone id: CCSB_3739"(author assigned name)	psi-mi:"MI:1356"(validated two hybrid)	Haenig C. et al.(2020)	intact:EBI-25827495|doi:10.1016/j.celrep.2020.108050|pubmed:32814053|imex:IM-28217	taxid:9606(human)|taxid:9606(Homo sapiens)	taxid:9606(human)|taxid:9606(Homo sapiens)	psi-mi:"MI:0915"(physical association)	psi-mi:"MI:0469"(European Bioinformatics Institute)	intact:EBI-26246228|imex:IM-28217-57571	intact-miscore:0.56	-	psi-mi:"MI:0499"(unspecified role)	psi-mi:"MI:0499"(unspecified role)	psi-mi:"MI:0497"(neutral component)	psi-mi:"MI:0497"(neutral component)	psi-mi:"MI:0326"(protein)	psi-mi:"MI:0326"(protein)	efo:"Orphanet:324723"|efo:"Orphanet:324718"|efo:"Orphanet:324713"|efo:"Orphanet:324708"|efo:"Orphanet:324703"|efo:"Orphanet:1020"|efo:"Orphanet:100006"|reactome:R-HSA-8957275|reactome:R-HSA-8862803|reactome:R-HSA-879415|reactome:R-HSA-844456|reactome:R-HSA-445989|reactome:R-HSA-444473|reactome:R-HSA-432720|reactome:R-HSA-418594|reactome:R-HSA-416476|reactome:R-HSA-381426|reactome:R-HSA-3000178|re…	reactome:R-HSA-983695|reactome:R-HSA-9706374|reactome:R-HSA-9705462|reactome:R-HSA-9679191|reactome:R-HSA-9674555|reactome:R-HSA-9664422|reactome:R-HSA-9664323|reactome:R-HSA-912631|reactome:R-HSA-9020558|reactome:R-HSA-5621480|reactome:R-HSA-5607764|reactome:R-HSA-354192|reactome:R-HSA-2871809|reactome:R-HSA-2871796|reactome:R-HSA-2730905|reactome:R-HSA-2454202|reactome:R-HSA-2424491|reactome:R-…		-	-	figure legend:Table S2|full coverage:Only protein-protein interactions	taxid:4932(yeasx)|taxid:4932("Saccharomyces cerevisiae (Baker's yeast)")	-	2020-09-16	2020-09-18	crc64:A12EE761403740F5	crc64:EAA6BDE65881FC68	-	-	mutation disrupting interaction strength:670-671	-	0	0	psi-mi:"MI:0396"(predetermined participant)	psi-mi:"MI:0396"(predetermined participant)
uniprotkb:P05067	uniprotkb:P43405-2	intact:EBI-28985182|uniprotkb:B2R5V1|uniprotkb:D3DSD1|uniprotkb:D3DSD2|uniprotkb:D3DSD3|uniprotkb:P09000|uniprotkb:P78438|uniprotkb:Q13764|uniprotkb:Q13778|uniprotkb:Q13793|uniprotkb:Q6GSC0|uniprotkb:Q8WZ99|uniprotkb:Q9UC33|uniprotkb:Q9UCC8|uniprotkb:Q9UCD1|uniprotkb:Q9UQ58|uniprotkb:Q16011|uniprotkb:Q16014|uniprotkb:Q16019|uniprotkb:Q16020|uniprotkb:Q9BT38|uniprotkb:Q9UCA9|uniprotkb:Q9UCB6|unipr…	intact:EBI-25892332|uniprotkb:P43405-2	psi-mi:a4_human(display_short)|psi-mi:Amyloid-beta precursor protein(display_long)|uniprotkb:APP(gene name)|uniprotkb:"Amyloid-beta (A4) precursor protein"(gene name synonym)|uniprotkb:Alzheimer disease amyloid A4 protein homolog(gene name synonym)|uniprotkb:Amyloid-beta A4 protein(gene name synonym)|uniprotkb:Amyloid precursor protein(gene name synonym)|uniprotkb:APPI(gene name synonym)|uniprotk…	psi-mi:p434052(display_short)|psi-mi:Isoform Short of Tyrosine-protein kinase SYK(display_long)|uniprotkb:SYK(gene name)|IntAct:"clone id: CCSB_3006"(author assigned name)	psi-mi:"MI:1356"(validated two hybrid)	Haenig C. et al.(2020)	intact:EBI-25827495|doi:10.1016/j.celrep.2020.108050|pubmed:32814053|imex:IM-28217	taxid:9606(human)|taxid:9606(Homo sapiens)	taxid:9606(human)|taxid:9606(Homo sapiens)	psi-mi:"MI:0915"(physical association)	psi-mi:"MI:0469"(European Bioinformatics Institute)	intact:EBI-26246240|imex:IM-28217-21995	intact-miscore:0.56	-	psi-mi:"MI:0499"(unspecified role)	psi-mi:"MI:0499"(unspecified role)	psi-mi:"MI:0497"(neutral component)	psi-mi:"MI:0497"(neutral component)	psi-mi:"MI:0326"(protein)	psi-mi:"MI:0326"(protein)	efo:"Orphanet:324723"|efo:"Orphanet:324718"|efo:"Orphanet:324713"|efo:"Orphanet:324708"|efo:"Orphanet:324703"|efo:"Orphanet:1020"|efo:"Orphanet:100006"|reactome:R-HSA-8957275|reactome:R-HSA-8862803|reactome:R-HSA-879415|reactome:R-HSA-844456|reactome:R-HSA-445989|reactome:R-HSA-444473|reactome:R-HSA-432720|reactome:R-HSA-418594|reactome:R-HSA-416476|reactome:R-HSA-381426|reactome:R-HSA-3000178|re…	uniprotkb:P43405-2(isoform-parent)|entrezgene/locuslink:6850(identity)		-	-	figure legend:Table S2|full coverage:Only protein-protein interactions	taxid:4932(yeasx)|taxid:4932("Saccharomyces cerevisiae (Baker's yeast)")	-	2020-09-16	2020-09-18	crc64:A12EE761403740F5	-	-	-	mutation disrupting interaction strength:670-671	-	0	0	psi-mi:"MI:0396"(predetermined participant)	psi-mi:"MI:0396"(predetermined participant)
uniprotkb:P05067	uniprotkb:P43681	intact:EBI-28985182|uniprotkb:B2R5V1|uniprotkb:D3DSD1|uniprotkb:D3DSD2|uniprotkb:D3DSD3|uniprotkb:P09000|uniprotkb:P78438|uniprotkb:Q13764|uniprotkb:Q13778|uniprotkb:Q13793|uniprotkb:Q6GSC0|uniprotkb:Q8WZ99|uniprotkb:Q9UC33|uniprotkb:Q9UCC8|uniprotkb:Q9UCD1|uniprotkb:Q9UQ58|uniprotkb:Q16011|uniprotkb:Q16014|uniprotkb:Q16019|uniprotkb:Q16020|uniprotkb:Q9BT38|uniprotkb:Q9UCA9|uniprotkb:Q9UCB6|unipr…	intact:MINT-3015931|intact:MINT-4869480|uniprotkb:Q4JGR7|uniprotkb:Q4VAQ6|uniprotkb:Q4VAQ5|ensembl:ENSP00000359285.4|intact:EBI-7132379|uniprotkb:P43681	psi-mi:a4_human(display_short)|psi-mi:Amyloid-beta precursor protein(display_long)|uniprotkb:APP(gene name)|uniprotkb:"Amyloid-beta (A4) precursor protein"(gene name synonym)|uniprotkb:Alzheimer disease amyloid A4 protein homolog(gene name synonym)|uniprotkb:Amyloid-beta A4 protein(gene name synonym)|uniprotkb:Amyloid precursor protein(gene name synonym)|uniprotkb:APPI(gene name synonym)|uniprotk…	psi-mi:acha4_human(display_short)|psi-mi:Neuronal acetylcholine receptor subunit alpha-4(display_long)|uniprotkb:CHRNA4(gene name)|uniprotkb:NACRA4(gene name synonym)|IntAct:"clone id: IOH63268"(author assigned name)	psi-mi:"MI:1356"(validated two hybrid)	Haenig C. et al.(2020)	intact:EBI-25827495|doi:10.1016/j.celrep.2020.108050|pubmed:32814053|imex:IM-28217	taxid:9606(human)|taxid:9606(Homo sapiens)	taxid:9606(human)|taxid:9606(Homo sapiens)	psi-mi:"MI:0915"(physical association)	psi-mi:"MI:0469"(European Bioinformatics Institute)	intact:EBI-26246252|imex:IM-28217-57573	intact-miscore:0.56	-	psi-mi:"MI:0499"(unspecified role)	psi-mi:"MI:0499"(unspecified role)	psi-mi:"MI:0497"(neutral component)	psi-mi:"MI:0497"(neutral component)	psi-mi:"MI:0326"(protein)	psi-mi:"MI:0326"(protein)	efo:"Orphanet:324723"|efo:"Orphanet:324718"|efo:"Orphanet:324713"|efo:"Orphanet:324708"|efo:"Orphanet:324703"|efo:"Orphanet:1020"|efo:"Orphanet:100006"|reactome:R-HSA-8957275|reactome:R-HSA-8862803|reactome:R-HSA-879415|reactome:R-HSA-844456|reactome:R-HSA-445989|reactome:R-HSA-444473|reactome:R-HSA-432720|reactome:R-HSA-418594|reactome:R-HSA-416476|reactome:R-HSA-381426|reactome:R-HSA-3000178|re…	efo:"Orphanet:98784"|reactome:R-HSA-629597|reactome:R-HSA-629594|reactome:R-HSA-629587|refseq:XP_011526826.1|refseq:NP_001243502.1|refseq:NP_000735.1|mint:P43681|ensembl:ENSP00000359285.4|ensembl:ENST00000370263.9(transcript)|ensembl:ENSG00000101204.18(gene)|go:"GO:0060080"|go:"GO:0051899"|go:"GO:0050890"|go:"GO:0050877"|go:"GO:0045211"|go:"GO:0045202"|go:"GO:0043025"|go:"GO:0043005"|interpro:IPR…		-	function:"Defects in CHRNA4 are the cause of autosomal dominant nocturnal frontal lobe epilepsy type 1 (ENFL1) [MIM:600513]; also symbolized ADNFLE. ENFL1 is a disease characterized by clusters of motor seizures during sleep"|function:After binding acetylcholine, the AChR responds by an extensive change in conformation that affects all subunits and leads to opening of an ion-conducting channel ac…	figure legend:Table S2|full coverage:Only protein-protein interactions	taxid:4932(yeasx)|taxid:4932("Saccharomyces cerevisiae (Baker's yeast)")	-	2020-09-16	2020-09-18	crc64:A12EE761403740F5	crc64:B3A0C0151E5A2AA8	-	-	mutation disrupting interaction strength:670-671	-	0	0	psi-mi:"MI:0396"(predetermined participant)	psi-mi:"MI:0396"(predetermined participant)
uniprotkb:P05067	uniprotkb:P46379-2	intact:EBI-28985182|uniprotkb:B2R5V1|uniprotkb:D3DSD1|uniprotkb:D3DSD2|uniprotkb:D3DSD3|uniprotkb:P09000|uniprotkb:P78438|uniprotkb:Q13764|uniprotkb:Q13778|uniprotkb:Q13793|uniprotkb:Q6GSC0|uniprotkb:Q8WZ99|uniprotkb:Q9UC33|uniprotkb:Q9UCC8|uniprotkb:Q9UCD1|uniprotkb:Q9UQ58|uniprotkb:Q16011|uniprotkb:Q16014|uniprotkb:Q16019|uniprotkb:Q16020|uniprotkb:Q9BT38|uniprotkb:Q9UCA9|uniprotkb:Q9UCB6|unipr…	ensembl:ENSP00000211379.5|ensembl:ENSP00000365143.4|ensembl:ENSP00000372938.4|ensembl:ENSP00000372940.2|ensembl:ENSP00000389121.1|ensembl:ENSP00000410156.2|ensembl:ENSP00000412110.1|ensembl:ENSP00000413698.2|intact:EBI-10988864|uniprotkb:P46379-2	psi-mi:a4_human(display_short)|psi-mi:Amyloid-beta precursor protein(display_long)|uniprotkb:APP(gene name)|uniprotkb:"Amyloid-beta (A4) precursor protein"(gene name synonym)|uniprotkb:Alzheimer disease amyloid A4 protein homolog(gene name synonym)|uniprotkb:Amyloid-beta A4 protein(gene name synonym)|uniprotkb:Amyloid precursor protein(gene name synonym)|uniprotkb:APPI(gene name synonym)|uniprotk…	psi-mi:p46379-2(display_short)|psi-mi:Large proline-rich protein BAG6(display_long)|uniprotkb:BAG family molecular chaperone regulator 6(gene name synonym)|uniprotkb:BAT3(gene name synonym)|uniprotkb:BCL2-associated athanogene 6(gene name synonym)|uniprotkb:G3(gene name synonym)|uniprotkb:HLA-B-associated transcript 3(gene name synonym)|uniprotkb:Protein G3(gene name synonym)|uniprotkb:Protein Sc…	psi-mi:"MI:1356"(validated two hybrid)	Haenig C. et al.(2020)	intact:EBI-25827495|doi:10.1016/j.celrep.2020.108050|pubmed:32814053|imex:IM-28217	taxid:9606(human)|taxid:9606(Homo sapiens)	taxid:9606(human)|taxid:9606(Homo sapiens)	psi-mi:"MI:0915"(physical association)	psi-mi:"MI:0469"(European Bioinformatics Institute)	intact:EBI-26246264|imex:IM-28217-21997	intact-miscore:0.56	-	psi-mi:"MI:0499"(unspecified role)	psi-mi:"MI:0499"(unspecified role)	psi-mi:"MI:0497"(neutral component)	psi-mi:"MI:0497"(neutral component)	psi-mi:"MI:0326"(protein)	psi-mi:"MI:0326"(protein)	efo:"Orphanet:324723"|efo:"Orphanet:324718"|efo:"Orphanet:324713"|efo:"Orphanet:324708"|efo:"Orphanet:324703"|efo:"Orphanet:1020"|efo:"Orphanet:100006"|reactome:R-HSA-8957275|reactome:R-HSA-8862803|reactome:R-HSA-879415|reactome:R-HSA-844456|reactome:R-HSA-445989|reactome:R-HSA-444473|reactome:R-HSA-432720|reactome:R-HSA-418594|reactome:R-HSA-416476|reactome:R-HSA-381426|reactome:R-HSA-3000178|re…	intact:EBI-347552(isoform-parent)|uniprotkb:P46379-2(isoform-parent)|ensembl:ENSG00000096155.15(gene)|ensembl:ENSG00000204463.14(gene)|ensembl:ENSG00000229524.10(gene)|ensembl:ENSG00000233348.10(gene)|ensembl:ENST00000211379.9(transcript)|ensembl:ENST00000375976.8(transcript)|ensembl:ENST00000383446.8(transcript)|ensembl:ENST00000383448.6(transcript)|ensembl:ENST00000417144.5(transcript)|ensembl:…		-	-	figure legend:Table S2|full coverage:Only protein-protein interactions	taxid:4932(yeasx)|taxid:4932("Saccharomyces cerevisiae (Baker's yeast)")	-	2020-09-16	2020-09-18	crc64:A12EE761403740F5	crc64:8A67290BC8176ABA	-	-	mutation causing an interaction:670-671	-	0	0	psi-mi:"MI:0396"(predetermined participant)	psi-mi:"MI:0396"(predetermined participant)
uniprotkb:P05067	uniprotkb:P46779	intact:EBI-28985182|uniprotkb:B2R5V1|uniprotkb:D3DSD1|uniprotkb:D3DSD2|uniprotkb:D3DSD3|uniprotkb:P09000|uniprotkb:P78438|uniprotkb:Q13764|uniprotkb:Q13778|uniprotkb:Q13793|uniprotkb:Q6GSC0|uniprotkb:Q8WZ99|uniprotkb:Q9UC33|uniprotkb:Q9UCC8|uniprotkb:Q9UCD1|uniprotkb:Q9UQ58|uniprotkb:Q16011|uniprotkb:Q16014|uniprotkb:Q16019|uniprotkb:Q16020|uniprotkb:Q9BT38|uniprotkb:Q9UCA9|uniprotkb:Q9UCB6|unipr…	uniprotkb:B2R4A6|uniprotkb:B4DEP9|uniprotkb:E9PB24|uniprotkb:C9JB50|uniprotkb:G5E9L2|uniprotkb:Q6IAY0|uniprotkb:Q96FX1|uniprotkb:Q9BWQ0|ensembl:ENSP00000342787.3|ensembl:ENSP00000453319.1|intact:EBI-366357|uniprotkb:P46779	psi-mi:a4_human(display_short)|psi-mi:Amyloid-beta precursor protein(display_long)|uniprotkb:APP(gene name)|uniprotkb:"Amyloid-beta (A4) precursor protein"(gene name synonym)|uniprotkb:Alzheimer disease amyloid A4 protein homolog(gene name synonym)|uniprotkb:Amyloid-beta A4 protein(gene name synonym)|uniprotkb:Amyloid precursor protein(gene name synonym)|uniprotkb:APPI(gene name synonym)|uniprotk…	psi-mi:rl28_human(display_short)|psi-mi:Large ribosomal subunit protein eL28(display_long)|uniprotkb:RPL28(gene name)|uniprotkb:60S ribosomal protein L28(gene name synonym)|IntAct:"clone id: CCSB_7034"(author assigned name)	psi-mi:"MI:1356"(validated two hybrid)	Haenig C. et al.(2020)	intact:EBI-25827495|doi:10.1016/j.celrep.2020.108050|pubmed:32814053|imex:IM-28217	taxid:9606(human)|taxid:9606(Homo sapiens)	taxid:9606(human)|taxid:9606(Homo sapiens)	psi-mi:"MI:0915"(physical association)	psi-mi:"MI:0469"(European Bioinformatics Institute)	intact:EBI-26246278|imex:IM-28217-81125	intact-miscore:0.56	-	psi-mi:"MI:0499"(unspecified role)	psi-mi:"MI:0499"(unspecified role)	psi-mi:"MI:0497"(neutral component)	psi-mi:"MI:0497"(neutral component)	psi-mi:"MI:0326"(protein)	psi-mi:"MI:0326"(protein)	efo:"Orphanet:324723"|efo:"Orphanet:324718"|efo:"Orphanet:324713"|efo:"Orphanet:324708"|efo:"Orphanet:324703"|efo:"Orphanet:1020"|efo:"Orphanet:100006"|reactome:R-HSA-8957275|reactome:R-HSA-8862803|reactome:R-HSA-879415|reactome:R-HSA-844456|reactome:R-HSA-445989|reactome:R-HSA-444473|reactome:R-HSA-432720|reactome:R-HSA-418594|reactome:R-HSA-416476|reactome:R-HSA-381426|reactome:R-HSA-3000178|re…	reactome:R-HSA-975957|reactome:R-HSA-975956|reactome:R-HSA-9633012|reactome:R-HSA-9010553|reactome:R-HSA-72764|reactome:R-HSA-72706|reactome:R-HSA-72689|reactome:R-HSA-6791226|reactome:R-HSA-2408557|reactome:R-HSA-192823|reactome:R-HSA-1799339|reactome:R-HSA-156902|reactome:R-HSA-156827|refseq:NP_001129607.1|refseq:NP_001129606.1|refseq:NP_000982.2|refseq:NP_001129609.1|refseq:NP_001129608.1|mint…		-	-	figure legend:Table S2|full coverage:Only protein-protein interactions	taxid:4932(yeasx)|taxid:4932("Saccharomyces cerevisiae (Baker's yeast)")	-	2020-09-16	2020-09-18	crc64:A12EE761403740F5	crc64:44DCDE45473D7C7B	-	-	mutation disrupting interaction strength:670-671	-	0	0	psi-mi:"MI:0396"(predetermined participant)	psi-mi:"MI:0396"(predetermined participant)
uniprotkb:P05067	uniprotkb:P48454	intact:EBI-28985182|uniprotkb:B2R5V1|uniprotkb:D3DSD1|uniprotkb:D3DSD2|uniprotkb:D3DSD3|uniprotkb:P09000|uniprotkb:P78438|uniprotkb:Q13764|uniprotkb:Q13778|uniprotkb:Q13793|uniprotkb:Q6GSC0|uniprotkb:Q8WZ99|uniprotkb:Q9UC33|uniprotkb:Q9UCC8|uniprotkb:Q9UCD1|uniprotkb:Q9UQ58|uniprotkb:Q16011|uniprotkb:Q16014|uniprotkb:Q16019|uniprotkb:Q16020|uniprotkb:Q9BT38|uniprotkb:Q9UCA9|uniprotkb:Q9UCB6|unipr…	uniprotkb:Q9H4M5|uniprotkb:Q9BSS6|uniprotkb:B4DRT5|ensembl:ENSP00000240139.5|intact:EBI-2827192|uniprotkb:P48454	psi-mi:a4_human(display_short)|psi-mi:Amyloid-beta precursor protein(display_long)|uniprotkb:APP(gene name)|uniprotkb:"Amyloid-beta (A4) precursor protein"(gene name synonym)|uniprotkb:Alzheimer disease amyloid A4 protein homolog(gene name synonym)|uniprotkb:Amyloid-beta A4 protein(gene name synonym)|uniprotkb:Amyloid precursor protein(gene name synonym)|uniprotkb:APPI(gene name synonym)|uniprotk…	psi-mi:pp2bc_human(display_short)|psi-mi:Serine/threonine-protein phosphatase 2B catalytic subunit gamma isoform(display_long)|uniprotkb:PPP3CC(gene name)|uniprotkb:Calmodulin-dependent calcineurin A subunit gamma isoform(gene name synonym)|uniprotkb:Calcineurin, testis-specific catalytic subunit(gene name synonym)|uniprotkb:CAM-PRP catalytic subunit(gene name synonym)|uniprotkb:CALNA3(gene name …	psi-mi:"MI:1356"(validated two hybrid)	Haenig C. et al.(2020)	intact:EBI-25827495|doi:10.1016/j.celrep.2020.108050|pubmed:32814053|imex:IM-28217	taxid:9606(human)|taxid:9606(Homo sapiens)	taxid:9606(human)|taxid:9606(Homo sapiens)	psi-mi:"MI:0915"(physical association)	psi-mi:"MI:0469"(European Bioinformatics Institute)	intact:EBI-26246290|imex:IM-28217-92843	intact-miscore:0.56	-	psi-mi:"MI:0499"(unspecified role)	psi-mi:"MI:0499"(unspecified role)	psi-mi:"MI:0497"(neutral component)	psi-mi:"MI:0497"(neutral component)	psi-mi:"MI:0326"(protein)	psi-mi:"MI:0326"(protein)	efo:"Orphanet:324723"|efo:"Orphanet:324718"|efo:"Orphanet:324713"|efo:"Orphanet:324708"|efo:"Orphanet:324703"|efo:"Orphanet:1020"|efo:"Orphanet:100006"|reactome:R-HSA-8957275|reactome:R-HSA-8862803|reactome:R-HSA-879415|reactome:R-HSA-844456|reactome:R-HSA-445989|reactome:R-HSA-444473|reactome:R-HSA-432720|reactome:R-HSA-418594|reactome:R-HSA-416476|reactome:R-HSA-381426|reactome:R-HSA-3000178|re…	interpro:IPR004843|interpro:IPR006186|interpro:IPR029052|interpro:IPR041751|interpro:IPR043360|rcsb pdb:7U0T|go:"GO:0004723"|go:"GO:0005516"|go:"GO:0005737"|go:"GO:0005739"|go:"GO:0005829"|go:"GO:0005955"|go:"GO:0006470"|go:"GO:0008287"|go:"GO:0017018"|go:"GO:0033173"|go:"GO:0033192"|go:"GO:0046872"|go:"GO:0070886"|go:"GO:0097720"|go:"GO:0098793"|go:"GO:0098978"|go:"GO:1900244"|go:"GO:1905665"|go…		-	-	figure legend:Table S2|full coverage:Only protein-protein interactions	taxid:4932(yeasx)|taxid:4932("Saccharomyces cerevisiae (Baker's yeast)")	-	2020-09-16	2020-09-18	crc64:A12EE761403740F5	crc64:1C3AA7996660D575	-	-	mutation disrupting interaction strength:670-671	-	0	0	psi-mi:"MI:0396"(predetermined participant)	psi-mi:"MI:0396"(predetermined participant)
uniprotkb:P05067	uniprotkb:P48730	intact:EBI-28985182|uniprotkb:B2R5V1|uniprotkb:D3DSD1|uniprotkb:D3DSD2|uniprotkb:D3DSD3|uniprotkb:P09000|uniprotkb:P78438|uniprotkb:Q13764|uniprotkb:Q13778|uniprotkb:Q13793|uniprotkb:Q6GSC0|uniprotkb:Q8WZ99|uniprotkb:Q9UC33|uniprotkb:Q9UCC8|uniprotkb:Q9UCD1|uniprotkb:Q9UQ58|uniprotkb:Q16011|uniprotkb:Q16014|uniprotkb:Q16019|uniprotkb:Q16020|uniprotkb:Q9BT38|uniprotkb:Q9UCA9|uniprotkb:Q9UCB6|unipr…	uniprotkb:A2I2P2|uniprotkb:Q96KZ6|uniprotkb:Q9BTN5|ensembl:ENSP00000324464.6|intact:EBI-751621|uniprotkb:P48730	psi-mi:a4_human(display_short)|psi-mi:Amyloid-beta precursor protein(display_long)|uniprotkb:APP(gene name)|uniprotkb:"Amyloid-beta (A4) precursor protein"(gene name synonym)|uniprotkb:Alzheimer disease amyloid A4 protein homolog(gene name synonym)|uniprotkb:Amyloid-beta A4 protein(gene name synonym)|uniprotkb:Amyloid precursor protein(gene name synonym)|uniprotkb:APPI(gene name synonym)|uniprotk…	psi-mi:kc1d_human(display_short)|psi-mi:Casein kinase I isoform delta(display_long)|uniprotkb:CSNK1D(gene name)|uniprotkb:Tau-protein kinase CSNK1D(gene name synonym)|uniprotkb:HCKID(gene name synonym)|IntAct:"clone id: CCSB_3787"(author assigned name)	psi-mi:"MI:1356"(validated two hybrid)	Haenig C. et al.(2020)	intact:EBI-25827495|doi:10.1016/j.celrep.2020.108050|pubmed:32814053|imex:IM-28217	taxid:9606(human)|taxid:9606(Homo sapiens)	taxid:9606(human)|taxid:9606(Homo sapiens)	psi-mi:"MI:0915"(physical association)	psi-mi:"MI:0469"(European Bioinformatics Institute)	intact:EBI-26246302|imex:IM-28217-10131	intact-miscore:0.56	-	psi-mi:"MI:0499"(unspecified role)	psi-mi:"MI:0499"(unspecified role)	psi-mi:"MI:0497"(neutral component)	psi-mi:"MI:0497"(neutral component)	psi-mi:"MI:0326"(protein)	psi-mi:"MI:0326"(protein)	efo:"Orphanet:324723"|efo:"Orphanet:324718"|efo:"Orphanet:324713"|efo:"Orphanet:324708"|efo:"Orphanet:324703"|efo:"Orphanet:1020"|efo:"Orphanet:100006"|reactome:R-HSA-8957275|reactome:R-HSA-8862803|reactome:R-HSA-879415|reactome:R-HSA-844456|reactome:R-HSA-445989|reactome:R-HSA-444473|reactome:R-HSA-432720|reactome:R-HSA-418594|reactome:R-HSA-416476|reactome:R-HSA-381426|reactome:R-HSA-3000178|re…	efo:"Orphanet:164736"|reactome:R-HSA-6791226|reactome:R-HSA-8854518|reactome:R-HSA-5620912|reactome:R-HSA-380320|reactome:R-HSA-204005|reactome:R-HSA-380284|reactome:R-HSA-380270|reactome:R-HSA-400253|reactome:R-HSA-380259|reactome:R-HSA-2565942|refseq:NP_620693.1|refseq:NP_001884.2|dip:DIP-39735N|mint:P48730|ensembl:ENSP00000376146.2|ensembl:ENST00000392334.7|ensembl:ENSP00000324464.6|ensembl:EN…		-	-	figure legend:Table S2|full coverage:Only protein-protein interactions	taxid:4932(yeasx)|taxid:4932("Saccharomyces cerevisiae (Baker's yeast)")	-	2020-09-16	2020-09-18	crc64:A12EE761403740F5	crc64:B97F1717A52466D2	-	-	mutation disrupting interaction strength:670-671	-	0	0	psi-mi:"MI:0396"(predetermined participant)	psi-mi:"MI:0396"(predetermined participant)
uniprotkb:P05067	uniprotkb:P48730-2	intact:EBI-28985182|uniprotkb:B2R5V1|uniprotkb:D3DSD1|uniprotkb:D3DSD2|uniprotkb:D3DSD3|uniprotkb:P09000|uniprotkb:P78438|uniprotkb:Q13764|uniprotkb:Q13778|uniprotkb:Q13793|uniprotkb:Q6GSC0|uniprotkb:Q8WZ99|uniprotkb:Q9UC33|uniprotkb:Q9UCC8|uniprotkb:Q9UCD1|uniprotkb:Q9UQ58|uniprotkb:Q16011|uniprotkb:Q16014|uniprotkb:Q16019|uniprotkb:Q16020|uniprotkb:Q9BT38|uniprotkb:Q9UCA9|uniprotkb:Q9UCB6|unipr…	ensembl:ENSP00000376146.2|intact:EBI-9087876|uniprotkb:P48730-2	psi-mi:a4_human(display_short)|psi-mi:Amyloid-beta precursor protein(display_long)|uniprotkb:APP(gene name)|uniprotkb:"Amyloid-beta (A4) precursor protein"(gene name synonym)|uniprotkb:Alzheimer disease amyloid A4 protein homolog(gene name synonym)|uniprotkb:Amyloid-beta A4 protein(gene name synonym)|uniprotkb:Amyloid precursor protein(gene name synonym)|uniprotkb:APPI(gene name synonym)|uniprotk…	psi-mi:p48730-2(display_short)|psi-mi:Casein kinase I isoform delta(display_long)|uniprotkb:HCKID(gene name synonym)|uniprotkb:Tau-protein kinase CSNK1D(gene name synonym)|uniprotkb:CSNK1D(gene name)|IntAct:"clone id: CCSB_7634"(author assigned name)	psi-mi:"MI:1356"(validated two hybrid)	Haenig C. et al.(2020)	intact:EBI-25827495|doi:10.1016/j.celrep.2020.108050|pubmed:32814053|imex:IM-28217	taxid:9606(human)|taxid:9606(Homo sapiens)	taxid:9606(human)|taxid:9606(Homo sapiens)	psi-mi:"MI:0915"(physical association)	psi-mi:"MI:0469"(European Bioinformatics Institute)	intact:EBI-26246314|imex:IM-28217-69393	intact-miscore:0.56	-	psi-mi:"MI:0499"(unspecified role)	psi-mi:"MI:0499"(unspecified role)	psi-mi:"MI:0497"(neutral component)	psi-mi:"MI:0497"(neutral component)	psi-mi:"MI:0326"(protein)	psi-mi:"MI:0326"(protein)	efo:"Orphanet:324723"|efo:"Orphanet:324718"|efo:"Orphanet:324713"|efo:"Orphanet:324708"|efo:"Orphanet:324703"|efo:"Orphanet:1020"|efo:"Orphanet:100006"|reactome:R-HSA-8957275|reactome:R-HSA-8862803|reactome:R-HSA-879415|reactome:R-HSA-844456|reactome:R-HSA-445989|reactome:R-HSA-444473|reactome:R-HSA-432720|reactome:R-HSA-418594|reactome:R-HSA-416476|reactome:R-HSA-381426|reactome:R-HSA-3000178|re…	intact:EBI-751621(isoform-parent)|uniprotkb:P48730-2(isoform-parent)|ensembl:ENSG00000141551.15(gene)|ensembl:ENST00000392334.7(transcript)|entrezgene/locuslink:1453(identity)		-	-	figure legend:Table S2|full coverage:Only protein-protein interactions	taxid:4932(yeasx)|taxid:4932("Saccharomyces cerevisiae (Baker's yeast)")	-	2020-09-16	2020-09-18	crc64:A12EE761403740F5	crc64:970B55B1AF6B56DD	-	-	mutation with no effect:670-671	-	0	0	psi-mi:"MI:0396"(predetermined participant)	psi-mi:"MI:0396"(predetermined participant)
uniprotkb:P05067	uniprotkb:P48736	intact:EBI-28985182|uniprotkb:B2R5V1|uniprotkb:D3DSD1|uniprotkb:D3DSD2|uniprotkb:D3DSD3|uniprotkb:P09000|uniprotkb:P78438|uniprotkb:Q13764|uniprotkb:Q13778|uniprotkb:Q13793|uniprotkb:Q6GSC0|uniprotkb:Q8WZ99|uniprotkb:Q9UC33|uniprotkb:Q9UCC8|uniprotkb:Q9UCD1|uniprotkb:Q9UQ58|uniprotkb:Q16011|uniprotkb:Q16014|uniprotkb:Q16019|uniprotkb:Q16020|uniprotkb:Q9BT38|uniprotkb:Q9UCA9|uniprotkb:Q9UCB6|unipr…	uniprotkb:A4D0Q6|uniprotkb:Q8IV23|uniprotkb:Q9BZC8|ensembl:ENSP00000352121.3|ensembl:ENSP00000392258.2|ensembl:ENSP00000419260.1|intact:EBI-1030384|uniprotkb:P48736	psi-mi:a4_human(display_short)|psi-mi:Amyloid-beta precursor protein(display_long)|uniprotkb:APP(gene name)|uniprotkb:"Amyloid-beta (A4) precursor protein"(gene name synonym)|uniprotkb:Alzheimer disease amyloid A4 protein homolog(gene name synonym)|uniprotkb:Amyloid-beta A4 protein(gene name synonym)|uniprotkb:Amyloid precursor protein(gene name synonym)|uniprotkb:APPI(gene name synonym)|uniprotk…	psi-mi:pk3cg_human(display_short)|psi-mi:Phosphatidylinositol 4,5-bisphosphate 3-kinase catalytic subunit gamma isoform(display_long)|uniprotkb:PIK3CG(gene name)|uniprotkb:Phosphatidylinositol 4,5-bisphosphate 3-kinase 110 kDa catalytic subunit gamma(gene name synonym)|uniprotkb:Serine/threonine protein kinase PIK3CG(gene name synonym)|uniprotkb:Phosphoinositide-3-kinase catalytic gamma polypepti…	psi-mi:"MI:1356"(validated two hybrid)	Haenig C. et al.(2020)	intact:EBI-25827495|doi:10.1016/j.celrep.2020.108050|pubmed:32814053|imex:IM-28217	taxid:9606(human)|taxid:9606(Homo sapiens)	taxid:9606(human)|taxid:9606(Homo sapiens)	psi-mi:"MI:0915"(physical association)	psi-mi:"MI:0469"(European Bioinformatics Institute)	intact:EBI-26246326|imex:IM-28217-21999	intact-miscore:0.56	-	psi-mi:"MI:0499"(unspecified role)	psi-mi:"MI:0499"(unspecified role)	psi-mi:"MI:0497"(neutral component)	psi-mi:"MI:0497"(neutral component)	psi-mi:"MI:0326"(protein)	psi-mi:"MI:0326"(protein)	efo:"Orphanet:324723"|efo:"Orphanet:324718"|efo:"Orphanet:324713"|efo:"Orphanet:324708"|efo:"Orphanet:324703"|efo:"Orphanet:1020"|efo:"Orphanet:100006"|reactome:R-HSA-8957275|reactome:R-HSA-8862803|reactome:R-HSA-879415|reactome:R-HSA-844456|reactome:R-HSA-445989|reactome:R-HSA-444473|reactome:R-HSA-432720|reactome:R-HSA-418594|reactome:R-HSA-416476|reactome:R-HSA-381426|reactome:R-HSA-3000178|re…	reactome:R-HSA-9680350|reactome:R-HSA-9027276|reactome:R-HSA-392451|reactome:R-HSA-1660499|reactome:R-HSA-114604|refseq:NP_002640.2|refseq:XP_005250500.1|refseq:NP_001269356.1|refseq:NP_001269355.1|dip:DIP-37781N|mint:P48736|ensembl:ENSP00000419260.1|ensembl:ENSP00000392258.2|ensembl:ENSP00000352121.3|ensembl:ENST00000496166.6(transcript)|ensembl:ENST00000440650.6(transcript)|ensembl:ENST00000359…		-	-	figure legend:Table S2|full coverage:Only protein-protein interactions	taxid:4932(yeasx)|taxid:4932("Saccharomyces cerevisiae (Baker's yeast)")	-	2020-09-16	2020-09-18	crc64:A12EE761403740F5	crc64:EF2B1A0E1CBEF406	-	-	mutation with no effect:670-671	-	0	0	psi-mi:"MI:0396"(predetermined participant)	psi-mi:"MI:0396"(predetermined participant)
uniprotkb:P05067	uniprotkb:P49711	intact:EBI-28985182|uniprotkb:B2R5V1|uniprotkb:D3DSD1|uniprotkb:D3DSD2|uniprotkb:D3DSD3|uniprotkb:P09000|uniprotkb:P78438|uniprotkb:Q13764|uniprotkb:Q13778|uniprotkb:Q13793|uniprotkb:Q6GSC0|uniprotkb:Q8WZ99|uniprotkb:Q9UC33|uniprotkb:Q9UCC8|uniprotkb:Q9UCD1|uniprotkb:Q9UQ58|uniprotkb:Q16011|uniprotkb:Q16014|uniprotkb:Q16019|uniprotkb:Q16020|uniprotkb:Q9BT38|uniprotkb:Q9UCA9|uniprotkb:Q9UCB6|unipr…	uniprotkb:Q53XI7|uniprotkb:B5MC38|uniprotkb:Q59EL8|ensembl:ENSP00000264010.4|ensembl:ENSP00000493495.1|ensembl:ENSP00000494408.1|ensembl:ENSP00000494538.1|ensembl:ENSP00000495348.1|intact:EBI-932887|uniprotkb:P49711	psi-mi:a4_human(display_short)|psi-mi:Amyloid-beta precursor protein(display_long)|uniprotkb:APP(gene name)|uniprotkb:"Amyloid-beta (A4) precursor protein"(gene name synonym)|uniprotkb:Alzheimer disease amyloid A4 protein homolog(gene name synonym)|uniprotkb:Amyloid-beta A4 protein(gene name synonym)|uniprotkb:Amyloid precursor protein(gene name synonym)|uniprotkb:APPI(gene name synonym)|uniprotk…	psi-mi:ctcf_human(display_short)|psi-mi:Transcriptional repressor CTCF(display_long)|uniprotkb:CTCF(gene name)|uniprotkb:11-zinc finger protein(gene name synonym)|uniprotkb:CTCFL paralog(gene name synonym)|uniprotkb:CCCTC-binding factor(gene name synonym)|IntAct:"clone id: CCSB_6173"(author assigned name)	psi-mi:"MI:1356"(validated two hybrid)	Haenig C. et al.(2020)	intact:EBI-25827495|doi:10.1016/j.celrep.2020.108050|pubmed:32814053|imex:IM-28217	taxid:9606(human)|taxid:9606(Homo sapiens)	taxid:9606(human)|taxid:9606(Homo sapiens)	psi-mi:"MI:0915"(physical association)	psi-mi:"MI:0469"(European Bioinformatics Institute)	intact:EBI-26246338|imex:IM-28217-45885	intact-miscore:0.56	-	psi-mi:"MI:0499"(unspecified role)	psi-mi:"MI:0499"(unspecified role)	psi-mi:"MI:0497"(neutral component)	psi-mi:"MI:0497"(neutral component)	psi-mi:"MI:0326"(protein)	psi-mi:"MI:0326"(protein)	efo:"Orphanet:324723"|efo:"Orphanet:324718"|efo:"Orphanet:324713"|efo:"Orphanet:324708"|efo:"Orphanet:324703"|efo:"Orphanet:1020"|efo:"Orphanet:100006"|reactome:R-HSA-8957275|reactome:R-HSA-8862803|reactome:R-HSA-879415|reactome:R-HSA-844456|reactome:R-HSA-445989|reactome:R-HSA-444473|reactome:R-HSA-432720|reactome:R-HSA-418594|reactome:R-HSA-416476|reactome:R-HSA-381426|reactome:R-HSA-3000178|re…	efo:"Orphanet:363611"|reactome:R-HSA-5617472|refseq:NP_001177951.1|refseq:XP_016878357.1|refseq:NP_006556.1|dip:DIP-35252N|mint:P49711|ensembl:ENSP00000494538.1|ensembl:ENSP00000495348.1|ensembl:ENSP00000493495.1|ensembl:ENSP00000494408.1|ensembl:ENSP00000384707.1|ensembl:ENST00000401394.6|ensembl:ENSP00000264010.4|ensembl:ENST00000646076.1(transcript)|ensembl:ENST00000645699.1(transcript)|ensemb…		-	-	figure legend:Table S2|full coverage:Only protein-protein interactions	taxid:4932(yeasx)|taxid:4932("Saccharomyces cerevisiae (Baker's yeast)")	-	2020-09-16	2020-09-18	crc64:A12EE761403740F5	crc64:2110538B65DC5706	-	-	mutation disrupting interaction strength:670-671	-	0	0	psi-mi:"MI:0396"(predetermined participant)	psi-mi:"MI:0396"(predetermined participant)
uniprotkb:P05067	uniprotkb:P49755	intact:EBI-28985182|uniprotkb:B2R5V1|uniprotkb:D3DSD1|uniprotkb:D3DSD2|uniprotkb:D3DSD3|uniprotkb:P09000|uniprotkb:P78438|uniprotkb:Q13764|uniprotkb:Q13778|uniprotkb:Q13793|uniprotkb:Q6GSC0|uniprotkb:Q8WZ99|uniprotkb:Q9UC33|uniprotkb:Q9UCC8|uniprotkb:Q9UCD1|uniprotkb:Q9UQ58|uniprotkb:Q16011|uniprotkb:Q16014|uniprotkb:Q16019|uniprotkb:Q16020|uniprotkb:Q9BT38|uniprotkb:Q9UCA9|uniprotkb:Q9UCB6|unipr…	intact:EBI-1058680|uniprotkb:Q15602|uniprotkb:Q16536|uniprotkb:Q86TC2|uniprotkb:Q86TS5|uniprotkb:B2R605|ensembl:ENSP00000303145.4|intact:EBI-998422|uniprotkb:P49755	psi-mi:a4_human(display_short)|psi-mi:Amyloid-beta precursor protein(display_long)|uniprotkb:APP(gene name)|uniprotkb:"Amyloid-beta (A4) precursor protein"(gene name synonym)|uniprotkb:Alzheimer disease amyloid A4 protein homolog(gene name synonym)|uniprotkb:Amyloid-beta A4 protein(gene name synonym)|uniprotkb:Amyloid precursor protein(gene name synonym)|uniprotkb:APPI(gene name synonym)|uniprotk…	psi-mi:tmeda_human(display_short)|psi-mi:Transmembrane emp24 domain-containing protein 10(display_long)|uniprotkb:TMED10(gene name)|uniprotkb:S31I125(gene name synonym)|uniprotkb:p24 family protein delta-1(gene name synonym)|uniprotkb:p23(gene name synonym)|uniprotkb:TMP21(gene name synonym)|uniprotkb:S31III125(gene name synonym)|uniprotkb:p24delta(gene name synonym)|uniprotkb:Tmp-21-I(gene name …	psi-mi:"MI:1356"(validated two hybrid)	Haenig C. et al.(2020)	intact:EBI-25827495|doi:10.1016/j.celrep.2020.108050|pubmed:32814053|imex:IM-28217	taxid:9606(human)|taxid:9606(Homo sapiens)	taxid:9606(human)|taxid:9606(Homo sapiens)	psi-mi:"MI:0915"(physical association)	psi-mi:"MI:0469"(European Bioinformatics Institute)	intact:EBI-26246350|imex:IM-28217-22015	intact-miscore:0.56	-	psi-mi:"MI:0499"(unspecified role)	psi-mi:"MI:0499"(unspecified role)	psi-mi:"MI:0497"(neutral component)	psi-mi:"MI:0497"(neutral component)	psi-mi:"MI:0326"(protein)	psi-mi:"MI:0326"(protein)	efo:"Orphanet:324723"|efo:"Orphanet:324718"|efo:"Orphanet:324713"|efo:"Orphanet:324708"|efo:"Orphanet:324703"|efo:"Orphanet:1020"|efo:"Orphanet:100006"|reactome:R-HSA-8957275|reactome:R-HSA-8862803|reactome:R-HSA-879415|reactome:R-HSA-844456|reactome:R-HSA-445989|reactome:R-HSA-444473|reactome:R-HSA-432720|reactome:R-HSA-418594|reactome:R-HSA-416476|reactome:R-HSA-381426|reactome:R-HSA-3000178|re…	reactome:R-HSA-6811434|reactome:R-HSA-6807878|reactome:R-HSA-5694530|reactome:R-HSA-204005|refseq:NP_006818.3|mint:P49755|ensembl:ENSP00000303145.4|ensembl:ENST00000303575.9(transcript)|ensembl:ENSG00000170348.9(gene)|interpro:IPR009038|interpro:IPR015720|go:"GO:0000139"|go:"GO:0005783"|go:"GO:0005789"|go:"GO:0005793"|go:"GO:0005794"|go:"GO:0005801"|go:"GO:0005886"|go:"GO:0006886"|go:"GO:0006888"…		-	-	figure legend:Table S2|full coverage:Only protein-protein interactions	taxid:4932(yeasx)|taxid:4932("Saccharomyces cerevisiae (Baker's yeast)")	-	2020-09-16	2020-09-18	crc64:A12EE761403740F5	crc64:0A0486BE65C4DBBB	-	-	mutation with no effect:670-671	-	0	0	psi-mi:"MI:0396"(predetermined participant)	psi-mi:"MI:0396"(predetermined participant)
uniprotkb:P05067	uniprotkb:P49757-8	intact:EBI-28985182|uniprotkb:B2R5V1|uniprotkb:D3DSD1|uniprotkb:D3DSD2|uniprotkb:D3DSD3|uniprotkb:P09000|uniprotkb:P78438|uniprotkb:Q13764|uniprotkb:Q13778|uniprotkb:Q13793|uniprotkb:Q6GSC0|uniprotkb:Q8WZ99|uniprotkb:Q9UC33|uniprotkb:Q9UCC8|uniprotkb:Q9UCD1|uniprotkb:Q9UQ58|uniprotkb:Q16011|uniprotkb:Q16014|uniprotkb:Q16019|uniprotkb:Q16020|uniprotkb:Q9BT38|uniprotkb:Q9UCA9|uniprotkb:Q9UCB6|unipr…	uniprotkb:P49757-8|intact:EBI-25937715|ensembl:ENSP00000450817.2	psi-mi:a4_human(display_short)|psi-mi:Amyloid-beta precursor protein(display_long)|uniprotkb:APP(gene name)|uniprotkb:"Amyloid-beta (A4) precursor protein"(gene name synonym)|uniprotkb:Alzheimer disease amyloid A4 protein homolog(gene name synonym)|uniprotkb:Amyloid-beta A4 protein(gene name synonym)|uniprotkb:Amyloid precursor protein(gene name synonym)|uniprotkb:APPI(gene name synonym)|uniprotk…	psi-mi:p49757-8(display_short)|psi-mi:Protein numb homolog(display_long)|uniprotkb:NUMB(gene name)|uniprotkb:Protein S171(gene name synonym)|uniprotkb:C14orf41(gene name synonym)|IntAct:"clone id: CCSB_13058"(author assigned name)	psi-mi:"MI:1356"(validated two hybrid)	Haenig C. et al.(2020)	intact:EBI-25827495|doi:10.1016/j.celrep.2020.108050|pubmed:32814053|imex:IM-28217	taxid:9606(human)|taxid:9606(Homo sapiens)	taxid:9606(human)|taxid:9606(Homo sapiens)	psi-mi:"MI:0915"(physical association)	psi-mi:"MI:0469"(European Bioinformatics Institute)	intact:EBI-26246362|imex:IM-28217-92845	intact-miscore:0.56	-	psi-mi:"MI:0499"(unspecified role)	psi-mi:"MI:0499"(unspecified role)	psi-mi:"MI:0497"(neutral component)	psi-mi:"MI:0497"(neutral component)	psi-mi:"MI:0326"(protein)	psi-mi:"MI:0326"(protein)	efo:"Orphanet:324723"|efo:"Orphanet:324718"|efo:"Orphanet:324713"|efo:"Orphanet:324708"|efo:"Orphanet:324703"|efo:"Orphanet:1020"|efo:"Orphanet:100006"|reactome:R-HSA-8957275|reactome:R-HSA-8862803|reactome:R-HSA-879415|reactome:R-HSA-844456|reactome:R-HSA-445989|reactome:R-HSA-444473|reactome:R-HSA-432720|reactome:R-HSA-418594|reactome:R-HSA-416476|reactome:R-HSA-381426|reactome:R-HSA-3000178|re…	ensembl:ENST00000554521.6(transcript)|ensembl:ENSG00000133961.21(gene)|intact:EBI-915016(isoform-parent)|entrezgene/locuslink:8650(identity)		-	-	figure legend:Table S2|full coverage:Only protein-protein interactions	taxid:4932(yeasx)|taxid:4932("Saccharomyces cerevisiae (Baker's yeast)")	-	2020-09-16	2020-09-18	crc64:A12EE761403740F5	-	-	-	mutation with no effect:670-671	-	0	0	psi-mi:"MI:0396"(predetermined participant)	psi-mi:"MI:0396"(predetermined participant)
uniprotkb:P05067	uniprotkb:P49768-2	intact:EBI-28985182|uniprotkb:B2R5V1|uniprotkb:D3DSD1|uniprotkb:D3DSD2|uniprotkb:D3DSD3|uniprotkb:P09000|uniprotkb:P78438|uniprotkb:Q13764|uniprotkb:Q13778|uniprotkb:Q13793|uniprotkb:Q6GSC0|uniprotkb:Q8WZ99|uniprotkb:Q9UC33|uniprotkb:Q9UCC8|uniprotkb:Q9UCD1|uniprotkb:Q9UQ58|uniprotkb:Q16011|uniprotkb:Q16014|uniprotkb:Q16019|uniprotkb:Q16020|uniprotkb:Q9BT38|uniprotkb:Q9UCA9|uniprotkb:Q9UCB6|unipr…	ensembl:ENSP00000350342.4|ensembl:ENSP00000377719.1|ensembl:ENSP00000450551.2|ensembl:ENSP00000452477.2|ensembl:ENSP00000514901.1|ensembl:ENSP00000514908.1|ensembl:ENSP00000514940.1|ensembl:ENSP00000514949.1|ensembl:ENSP00000514951.1|ensembl:ENSP00000514970.1|ensembl:ENSP00000515002.1|intact:EBI-11047108|uniprotkb:P49768-2	psi-mi:a4_human(display_short)|psi-mi:Amyloid-beta precursor protein(display_long)|uniprotkb:APP(gene name)|uniprotkb:"Amyloid-beta (A4) precursor protein"(gene name synonym)|uniprotkb:Alzheimer disease amyloid A4 protein homolog(gene name synonym)|uniprotkb:Amyloid-beta A4 protein(gene name synonym)|uniprotkb:Amyloid precursor protein(gene name synonym)|uniprotkb:APPI(gene name synonym)|uniprotk…	psi-mi:p49768-2(display_short)|psi-mi:Presenilin-1(display_long)|uniprotkb:AD3(gene name synonym)|uniprotkb:PS1(gene name synonym)|uniprotkb:Psnl1(gene name synonym)|uniprotkb:Protein S182(gene name synonym)|uniprotkb:I-463(isoform synonym)|uniprotkb:Psen1(gene name)|IntAct:"clone id: CCSB_6970"(author assigned name)	psi-mi:"MI:1356"(validated two hybrid)	Haenig C. et al.(2020)	intact:EBI-25827495|doi:10.1016/j.celrep.2020.108050|pubmed:32814053|imex:IM-28217	taxid:9606(human)|taxid:9606(Homo sapiens)	taxid:9606(human)|taxid:9606(Homo sapiens)	psi-mi:"MI:0915"(physical association)	psi-mi:"MI:0469"(European Bioinformatics Institute)	intact:EBI-26246374|imex:IM-28217-45887	intact-miscore:0.56	-	psi-mi:"MI:0499"(unspecified role)	psi-mi:"MI:0499"(unspecified role)	psi-mi:"MI:0497"(neutral component)	psi-mi:"MI:0497"(neutral component)	psi-mi:"MI:0326"(protein)	psi-mi:"MI:0326"(protein)	efo:"Orphanet:324723"|efo:"Orphanet:324718"|efo:"Orphanet:324713"|efo:"Orphanet:324708"|efo:"Orphanet:324703"|efo:"Orphanet:1020"|efo:"Orphanet:100006"|reactome:R-HSA-8957275|reactome:R-HSA-8862803|reactome:R-HSA-879415|reactome:R-HSA-844456|reactome:R-HSA-445989|reactome:R-HSA-444473|reactome:R-HSA-432720|reactome:R-HSA-418594|reactome:R-HSA-416476|reactome:R-HSA-381426|reactome:R-HSA-3000178|re…	intact:EBI-297277(isoform-parent)|uniprotkb:P49768-2(isoform-parent)|ensembl:ENSG00000080815.20(gene)|ensembl:ENST00000357710.8(transcript)|ensembl:ENST00000394164.5(transcript)|ensembl:ENST00000553599.6(transcript)|ensembl:ENST00000556951.6(transcript)|ensembl:ENST00000700265.1(transcript)|ensembl:ENST00000700273.1(transcript)|ensembl:ENST00000700313.1(transcript)|ensembl:ENST00000700322.1(trans…		-	-	figure legend:Table S2|full coverage:Only protein-protein interactions	taxid:4932(yeasx)|taxid:4932("Saccharomyces cerevisiae (Baker's yeast)")	-	2020-09-16	2020-09-18	crc64:A12EE761403740F5	crc64:955325791A81470F	-	-	mutation disrupting interaction strength:670-671	-	0	0	psi-mi:"MI:0396"(predetermined participant)	psi-mi:"MI:0396"(predetermined participant)
uniprotkb:P05067	uniprotkb:P49810	intact:EBI-28985182|uniprotkb:B2R5V1|uniprotkb:D3DSD1|uniprotkb:D3DSD2|uniprotkb:D3DSD3|uniprotkb:P09000|uniprotkb:P78438|uniprotkb:Q13764|uniprotkb:Q13778|uniprotkb:Q13793|uniprotkb:Q6GSC0|uniprotkb:Q8WZ99|uniprotkb:Q9UC33|uniprotkb:Q9UCC8|uniprotkb:Q9UCD1|uniprotkb:Q9UQ58|uniprotkb:Q16011|uniprotkb:Q16014|uniprotkb:Q16019|uniprotkb:Q16020|uniprotkb:Q9BT38|uniprotkb:Q9UCA9|uniprotkb:Q9UCB6|unipr…	uniprotkb:B1AP21|uniprotkb:A8K8D4|uniprotkb:Q96P32|ensembl:ENSP00000355746.2|ensembl:ENSP00000355747.3|ensembl:ENSP00000429036.2|ensembl:ENSP00000486498.2|ensembl:ENSP00000503116.1|ensembl:ENSP00000504303.1|ensembl:ENSP00000504727.1|ensembl:ENSP00000504728.1|intact:EBI-2010251|uniprotkb:P49810	psi-mi:a4_human(display_short)|psi-mi:Amyloid-beta precursor protein(display_long)|uniprotkb:APP(gene name)|uniprotkb:"Amyloid-beta (A4) precursor protein"(gene name synonym)|uniprotkb:Alzheimer disease amyloid A4 protein homolog(gene name synonym)|uniprotkb:Amyloid-beta A4 protein(gene name synonym)|uniprotkb:Amyloid precursor protein(gene name synonym)|uniprotkb:APPI(gene name synonym)|uniprotk…	psi-mi:psn2_human(display_short)|psi-mi:Presenilin-2(display_long)|uniprotkb:PSEN2(gene name)|uniprotkb:AD5(gene name synonym)|uniprotkb:AD3LP(gene name synonym)|uniprotkb:E5-1(gene name synonym)|uniprotkb:STM-2(gene name synonym)|uniprotkb:STM2(gene name synonym)|uniprotkb:PSNL2(gene name synonym)|uniprotkb:PS2(gene name synonym)|uniprotkb:AD4(gene name synonym)|IntAct:"clone id: CCSB_4956"(auth…	psi-mi:"MI:1356"(validated two hybrid)	Haenig C. et al.(2020)	intact:EBI-25827495|doi:10.1016/j.celrep.2020.108050|pubmed:32814053|imex:IM-28217	taxid:9606(human)|taxid:9606(Homo sapiens)	taxid:9606(human)|taxid:9606(Homo sapiens)	psi-mi:"MI:0915"(physical association)	psi-mi:"MI:0469"(European Bioinformatics Institute)	intact:EBI-26246386|imex:IM-28217-45889	intact-miscore:0.68	-	psi-mi:"MI:0499"(unspecified role)	psi-mi:"MI:0499"(unspecified role)	psi-mi:"MI:0497"(neutral component)	psi-mi:"MI:0497"(neutral component)	psi-mi:"MI:0326"(protein)	psi-mi:"MI:0326"(protein)	efo:"Orphanet:324723"|efo:"Orphanet:324718"|efo:"Orphanet:324713"|efo:"Orphanet:324708"|efo:"Orphanet:324703"|efo:"Orphanet:1020"|efo:"Orphanet:100006"|reactome:R-HSA-8957275|reactome:R-HSA-8862803|reactome:R-HSA-879415|reactome:R-HSA-844456|reactome:R-HSA-445989|reactome:R-HSA-444473|reactome:R-HSA-432720|reactome:R-HSA-418594|reactome:R-HSA-416476|reactome:R-HSA-381426|reactome:R-HSA-3000178|re…	efo:"Orphanet:154"|efo:"Orphanet:1020"|reactome:R-HSA-9017802|reactome:R-HSA-9013700|reactome:R-HSA-9013507|reactome:R-HSA-3928665|reactome:R-HSA-2979096|reactome:R-HSA-2894862|reactome:R-HSA-2644606|reactome:R-HSA-2122948|reactome:R-HSA-205043|reactome:R-HSA-193692|reactome:R-HSA-1251985|refseq:XP_016857325.1|refseq:XP_016857324.1|refseq:XP_005273256.1|refseq:NP_036618.2|refseq:NP_000438.2|mint:…		-	-	figure legend:Table S2|full coverage:Only protein-protein interactions	taxid:4932(yeasx)|taxid:4932("Saccharomyces cerevisiae (Baker's yeast)")	-	2020-09-16	2020-09-18	crc64:A12EE761403740F5	crc64:A927EEC623468116	-	-	mutation disrupting interaction strength:670-671	-	0	0	psi-mi:"MI:0396"(predetermined participant)	psi-mi:"MI:0396"(predetermined participant)
uniprotkb:P05067	uniprotkb:P49841-2	intact:EBI-28985182|uniprotkb:B2R5V1|uniprotkb:D3DSD1|uniprotkb:D3DSD2|uniprotkb:D3DSD3|uniprotkb:P09000|uniprotkb:P78438|uniprotkb:Q13764|uniprotkb:Q13778|uniprotkb:Q13793|uniprotkb:Q6GSC0|uniprotkb:Q8WZ99|uniprotkb:Q9UC33|uniprotkb:Q9UCC8|uniprotkb:Q9UCD1|uniprotkb:Q9UQ58|uniprotkb:Q16011|uniprotkb:Q16014|uniprotkb:Q16019|uniprotkb:Q16020|uniprotkb:Q9BT38|uniprotkb:Q9UCA9|uniprotkb:Q9UCB6|unipr…	ensembl:ENSP00000324806.5|intact:EBI-15870655|uniprotkb:P49841-2	psi-mi:a4_human(display_short)|psi-mi:Amyloid-beta precursor protein(display_long)|uniprotkb:APP(gene name)|uniprotkb:"Amyloid-beta (A4) precursor protein"(gene name synonym)|uniprotkb:Alzheimer disease amyloid A4 protein homolog(gene name synonym)|uniprotkb:Amyloid-beta A4 protein(gene name synonym)|uniprotkb:Amyloid precursor protein(gene name synonym)|uniprotkb:APPI(gene name synonym)|uniprotk…	psi-mi:p49841-2(display_short)|psi-mi:Glycogen synthase kinase-3 beta(display_long)|uniprotkb:Serine/threonine-protein kinase GSK3B(gene name synonym)|uniprotkb:GSK-3beta2(isoform synonym)|uniprotkb:neuron-specific(isoform synonym)|uniprotkb:GSK3B(gene name)|IntAct:"clone id: CCSB_3390"(author assigned name)	psi-mi:"MI:1356"(validated two hybrid)	Haenig C. et al.(2020)	intact:EBI-25827495|doi:10.1016/j.celrep.2020.108050|pubmed:32814053|imex:IM-28217	taxid:9606(human)|taxid:9606(Homo sapiens)	taxid:9606(human)|taxid:9606(Homo sapiens)	psi-mi:"MI:0915"(physical association)	psi-mi:"MI:0469"(European Bioinformatics Institute)	intact:EBI-26246398|imex:IM-28217-69395	intact-miscore:0.56	-	psi-mi:"MI:0499"(unspecified role)	psi-mi:"MI:0499"(unspecified role)	psi-mi:"MI:0497"(neutral component)	psi-mi:"MI:0497"(neutral component)	psi-mi:"MI:0326"(protein)	psi-mi:"MI:0326"(protein)	efo:"Orphanet:324723"|efo:"Orphanet:324718"|efo:"Orphanet:324713"|efo:"Orphanet:324708"|efo:"Orphanet:324703"|efo:"Orphanet:1020"|efo:"Orphanet:100006"|reactome:R-HSA-8957275|reactome:R-HSA-8862803|reactome:R-HSA-879415|reactome:R-HSA-844456|reactome:R-HSA-445989|reactome:R-HSA-444473|reactome:R-HSA-432720|reactome:R-HSA-418594|reactome:R-HSA-416476|reactome:R-HSA-381426|reactome:R-HSA-3000178|re…	intact:EBI-373586(isoform-parent)|uniprotkb:P49841-2(isoform-parent)|ensembl:ENSG00000082701.17(gene)|ensembl:ENST00000316626.6(transcript)|entrezgene/locuslink:2932(identity)		-	isoform-comment:May play a specific role in axon growth and neurite outgrowth. Reduced binding to AXIN1, reduced ability to phosphorylate MAPT/TAU.	figure legend:Table S2|full coverage:Only protein-protein interactions	taxid:4932(yeasx)|taxid:4932("Saccharomyces cerevisiae (Baker's yeast)")	-	2020-09-16	2020-09-18	crc64:A12EE761403740F5	-	-	-	mutation with no effect:670-671	-	0	0	psi-mi:"MI:0396"(predetermined participant)	psi-mi:"MI:0396"(predetermined participant)
uniprotkb:P05067	uniprotkb:P51572	intact:EBI-28985182|uniprotkb:B2R5V1|uniprotkb:D3DSD1|uniprotkb:D3DSD2|uniprotkb:D3DSD3|uniprotkb:P09000|uniprotkb:P78438|uniprotkb:Q13764|uniprotkb:Q13778|uniprotkb:Q13793|uniprotkb:Q6GSC0|uniprotkb:Q8WZ99|uniprotkb:Q9UC33|uniprotkb:Q9UCC8|uniprotkb:Q9UCD1|uniprotkb:Q9UQ58|uniprotkb:Q16011|uniprotkb:Q16014|uniprotkb:Q16019|uniprotkb:Q16020|uniprotkb:Q9BT38|uniprotkb:Q9UCA9|uniprotkb:Q9UCB6|unipr…	uniprotkb:D3DWV5|uniprotkb:B3KQ79|uniprotkb:Q13836|uniprotkb:Q96CF0|ensembl:ENSP00000343458.6|ensembl:ENSP00000494052.1|ensembl:ENSP00000499882.1|intact:EBI-77683|uniprotkb:P51572	psi-mi:a4_human(display_short)|psi-mi:Amyloid-beta precursor protein(display_long)|uniprotkb:APP(gene name)|uniprotkb:"Amyloid-beta (A4) precursor protein"(gene name synonym)|uniprotkb:Alzheimer disease amyloid A4 protein homolog(gene name synonym)|uniprotkb:Amyloid-beta A4 protein(gene name synonym)|uniprotkb:Amyloid precursor protein(gene name synonym)|uniprotkb:APPI(gene name synonym)|uniprotk…	psi-mi:bap31_human(display_short)|psi-mi:B-cell receptor-associated protein 31(display_long)|uniprotkb:BCAP31(gene name)|uniprotkb:Protein CDM(gene name synonym)|uniprotkb:DXS1357E(gene name synonym)|uniprotkb:6C6-AG tumor-associated antigen(gene name synonym)|uniprotkb:p28(gene name synonym)|uniprotkb:BAP31(gene name synonym)|IntAct:"clone id: CCSB_12286"(author assigned name)	psi-mi:"MI:1356"(validated two hybrid)	Haenig C. et al.(2020)	intact:EBI-25827495|doi:10.1016/j.celrep.2020.108050|pubmed:32814053|imex:IM-28217	taxid:9606(human)|taxid:9606(Homo sapiens)	taxid:9606(human)|taxid:9606(Homo sapiens)	psi-mi:"MI:0915"(physical association)	psi-mi:"MI:0469"(European Bioinformatics Institute)	intact:EBI-26246410|imex:IM-28217-57575	intact-miscore:0.56	-	psi-mi:"MI:0499"(unspecified role)	psi-mi:"MI:0499"(unspecified role)	psi-mi:"MI:0497"(neutral component)	psi-mi:"MI:0497"(neutral component)	psi-mi:"MI:0326"(protein)	psi-mi:"MI:0326"(protein)	efo:"Orphanet:324723"|efo:"Orphanet:324718"|efo:"Orphanet:324713"|efo:"Orphanet:324708"|efo:"Orphanet:324703"|efo:"Orphanet:1020"|efo:"Orphanet:100006"|reactome:R-HSA-8957275|reactome:R-HSA-8862803|reactome:R-HSA-879415|reactome:R-HSA-844456|reactome:R-HSA-445989|reactome:R-HSA-444473|reactome:R-HSA-432720|reactome:R-HSA-418594|reactome:R-HSA-416476|reactome:R-HSA-381426|reactome:R-HSA-3000178|re…	efo:"Orphanet:369942"|efo:"Orphanet:369939"|reactome:R-HSA-983170|reactome:R-HSA-8980692|reactome:R-HSA-75153|reactome:R-HSA-111465|refseq:NP_005736.3|refseq:NP_001243376.1|refseq:NP_001132929.1|refseq:NP_001132913.1|mint:P51572|ensembl:ENSP00000499882.1|ensembl:ENSP00000494052.1|ensembl:ENSP00000392330.2|ensembl:ENST00000458587.8|ensembl:ENSP00000343458.6|ensembl:ENST00000672675.1(transcript)|en…		-	-	figure legend:Table S2|full coverage:Only protein-protein interactions	taxid:4932(yeasx)|taxid:4932("Saccharomyces cerevisiae (Baker's yeast)")	-	2020-09-16	2020-09-18	crc64:A12EE761403740F5	crc64:D34367F870D6EB00	-	-	mutation disrupting interaction strength:670-671	-	0	0	psi-mi:"MI:0396"(predetermined participant)	psi-mi:"MI:0396"(predetermined participant)
[truncated: 771 more rows]
