# Supplementary material for: Mining Alzheimer's Interactomes, Macromolecular Complexes and Pathways for Drug Discovery
Source: Proteomics. 2025 Aug 25;25(21-22):102–50. doi: 10.1002/pmic.70018 (PMC12645816; doi:10.1002/pmic.70018)
Supplement: Supplementary file 7 — Supporting File 7: pmic70018‐sup‐0001‐tableS7.xlsx. [file PMIC-25--s004.xlsx]

## Sheet: miRNA_targets_KP
# ID(s) interactor A	ID(s) interactor B	Alt. ID(s) interactor A	Alt. ID(s) interactor B	Alias(es) interactor A	Alias(es) interactor B	Interaction detection method(s)	Publication 1st author(s)	Publication Identifier(s)	Taxid interactor A	Taxid interactor B	Interaction type(s)	Source database(s)	Interaction identifier(s)	Confidence value(s)	Expansion method(s)	Biological role(s) interactor A	Biological role(s) interactor B	Experimental role(s) interactor A	Experimental role(s) interactor B	Type(s) interactor A	Type(s) interactor B	Xref(s) interactor A	Xref(s) interactor B	Interaction Xref(s)	Annotation(s) interactor A	Annotation(s) interactor B	Interaction annotation(s)	Host organism(s)	Interaction parameter(s)	Creation date	Update date	Checksum(s) interactor A	Checksum(s) interactor B	Interaction Checksum(s)	Negative	Feature(s) interactor A	Feature(s) interactor B	Stoichiometry(s) interactor A	Stoichiometry(s) interactor B	Identification method participant A	Identification method participant B
ensembl:ENST00000556095	rnacentral:URS000016FD1A_9606	intact:EBI-25470964	intact:EBI-25469611|mirbase:MIMAT0000451|intact:"INTACT:URS000016FD1A_9606"	psi-mi:mrna_gskip(display_short)|psi-mi:GSK3B interacting protein(display_long)	psi-mi:hsa-mir-150-5p(display_short)|psi-mi:"Homo sapiens (human) hsa-miR-150-5p"(display_long)	psi-mi:"MI:2285"(miRNA interference luciferase reporter assay)	Dai FQ. et al.(2019)	intact:EBI-25470888|pubmed:31121479|imex:IM-27798	taxid:9606(human)|taxid:9606(Homo sapiens)	taxid:9606(human)|taxid:9606(Homo sapiens)	psi-mi:"MI:0915"(physical association)	psi-mi:"MI:0469"(European Bioinformatics Institute)	intact:EBI-25470915|imex:IM-27798-3	intact-miscore:0.28	-	psi-mi:"MI:2275"(regulator target)	psi-mi:"MI:2274"(regulator)	psi-mi:"MI:0497"(neutral component)	psi-mi:"MI:0497"(neutral component)	psi-mi:"MI:0324"(messenger rna)	psi-mi:"MI:2204"(micro rna)	ensembl:ENSG00000100744(see-also)	-	go:"GO:1903231"(function)	-	-	caution:The mutated sequence is in the 5' UTR instead of the 3' UTR as stated in the figure legend.|Causality Statement:down-regulates quantity by destabilization|figure legend:FIG 4 C, E|full coverage:Only protein-protein interactions	taxid:9606(human-a_549)|taxid:9606(Homo sapiens A549 lung carcinoma cell)	-	2020-03-17	2024-09-16	-	-	-	-	mutation decreasing interaction:609-613|luciferase tag:0-0	-	0	0	psi-mi:"MI:1220"(tag visualisation by luciferase assay)	psi-mi:"MI:1220"(tag visualisation by luciferase assay)|psi-mi:"MI:0396"(predetermined participant)
ensembl:ENST00000260197	rnacentral:URS000075BB29_9606	intact:EBI-54446624	mirbase:MIMAT0005584|intact:EBI-54263033	psi-mi:mrna_sorl1(display_short)|psi-mi:SORL1-201(display_long)|uniprotkb:SORL1(gene name)	psi-mi:hsa-mir1229-3p(display_short)|psi-mi:hsa-miR-1229-3p(display_long)	psi-mi:"MI:2285"(miRNA interference luciferase reporter assay)	Ghanbari M. et al.(2016)	intact:EBI-54422695|pubmed:27328823|imex:IM-30098	taxid:9606(human)|taxid:9606(Homo sapiens)	taxid:9606(human)|taxid:9606(Homo sapiens)	psi-mi:"MI:0915"(physical association)	psi-mi:"MI:0469"(European Bioinformatics Institute)	intact:EBI-54446640	intact-miscore:0.28	-	psi-mi:"MI:2275"(regulator target)	psi-mi:"MI:2274"(regulator)	psi-mi:"MI:0497"(neutral component)	psi-mi:"MI:0497"(neutral component)	psi-mi:"MI:0324"(messenger rna)	psi-mi:"MI:2204"(micro rna)	uniprotkb:Q92673(gene product)|ensembl:ENSG00000137642(gene ref)	-	go:"GO:1903231"(function)	-	-	Causality Statement:down-regulates quantity by destabilization|figure legend:Fig 4, Tab S9|	taxid:9606(human-293)|taxid:9606(Homo sapiens HEK293 embryonic kidney cell)	-	2024-04-30	2024-09-16	-	-	-	-	mutation decreasing interaction:9498-9502|luciferase tag:0-0	-	0	0	psi-mi:"MI:1220"(tag visualisation by luciferase assay)	psi-mi:"MI:1220"(tag visualisation by luciferase assay)|psi-mi:"MI:0396"(predetermined participant)
ensembl:ENST00000245816	rnacentral:URS00003D5391_9606	intact:EBI-54398023	mirbase:MIMAT0003283|intact:EBI-54262002	psi-mi:mrna_clpp(display_short)|psi-mi:CLPP-201(display_long)|uniprotkb:CLPP(gene name)	psi-mi:hsamir6153p(display_short)|psi-mi:"Homo sapiens (human) hsa-miR-615-3p"(display_long)	psi-mi:"MI:2195"(clash)	Helwak A. et al.(2013)	intact:EBI-54261638|doi:10.1016/j.cell.2013.03.043|pubmed:23622248|imex:IM-30030	taxid:9606(human)|taxid:9606(Homo sapiens)	taxid:9606(human)|taxid:9606(Homo sapiens)	psi-mi:"MI:0915"(physical association)	psi-mi:"MI:0469"(European Bioinformatics Institute)	intact:EBI-54398031	intact-miscore:0.4	-	psi-mi:"MI:2275"(regulator target)	psi-mi:"MI:2274"(regulator)	psi-mi:"MI:0497"(neutral component)	psi-mi:"MI:0497"(neutral component)	psi-mi:"MI:0324"(messenger rna)	psi-mi:"MI:2204"(micro rna)	uniprotkb:Q16740(gene product)|ensembl:ENSG00000125656(gene reference)	-	-	-	-	figure legend:Data S1|	taxid:9606(human-293lp-In T-REx)|taxid:9606(Homo sapiens HEK293flp-in T-REX embryonic kidney cell)	-	2024-04-15	2024-05-15	-	-	-	-	-	-	0	0	psi-mi:"MI:0078"(nucleotide sequence identification)	psi-mi:"MI:0078"(nucleotide sequence identification)
ensembl:ENST00000308394	rnacentral:URS00000DA6A7_9606	intact:EBI-54360858	mirbase:MIMAT0000226|intact:EBI-54263492	psi-mi:mrna_casp3(display_short)|psi-mi:CASP3-201(display_long)|uniprotkb:CASP3(gene name)	psi-mi:"(human) hsamir196a5p"(display_short)|psi-mi:"Homo sapiens (human) hsa-miR-196a-5p"(display_long)	psi-mi:"MI:2195"(clash)	Helwak A. et al.(2013)	intact:EBI-54261638|doi:10.1016/j.cell.2013.03.043|pubmed:23622248|imex:IM-30030	taxid:9606(human)|taxid:9606(Homo sapiens)	taxid:9606(human)|taxid:9606(Homo sapiens)	psi-mi:"MI:0915"(physical association)	psi-mi:"MI:0469"(European Bioinformatics Institute)	intact:EBI-54360866	intact-miscore:0.4	-	psi-mi:"MI:2275"(regulator target)	psi-mi:"MI:2274"(regulator)	psi-mi:"MI:0497"(neutral component)	psi-mi:"MI:0497"(neutral component)	psi-mi:"MI:0324"(messenger rna)	psi-mi:"MI:2204"(micro rna)	uniprotkb:P42574(gene product)|ensembl:ENSG00000164305(gene reference)	-	-	-	-	figure legend:Data S1|	taxid:9606(human-293lp-In T-REx)|taxid:9606(Homo sapiens HEK293flp-in T-REX embryonic kidney cell)	-	2024-04-15	2024-05-15	-	-	-	-	-	-	0	0	psi-mi:"MI:0078"(nucleotide sequence identification)	psi-mi:"MI:0078"(nucleotide sequence identification)
ensembl:ENST00000242719	rnacentral:URS0000597BED_9606	intact:EBI-54393110	mirbase:MIMAT0002174|intact:EBI-54261929	psi-mi:mrna_rnf11(display_short)|psi-mi:RNF11-201(display_long)|uniprotkb:RNF11(gene name)	psi-mi:hsa-mir-484(display_short)|psi-mi:"Homo sapiens (human) hsa-miR-484"(display_long)	psi-mi:"MI:2195"(clash)	Helwak A. et al.(2013)	intact:EBI-54261638|doi:10.1016/j.cell.2013.03.043|pubmed:23622248|imex:IM-30030	taxid:9606(human)|taxid:9606(Homo sapiens)	taxid:9606(human)|taxid:9606(Homo sapiens)	psi-mi:"MI:0915"(physical association)	psi-mi:"MI:0469"(European Bioinformatics Institute)	intact:EBI-54393119	intact-miscore:0.4	-	psi-mi:"MI:2275"(regulator target)	psi-mi:"MI:2274"(regulator)	psi-mi:"MI:0497"(neutral component)	psi-mi:"MI:0497"(neutral component)	psi-mi:"MI:0324"(messenger rna)	psi-mi:"MI:2204"(micro rna)	uniprotkb:Q9Y3C5(gene product)|ensembl:ENSG00000123091(gene reference)	-	-	-	-	figure legend:Data S1|	taxid:9606(human-293lp-In T-REx)|taxid:9606(Homo sapiens HEK293flp-in T-REX embryonic kidney cell)	-	2024-04-15	2024-05-15	-	-	-	-	-	-	0	0	psi-mi:"MI:0078"(nucleotide sequence identification)	psi-mi:"MI:0078"(nucleotide sequence identification)
ensembl:ENST00000262971	rnacentral:URS000075BEBE_9606	intact:EBI-54382537	mirbase:MIMAT0000761|intact:EBI-54261765	psi-mi:mrna_pias4(display_short)|psi-mi:PIAS4-201(display_long)|uniprotkb:PIAS4(gene name)	psi-mi:hsa-mir-324-5p(display_short)|psi-mi:"Homo sapiens (human) hsa-miR-324-5p"(display_long)	psi-mi:"MI:2195"(clash)	Helwak A. et al.(2013)	intact:EBI-54261638|doi:10.1016/j.cell.2013.03.043|pubmed:23622248|imex:IM-30030	taxid:9606(human)|taxid:9606(Homo sapiens)	taxid:9606(human)|taxid:9606(Homo sapiens)	psi-mi:"MI:0915"(physical association)	psi-mi:"MI:0469"(European Bioinformatics Institute)	intact:EBI-54382546	intact-miscore:0.4	-	psi-mi:"MI:2275"(regulator target)	psi-mi:"MI:2274"(regulator)	psi-mi:"MI:0497"(neutral component)	psi-mi:"MI:0497"(neutral component)	psi-mi:"MI:0324"(messenger rna)	psi-mi:"MI:2204"(micro rna)	uniprotkb:Q8N2W9(gene product)|ensembl:ENSG00000105229(gene reference)	-	-	-	-	figure legend:Data S1|	taxid:9606(human-293lp-In T-REx)|taxid:9606(Homo sapiens HEK293flp-in T-REX embryonic kidney cell)	-	2024-04-15	2024-05-15	-	-	-	-	-	-	0	0	psi-mi:"MI:0078"(nucleotide sequence identification)	psi-mi:"MI:0078"(nucleotide sequence identification)
ensembl:ENST00000230538	rnacentral:URS00000FB1B1_9606	intact:EBI-54410164	mirbase:MIMAT0004509|intact:EBI-54262026	psi-mi:mrna_lama4(display_short)|psi-mi:LAMA4-201(display_long)|uniprotkb:LAMA4(gene name)	psi-mi:hsamir933p(display_short)|psi-mi:"Homo sapiens (human) hsa-miR-93-3p"(display_long)	psi-mi:"MI:2195"(clash)	Helwak A. et al.(2013)	intact:EBI-54261638|doi:10.1016/j.cell.2013.03.043|pubmed:23622248|imex:IM-30030	taxid:9606(human)|taxid:9606(Homo sapiens)	taxid:9606(human)|taxid:9606(Homo sapiens)	psi-mi:"MI:0915"(physical association)	psi-mi:"MI:0469"(European Bioinformatics Institute)	intact:EBI-54410177	intact-miscore:0.4	-	psi-mi:"MI:2275"(regulator target)	psi-mi:"MI:2274"(regulator)	psi-mi:"MI:0497"(neutral component)	psi-mi:"MI:0497"(neutral component)	psi-mi:"MI:0324"(messenger rna)	psi-mi:"MI:2204"(micro rna)	uniprotkb:A0A0A0MQS9(gene product)|ensembl:ENSG00000112769(gene reference)	-	-	-	-	figure legend:Data S1|	taxid:9606(human-293lp-In T-REx)|taxid:9606(Homo sapiens HEK293flp-in T-REX embryonic kidney cell)	-	2024-04-15	2024-05-15	-	-	-	-	-	-	0	0	psi-mi:"MI:0078"(nucleotide sequence identification)	psi-mi:"MI:0078"(nucleotide sequence identification)
ensembl:ENST00000445352	rnacentral:URS00003D5391_9606	intact:EBI-54400878	mirbase:MIMAT0003283|intact:EBI-54262002	psi-mi:mrna_klc1(display_short)|psi-mi:KLC1-207(display_long)|uniprotkb:KLC1(gene name)	psi-mi:hsamir6153p(display_short)|psi-mi:"Homo sapiens (human) hsa-miR-615-3p"(display_long)	psi-mi:"MI:2195"(clash)	Helwak A. et al.(2013)	intact:EBI-54261638|doi:10.1016/j.cell.2013.03.043|pubmed:23622248|imex:IM-30030	taxid:9606(human)|taxid:9606(Homo sapiens)	taxid:9606(human)|taxid:9606(Homo sapiens)	psi-mi:"MI:0915"(physical association)	psi-mi:"MI:0469"(European Bioinformatics Institute)	intact:EBI-54400886	intact-miscore:0.4	-	psi-mi:"MI:2275"(regulator target)	psi-mi:"MI:2274"(regulator)	psi-mi:"MI:0497"(neutral component)	psi-mi:"MI:0497"(neutral component)	psi-mi:"MI:0324"(messenger rna)	psi-mi:"MI:2204"(micro rna)	uniprotkb:G5E9S8(gene product)|ensembl:ENSG00000126214(gene reference)	-	-	-	-	figure legend:Data S1|	taxid:9606(human-293lp-In T-REx)|taxid:9606(Homo sapiens HEK293flp-in T-REX embryonic kidney cell)	-	2024-04-15	2024-05-15	-	-	-	-	-	-	0	0	psi-mi:"MI:0078"(nucleotide sequence identification)	psi-mi:"MI:0078"(nucleotide sequence identification)
ensembl:ENST00000262410	rnacentral:URS00002C7B2B_9606	intact:EBI-40204784	intact:EBI-26593701|intact:EBI-11709662	psi-mi:mrna_mapt(display_short)|psi-mi:microtubule associated protein tau mrna(display_long)	psi-mi:mir-34c-5p(display_short)	psi-mi:"MI:2285"(miRNA interference luciferase reporter assay)	Wu H. et al.(2013)	intact:EBI-40204775|pubmed:23423488|imex:IM-29655	taxid:9606(human)|taxid:9606(Homo sapiens)	taxid:9606(human)|taxid:9606(Homo sapiens)	psi-mi:"MI:0915"(physical association)	psi-mi:"MI:0469"(European Bioinformatics Institute)	intact:EBI-40204801|imex:IM-29655-1	intact-miscore:0.28	-	psi-mi:"MI:2275"(regulator target)	psi-mi:"MI:2274"(regulator)	psi-mi:"MI:0497"(neutral component)	psi-mi:"MI:0497"(neutral component)	psi-mi:"MI:0324"(messenger rna)	psi-mi:"MI:2204"(micro rna)	refseq:NM_001377265.1(see-also)|ensembl:ENSG00000186868(see-also)	mirbase:MIMAT0000686(see-also)	go:"GO:1903231"(function)	-	-	Causality Statement:down-regulates quantity by destabilization|figure legend:Fig 2 D E|full coverage:Only protein-protein interactions	taxid:9606(human-293)|taxid:9606(Homo sapiens HEK293 embryonic kidney cell)	-	2023-01-21	2024-09-16	-	-	-	-	luciferase tag:0-0|mutation decreasing interaction:3838-3844	-	0	0	psi-mi:"MI:1220"(tag visualisation by luciferase assay)	psi-mi:"MI:1220"(tag visualisation by luciferase assay)|psi-mi:"MI:0396"(predetermined participant)
ensembl:ENST00000330333	rnacentral:URS0000597BED_9606	intact:EBI-54394403	mirbase:MIMAT0002174|intact:EBI-54261929	psi-mi:mrna_bace2(display_short)|psi-mi:BACE2-202(display_long)|uniprotkb:BACE2(gene name)	psi-mi:hsa-mir-484(display_short)|psi-mi:"Homo sapiens (human) hsa-miR-484"(display_long)	psi-mi:"MI:2195"(clash)	Helwak A. et al.(2013)	intact:EBI-54261638|doi:10.1016/j.cell.2013.03.043|pubmed:23622248|imex:IM-30030	taxid:9606(human)|taxid:9606(Homo sapiens)	taxid:9606(human)|taxid:9606(Homo sapiens)	psi-mi:"MI:0915"(physical association)	psi-mi:"MI:0469"(European Bioinformatics Institute)	intact:EBI-54394418	intact-miscore:0.4	-	psi-mi:"MI:2275"(regulator target)	psi-mi:"MI:2274"(regulator)	psi-mi:"MI:0497"(neutral component)	psi-mi:"MI:0497"(neutral component)	psi-mi:"MI:0324"(messenger rna)	psi-mi:"MI:2204"(micro rna)	uniprotkb:Q9Y5Z0-1(gene product)|uniprotkb:Q9Y5Z0(gene product)|ensembl:ENSG00000182240(gene reference)	-	-	-	-	figure legend:Data S1|	taxid:9606(human-293lp-In T-REx)|taxid:9606(Homo sapiens HEK293flp-in T-REX embryonic kidney cell)	-	2024-04-15	2024-05-15	-	-	-	-	-	-	0	0	psi-mi:"MI:0078"(nucleotide sequence identification)	psi-mi:"MI:0078"(nucleotide sequence identification)
ensembl:ENST00000355354	rnacentral:URS00004A5A07_9606	intact:EBI-54397010	mirbase:MIMAT0002876|intact:EBI-54264184	psi-mi:mrna_cd47(display_short)|psi-mi:CD47-201(display_long)|uniprotkb:CD47(gene name)	psi-mi:hsamir5053p(display_short)|psi-mi:"Homo sapiens (human) hsa-miR-505-3p"(display_long)	psi-mi:"MI:2195"(clash)	Helwak A. et al.(2013)	intact:EBI-54261638|doi:10.1016/j.cell.2013.03.043|pubmed:23622248|imex:IM-30030	taxid:9606(human)|taxid:9606(Homo sapiens)	taxid:9606(human)|taxid:9606(Homo sapiens)	psi-mi:"MI:0915"(physical association)	psi-mi:"MI:0469"(European Bioinformatics Institute)	intact:EBI-54397022	intact-miscore:0.4	-	psi-mi:"MI:2275"(regulator target)	psi-mi:"MI:2274"(regulator)	psi-mi:"MI:0497"(neutral component)	psi-mi:"MI:0497"(neutral component)	psi-mi:"MI:0324"(messenger rna)	psi-mi:"MI:2204"(micro rna)	uniprotkb:Q08722-3(gene product)|uniprotkb:Q08722(gene product)|ensembl:ENSG00000196776(gene reference)	-	-	-	-	figure legend:Data S1|	taxid:9606(human-293lp-In T-REx)|taxid:9606(Homo sapiens HEK293flp-in T-REX embryonic kidney cell)	-	2024-04-15	2024-05-15	-	-	-	-	-	-	0	0	psi-mi:"MI:0078"(nucleotide sequence identification)	psi-mi:"MI:0078"(nucleotide sequence identification)
ensembl:ENST00000394725	rnacentral:URS000017EA6A_9606	intact:EBI-54397257	mirbase:MIMAT0004776|intact:EBI-54263869	psi-mi:mrna_siah1(display_short)|psi-mi:SIAH1-203(display_long)|uniprotkb:SIAH1(gene name)	psi-mi:hsamir5055p(display_short)|psi-mi:"Homo sapiens (human) hsa-miR-505-5p"(display_long)	psi-mi:"MI:2195"(clash)	Helwak A. et al.(2013)	intact:EBI-54261638|doi:10.1016/j.cell.2013.03.043|pubmed:23622248|imex:IM-30030	taxid:9606(human)|taxid:9606(Homo sapiens)	taxid:9606(human)|taxid:9606(Homo sapiens)	psi-mi:"MI:0915"(physical association)	psi-mi:"MI:0469"(European Bioinformatics Institute)	intact:EBI-54397266	intact-miscore:0.4	-	psi-mi:"MI:2275"(regulator target)	psi-mi:"MI:2274"(regulator)	psi-mi:"MI:0497"(neutral component)	psi-mi:"MI:0497"(neutral component)	psi-mi:"MI:0324"(messenger rna)	psi-mi:"MI:2204"(micro rna)	uniprotkb:Q8IUQ4-1(gene product)|uniprotkb:Q8IUQ4(gene product)|ensembl:ENSG00000196470(gene reference)	-	-	-	-	figure legend:Data S1|	taxid:9606(human-293lp-In T-REx)|taxid:9606(Homo sapiens HEK293flp-in T-REX embryonic kidney cell)	-	2024-04-15	2024-05-15	-	-	-	-	-	-	0	0	psi-mi:"MI:0078"(nucleotide sequence identification)	psi-mi:"MI:0078"(nucleotide sequence identification)
ensembl:ENST00000272298	rnacentral:URS000028FD1A_9606	intact:EBI-54397550	mirbase:MIMAT0003266|intact:EBI-54267311	psi-mi:mrna_calm2(display_short)|psi-mi:CALM2-201(display_long)|uniprotkb:CALM2(gene name)	psi-mi:hsamir5983p(display_short)|psi-mi:"Homo sapiens (human) hsa-miR-598-3p"(display_long)	psi-mi:"MI:2195"(clash)	Helwak A. et al.(2013)	intact:EBI-54261638|doi:10.1016/j.cell.2013.03.043|pubmed:23622248|imex:IM-30030	taxid:9606(human)|taxid:9606(Homo sapiens)	taxid:9606(human)|taxid:9606(Homo sapiens)	psi-mi:"MI:0915"(physical association)	psi-mi:"MI:0469"(European Bioinformatics Institute)	intact:EBI-54397558	intact-miscore:0.4	-	psi-mi:"MI:2275"(regulator target)	psi-mi:"MI:2274"(regulator)	psi-mi:"MI:0497"(neutral component)	psi-mi:"MI:0497"(neutral component)	psi-mi:"MI:0324"(messenger rna)	psi-mi:"MI:2204"(micro rna)	uniprotkb:B4DJ51(gene product)|uniprotkb:P0DP24(gene product)|ensembl:ENSG00000143933(gene reference)	-	-	-	-	figure legend:Data S1|	taxid:9606(human-293lp-In T-REx)|taxid:9606(Homo sapiens HEK293flp-in T-REX embryonic kidney cell)	-	2024-04-15	2024-05-15	-	-	-	-	-	-	0	0	psi-mi:"MI:0078"(nucleotide sequence identification)	psi-mi:"MI:0078"(nucleotide sequence identification)
ensembl:ENST00000622299	rnacentral:URS00004176D4_9606	intact:EBI-54348577	intact:"INTACT:URS00004176D4_9606"|mirbase:MIMAT0000455|intact:EBI-26366985	psi-mi:mrna_arl16(display_short)|psi-mi:ARL16-213(display_long)|uniprotkb:ARL16(gene name)	psi-mi:hsa-mir-185-5p(display_short)|psi-mi:"Homo sapiens (human) hsa-miR-185-5p"(display_long)	psi-mi:"MI:2195"(clash)	Helwak A. et al.(2013)	intact:EBI-54261638|doi:10.1016/j.cell.2013.03.043|pubmed:23622248|imex:IM-30030	taxid:9606(human)|taxid:9606(Homo sapiens)	taxid:9606(human)|taxid:9606(Homo sapiens)	psi-mi:"MI:0915"(physical association)	psi-mi:"MI:0469"(European Bioinformatics Institute)	intact:EBI-54348584	intact-miscore:0.4	-	psi-mi:"MI:2275"(regulator target)	psi-mi:"MI:2274"(regulator)	psi-mi:"MI:0497"(neutral component)	psi-mi:"MI:0497"(neutral component)	psi-mi:"MI:0324"(messenger rna)	psi-mi:"MI:2204"(micro rna)	uniprotkb:B4E3H0(gene product)|ensembl:ENSG00000214087(gene reference)	-	-	-	-	figure legend:Data S1|	taxid:9606(human-293lp-In T-REx)|taxid:9606(Homo sapiens HEK293flp-in T-REX embryonic kidney cell)	-	2024-04-15	2024-05-15	-	-	-	-	-	-	0	0	psi-mi:"MI:0078"(nucleotide sequence identification)	psi-mi:"MI:0078"(nucleotide sequence identification)
ensembl:ENST00000300843	rnacentral:URS000019907A_9606	intact:EBI-54375977	mirbase:MIMAT0000244|intact:EBI-54266744	psi-mi:mrna_mark4(display_short)|psi-mi:MARK4-202(display_long)|uniprotkb:MARK4(gene name)	psi-mi:hsamir30c5p(display_short)|psi-mi:"Homo sapiens (human) hsa-miR-30c-5p"(display_long)	psi-mi:"MI:2195"(clash)	Helwak A. et al.(2013)	intact:EBI-54261638|doi:10.1016/j.cell.2013.03.043|pubmed:23622248|imex:IM-30030	taxid:9606(human)|taxid:9606(Homo sapiens)	taxid:9606(human)|taxid:9606(Homo sapiens)	psi-mi:"MI:0915"(physical association)	psi-mi:"MI:0469"(European Bioinformatics Institute)	intact:EBI-54375989	intact-miscore:0.4	-	psi-mi:"MI:2275"(regulator target)	psi-mi:"MI:2274"(regulator)	psi-mi:"MI:0497"(neutral component)	psi-mi:"MI:0497"(neutral component)	psi-mi:"MI:0324"(messenger rna)	psi-mi:"MI:2204"(micro rna)	uniprotkb:Q96L34-2(gene product)|uniprotkb:Q96L34(gene product)|ensembl:ENSG00000007047(gene reference)	-	-	-	-	figure legend:Data S1|	taxid:9606(human-293lp-In T-REx)|taxid:9606(Homo sapiens HEK293flp-in T-REX embryonic kidney cell)	-	2024-04-15	2024-05-15	-	-	-	-	-	-	0	0	psi-mi:"MI:0078"(nucleotide sequence identification)	psi-mi:"MI:0078"(nucleotide sequence identification)
ensembl:ENST00000337623	rnacentral:URS000005CF5F_9606	intact:EBI-54376946	mirbase:MIMAT0000245|intact:EBI-54262242	psi-mi:mrna_edrf1(display_short)|psi-mi:EDRF1-201(display_long)|uniprotkb:EDRF1(gene name)	psi-mi:hsamir30d5p(display_short)|psi-mi:"Homo sapiens (human) hsa-miR-30d-5p"(display_long)	psi-mi:"MI:2195"(clash)	Helwak A. et al.(2013)	intact:EBI-54261638|doi:10.1016/j.cell.2013.03.043|pubmed:23622248|imex:IM-30030	taxid:9606(human)|taxid:9606(Homo sapiens)	taxid:9606(human)|taxid:9606(Homo sapiens)	psi-mi:"MI:0915"(physical association)	psi-mi:"MI:0469"(European Bioinformatics Institute)	intact:EBI-54376957	intact-miscore:0.4	-	psi-mi:"MI:2275"(regulator target)	psi-mi:"MI:2274"(regulator)	psi-mi:"MI:0497"(neutral component)	psi-mi:"MI:0497"(neutral component)	psi-mi:"MI:0324"(messenger rna)	psi-mi:"MI:2204"(micro rna)	uniprotkb:Q3B7T1-5(gene product)|uniprotkb:Q3B7T1(gene product)|ensembl:ENSG00000107938(gene reference)	-	-	-	-	figure legend:Data S1|	taxid:9606(human-293lp-In T-REx)|taxid:9606(Homo sapiens HEK293flp-in T-REX embryonic kidney cell)	-	2024-04-15	2024-05-15	-	-	-	-	-	-	0	0	psi-mi:"MI:0078"(nucleotide sequence identification)	psi-mi:"MI:0078"(nucleotide sequence identification)
ensembl:ENST00000343632	rnacentral:URS00003CF1AD_9606	intact:EBI-54379615	mirbase:MIMAT0000510|intact:EBI-54262435	psi-mi:mrna_gga1(display_short)|psi-mi:GGA1-203(display_long)|uniprotkb:GGA1(gene name)	psi-mi:"(human) hsamir320a3p"(display_short)|psi-mi:"Homo sapiens (human) hsa-miR-320a-3p"(display_long)	psi-mi:"MI:2195"(clash)	Helwak A. et al.(2013)	intact:EBI-54261638|doi:10.1016/j.cell.2013.03.043|pubmed:23622248|imex:IM-30030	taxid:9606(human)|taxid:9606(Homo sapiens)	taxid:9606(human)|taxid:9606(Homo sapiens)	psi-mi:"MI:0915"(physical association)	psi-mi:"MI:0469"(European Bioinformatics Institute)	intact:EBI-54379624	intact-miscore:0.4	-	psi-mi:"MI:2275"(regulator target)	psi-mi:"MI:2274"(regulator)	psi-mi:"MI:0497"(neutral component)	psi-mi:"MI:0497"(neutral component)	psi-mi:"MI:0324"(messenger rna)	psi-mi:"MI:2204"(micro rna)	uniprotkb:Q9UJY5-1(gene product)|uniprotkb:Q9UJY5(gene product)|ensembl:ENSG00000100083(gene reference)	-	-	-	-	figure legend:Data S1|	taxid:9606(human-293lp-In T-REx)|taxid:9606(Homo sapiens HEK293flp-in T-REX embryonic kidney cell)	-	2024-04-15	2024-05-15	-	-	-	-	-	-	0	0	psi-mi:"MI:0078"(nucleotide sequence identification)	psi-mi:"MI:0078"(nucleotide sequence identification)
ensembl:ENST00000372090	rnacentral:URS00003CF1AD_9606	intact:EBI-54380152	mirbase:MIMAT0000510|intact:EBI-54262435	psi-mi:mrna_toe1(display_short)|psi-mi:TOE1-201(display_long)|uniprotkb:TOE1(gene name)	psi-mi:"(human) hsamir320a3p"(display_short)|psi-mi:"Homo sapiens (human) hsa-miR-320a-3p"(display_long)	psi-mi:"MI:2195"(clash)	Helwak A. et al.(2013)	intact:EBI-54261638|doi:10.1016/j.cell.2013.03.043|pubmed:23622248|imex:IM-30030	taxid:9606(human)|taxid:9606(Homo sapiens)	taxid:9606(human)|taxid:9606(Homo sapiens)	psi-mi:"MI:0915"(physical association)	psi-mi:"MI:0469"(European Bioinformatics Institute)	intact:EBI-54380160	intact-miscore:0.4	-	psi-mi:"MI:2275"(regulator target)	psi-mi:"MI:2274"(regulator)	psi-mi:"MI:0497"(neutral component)	psi-mi:"MI:0497"(neutral component)	psi-mi:"MI:0324"(messenger rna)	psi-mi:"MI:2204"(micro rna)	uniprotkb:Q96GM8-1(gene product)|uniprotkb:Q96GM8(gene product)|ensembl:ENSG00000132773(gene reference)	-	-	-	-	figure legend:Data S1|	taxid:9606(human-293lp-In T-REx)|taxid:9606(Homo sapiens HEK293flp-in T-REX embryonic kidney cell)	-	2024-04-15	2024-05-15	-	-	-	-	-	-	0	0	psi-mi:"MI:0078"(nucleotide sequence identification)	psi-mi:"MI:0078"(nucleotide sequence identification)
ensembl:ENST00000233575	rnacentral:URS00004131FE_9606	intact:EBI-54353043	mirbase:MIMAT0002891|intact:EBI-54262602	psi-mi:mrna_snx17(display_short)|psi-mi:SNX17-201(display_long)|uniprotkb:SNX17(gene name)	psi-mi:"(human) hsamir18a3p"(display_short)|psi-mi:"Homo sapiens (human) hsa-miR-18a-3p"(display_long)	psi-mi:"MI:2195"(clash)	Helwak A. et al.(2013)	intact:EBI-54261638|doi:10.1016/j.cell.2013.03.043|pubmed:23622248|imex:IM-30030	taxid:9606(human)|taxid:9606(Homo sapiens)	taxid:9606(human)|taxid:9606(Homo sapiens)	psi-mi:"MI:0915"(physical association)	psi-mi:"MI:0469"(European Bioinformatics Institute)	intact:EBI-54353052	intact-miscore:0.4	-	psi-mi:"MI:2275"(regulator target)	psi-mi:"MI:2274"(regulator)	psi-mi:"MI:0497"(neutral component)	psi-mi:"MI:0497"(neutral component)	psi-mi:"MI:0324"(messenger rna)	psi-mi:"MI:2204"(micro rna)	uniprotkb:Q15036-1(gene product)|uniprotkb:Q15036(gene product)|ensembl:ENSG00000115234(gene reference)	-	-	-	-	figure legend:Data S1|	taxid:9606(human-293lp-In T-REx)|taxid:9606(Homo sapiens HEK293flp-in T-REX embryonic kidney cell)	-	2024-04-15	2024-05-15	-	-	-	-	-	-	0	0	psi-mi:"MI:0078"(nucleotide sequence identification)	psi-mi:"MI:0078"(nucleotide sequence identification)
ensembl:ENST00000381150	rnacentral:URS00001C770D_9606	intact:EBI-54334027	intact:"INTACT:URS00001C770D_9606"|mirbase:MIMAT0000450|intact:EBI-25372272	psi-mi:mrna_sdc1(display_short)|psi-mi:SDC1-202(display_long)|uniprotkb:Sdc1(gene name)	psi-mi:hsa-mir-149-5p(display_short)|psi-mi:"Homo sapiens (human) hsa-miR-149-5p"(display_long)	psi-mi:"MI:2195"(clash)	Helwak A. et al.(2013)	intact:EBI-54261638|doi:10.1016/j.cell.2013.03.043|pubmed:23622248|imex:IM-30030	taxid:9606(human)|taxid:9606(Homo sapiens)	taxid:9606(human)|taxid:9606(Homo sapiens)	psi-mi:"MI:0915"(physical association)	psi-mi:"MI:0469"(European Bioinformatics Institute)	intact:EBI-54334036	intact-miscore:0.4	-	psi-mi:"MI:2275"(regulator target)	psi-mi:"MI:2274"(regulator)	psi-mi:"MI:0497"(neutral component)	psi-mi:"MI:0497"(neutral component)	psi-mi:"MI:0324"(messenger rna)	psi-mi:"MI:2204"(micro rna)	uniprotkb:P18827(gene product)|ensembl:ENSG00000115884(gene reference)	-	-	-	-	figure legend:Data S1|	taxid:9606(human-293lp-In T-REx)|taxid:9606(Homo sapiens HEK293flp-in T-REX embryonic kidney cell)	-	2024-04-15	2024-05-15	-	-	-	-	-	-	0	0	psi-mi:"MI:0078"(nucleotide sequence identification)	psi-mi:"MI:0078"(nucleotide sequence identification)
ensembl:ENST00000304231	rnacentral:URS000060A0B0_9606	intact:EBI-54300649	intact:EBI-54300657|mirbase:MIMAT0009196	psi-mi:mrna_homer2(display_short)|psi-mi:HOMER2-201(display_long)|uniprotkb:HOMER2(gene name)	psi-mi:"(human) hsamir103a25p"(display_short)|psi-mi:"Homo sapiens (human) hsa-miR-103a-2-5p"(display_long)	psi-mi:"MI:2195"(clash)	Helwak A. et al.(2013)	intact:EBI-54261638|doi:10.1016/j.cell.2013.03.043|pubmed:23622248|imex:IM-30030	taxid:9606(human)|taxid:9606(Homo sapiens)	taxid:9606(human)|taxid:9606(Homo sapiens)	psi-mi:"MI:0915"(physical association)	psi-mi:"MI:0469"(European Bioinformatics Institute)	intact:EBI-54300662	intact-miscore:0.4	-	psi-mi:"MI:2275"(regulator target)	psi-mi:"MI:2274"(regulator)	psi-mi:"MI:0497"(neutral component)	psi-mi:"MI:0497"(neutral component)	psi-mi:"MI:0324"(messenger rna)	psi-mi:"MI:2204"(micro rna)	uniprotkb:Q9NSB8-1(gene product)|uniprotkb:Q9NSB8(gene product)|ensembl:ENSG00000103942(gene reference)	-	-	-	-	figure legend:Data S1|	taxid:9606(human-293lp-In T-REx)|taxid:9606(Homo sapiens HEK293flp-in T-REX embryonic kidney cell)	-	2024-04-15	2024-05-15	-	-	-	-	-	-	0	0	psi-mi:"MI:0078"(nucleotide sequence identification)	psi-mi:"MI:0078"(nucleotide sequence identification)
ensembl:ENST00000394532	rnacentral:URS00003380C1_9606	intact:EBI-54384457	mirbase:MIMAT0004693|intact:EBI-54264666	psi-mi:mrna_bad(display_short)|psi-mi:BAD-203(display_long)|uniprotkb:Bad(gene name)	psi-mi:hsamir3305p(display_short)|psi-mi:"Homo sapiens (human) hsa-miR-330-5p"(display_long)	psi-mi:"MI:2195"(clash)	Helwak A. et al.(2013)	intact:EBI-54261638|doi:10.1016/j.cell.2013.03.043|pubmed:23622248|imex:IM-30030	taxid:9606(human)|taxid:9606(Homo sapiens)	taxid:9606(human)|taxid:9606(Homo sapiens)	psi-mi:"MI:0915"(physical association)	psi-mi:"MI:0469"(European Bioinformatics Institute)	intact:EBI-54384465	intact-miscore:0.4	-	psi-mi:"MI:2275"(regulator target)	psi-mi:"MI:2274"(regulator)	psi-mi:"MI:0497"(neutral component)	psi-mi:"MI:0497"(neutral component)	psi-mi:"MI:0324"(messenger rna)	psi-mi:"MI:2204"(micro rna)	uniprotkb:A0A024R562(gene product)|uniprotkb:Q92934(gene product)|ensembl:ENSG00000002330(gene reference)	-	-	-	-	figure legend:Data S1|	taxid:9606(human-293lp-In T-REx)|taxid:9606(Homo sapiens HEK293flp-in T-REX embryonic kidney cell)	-	2024-04-15	2024-05-15	-	-	-	-	-	-	0	0	psi-mi:"MI:0078"(nucleotide sequence identification)	psi-mi:"MI:0078"(nucleotide sequence identification)
ensembl:ENST00000621676	rnacentral:URS00003DDE27_9606	intact:EBI-54384858	intact:"INTACT:URS00003DDE27_9606"|mirbase:MIMAT0000760|intact:EBI-26618344	psi-mi:mrna_vps11(display_short)|psi-mi:VPS11-207(display_long)|uniprotkb:VPS11(gene name)	psi-mi:hsa-mir-331-3p(display_short)|psi-mi:"Homo sapiens (human) hsa-miR-331-3p"(display_long)	psi-mi:"MI:2195"(clash)	Helwak A. et al.(2013)	intact:EBI-54261638|doi:10.1016/j.cell.2013.03.043|pubmed:23622248|imex:IM-30030	taxid:9606(human)|taxid:9606(Homo sapiens)	taxid:9606(human)|taxid:9606(Homo sapiens)	psi-mi:"MI:0915"(physical association)	psi-mi:"MI:0469"(European Bioinformatics Institute)	intact:EBI-54384867	intact-miscore:0.4	-	psi-mi:"MI:2275"(regulator target)	psi-mi:"MI:2274"(regulator)	psi-mi:"MI:0497"(neutral component)	psi-mi:"MI:0497"(neutral component)	psi-mi:"MI:0324"(messenger rna)	psi-mi:"MI:2204"(micro rna)	uniprotkb:A0A087WXL6(gene product)|ensembl:ENSG00000160695(gene reference)	-	-	-	-	figure legend:Data S1|	taxid:9606(human-293lp-In T-REx)|taxid:9606(Homo sapiens HEK293flp-in T-REX embryonic kidney cell)	-	2024-04-15	2024-05-15	-	-	-	-	-	-	0	0	psi-mi:"MI:0078"(nucleotide sequence identification)	psi-mi:"MI:0078"(nucleotide sequence identification)
ensembl:ENST00000341318	rnacentral:URS00001012BC_9606	intact:EBI-54403572	mirbase:MIMAT0003888|intact:EBI-54267984	psi-mi:mrna_kat5(display_short)|psi-mi:KAT5-201(display_long)|uniprotkb:KAT5(gene name)	psi-mi:hsamir7663p(display_short)|psi-mi:"Homo sapiens (human) hsa-miR-766-3p"(display_long)	psi-mi:"MI:2195"(clash)	Helwak A. et al.(2013)	intact:EBI-54261638|doi:10.1016/j.cell.2013.03.043|pubmed:23622248|imex:IM-30030	taxid:9606(human)|taxid:9606(Homo sapiens)	taxid:9606(human)|taxid:9606(Homo sapiens)	psi-mi:"MI:0915"(physical association)	psi-mi:"MI:0469"(European Bioinformatics Institute)	intact:EBI-54403581	intact-miscore:0.4	-	psi-mi:"MI:2275"(regulator target)	psi-mi:"MI:2274"(regulator)	psi-mi:"MI:0497"(neutral component)	psi-mi:"MI:0497"(neutral component)	psi-mi:"MI:0324"(messenger rna)	psi-mi:"MI:2204"(micro rna)	uniprotkb:Q92993-3(gene product)|uniprotkb:Q92993(gene product)|ensembl:ENSG00000172977(gene reference)	-	-	-	-	figure legend:Data S1|	taxid:9606(human-293lp-In T-REx)|taxid:9606(Homo sapiens HEK293flp-in T-REX embryonic kidney cell)	-	2024-04-15	2024-05-15	-	-	-	-	-	-	0	0	psi-mi:"MI:0078"(nucleotide sequence identification)	psi-mi:"MI:0078"(nucleotide sequence identification)
ensembl:ENST00000260665	rnacentral:URS0000070B1D_9606	intact:EBI-54404378	mirbase:MIMAT0004950|intact:EBI-25426411	psi-mi:mrna_lrpprc(display_short)|psi-mi:LRPPRC-201(display_long)|uniprotkb:LRPPRC(gene name)	psi-mi:hsa-mir-877-3p(display_short)|psi-mi:"Homo sapiens (human) hsa-miR-877-3p"(display_long)	psi-mi:"MI:2195"(clash)	Helwak A. et al.(2013)	intact:EBI-54261638|doi:10.1016/j.cell.2013.03.043|pubmed:23622248|imex:IM-30030	taxid:9606(human)|taxid:9606(Homo sapiens)	taxid:9606(human)|taxid:9606(Homo sapiens)	psi-mi:"MI:0915"(physical association)	psi-mi:"MI:0469"(European Bioinformatics Institute)	intact:EBI-54404391	intact-miscore:0.4	-	psi-mi:"MI:2275"(regulator target)	psi-mi:"MI:2274"(regulator)	psi-mi:"MI:0497"(neutral component)	psi-mi:"MI:0497"(neutral component)	psi-mi:"MI:0324"(messenger rna)	psi-mi:"MI:2204"(micro rna)	uniprotkb:E5KNY5(gene product)|uniprotkb:P42704(gene product)|ensembl:ENSG00000138095(gene reference)	-	-	-	-	figure legend:Data S1|	taxid:9606(human-293lp-In T-REx)|taxid:9606(Homo sapiens HEK293flp-in T-REX embryonic kidney cell)	-	2024-04-15	2024-05-15	-	-	-	-	-	-	0	0	psi-mi:"MI:0078"(nucleotide sequence identification)	psi-mi:"MI:0078"(nucleotide sequence identification)
ensembl:ENST00000373798	rnacentral:URS0000070B1D_9606	intact:EBI-54405119	mirbase:MIMAT0004950|intact:EBI-25426411	psi-mi:mrna_epb41-2(display_short)|psi-mi:EPB41-205(display_long)|uniprotkb:EPB41(gene name)	psi-mi:hsa-mir-877-3p(display_short)|psi-mi:"Homo sapiens (human) hsa-miR-877-3p"(display_long)	psi-mi:"MI:2195"(clash)	Helwak A. et al.(2013)	intact:EBI-54261638|doi:10.1016/j.cell.2013.03.043|pubmed:23622248|imex:IM-30030	taxid:9606(human)|taxid:9606(Homo sapiens)	taxid:9606(human)|taxid:9606(Homo sapiens)	psi-mi:"MI:0915"(physical association)	psi-mi:"MI:0469"(European Bioinformatics Institute)	intact:EBI-54405131	intact-miscore:0.4	-	psi-mi:"MI:2275"(regulator target)	psi-mi:"MI:2274"(regulator)	psi-mi:"MI:0497"(neutral component)	psi-mi:"MI:0497"(neutral component)	psi-mi:"MI:0324"(messenger rna)	psi-mi:"MI:2204"(micro rna)	uniprotkb:P11171-1(gene product)|uniprotkb:P11171(gene product)|ensembl:ENSG00000159023(gene reference)	-	-	-	-	figure legend:Data S1|	taxid:9606(human-293lp-In T-REx)|taxid:9606(Homo sapiens HEK293flp-in T-REX embryonic kidney cell)	-	2024-04-15	2024-05-15	-	-	-	-	-	-	0	0	psi-mi:"MI:0078"(nucleotide sequence identification)	psi-mi:"MI:0078"(nucleotide sequence identification)
ensembl:ENST00000393408	rnacentral:URS0000070B1D_9606	intact:EBI-54405289	mirbase:MIMAT0004950|intact:EBI-25426411	psi-mi:mrna_cbx1-1(display_short)|psi-mi:CBX1-202(display_long)|uniprotkb:CBX1(gene name)	psi-mi:hsa-mir-877-3p(display_short)|psi-mi:"Homo sapiens (human) hsa-miR-877-3p"(display_long)	psi-mi:"MI:2195"(clash)	Helwak A. et al.(2013)	intact:EBI-54261638|doi:10.1016/j.cell.2013.03.043|pubmed:23622248|imex:IM-30030	taxid:9606(human)|taxid:9606(Homo sapiens)	taxid:9606(human)|taxid:9606(Homo sapiens)	psi-mi:"MI:0915"(physical association)	psi-mi:"MI:0469"(European Bioinformatics Institute)	intact:EBI-54405298	intact-miscore:0.4	-	psi-mi:"MI:2275"(regulator target)	psi-mi:"MI:2274"(regulator)	psi-mi:"MI:0497"(neutral component)	psi-mi:"MI:0497"(neutral component)	psi-mi:"MI:0324"(messenger rna)	psi-mi:"MI:2204"(micro rna)	uniprotkb:Q6IBN6(gene product)|uniprotkb:P83916(gene product)|ensembl:ENSG00000108468(gene reference)	-	-	-	-	figure legend:Data S1|	taxid:9606(human-293lp-In T-REx)|taxid:9606(Homo sapiens HEK293flp-in T-REX embryonic kidney cell)	-	2024-04-15	2024-05-15	-	-	-	-	-	-	0	0	psi-mi:"MI:0078"(nucleotide sequence identification)	psi-mi:"MI:0078"(nucleotide sequence identification)
ensembl:ENST00000520220	rnacentral:URS00002C6949_9606	intact:EBI-54368218	intact:"INTACT:URS00002C6949_9606"|mirbase:MIMAT0000279|intact:EBI-22266552	psi-mi:mrna_lyn(display_short)|psi-mi:LYN-204(display_long)|uniprotkb:LYN(gene name)	psi-mi:hsa-mir-222-3p(display_short)|psi-mi:"Homo sapiens (human) hsa-miR-222-3p"(display_long)	psi-mi:"MI:2195"(clash)	Helwak A. et al.(2013)	intact:EBI-54261638|doi:10.1016/j.cell.2013.03.043|pubmed:23622248|imex:IM-30030	taxid:9606(human)|taxid:9606(Homo sapiens)	taxid:9606(human)|taxid:9606(Homo sapiens)	psi-mi:"MI:0915"(physical association)	psi-mi:"MI:0469"(European Bioinformatics Institute)	intact:EBI-54368230	intact-miscore:0.4	-	psi-mi:"MI:2275"(regulator target)	psi-mi:"MI:2274"(regulator)	psi-mi:"MI:0497"(neutral component)	psi-mi:"MI:0497"(neutral component)	psi-mi:"MI:0324"(messenger rna)	psi-mi:"MI:2204"(micro rna)	uniprotkb:P07948-2(gene product)|uniprotkb:P07948(gene product)|ensembl:ENSG00000254087(gene reference)	-	-	-	-	figure legend:Data S1|	taxid:9606(human-293lp-In T-REx)|taxid:9606(Homo sapiens HEK293flp-in T-REX embryonic kidney cell)	-	2024-04-15	2024-05-15	-	-	-	-	-	-	0	0	psi-mi:"MI:0078"(nucleotide sequence identification)	psi-mi:"MI:0078"(nucleotide sequence identification)
ensembl:ENST00000359935	rnacentral:URS0000324096_9606	intact:EBI-54279971	intact:"INTACT:URS0000324096_9606"|mirbase:MIMAT0000063|intact:EBI-25591227	psi-mi:mrna_mpnd(display_short)|psi-mi:MPND-202(display_long)|uniprotkb:MPND(gene name)	psi-mi:hsa-let-7b-5p(display_short)|psi-mi:"Homo sapiens (human) hsa-let-7b-5p"(display_long)	psi-mi:"MI:2195"(clash)	Helwak A. et al.(2013)	intact:EBI-54261638|doi:10.1016/j.cell.2013.03.043|pubmed:23622248|imex:IM-30030	taxid:9606(human)|taxid:9606(Homo sapiens)	taxid:9606(human)|taxid:9606(Homo sapiens)	psi-mi:"MI:0915"(physical association)	psi-mi:"MI:0469"(European Bioinformatics Institute)	intact:EBI-54279979	intact-miscore:0.4	-	psi-mi:"MI:2275"(regulator target)	psi-mi:"MI:2274"(regulator)	psi-mi:"MI:0497"(neutral component)	psi-mi:"MI:0497"(neutral component)	psi-mi:"MI:0324"(messenger rna)	psi-mi:"MI:2204"(micro rna)	uniprotkb:Q8N594-2(gene product)|uniprotkb:Q8N594(gene product)|ensembl:ENSG00000008382(gene reference)	-	-	-	-	figure legend:Data S1|	taxid:9606(human-293lp-In T-REx)|taxid:9606(Homo sapiens HEK293flp-in T-REX embryonic kidney cell)	-	2024-04-12	2024-05-15	-	-	-	-	-	-	0	0	psi-mi:"MI:0078"(nucleotide sequence identification)	psi-mi:"MI:0078"(nucleotide sequence identification)
ensembl:ENST00000262455	rnacentral:URS000043D1A9_9606	intact:EBI-54374711	intact:"INTACT:URS000043D1A9_9606"|mirbase:MIMAT0000087|intact:EBI-25420571	psi-mi:mrna_erp44(display_short)|psi-mi:ERP44-201(display_long)|uniprotkb:ERP44(gene name)	psi-mi:hsa-mir-30a-5p(display_short)|psi-mi:"Homo sapiens (human) hsa-miR-30a-5p"(display_long)	psi-mi:"MI:2195"(clash)	Helwak A. et al.(2013)	intact:EBI-54261638|doi:10.1016/j.cell.2013.03.043|pubmed:23622248|imex:IM-30030	taxid:9606(human)|taxid:9606(Homo sapiens)	taxid:9606(human)|taxid:9606(Homo sapiens)	psi-mi:"MI:0915"(physical association)	psi-mi:"MI:0469"(European Bioinformatics Institute)	intact:EBI-54374722	intact-miscore:0.4	-	psi-mi:"MI:2275"(regulator target)	psi-mi:"MI:2274"(regulator)	psi-mi:"MI:0497"(neutral component)	psi-mi:"MI:0497"(neutral component)	psi-mi:"MI:0324"(messenger rna)	psi-mi:"MI:2204"(micro rna)	uniprotkb:A0A384MEE7(gene product)|uniprotkb:Q9BS26(gene product)|ensembl:ENSG00000023318(gene reference)	-	-	-	-	figure legend:Data S1|	taxid:9606(human-293lp-In T-REx)|taxid:9606(Homo sapiens HEK293flp-in T-REX embryonic kidney cell)	-	2024-04-15	2024-05-15	-	-	-	-	-	-	0	0	psi-mi:"MI:0078"(nucleotide sequence identification)	psi-mi:"MI:0078"(nucleotide sequence identification)
ensembl:ENST00000458134	rnacentral:URS000040DCFF_9606	intact:EBI-54352629	intact:"INTACT:URS000040DCFF_9606"|mirbase:MIMAT0000456|intact:EBI-54261957	psi-mi:mrna_hmox2(display_short)|psi-mi:HMOX2-205(display_long)|uniprotkb:HMOX2(gene name)	psi-mi:hsa-mir-186-5p(display_short)|psi-mi:"Homo sapiens (human) hsa-miR-186-5p"(display_long)	psi-mi:"MI:2195"(clash)	Helwak A. et al.(2013)	intact:EBI-54261638|doi:10.1016/j.cell.2013.03.043|pubmed:23622248|imex:IM-30030	taxid:9606(human)|taxid:9606(Homo sapiens)	taxid:9606(human)|taxid:9606(Homo sapiens)	psi-mi:"MI:0915"(physical association)	psi-mi:"MI:0469"(European Bioinformatics Institute)	intact:EBI-54352637	intact-miscore:0.4	-	psi-mi:"MI:2275"(regulator target)	psi-mi:"MI:2274"(regulator)	psi-mi:"MI:0497"(neutral component)	psi-mi:"MI:0497"(neutral component)	psi-mi:"MI:0324"(messenger rna)	psi-mi:"MI:2204"(micro rna)	uniprotkb:P30519-1(gene product)|uniprotkb:P30519(gene product)|ensembl:ENSG00000103415(gene reference)	-	-	-	-	figure legend:Data S1|	taxid:9606(human-293lp-In T-REx)|taxid:9606(Homo sapiens HEK293flp-in T-REX embryonic kidney cell)	-	2024-04-15	2024-05-15	-	-	-	-	-	-	0	0	psi-mi:"MI:0078"(nucleotide sequence identification)	psi-mi:"MI:0078"(nucleotide sequence identification)
ensembl:ENST00000243077	rnacentral:URS00004BCD9C_9606	intact:EBI-54338590	intact:"INTACT:URS00004BCD9C_9606"|mirbase:MIMAT0000069|intact:EBI-20976612	psi-mi:mrna_lrp1(display_short)|psi-mi:LRP1-201(display_long)|uniprotkb:LRP1(gene name)	psi-mi:hsa-mir-16-5p(display_short)|psi-mi:human micro rna 16 5p(display_long)	psi-mi:"MI:2195"(clash)	Helwak A. et al.(2013)	intact:EBI-54261638|doi:10.1016/j.cell.2013.03.043|pubmed:23622248|imex:IM-30030	taxid:9606(human)|taxid:9606(Homo sapiens)	taxid:9606(human)|taxid:9606(Homo sapiens)	psi-mi:"MI:0915"(physical association)	psi-mi:"MI:0469"(European Bioinformatics Institute)	intact:EBI-54338611	intact-miscore:0.4	-	psi-mi:"MI:2275"(regulator target)	psi-mi:"MI:2274"(regulator)	psi-mi:"MI:0497"(neutral component)	psi-mi:"MI:0497"(neutral component)	psi-mi:"MI:0324"(messenger rna)	psi-mi:"MI:2204"(micro rna)	uniprotkb:Q07954-1(gene product)|uniprotkb:Q07954(gene product)|ensembl:ENSG00000123384(gene reference)	-	-	-	-	figure legend:Data S1|	taxid:9606(human-293lp-In T-REx)|taxid:9606(Homo sapiens HEK293flp-in T-REX embryonic kidney cell)	-	2024-04-15	2024-05-15	-	-	-	-	-	-	0	0	psi-mi:"MI:0078"(nucleotide sequence identification)	psi-mi:"MI:0078"(nucleotide sequence identification)
ensembl:ENST00000310653	rnacentral:URS000075BEBE_9606	intact:EBI-54382804	mirbase:MIMAT0000761|intact:EBI-54261765	psi-mi:mrna_rab6a(display_short)|psi-mi:RAB6A-201(display_long)|uniprotkb:RAB6A(gene name)	psi-mi:hsa-mir-324-5p(display_short)|psi-mi:"Homo sapiens (human) hsa-miR-324-5p"(display_long)	psi-mi:"MI:2195"(clash)	Helwak A. et al.(2013)	intact:EBI-54261638|doi:10.1016/j.cell.2013.03.043|pubmed:23622248|imex:IM-30030	taxid:9606(human)|taxid:9606(Homo sapiens)	taxid:9606(human)|taxid:9606(Homo sapiens)	psi-mi:"MI:0915"(physical association)	psi-mi:"MI:0469"(European Bioinformatics Institute)	intact:EBI-54382815	intact-miscore:0.4	-	psi-mi:"MI:2275"(regulator target)	psi-mi:"MI:2274"(regulator)	psi-mi:"MI:0497"(neutral component)	psi-mi:"MI:0497"(neutral component)	psi-mi:"MI:0324"(messenger rna)	psi-mi:"MI:2204"(micro rna)	uniprotkb:P20340-2(gene product)|uniprotkb:A0A024R5H8(gene product)|uniprotkb:P20340(gene product)|ensembl:ENSG00000175582(gene reference)	-	-	-	-	figure legend:Data S1|	taxid:9606(human-293lp-In T-REx)|taxid:9606(Homo sapiens HEK293flp-in T-REX embryonic kidney cell)	-	2024-04-15	2024-05-15	-	-	-	-	-	-	0	0	psi-mi:"MI:0078"(nucleotide sequence identification)	psi-mi:"MI:0078"(nucleotide sequence identification)
ensembl:ENST00000225603	rnacentral:URS0000148B91_9606	intact:EBI-54386458	intact:"INTACT:URS0000148B91_9606"|mirbase:MIMAT0000753|intact:EBI-34618376	psi-mi:mrna_cbx1(display_short)|psi-mi:CBX1-201(display_long)|uniprotkb:CBX1(gene name)	psi-mi:hsa-mir-342-3p(display_short)|psi-mi:"Homo sapiens (human) hsa-miR-342-3p"(display_long)	psi-mi:"MI:2195"(clash)	Helwak A. et al.(2013)	intact:EBI-54261638|doi:10.1016/j.cell.2013.03.043|pubmed:23622248|imex:IM-30030	taxid:9606(human)|taxid:9606(Homo sapiens)	taxid:9606(human)|taxid:9606(Homo sapiens)	psi-mi:"MI:0915"(physical association)	psi-mi:"MI:0469"(European Bioinformatics Institute)	intact:EBI-54386467	intact-miscore:0.4	-	psi-mi:"MI:2275"(regulator target)	psi-mi:"MI:2274"(regulator)	psi-mi:"MI:0497"(neutral component)	psi-mi:"MI:0497"(neutral component)	psi-mi:"MI:0324"(messenger rna)	psi-mi:"MI:2204"(micro rna)	uniprotkb:Q6IBN6(gene product)|uniprotkb:P83916(gene product)|ensembl:ENSG00000108468(gene reference)	-	-	-	-	figure legend:Data S1|	taxid:9606(human-293lp-In T-REx)|taxid:9606(Homo sapiens HEK293flp-in T-REX embryonic kidney cell)	-	2024-04-15	2024-05-15	-	-	-	-	-	-	0	0	psi-mi:"MI:0078"(nucleotide sequence identification)	psi-mi:"MI:0078"(nucleotide sequence identification)
ensembl:ENST00000343067	rnacentral:URS0000148B91_9606	intact:EBI-54386654	intact:"INTACT:URS0000148B91_9606"|mirbase:MIMAT0000753|intact:EBI-34618376	psi-mi:mrna_epb41-1(display_short)|psi-mi:EPB41-201(display_long)|uniprotkb:EPB41(gene name)	psi-mi:hsa-mir-342-3p(display_short)|psi-mi:"Homo sapiens (human) hsa-miR-342-3p"(display_long)	psi-mi:"MI:2195"(clash)	Helwak A. et al.(2013)	intact:EBI-54261638|doi:10.1016/j.cell.2013.03.043|pubmed:23622248|imex:IM-30030	taxid:9606(human)|taxid:9606(Homo sapiens)	taxid:9606(human)|taxid:9606(Homo sapiens)	psi-mi:"MI:0915"(physical association)	psi-mi:"MI:0469"(European Bioinformatics Institute)	intact:EBI-54386667	intact-miscore:0.4	-	psi-mi:"MI:2275"(regulator target)	psi-mi:"MI:2274"(regulator)	psi-mi:"MI:0497"(neutral component)	psi-mi:"MI:0497"(neutral component)	psi-mi:"MI:0324"(messenger rna)	psi-mi:"MI:2204"(micro rna)	uniprotkb:P11171-1(gene product)|uniprotkb:P11171(gene product)|ensembl:ENSG00000159023(gene reference)	-	-	-	-	figure legend:Data S1|	taxid:9606(human-293lp-In T-REx)|taxid:9606(Homo sapiens HEK293flp-in T-REX embryonic kidney cell)	-	2024-04-15	2024-05-15	-	-	-	-	-	-	0	0	psi-mi:"MI:0078"(nucleotide sequence identification)	psi-mi:"MI:0078"(nucleotide sequence identification)
ensembl:ENST00000375835	rnacentral:URS00003768C5_9606	intact:EBI-54408300	intact:"INTACT:URS00003768C5_9606"|mirbase:MIMAT0000092|intact:EBI-21019856	psi-mi:mrna_shc3(display_short)|psi-mi:SHC3-202(display_long)|uniprotkb:SHC3(gene name)	psi-mi:hsa-mir-92a-3p(display_short)|psi-mi:hsa-miR-92a-3p(display_long)	psi-mi:"MI:2195"(clash)	Helwak A. et al.(2013)	intact:EBI-54261638|doi:10.1016/j.cell.2013.03.043|pubmed:23622248|imex:IM-30030	taxid:9606(human)|taxid:9606(Homo sapiens)	taxid:9606(human)|taxid:9606(Homo sapiens)	psi-mi:"MI:0915"(physical association)	psi-mi:"MI:0469"(European Bioinformatics Institute)	intact:EBI-54408316	intact-miscore:0.4	-	psi-mi:"MI:2275"(regulator target)	psi-mi:"MI:2274"(regulator)	psi-mi:"MI:0497"(neutral component)	psi-mi:"MI:0497"(neutral component)	psi-mi:"MI:0324"(messenger rna)	psi-mi:"MI:2204"(micro rna)	uniprotkb:Q92529-1(gene product)|uniprotkb:Q92529(gene product)|ensembl:ENSG00000148082(gene reference)	-	-	-	-	figure legend:Data S1|	taxid:9606(human-293lp-In T-REx)|taxid:9606(Homo sapiens HEK293flp-in T-REX embryonic kidney cell)	-	2024-04-15	2024-05-15	-	-	-	-	-	-	0	0	psi-mi:"MI:0078"(nucleotide sequence identification)	psi-mi:"MI:0078"(nucleotide sequence identification)
ensembl:ENST00000395284	rnacentral:URS00003768C5_9606	intact:EBI-54408704	intact:"INTACT:URS00003768C5_9606"|mirbase:MIMAT0000092|intact:EBI-21019856	psi-mi:mrna_cdk1(display_short)|psi-mi:CDK1-203(display_long)|uniprotkb:CDK1(gene name)	psi-mi:hsa-mir-92a-3p(display_short)|psi-mi:hsa-miR-92a-3p(display_long)	psi-mi:"MI:2195"(clash)	Helwak A. et al.(2013)	intact:EBI-54261638|doi:10.1016/j.cell.2013.03.043|pubmed:23622248|imex:IM-30030	taxid:9606(human)|taxid:9606(Homo sapiens)	taxid:9606(human)|taxid:9606(Homo sapiens)	psi-mi:"MI:0915"(physical association)	psi-mi:"MI:0469"(European Bioinformatics Institute)	intact:EBI-54408712	intact-miscore:0.4	-	psi-mi:"MI:2275"(regulator target)	psi-mi:"MI:2274"(regulator)	psi-mi:"MI:0497"(neutral component)	psi-mi:"MI:0497"(neutral component)	psi-mi:"MI:0324"(messenger rna)	psi-mi:"MI:2204"(micro rna)	uniprotkb:P06493-1(gene product)|uniprotkb:P06493(gene product)|ensembl:ENSG00000170312(gene reference)	-	-	-	-	figure legend:Data S1|	taxid:9606(human-293lp-In T-REx)|taxid:9606(Homo sapiens HEK293flp-in T-REX embryonic kidney cell)	-	2024-04-15	2024-05-15	-	-	-	-	-	-	0	0	psi-mi:"MI:0078"(nucleotide sequence identification)	psi-mi:"MI:0078"(nucleotide sequence identification)
ensembl:ENST00000264657	rnacentral:URS0000574A2C_9606	intact:EBI-54363385	intact:"INTACT:URS0000574A2C_9606"|mirbase:MIMAT0000075|intact:EBI-21019547	psi-mi:mrna_stat3-1(display_short)|psi-mi:STAT3-201(display_long)|uniprotkb:STAT3(gene name)	psi-mi:hsa-mir-20a(display_short)|psi-mi:microRNA 20a-5p(display_long)	psi-mi:"MI:2195"(clash)	Helwak A. et al.(2013)	intact:EBI-54261638|doi:10.1016/j.cell.2013.03.043|pubmed:23622248|imex:IM-30030	taxid:9606(human)|taxid:9606(Homo sapiens)	taxid:9606(human)|taxid:9606(Homo sapiens)	psi-mi:"MI:0915"(physical association)	psi-mi:"MI:0469"(European Bioinformatics Institute)	intact:EBI-54363396	intact-miscore:0.4	-	psi-mi:"MI:2275"(regulator target)	psi-mi:"MI:2274"(regulator)	psi-mi:"MI:0497"(neutral component)	psi-mi:"MI:0497"(neutral component)	psi-mi:"MI:0324"(messenger rna)	psi-mi:"MI:2204"(micro rna)	uniprotkb:P40763-1(gene product)|uniprotkb:P40763(gene product)|ensembl:ENSG00000168610(gene reference)	-	-	-	-	figure legend:Data S1|	taxid:9606(human-293lp-In T-REx)|taxid:9606(Homo sapiens HEK293flp-in T-REX embryonic kidney cell)	-	2024-04-15	2024-05-15	-	-	-	-	-	-	0	0	psi-mi:"MI:0078"(nucleotide sequence identification)	psi-mi:"MI:0078"(nucleotide sequence identification)
ensembl:ENST00000262722	rnacentral:URS0000065D58_9606	intact:EBI-54374515	intact:"INTACT:URS0000065D58_9606"|mirbase:MIMAT0000088|intact:EBI-25436279	psi-mi:mrna_fbln1(display_short)|psi-mi:FBLN1-201(display_long)|uniprotkb:FBLN1(gene name)	psi-mi:hsa-mir-30a-3p(display_short)|psi-mi:"Homo sapiens (human) hsa-miR-30a-3p"(display_long)	psi-mi:"MI:2195"(clash)	Helwak A. et al.(2013)	intact:EBI-54261638|doi:10.1016/j.cell.2013.03.043|pubmed:23622248|imex:IM-30030	taxid:9606(human)|taxid:9606(Homo sapiens)	taxid:9606(human)|taxid:9606(Homo sapiens)	psi-mi:"MI:0915"(physical association)	psi-mi:"MI:0469"(European Bioinformatics Institute)	intact:EBI-54374525	intact-miscore:0.4	-	psi-mi:"MI:2275"(regulator target)	psi-mi:"MI:2274"(regulator)	psi-mi:"MI:0497"(neutral component)	psi-mi:"MI:0497"(neutral component)	psi-mi:"MI:0324"(messenger rna)	psi-mi:"MI:2204"(micro rna)	uniprotkb:P23142-4(gene product)|uniprotkb:A0A8S0LWY1(gene product)|uniprotkb:P23142(gene product)|ensembl:ENSG00000077942(gene reference)	-	-	-	-	figure legend:Data S1|	taxid:9606(human-293lp-In T-REx)|taxid:9606(Homo sapiens HEK293flp-in T-REX embryonic kidney cell)	-	2024-04-15	2024-05-15	-	-	-	-	-	-	0	0	psi-mi:"MI:0078"(nucleotide sequence identification)	psi-mi:"MI:0078"(nucleotide sequence identification)
ensembl:ENST00000339562	rnacentral:URS00004C9052_9606	intact:EBI-54329685	intact:EBI-20626654|mirbase:MIMAT0000427|intact:"INTACT:URS00004C9052_9606"	psi-mi:mrna_nr4a2(display_short)|psi-mi:NR4A2-201(display_long)|uniprotkb:NR4A2(gene name)	psi-mi:hsa-mir-133a 3p(display_short)|psi-mi:human micro RNA 133a 3p(display_long)	psi-mi:"MI:2195"(clash)	Helwak A. et al.(2013)	intact:EBI-54261638|doi:10.1016/j.cell.2013.03.043|pubmed:23622248|imex:IM-30030	taxid:9606(human)|taxid:9606(Homo sapiens)	taxid:9606(human)|taxid:9606(Homo sapiens)	psi-mi:"MI:0915"(physical association)	psi-mi:"MI:0469"(European Bioinformatics Institute)	intact:EBI-54329696	intact-miscore:0.4	-	psi-mi:"MI:2275"(regulator target)	psi-mi:"MI:2274"(regulator)	psi-mi:"MI:0497"(neutral component)	psi-mi:"MI:0497"(neutral component)	psi-mi:"MI:0324"(messenger rna)	psi-mi:"MI:2204"(micro rna)	uniprotkb:P43354-1(gene product)|uniprotkb:F1D8N6(gene product)|uniprotkb:P43354(gene product)|ensembl:ENSG00000153234(gene reference)	-	-	-	-	figure legend:Data S1|	taxid:9606(human-293lp-In T-REx)|taxid:9606(Homo sapiens HEK293flp-in T-REX embryonic kidney cell)	-	2024-04-15	2024-05-15	-	-	-	-	-	-	0	0	psi-mi:"MI:0078"(nucleotide sequence identification)	psi-mi:"MI:0078"(nucleotide sequence identification)
ensembl:ENST00000405315	rnacentral:URS0000597BED_9606	intact:EBI-54395885	mirbase:MIMAT0002174|intact:EBI-54261929	psi-mi:mrna_nucb1(display_short)|psi-mi:NUCB1-201(display_long)|uniprotkb:NUCB1(gene name)	psi-mi:hsa-mir-484(display_short)|psi-mi:"Homo sapiens (human) hsa-miR-484"(display_long)	psi-mi:"MI:2195"(clash)	Helwak A. et al.(2013)	intact:EBI-54261638|doi:10.1016/j.cell.2013.03.043|pubmed:23622248|imex:IM-30030	taxid:9606(human)|taxid:9606(Homo sapiens)	taxid:9606(human)|taxid:9606(Homo sapiens)	psi-mi:"MI:0915"(physical association)	psi-mi:"MI:0469"(European Bioinformatics Institute)	intact:EBI-54395893	intact-miscore:0.4	-	psi-mi:"MI:2275"(regulator target)	psi-mi:"MI:2274"(regulator)	psi-mi:"MI:0497"(neutral component)	psi-mi:"MI:0497"(neutral component)	psi-mi:"MI:0324"(messenger rna)	psi-mi:"MI:2204"(micro rna)	uniprotkb:Q02818(gene product)|ensembl:ENSG00000104805(gene reference)	-	-	-	-	figure legend:Data S1|	taxid:9606(human-293lp-In T-REx)|taxid:9606(Homo sapiens HEK293flp-in T-REX embryonic kidney cell)	-	2024-04-15	2024-05-15	-	-	-	-	-	-	0	0	psi-mi:"MI:0078"(nucleotide sequence identification)	psi-mi:"MI:0078"(nucleotide sequence identification)
ensembl:ENST00000247970	rnacentral:URS000075BEBE_9606	intact:EBI-54382358	mirbase:MIMAT0000761|intact:EBI-54261765	psi-mi:mrna_pin1(display_short)|psi-mi:PIN1-201(display_long)|uniprotkb:PIN1(gene name)	psi-mi:hsa-mir-324-5p(display_short)|psi-mi:"Homo sapiens (human) hsa-miR-324-5p"(display_long)	psi-mi:"MI:2195"(clash)	Helwak A. et al.(2013)	intact:EBI-54261638|doi:10.1016/j.cell.2013.03.043|pubmed:23622248|imex:IM-30030	taxid:9606(human)|taxid:9606(Homo sapiens)	taxid:9606(human)|taxid:9606(Homo sapiens)	psi-mi:"MI:0915"(physical association)	psi-mi:"MI:0469"(European Bioinformatics Institute)	intact:EBI-54382365	intact-miscore:0.4	-	psi-mi:"MI:2275"(regulator target)	psi-mi:"MI:2274"(regulator)	psi-mi:"MI:0497"(neutral component)	psi-mi:"MI:0497"(neutral component)	psi-mi:"MI:0324"(messenger rna)	psi-mi:"MI:2204"(micro rna)	uniprotkb:Q13526(gene product)|ensembl:ENSG00000127445(gene reference)	-	-	-	-	figure legend:Data S1|	taxid:9606(human-293lp-In T-REx)|taxid:9606(Homo sapiens HEK293flp-in T-REX embryonic kidney cell)	-	2024-04-15	2024-05-15	-	-	-	-	-	-	0	0	psi-mi:"MI:0078"(nucleotide sequence identification)	psi-mi:"MI:0078"(nucleotide sequence identification)
ensembl:ENST00000247970	rnacentral:URS0000597BED_9606	intact:EBI-54382358	mirbase:MIMAT0002174|intact:EBI-54261929	psi-mi:mrna_pin1(display_short)|psi-mi:PIN1-201(display_long)|uniprotkb:PIN1(gene name)	psi-mi:hsa-mir-484(display_short)|psi-mi:"Homo sapiens (human) hsa-miR-484"(display_long)	psi-mi:"MI:2195"(clash)	Helwak A. et al.(2013)	intact:EBI-54261638|doi:10.1016/j.cell.2013.03.043|pubmed:23622248|imex:IM-30030	taxid:9606(human)|taxid:9606(Homo sapiens)	taxid:9606(human)|taxid:9606(Homo sapiens)	psi-mi:"MI:0915"(physical association)	psi-mi:"MI:0469"(European Bioinformatics Institute)	intact:EBI-54382372	intact-miscore:0.4	-	psi-mi:"MI:2275"(regulator target)	psi-mi:"MI:2274"(regulator)	psi-mi:"MI:0497"(neutral component)	psi-mi:"MI:0497"(neutral component)	psi-mi:"MI:0324"(messenger rna)	psi-mi:"MI:2204"(micro rna)	uniprotkb:Q13526(gene product)|ensembl:ENSG00000127445(gene reference)	-	-	-	-	figure legend:Data S1|	taxid:9606(human-293lp-In T-REx)|taxid:9606(Homo sapiens HEK293flp-in T-REX embryonic kidney cell)	-	2024-04-15	2024-05-15	-	-	-	-	-	-	0	0	psi-mi:"MI:0078"(nucleotide sequence identification)	psi-mi:"MI:0078"(nucleotide sequence identification)
ensembl:ENST00000343380	rnacentral:URS000016D2D4_9606	intact:EBI-54308959	mirbase:MIMAT0000253|intact:EBI-54262422	psi-mi:mrna_e2f1(display_short)|psi-mi:E2F1-201(display_long)|uniprotkb:E2f1(gene name)	psi-mi:hsamir10a5p(display_short)|psi-mi:"Homo sapiens (human) hsa-miR-10a-5p"(display_long)	psi-mi:"MI:2195"(clash)	Helwak A. et al.(2013)	intact:EBI-54261638|doi:10.1016/j.cell.2013.03.043|pubmed:23622248|imex:IM-30030	taxid:9606(human)|taxid:9606(Homo sapiens)	taxid:9606(human)|taxid:9606(Homo sapiens)	psi-mi:"MI:0915"(physical association)	psi-mi:"MI:0469"(European Bioinformatics Institute)	intact:EBI-54308967	intact-miscore:0.4	-	psi-mi:"MI:2275"(regulator target)	psi-mi:"MI:2274"(regulator)	psi-mi:"MI:0497"(neutral component)	psi-mi:"MI:0497"(neutral component)	psi-mi:"MI:0324"(messenger rna)	psi-mi:"MI:2204"(micro rna)	uniprotkb:Q01094(gene product)|ensembl:ENSG00000101412(gene reference)	-	-	-	-	figure legend:Data S1|	taxid:9606(human-293lp-In T-REx)|taxid:9606(Homo sapiens HEK293flp-in T-REX embryonic kidney cell)	-	2024-04-15	2024-05-15	-	-	-	-	-	-	0	0	psi-mi:"MI:0078"(nucleotide sequence identification)	psi-mi:"MI:0078"(nucleotide sequence identification)
ensembl:ENST00000606080	rnacentral:URS000006FDD4_9606	intact:EBI-22180317	intact:"INTACT:URS000006FDD4_9606"|mirbase:MIMAT0000073|intact:EBI-20558516	psi-mi:mrna_frk(display_short)|psi-mi:fyn related Src family tyrosine kinase(display_long)	psi-mi:hsa-mir-19a-3p(display_short)|psi-mi:microRNA hsa-miR-19a-3p(display_long)	psi-mi:"MI:2285"(miRNA interference luciferase reporter assay)	Jing ZF. et al.(2018)	intact:EBI-22180262|pubmed:31043790|imex:IM-27464	taxid:9606(human)|taxid:9606(Homo sapiens)	taxid:9606(human)|taxid:9606(Homo sapiens)	psi-mi:"MI:0915"(physical association)	psi-mi:"MI:0469"(European Bioinformatics Institute)	intact:EBI-22180315|imex:IM-27464-1	intact-miscore:0.28	-	psi-mi:"MI:2275"(regulator target)	psi-mi:"MI:2274"(regulator)	psi-mi:"MI:0497"(neutral component)	psi-mi:"MI:0497"(neutral component)	psi-mi:"MI:0324"(messenger rna)	psi-mi:"MI:2204"(micro rna)	ensembl:ENSG00000111816(see-also)|refseq:NM_002031.3(see-also)	-	go:"GO:1903231"(function)	-	-	Causality Statement:down-regulates quantity by destabilization|figure legend:Fig 4 J, K|full coverage:Only protein-protein interactions	taxid:9606(human-293t)|taxid:9606(Homo sapiens HEK293T embryonic kidney cell)	-	2019-10-31	2024-09-16	-	-	-	-	mutation decreasing interaction:2650-2656|luciferase tag:0-0	-	0	0	psi-mi:"MI:1220"(tag visualisation by luciferase assay)	psi-mi:"MI:1220"(tag visualisation by luciferase assay)|psi-mi:"MI:0396"(predetermined participant)
ensembl:ENST00000606080	rnacentral:URS000013D17D_9606	intact:EBI-22180317	intact:"INTACT:URS000013D17D_9606"|mirbase:MIMAT0000074|intact:EBI-22180345	psi-mi:mrna_frk(display_short)|psi-mi:fyn related Src family tyrosine kinase(display_long)	psi-mi:hsa-mir-19b-3p(display_short)|psi-mi:human microRNA 19b 3p(display_long)	psi-mi:"MI:2285"(miRNA interference luciferase reporter assay)	Jing ZF. et al.(2018)	intact:EBI-22180262|pubmed:31043790|imex:IM-27464	taxid:9606(human)|taxid:9606(Homo sapiens)	taxid:9606(human)|taxid:9606(Homo sapiens)	psi-mi:"MI:0915"(physical association)	psi-mi:"MI:0469"(European Bioinformatics Institute)	intact:EBI-22180348|imex:IM-27464-3	intact-miscore:0.28	-	psi-mi:"MI:2275"(regulator target)	psi-mi:"MI:2274"(regulator)	psi-mi:"MI:0497"(neutral component)	psi-mi:"MI:0497"(neutral component)	psi-mi:"MI:0324"(messenger rna)	psi-mi:"MI:2204"(micro rna)	ensembl:ENSG00000111816(see-also)|refseq:NM_002031.3(see-also)	-	go:"GO:1903231"(function)	-	-	Causality Statement:down-regulates quantity by destabilization|figure legend:Fig 4 J, K|full coverage:Only protein-protein interactions	taxid:9606(human-293t)|taxid:9606(Homo sapiens HEK293T embryonic kidney cell)	-	2019-10-31	2024-09-16	-	-	-	-	mutation decreasing interaction:2650-2656|luciferase tag:0-0	-	0	0	psi-mi:"MI:1220"(tag visualisation by luciferase assay)	psi-mi:"MI:1220"(tag visualisation by luciferase assay)|psi-mi:"MI:0396"(predetermined participant)
ensembl:ENST00000268171	rnacentral:URS0000597BED_9606	intact:EBI-54393686	mirbase:MIMAT0002174|intact:EBI-54261929	psi-mi:mrna_furin(display_short)|psi-mi:FURIN-201(display_long)|uniprotkb:FURIN(gene name)	psi-mi:hsa-mir-484(display_short)|psi-mi:"Homo sapiens (human) hsa-miR-484"(display_long)	psi-mi:"MI:2195"(clash)	Helwak A. et al.(2013)	intact:EBI-54261638|doi:10.1016/j.cell.2013.03.043|pubmed:23622248|imex:IM-30030	taxid:9606(human)|taxid:9606(Homo sapiens)	taxid:9606(human)|taxid:9606(Homo sapiens)	psi-mi:"MI:0915"(physical association)	psi-mi:"MI:0469"(European Bioinformatics Institute)	intact:EBI-54393697	intact-miscore:0.4	-	psi-mi:"MI:2275"(regulator target)	psi-mi:"MI:2274"(regulator)	psi-mi:"MI:0497"(neutral component)	psi-mi:"MI:0497"(neutral component)	psi-mi:"MI:0324"(messenger rna)	psi-mi:"MI:2204"(micro rna)	uniprotkb:A0A024RC70(gene product)|uniprotkb:P09958(gene product)|ensembl:ENSG00000140564(gene reference)	-	-	-	-	figure legend:Data S1|	taxid:9606(human-293lp-In T-REx)|taxid:9606(Homo sapiens HEK293flp-in T-REX embryonic kidney cell)	-	2024-04-15	2024-05-15	-	-	-	-	-	-	0	0	psi-mi:"MI:0078"(nucleotide sequence identification)	psi-mi:"MI:0078"(nucleotide sequence identification)
ensembl:ENST00000268171	rnacentral:URS00003D5391_9606	intact:EBI-54393686	mirbase:MIMAT0003283|intact:EBI-54262002	psi-mi:mrna_furin(display_short)|psi-mi:FURIN-201(display_long)|uniprotkb:FURIN(gene name)	psi-mi:hsamir6153p(display_short)|psi-mi:"Homo sapiens (human) hsa-miR-615-3p"(display_long)	psi-mi:"MI:2195"(clash)	Helwak A. et al.(2013)	intact:EBI-54261638|doi:10.1016/j.cell.2013.03.043|pubmed:23622248|imex:IM-30030	taxid:9606(human)|taxid:9606(Homo sapiens)	taxid:9606(human)|taxid:9606(Homo sapiens)	psi-mi:"MI:0915"(physical association)	psi-mi:"MI:0469"(European Bioinformatics Institute)	intact:EBI-54393701	intact-miscore:0.4	-	psi-mi:"MI:2275"(regulator target)	psi-mi:"MI:2274"(regulator)	psi-mi:"MI:0497"(neutral component)	psi-mi:"MI:0497"(neutral component)	psi-mi:"MI:0324"(messenger rna)	psi-mi:"MI:2204"(micro rna)	uniprotkb:A0A024RC70(gene product)|uniprotkb:P09958(gene product)|ensembl:ENSG00000140564(gene reference)	-	-	-	-	figure legend:Data S1|	taxid:9606(human-293lp-In T-REx)|taxid:9606(Homo sapiens HEK293flp-in T-REX embryonic kidney cell)	-	2024-04-15	2024-05-15	-	-	-	-	-	-	0	0	psi-mi:"MI:0078"(nucleotide sequence identification)	psi-mi:"MI:0078"(nucleotide sequence identification)
ensembl:ENST00000405315	rnacentral:URS00003768C5_9606	intact:EBI-54395885	intact:"INTACT:URS00003768C5_9606"|mirbase:MIMAT0000092|intact:EBI-21019856	psi-mi:mrna_nucb1(display_short)|psi-mi:NUCB1-201(display_long)|uniprotkb:NUCB1(gene name)	psi-mi:hsa-mir-92a-3p(display_short)|psi-mi:hsa-miR-92a-3p(display_long)	psi-mi:"MI:2195"(clash)	Helwak A. et al.(2013)	intact:EBI-54261638|doi:10.1016/j.cell.2013.03.043|pubmed:23622248|imex:IM-30030	taxid:9606(human)|taxid:9606(Homo sapiens)	taxid:9606(human)|taxid:9606(Homo sapiens)	psi-mi:"MI:0915"(physical association)	psi-mi:"MI:0469"(European Bioinformatics Institute)	intact:EBI-54395897	intact-miscore:0.4	-	psi-mi:"MI:2275"(regulator target)	psi-mi:"MI:2274"(regulator)	psi-mi:"MI:0497"(neutral component)	psi-mi:"MI:0497"(neutral component)	psi-mi:"MI:0324"(messenger rna)	psi-mi:"MI:2204"(micro rna)	uniprotkb:Q02818(gene product)|ensembl:ENSG00000104805(gene reference)	-	-	-	-	figure legend:Data S1|	taxid:9606(human-293lp-In T-REx)|taxid:9606(Homo sapiens HEK293flp-in T-REX embryonic kidney cell)	-	2024-04-15	2024-05-15	-	-	-	-	-	-	0	0	psi-mi:"MI:0078"(nucleotide sequence identification)	psi-mi:"MI:0078"(nucleotide sequence identification)
ensembl:ENST00000291295	rnacentral:URS00003CF1AD_9606	intact:EBI-54372384	mirbase:MIMAT0000510|intact:EBI-54262435	psi-mi:mrna_calm3(display_short)|psi-mi:CALM3-201(display_long)|uniprotkb:CALM3(gene name)	psi-mi:"(human) hsamir320a3p"(display_short)|psi-mi:"Homo sapiens (human) hsa-miR-320a-3p"(display_long)	psi-mi:"MI:2195"(clash)	Helwak A. et al.(2013)	intact:EBI-54261638|doi:10.1016/j.cell.2013.03.043|pubmed:23622248|imex:IM-30030	taxid:9606(human)|taxid:9606(Homo sapiens)	taxid:9606(human)|taxid:9606(Homo sapiens)	psi-mi:"MI:0915"(physical association)	psi-mi:"MI:0469"(European Bioinformatics Institute)	intact:EBI-54372397	intact-miscore:0.4	-	psi-mi:"MI:2275"(regulator target)	psi-mi:"MI:2274"(regulator)	psi-mi:"MI:0497"(neutral component)	psi-mi:"MI:0497"(neutral component)	psi-mi:"MI:0324"(messenger rna)	psi-mi:"MI:2204"(micro rna)	uniprotkb:B4DJ51(gene product)|uniprotkb:P0DP25(gene product)|ensembl:ENSG00000160014(gene reference)	-	-	-	-	figure legend:Data S1|	taxid:9606(human-293lp-In T-REx)|taxid:9606(Homo sapiens HEK293flp-in T-REX embryonic kidney cell)	-	2024-04-15	2024-05-15	-	-	-	-	-	-	0	0	psi-mi:"MI:0078"(nucleotide sequence identification)	psi-mi:"MI:0078"(nucleotide sequence identification)
rnacentral:URS000040DCFF_9606	ensembl:ENST00000252818	intact:"INTACT:URS000040DCFF_9606"|mirbase:MIMAT0000456|intact:EBI-54261957	intact:EBI-21253698	psi-mi:hsa-mir-186-5p(display_short)|psi-mi:"Homo sapiens (human) hsa-miR-186-5p"(display_long)	psi-mi:mrna_jund(display_short)|psi-mi:JunD proto-oncogene, AP-1 transcription factor subunit(display_long)	psi-mi:"MI:2195"(clash)	Helwak A. et al.(2013)	intact:EBI-54261638|doi:10.1016/j.cell.2013.03.043|pubmed:23622248|imex:IM-30030	taxid:9606(human)|taxid:9606(Homo sapiens)	taxid:9606(human)|taxid:9606(Homo sapiens)	psi-mi:"MI:0915"(physical association)	psi-mi:"MI:0469"(European Bioinformatics Institute)	intact:EBI-54349120	intact-miscore:0.4	-	psi-mi:"MI:2274"(regulator)	psi-mi:"MI:2275"(regulator target)	psi-mi:"MI:0497"(neutral component)	psi-mi:"MI:0497"(neutral component)	psi-mi:"MI:2204"(micro rna)	psi-mi:"MI:0324"(messenger rna)	-	ensembl:ENSG00000130522(see-also)|refseq:NM_005354(see-also)	-	-	-	figure legend:Data S1|	taxid:9606(human-293lp-In T-REx)|taxid:9606(Homo sapiens HEK293flp-in T-REX embryonic kidney cell)	-	2024-04-15	2024-05-15	-	-	-	-	-	-	0	0	psi-mi:"MI:0078"(nucleotide sequence identification)	psi-mi:"MI:0078"(nucleotide sequence identification)
ensembl:ENST00000392092	rnacentral:URS00003D5391_9606	intact:EBI-54340732	mirbase:MIMAT0003283|intact:EBI-54262002	psi-mi:mrna_tbp(display_short)|psi-mi:TBP-202(display_long)|uniprotkb:TBP(gene name)	psi-mi:hsamir6153p(display_short)|psi-mi:"Homo sapiens (human) hsa-miR-615-3p"(display_long)	psi-mi:"MI:2195"(clash)	Helwak A. et al.(2013)	intact:EBI-54261638|doi:10.1016/j.cell.2013.03.043|pubmed:23622248|imex:IM-30030	taxid:9606(human)|taxid:9606(Homo sapiens)	taxid:9606(human)|taxid:9606(Homo sapiens)	psi-mi:"MI:0915"(physical association)	psi-mi:"MI:0469"(European Bioinformatics Institute)	intact:EBI-54340744	intact-miscore:0.4	-	psi-mi:"MI:2275"(regulator target)	psi-mi:"MI:2274"(regulator)	psi-mi:"MI:0497"(neutral component)	psi-mi:"MI:0497"(neutral component)	psi-mi:"MI:0324"(messenger rna)	psi-mi:"MI:2204"(micro rna)	uniprotkb:P20226-1(gene product)|uniprotkb:P20226(gene product)|ensembl:ENSG00000112592(gene reference)	-	-	-	-	figure legend:Data S1|	taxid:9606(human-293lp-In T-REx)|taxid:9606(Homo sapiens HEK293flp-in T-REX embryonic kidney cell)	-	2024-04-15	2024-05-15	-	-	-	-	-	-	0	0	psi-mi:"MI:0078"(nucleotide sequence identification)	psi-mi:"MI:0078"(nucleotide sequence identification)
ensembl:ENST00000299138	rnacentral:URS00004AD914_9606	intact:EBI-54336920	intact:"INTACT:URS00004AD914_9606"|mirbase:MIMAT0000417|intact:EBI-25684183	psi-mi:mrna_vps35(display_short)|psi-mi:VPS35-201(display_long)|uniprotkb:VPS35(gene name)	psi-mi:hsa-mir-15b-5p(display_short)|psi-mi:"Homo sapiens (human) hsa-miR-15b-5p"(display_long)	psi-mi:"MI:2195"(clash)	Helwak A. et al.(2013)	intact:EBI-54261638|doi:10.1016/j.cell.2013.03.043|pubmed:23622248|imex:IM-30030	taxid:9606(human)|taxid:9606(Homo sapiens)	taxid:9606(human)|taxid:9606(Homo sapiens)	psi-mi:"MI:0915"(physical association)	psi-mi:"MI:0469"(European Bioinformatics Institute)	intact:EBI-54336932	intact-miscore:0.4	-	psi-mi:"MI:2275"(regulator target)	psi-mi:"MI:2274"(regulator)	psi-mi:"MI:0497"(neutral component)	psi-mi:"MI:0497"(neutral component)	psi-mi:"MI:0324"(messenger rna)	psi-mi:"MI:2204"(micro rna)	ensembl:ENSG00000069329(gene reference)|uniprotkb:Q96QK1(gene product)	-	-	-	-	figure legend:Data S1|	taxid:9606(human-293lp-In T-REx)|taxid:9606(Homo sapiens HEK293flp-in T-REX embryonic kidney cell)	-	2024-04-15	2024-05-15	-	-	-	-	-	-	0	0	psi-mi:"MI:0078"(nucleotide sequence identification)	psi-mi:"MI:0078"(nucleotide sequence identification)
ensembl:ENST00000299138	rnacentral:URS0000148B91_9606	intact:EBI-54336920	intact:"INTACT:URS0000148B91_9606"|mirbase:MIMAT0000753|intact:EBI-34618376	psi-mi:mrna_vps35(display_short)|psi-mi:VPS35-201(display_long)|uniprotkb:VPS35(gene name)	psi-mi:hsa-mir-342-3p(display_short)|psi-mi:"Homo sapiens (human) hsa-miR-342-3p"(display_long)	psi-mi:"MI:2195"(clash)	Helwak A. et al.(2013)	intact:EBI-54261638|doi:10.1016/j.cell.2013.03.043|pubmed:23622248|imex:IM-30030	taxid:9606(human)|taxid:9606(Homo sapiens)	taxid:9606(human)|taxid:9606(Homo sapiens)	psi-mi:"MI:0915"(physical association)	psi-mi:"MI:0469"(European Bioinformatics Institute)	intact:EBI-54336936	intact-miscore:0.4	-	psi-mi:"MI:2275"(regulator target)	psi-mi:"MI:2274"(regulator)	psi-mi:"MI:0497"(neutral component)	psi-mi:"MI:0497"(neutral component)	psi-mi:"MI:0324"(messenger rna)	psi-mi:"MI:2204"(micro rna)	ensembl:ENSG00000069329(gene reference)|uniprotkb:Q96QK1(gene product)	-	-	-	-	figure legend:Data S1|	taxid:9606(human-293lp-In T-REx)|taxid:9606(Homo sapiens HEK293flp-in T-REX embryonic kidney cell)	-	2024-04-15	2024-05-15	-	-	-	-	-	-	0	0	psi-mi:"MI:0078"(nucleotide sequence identification)	psi-mi:"MI:0078"(nucleotide sequence identification)
ensembl:ENST00000372435	rnacentral:URS0000597BED_9606	intact:EBI-54337682	mirbase:MIMAT0002174|intact:EBI-54261929	psi-mi:mrna_prps1(display_short)|psi-mi:PRPS1-204(display_long)|uniprotkb:PRPS1(gene name)	psi-mi:hsa-mir-484(display_short)|psi-mi:"Homo sapiens (human) hsa-miR-484"(display_long)	psi-mi:"MI:2195"(clash)	Helwak A. et al.(2013)	intact:EBI-54261638|doi:10.1016/j.cell.2013.03.043|pubmed:23622248|imex:IM-30030	taxid:9606(human)|taxid:9606(Homo sapiens)	taxid:9606(human)|taxid:9606(Homo sapiens)	psi-mi:"MI:0915"(physical association)	psi-mi:"MI:0469"(European Bioinformatics Institute)	intact:EBI-54337695	intact-miscore:0.4	-	psi-mi:"MI:2275"(regulator target)	psi-mi:"MI:2274"(regulator)	psi-mi:"MI:0497"(neutral component)	psi-mi:"MI:0497"(neutral component)	psi-mi:"MI:0324"(messenger rna)	psi-mi:"MI:2204"(micro rna)	uniprotkb:P60891-1(gene product)|uniprotkb:P60891(gene product)|ensembl:ENSG00000147224(gene reference)	-	-	-	-	figure legend:Data S1|	taxid:9606(human-293lp-In T-REx)|taxid:9606(Homo sapiens HEK293flp-in T-REX embryonic kidney cell)	-	2024-04-15	2024-05-15	-	-	-	-	-	-	0	0	psi-mi:"MI:0078"(nucleotide sequence identification)	psi-mi:"MI:0078"(nucleotide sequence identification)
ensembl:ENST00000256637	rnacentral:URS0000209905_9606	intact:EBI-54320231	mirbase:MIMAT0000423|intact:EBI-54262395	psi-mi:mrna_sort1(display_short)|psi-mi:SORT1-201(display_long)|uniprotkb:SORT1(gene name)	psi-mi:hsamir125b5p(display_short)|psi-mi:"Homo sapiens (human) hsa-miR-125b-5p"(display_long)	psi-mi:"MI:2195"(clash)	Helwak A. et al.(2013)	intact:EBI-54261638|doi:10.1016/j.cell.2013.03.043|pubmed:23622248|imex:IM-30030	taxid:9606(human)|taxid:9606(Homo sapiens)	taxid:9606(human)|taxid:9606(Homo sapiens)	psi-mi:"MI:0915"(physical association)	psi-mi:"MI:0469"(European Bioinformatics Institute)	intact:EBI-54320244	intact-miscore:0.4	-	psi-mi:"MI:2275"(regulator target)	psi-mi:"MI:2274"(regulator)	psi-mi:"MI:0497"(neutral component)	psi-mi:"MI:0497"(neutral component)	psi-mi:"MI:0324"(messenger rna)	psi-mi:"MI:2204"(micro rna)	uniprotkb:Q99523-1(gene product)|uniprotkb:Q99523(gene product)|ensembl:ENSG00000134243(gene reference)	-	-	-	-	figure legend:Data S1|	taxid:9606(human-293lp-In T-REx)|taxid:9606(Homo sapiens HEK293flp-in T-REX embryonic kidney cell)	-	2024-04-15	2024-05-15	-	-	-	-	-	-	0	0	psi-mi:"MI:0078"(nucleotide sequence identification)	psi-mi:"MI:0078"(nucleotide sequence identification)
ensembl:ENST00000343380	rnacentral:URS0000605E00_9606	intact:EBI-54308959	intact:"INTACT:URS0000605E00_9606"|mirbase:MIMAT0000257|intact:EBI-26602095	psi-mi:mrna_e2f1(display_short)|psi-mi:E2F1-201(display_long)|uniprotkb:E2f1(gene name)	psi-mi:hsa-mir-181b-5p(display_short)|psi-mi:"Homo sapiens (human) hsa-miR-181b-5p"(display_long)	psi-mi:"MI:2195"(clash)	Helwak A. et al.(2013)	intact:EBI-54261638|doi:10.1016/j.cell.2013.03.043|pubmed:23622248|imex:IM-30030	taxid:9606(human)|taxid:9606(Homo sapiens)	taxid:9606(human)|taxid:9606(Homo sapiens)	psi-mi:"MI:0915"(physical association)	psi-mi:"MI:0469"(European Bioinformatics Institute)	intact:EBI-54308971	intact-miscore:0.4	-	psi-mi:"MI:2275"(regulator target)	psi-mi:"MI:2274"(regulator)	psi-mi:"MI:0497"(neutral component)	psi-mi:"MI:0497"(neutral component)	psi-mi:"MI:0324"(messenger rna)	psi-mi:"MI:2204"(micro rna)	uniprotkb:Q01094(gene product)|ensembl:ENSG00000101412(gene reference)	-	-	-	-	figure legend:Data S1|	taxid:9606(human-293lp-In T-REx)|taxid:9606(Homo sapiens HEK293flp-in T-REX embryonic kidney cell)	-	2024-04-15	2024-05-15	-	-	-	-	-	-	0	0	psi-mi:"MI:0078"(nucleotide sequence identification)	psi-mi:"MI:0078"(nucleotide sequence identification)
ensembl:ENST00000242783	rnacentral:URS000056B04E_9606	intact:EBI-54391452	mirbase:MIMAT0001343|intact:EBI-54264349	psi-mi:mrna_pkn1(display_short)|psi-mi:PKN1-201(display_long)|uniprotkb:PKN1(gene name)	psi-mi:"(human) hsamir4253p"(display_short)|psi-mi:"Homo sapiens (human) hsa-miR-425-3p"(display_long)	psi-mi:"MI:2195"(clash)	Helwak A. et al.(2013)	intact:EBI-54261638|doi:10.1016/j.cell.2013.03.043|pubmed:23622248|imex:IM-30030	taxid:9606(human)|taxid:9606(Homo sapiens)	taxid:9606(human)|taxid:9606(Homo sapiens)	psi-mi:"MI:0915"(physical association)	psi-mi:"MI:0469"(European Bioinformatics Institute)	intact:EBI-54391462	intact-miscore:0.4	-	psi-mi:"MI:2275"(regulator target)	psi-mi:"MI:2274"(regulator)	psi-mi:"MI:0497"(neutral component)	psi-mi:"MI:0497"(neutral component)	psi-mi:"MI:0324"(messenger rna)	psi-mi:"MI:2204"(micro rna)	uniprotkb:Q16512-1(gene product)|uniprotkb:Q16512(gene product)|ensembl:ENSG00000123143(gene reference)	-	-	-	-	figure legend:Data S1|	taxid:9606(human-293lp-In T-REx)|taxid:9606(Homo sapiens HEK293flp-in T-REX embryonic kidney cell)	-	2024-04-15	2024-05-15	-	-	-	-	-	-	0	0	psi-mi:"MI:0078"(nucleotide sequence identification)	psi-mi:"MI:0078"(nucleotide sequence identification)
ensembl:ENST00000389272	rnacentral:URS000000B1C9_9606	intact:EBI-54291700	intact:"INTACT:URS000000B1C9_9606"|mirbase:MIMAT0000066|intact:EBI-25591914	psi-mi:mrna_stat3(display_short)|psi-mi:STAT3-202(display_long)|uniprotkb:STAT3(gene name)	psi-mi:hsa-let-7e-5p(display_short)|psi-mi:"Homo sapiens (human) hsa-let-7e-5p"(display_long)	psi-mi:"MI:2195"(clash)	Helwak A. et al.(2013)	intact:EBI-54261638|doi:10.1016/j.cell.2013.03.043|pubmed:23622248|imex:IM-30030	taxid:9606(human)|taxid:9606(Homo sapiens)	taxid:9606(human)|taxid:9606(Homo sapiens)	psi-mi:"MI:0915"(physical association)	psi-mi:"MI:0469"(European Bioinformatics Institute)	intact:EBI-54291708	intact-miscore:0.4	-	psi-mi:"MI:2275"(regulator target)	psi-mi:"MI:2274"(regulator)	psi-mi:"MI:0497"(neutral component)	psi-mi:"MI:0497"(neutral component)	psi-mi:"MI:0324"(messenger rna)	psi-mi:"MI:2204"(micro rna)	uniprotkb:G8JLH9(gene product)|ensembl:ENSG00000168610(gene reference)	-	-	-	-	figure legend:Data S1|	taxid:9606(human-293lp-In T-REx)|taxid:9606(Homo sapiens HEK293flp-in T-REX embryonic kidney cell)	-	2024-04-12	2024-05-15	-	-	-	-	-	-	0	0	psi-mi:"MI:0078"(nucleotide sequence identification)	psi-mi:"MI:0078"(nucleotide sequence identification)
ensembl:ENST00000389272	rnacentral:URS00003768C5_9606	intact:EBI-54291700	intact:"INTACT:URS00003768C5_9606"|mirbase:MIMAT0000092|intact:EBI-21019856	psi-mi:mrna_stat3(display_short)|psi-mi:STAT3-202(display_long)|uniprotkb:STAT3(gene name)	psi-mi:hsa-mir-92a-3p(display_short)|psi-mi:hsa-miR-92a-3p(display_long)	psi-mi:"MI:2195"(clash)	Helwak A. et al.(2013)	intact:EBI-54261638|doi:10.1016/j.cell.2013.03.043|pubmed:23622248|imex:IM-30030	taxid:9606(human)|taxid:9606(Homo sapiens)	taxid:9606(human)|taxid:9606(Homo sapiens)	psi-mi:"MI:0915"(physical association)	psi-mi:"MI:0469"(European Bioinformatics Institute)	intact:EBI-54291712	intact-miscore:0.4	-	psi-mi:"MI:2275"(regulator target)	psi-mi:"MI:2274"(regulator)	psi-mi:"MI:0497"(neutral component)	psi-mi:"MI:0497"(neutral component)	psi-mi:"MI:0324"(messenger rna)	psi-mi:"MI:2204"(micro rna)	uniprotkb:G8JLH9(gene product)|ensembl:ENSG00000168610(gene reference)	-	-	-	-	figure legend:Data S1|	taxid:9606(human-293lp-In T-REx)|taxid:9606(Homo sapiens HEK293flp-in T-REX embryonic kidney cell)	-	2024-04-12	2024-05-15	-	-	-	-	-	-	0	0	psi-mi:"MI:0078"(nucleotide sequence identification)	psi-mi:"MI:0078"(nucleotide sequence identification)
ensembl:ENST00000354650	rnacentral:URS00000FB1B1_9606	intact:EBI-54410389	mirbase:MIMAT0004509|intact:EBI-54262026	psi-mi:mrna_fyn(display_short)|psi-mi:FYN-202(display_long)|uniprotkb:Fyn(gene name)	psi-mi:hsamir933p(display_short)|psi-mi:"Homo sapiens (human) hsa-miR-93-3p"(display_long)	psi-mi:"MI:2195"(clash)	Helwak A. et al.(2013)	intact:EBI-54261638|doi:10.1016/j.cell.2013.03.043|pubmed:23622248|imex:IM-30030	taxid:9606(human)|taxid:9606(Homo sapiens)	taxid:9606(human)|taxid:9606(Homo sapiens)	psi-mi:"MI:0915"(physical association)	psi-mi:"MI:0469"(European Bioinformatics Institute)	intact:EBI-54410399	intact-miscore:0.4	-	psi-mi:"MI:2275"(regulator target)	psi-mi:"MI:2274"(regulator)	psi-mi:"MI:0497"(neutral component)	psi-mi:"MI:0497"(neutral component)	psi-mi:"MI:0324"(messenger rna)	psi-mi:"MI:2204"(micro rna)	uniprotkb:P06241-1(gene product)|uniprotkb:P06241(gene product)|ensembl:ENSG00000010810(gene reference)	-	-	-	-	figure legend:Data S1|	taxid:9606(human-293lp-In T-REx)|taxid:9606(Homo sapiens HEK293flp-in T-REX embryonic kidney cell)	-	2024-04-15	2024-05-15	-	-	-	-	-	-	0	0	psi-mi:"MI:0078"(nucleotide sequence identification)	psi-mi:"MI:0078"(nucleotide sequence identification)
ensembl:ENST00000291295	rnacentral:URS000059311D_9606	intact:EBI-54372384	intact:"INTACT:URS000059311D_9606"|mirbase:MIMAT0000419|intact:EBI-26352991	psi-mi:mrna_calm3(display_short)|psi-mi:CALM3-201(display_long)|uniprotkb:CALM3(gene name)	psi-mi:hsa-mir-27b-3p(display_short)|psi-mi:"Homo sapiens (human) hsa-miR-27b-3p"(display_long)	psi-mi:"MI:2195"(clash)	Helwak A. et al.(2013)	intact:EBI-54261638|doi:10.1016/j.cell.2013.03.043|pubmed:23622248|imex:IM-30030	taxid:9606(human)|taxid:9606(Homo sapiens)	taxid:9606(human)|taxid:9606(Homo sapiens)	psi-mi:"MI:0915"(physical association)	psi-mi:"MI:0469"(European Bioinformatics Institute)	intact:EBI-54372393	intact-miscore:0.4	-	psi-mi:"MI:2275"(regulator target)	psi-mi:"MI:2274"(regulator)	psi-mi:"MI:0497"(neutral component)	psi-mi:"MI:0497"(neutral component)	psi-mi:"MI:0324"(messenger rna)	psi-mi:"MI:2204"(micro rna)	uniprotkb:B4DJ51(gene product)|uniprotkb:P0DP25(gene product)|ensembl:ENSG00000160014(gene reference)	-	-	-	-	figure legend:Data S1|	taxid:9606(human-293lp-In T-REx)|taxid:9606(Homo sapiens HEK293flp-in T-REX embryonic kidney cell)	-	2024-04-15	2024-05-15	-	-	-	-	-	-	0	0	psi-mi:"MI:0078"(nucleotide sequence identification)	psi-mi:"MI:0078"(nucleotide sequence identification)
rnacentral:URS00004449AE_9606	ensembl:ENST00000354650	intact:"INTACT:URS00004449AE_9606"|mirbase:MIMAT0000680|intact:EBI-21019556	intact:EBI-54410389	psi-mi:hsa-mir-106b-5p(display_short)|psi-mi:microRNA 106b 5p(display_long)	psi-mi:mrna_fyn(display_short)|psi-mi:FYN-202(display_long)|uniprotkb:Fyn(gene name)	psi-mi:"MI:2285"(miRNA interference luciferase reporter assay)	Liu W. et al.(2016)	intact:EBI-54984998|pubmed:27520374|imex:IM-30054	taxid:9606(human)|taxid:9606(Homo sapiens)	taxid:9606(human)|taxid:9606(Homo sapiens)	psi-mi:"MI:0915"(physical association)	psi-mi:"MI:0469"(European Bioinformatics Institute)	intact:EBI-54985020	intact-miscore:0.28	-	psi-mi:"MI:2274"(regulator)	psi-mi:"MI:2275"(regulator target)	psi-mi:"MI:0497"(neutral component)	psi-mi:"MI:0497"(neutral component)	psi-mi:"MI:2204"(micro rna)	psi-mi:"MI:0324"(messenger rna)	-	uniprotkb:P06241-1(gene product)|uniprotkb:P06241(gene product)|ensembl:ENSG00000010810(gene reference)	go:"GO:1903231"(function)	-	-	Causality Statement:down-regulates quantity by destabilization|figure legend:Fig 3 A B|	taxid:9606(human-sh_sy5y)|taxid:9606(Homo sapiens SH-SY5Y cell)	-	2024-05-14	2024-09-16	-	-	-	-	-	luciferase tag:0-0|mutation decreasing interaction:2920-2926	0	0	psi-mi:"MI:1220"(tag visualisation by luciferase assay)|psi-mi:"MI:0396"(predetermined participant)	psi-mi:"MI:1220"(tag visualisation by luciferase assay)
ensembl:ENST00000392092	rnacentral:URS00004BCD9C_9606	intact:EBI-54340732	intact:"INTACT:URS00004BCD9C_9606"|mirbase:MIMAT0000069|intact:EBI-20976612	psi-mi:mrna_tbp(display_short)|psi-mi:TBP-202(display_long)|uniprotkb:TBP(gene name)	psi-mi:hsa-mir-16-5p(display_short)|psi-mi:human micro rna 16 5p(display_long)	psi-mi:"MI:2195"(clash)	Helwak A. et al.(2013)	intact:EBI-54261638|doi:10.1016/j.cell.2013.03.043|pubmed:23622248|imex:IM-30030	taxid:9606(human)|taxid:9606(Homo sapiens)	taxid:9606(human)|taxid:9606(Homo sapiens)	psi-mi:"MI:0915"(physical association)	psi-mi:"MI:0469"(European Bioinformatics Institute)	intact:EBI-54340740	intact-miscore:0.4	-	psi-mi:"MI:2275"(regulator target)	psi-mi:"MI:2274"(regulator)	psi-mi:"MI:0497"(neutral component)	psi-mi:"MI:0497"(neutral component)	psi-mi:"MI:0324"(messenger rna)	psi-mi:"MI:2204"(micro rna)	uniprotkb:P20226-1(gene product)|uniprotkb:P20226(gene product)|ensembl:ENSG00000112592(gene reference)	-	-	-	-	figure legend:Data S1|	taxid:9606(human-293lp-In T-REx)|taxid:9606(Homo sapiens HEK293flp-in T-REX embryonic kidney cell)	-	2024-04-15	2024-05-15	-	-	-	-	-	-	0	0	psi-mi:"MI:0078"(nucleotide sequence identification)	psi-mi:"MI:0078"(nucleotide sequence identification)
ensembl:ENST00000348035	rnacentral:URS000019907A_9606	intact:EBI-54376280	mirbase:MIMAT0000244|intact:EBI-54266744	psi-mi:mrna_rac1(display_short)|psi-mi:RAC1-201(display_long)|uniprotkb:RAC1(gene name)	psi-mi:hsamir30c5p(display_short)|psi-mi:"Homo sapiens (human) hsa-miR-30c-5p"(display_long)	psi-mi:"MI:2195"(clash)	Helwak A. et al.(2013)	intact:EBI-54261638|doi:10.1016/j.cell.2013.03.043|pubmed:23622248|imex:IM-30030	taxid:9606(human)|taxid:9606(Homo sapiens)	taxid:9606(human)|taxid:9606(Homo sapiens)	psi-mi:"MI:0915"(physical association)	psi-mi:"MI:0469"(European Bioinformatics Institute)	intact:EBI-54376290	intact-miscore:0.4	-	psi-mi:"MI:2275"(regulator target)	psi-mi:"MI:2274"(regulator)	psi-mi:"MI:0497"(neutral component)	psi-mi:"MI:0497"(neutral component)	psi-mi:"MI:0324"(messenger rna)	psi-mi:"MI:2204"(micro rna)	uniprotkb:P63000(gene product)|uniprotkb:P63000-1(gene product)|uniprotkb:A4D2P1(gene product)|ensembl:ENSG00000136238(gene reference)	-	-	-	-	figure legend:Data S1|	taxid:9606(human-293lp-In T-REx)|taxid:9606(Homo sapiens HEK293flp-in T-REX embryonic kidney cell)	-	2024-04-15	2024-05-15	-	-	-	-	-	-	0	0	psi-mi:"MI:0078"(nucleotide sequence identification)	psi-mi:"MI:0078"(nucleotide sequence identification)
ensembl:ENST00000348035	rnacentral:URS0000013DD8_9606	intact:EBI-54376280	mirbase:MIMAT0003322|intact:EBI-54261718	psi-mi:mrna_rac1(display_short)|psi-mi:RAC1-201(display_long)|uniprotkb:RAC1(gene name)	psi-mi:hsamir6523p(display_short)|psi-mi:"Homo sapiens (human) hsa-miR-652-3p"(display_long)	psi-mi:"MI:2195"(clash)	Helwak A. et al.(2013)	intact:EBI-54261638|doi:10.1016/j.cell.2013.03.043|pubmed:23622248|imex:IM-30030	taxid:9606(human)|taxid:9606(Homo sapiens)	taxid:9606(human)|taxid:9606(Homo sapiens)	psi-mi:"MI:0915"(physical association)	psi-mi:"MI:0469"(European Bioinformatics Institute)	intact:EBI-54376298	intact-miscore:0.4	-	psi-mi:"MI:2275"(regulator target)	psi-mi:"MI:2274"(regulator)	psi-mi:"MI:0497"(neutral component)	psi-mi:"MI:0497"(neutral component)	psi-mi:"MI:0324"(messenger rna)	psi-mi:"MI:2204"(micro rna)	uniprotkb:P63000(gene product)|uniprotkb:P63000-1(gene product)|uniprotkb:A4D2P1(gene product)|ensembl:ENSG00000136238(gene reference)	-	-	-	-	figure legend:Data S1|	taxid:9606(human-293lp-In T-REx)|taxid:9606(Homo sapiens HEK293flp-in T-REX embryonic kidney cell)	-	2024-04-15	2024-05-15	-	-	-	-	-	-	0	0	psi-mi:"MI:0078"(nucleotide sequence identification)	psi-mi:"MI:0078"(nucleotide sequence identification)
ensembl:ENST00000272227	rnacentral:URS00000753AD_9606	intact:EBI-54328523	intact:EBI-54328533|mirbase:MIMAT0005892	psi-mi:mrna_pdia6(display_short)|psi-mi:PDIA6-201(display_long)|uniprotkb:PDIA6(gene name)	psi-mi:"(human) hsamir13045p"(display_short)|psi-mi:"Homo sapiens (human) hsa-miR-1304-5p"(display_long)	psi-mi:"MI:2195"(clash)	Helwak A. et al.(2013)	intact:EBI-54261638|doi:10.1016/j.cell.2013.03.043|pubmed:23622248|imex:IM-30030	taxid:9606(human)|taxid:9606(Homo sapiens)	taxid:9606(human)|taxid:9606(Homo sapiens)	psi-mi:"MI:0915"(physical association)	psi-mi:"MI:0469"(European Bioinformatics Institute)	intact:EBI-54328538	intact-miscore:0.4	-	psi-mi:"MI:2275"(regulator target)	psi-mi:"MI:2274"(regulator)	psi-mi:"MI:0497"(neutral component)	psi-mi:"MI:0497"(neutral component)	psi-mi:"MI:0324"(messenger rna)	psi-mi:"MI:2204"(micro rna)	uniprotkb:Q15084-1(gene product)|uniprotkb:A0A384NPU5(gene product)|uniprotkb:Q15084(gene product)|ensembl:ENSG00000143870(gene reference)	-	-	-	-	figure legend:Data S1|	taxid:9606(human-293lp-In T-REx)|taxid:9606(Homo sapiens HEK293flp-in T-REX embryonic kidney cell)	-	2024-04-15	2024-05-15	-	-	-	-	-	-	0	0	psi-mi:"MI:0078"(nucleotide sequence identification)	psi-mi:"MI:0078"(nucleotide sequence identification)
ensembl:ENST00000272227	rnacentral:URS000009A9A2_9606	intact:EBI-54328523	intact:EBI-54326010|mirbase:MIMAT0007883	psi-mi:mrna_pdia6(display_short)|psi-mi:PDIA6-201(display_long)|uniprotkb:PDIA6(gene name)	psi-mi:hsamir19093p(display_short)|psi-mi:"Homo sapiens (human) hsa-miR-1909-3p"(display_long)	psi-mi:"MI:2195"(clash)	Helwak A. et al.(2013)	intact:EBI-54261638|doi:10.1016/j.cell.2013.03.043|pubmed:23622248|imex:IM-30030	taxid:9606(human)|taxid:9606(Homo sapiens)	taxid:9606(human)|taxid:9606(Homo sapiens)	psi-mi:"MI:0915"(physical association)	psi-mi:"MI:0469"(European Bioinformatics Institute)	intact:EBI-54328542	intact-miscore:0.4	-	psi-mi:"MI:2275"(regulator target)	psi-mi:"MI:2274"(regulator)	psi-mi:"MI:0497"(neutral component)	psi-mi:"MI:0497"(neutral component)	psi-mi:"MI:0324"(messenger rna)	psi-mi:"MI:2204"(micro rna)	uniprotkb:Q15084-1(gene product)|uniprotkb:A0A384NPU5(gene product)|uniprotkb:Q15084(gene product)|ensembl:ENSG00000143870(gene reference)	-	-	-	-	figure legend:Data S1|	taxid:9606(human-293lp-In T-REx)|taxid:9606(Homo sapiens HEK293flp-in T-REX embryonic kidney cell)	-	2024-04-15	2024-05-15	-	-	-	-	-	-	0	0	psi-mi:"MI:0078"(nucleotide sequence identification)	psi-mi:"MI:0078"(nucleotide sequence identification)
ensembl:ENST00000372435	rnacentral:URS00004AD914_9606	intact:EBI-54337682	intact:"INTACT:URS00004AD914_9606"|mirbase:MIMAT0000417|intact:EBI-25684183	psi-mi:mrna_prps1(display_short)|psi-mi:PRPS1-204(display_long)|uniprotkb:PRPS1(gene name)	psi-mi:hsa-mir-15b-5p(display_short)|psi-mi:"Homo sapiens (human) hsa-miR-15b-5p"(display_long)	psi-mi:"MI:2195"(clash)	Helwak A. et al.(2013)	intact:EBI-54261638|doi:10.1016/j.cell.2013.03.043|pubmed:23622248|imex:IM-30030	taxid:9606(human)|taxid:9606(Homo sapiens)	taxid:9606(human)|taxid:9606(Homo sapiens)	psi-mi:"MI:0915"(physical association)	psi-mi:"MI:0469"(European Bioinformatics Institute)	intact:EBI-54337691	intact-miscore:0.4	-	psi-mi:"MI:2275"(regulator target)	psi-mi:"MI:2274"(regulator)	psi-mi:"MI:0497"(neutral component)	psi-mi:"MI:0497"(neutral component)	psi-mi:"MI:0324"(messenger rna)	psi-mi:"MI:2204"(micro rna)	uniprotkb:P60891-1(gene product)|uniprotkb:P60891(gene product)|ensembl:ENSG00000147224(gene reference)	-	-	-	-	figure legend:Data S1|	taxid:9606(human-293lp-In T-REx)|taxid:9606(Homo sapiens HEK293flp-in T-REX embryonic kidney cell)	-	2024-04-15	2024-05-15	-	-	-	-	-	-	0	0	psi-mi:"MI:0078"(nucleotide sequence identification)	psi-mi:"MI:0078"(nucleotide sequence identification)
ensembl:ENST00000256637	rnacentral:URS00002C6949_9606	intact:EBI-54320231	intact:"INTACT:URS00002C6949_9606"|mirbase:MIMAT0000279|intact:EBI-22266552	psi-mi:mrna_sort1(display_short)|psi-mi:SORT1-201(display_long)|uniprotkb:SORT1(gene name)	psi-mi:hsa-mir-222-3p(display_short)|psi-mi:"Homo sapiens (human) hsa-miR-222-3p"(display_long)	psi-mi:"MI:2195"(clash)	Helwak A. et al.(2013)	intact:EBI-54261638|doi:10.1016/j.cell.2013.03.043|pubmed:23622248|imex:IM-30030	taxid:9606(human)|taxid:9606(Homo sapiens)	taxid:9606(human)|taxid:9606(Homo sapiens)	psi-mi:"MI:0915"(physical association)	psi-mi:"MI:0469"(European Bioinformatics Institute)	intact:EBI-54320248	intact-miscore:0.4	-	psi-mi:"MI:2275"(regulator target)	psi-mi:"MI:2274"(regulator)	psi-mi:"MI:0497"(neutral component)	psi-mi:"MI:0497"(neutral component)	psi-mi:"MI:0324"(messenger rna)	psi-mi:"MI:2204"(micro rna)	uniprotkb:Q99523-1(gene product)|uniprotkb:Q99523(gene product)|ensembl:ENSG00000134243(gene reference)	-	-	-	-	figure legend:Data S1|	taxid:9606(human-293lp-In T-REx)|taxid:9606(Homo sapiens HEK293flp-in T-REX embryonic kidney cell)	-	2024-04-15	2024-05-15	-	-	-	-	-	-	0	0	psi-mi:"MI:0078"(nucleotide sequence identification)	psi-mi:"MI:0078"(nucleotide sequence identification)
ensembl:ENST00000242783	rnacentral:URS00003768C5_9606	intact:EBI-54391452	intact:"INTACT:URS00003768C5_9606"|mirbase:MIMAT0000092|intact:EBI-21019856	psi-mi:mrna_pkn1(display_short)|psi-mi:PKN1-201(display_long)|uniprotkb:PKN1(gene name)	psi-mi:hsa-mir-92a-3p(display_short)|psi-mi:hsa-miR-92a-3p(display_long)	psi-mi:"MI:2195"(clash)	Helwak A. et al.(2013)	intact:EBI-54261638|doi:10.1016/j.cell.2013.03.043|pubmed:23622248|imex:IM-30030	taxid:9606(human)|taxid:9606(Homo sapiens)	taxid:9606(human)|taxid:9606(Homo sapiens)	psi-mi:"MI:0915"(physical association)	psi-mi:"MI:0469"(European Bioinformatics Institute)	intact:EBI-54391466	intact-miscore:0.4	-	psi-mi:"MI:2275"(regulator target)	psi-mi:"MI:2274"(regulator)	psi-mi:"MI:0497"(neutral component)	psi-mi:"MI:0497"(neutral component)	psi-mi:"MI:0324"(messenger rna)	psi-mi:"MI:2204"(micro rna)	uniprotkb:Q16512-1(gene product)|uniprotkb:Q16512(gene product)|ensembl:ENSG00000123143(gene reference)	-	-	-	-	figure legend:Data S1|	taxid:9606(human-293lp-In T-REx)|taxid:9606(Homo sapiens HEK293flp-in T-REX embryonic kidney cell)	-	2024-04-15	2024-05-15	-	-	-	-	-	-	0	0	psi-mi:"MI:0078"(nucleotide sequence identification)	psi-mi:"MI:0078"(nucleotide sequence identification)
ensembl:ENST00000223029	rnacentral:URS00002ED61F_9606	intact:EBI-54387931	mirbase:MIMAT0004945|intact:EBI-54261793	psi-mi:mrna_aimp2(display_short)|psi-mi:AIMP2-201(display_long)|uniprotkb:AIMP2(gene name)	psi-mi:hsamir7445p(display_short)|psi-mi:"Homo sapiens (human) hsa-miR-744-5p"(display_long)	psi-mi:"MI:2195"(clash)	Helwak A. et al.(2013)	intact:EBI-54261638|doi:10.1016/j.cell.2013.03.043|pubmed:23622248|imex:IM-30030	taxid:9606(human)|taxid:9606(Homo sapiens)	taxid:9606(human)|taxid:9606(Homo sapiens)	psi-mi:"MI:0915"(physical association)	psi-mi:"MI:0469"(European Bioinformatics Institute)	intact:EBI-54387944	intact-miscore:0.4	-	psi-mi:"MI:2275"(regulator target)	psi-mi:"MI:2274"(regulator)	psi-mi:"MI:0497"(neutral component)	psi-mi:"MI:0497"(neutral component)	psi-mi:"MI:0324"(messenger rna)	psi-mi:"MI:2204"(micro rna)	uniprotkb:Q13155-1(gene product)|uniprotkb:A0A024QZY1(gene product)|uniprotkb:Q13155(gene product)|ensembl:ENSG00000106305(gene reference)	-	-	-	-	figure legend:Data S1|	taxid:9606(human-293lp-In T-REx)|taxid:9606(Homo sapiens HEK293flp-in T-REX embryonic kidney cell)	-	2024-04-15	2024-05-15	-	-	-	-	-	-	0	0	psi-mi:"MI:0078"(nucleotide sequence identification)	psi-mi:"MI:0078"(nucleotide sequence identification)
ensembl:ENST00000338639	rnacentral:URS00002C6949_9606	intact:EBI-54367200	intact:"INTACT:URS00002C6949_9606"|mirbase:MIMAT0000279|intact:EBI-22266552	psi-mi:mrna_park7(display_short)|psi-mi:PARK7-201(display_long)|uniprotkb:PARK7(gene name)	psi-mi:hsa-mir-222-3p(display_short)|psi-mi:"Homo sapiens (human) hsa-miR-222-3p"(display_long)	psi-mi:"MI:2195"(clash)	Helwak A. et al.(2013)	intact:EBI-54261638|doi:10.1016/j.cell.2013.03.043|pubmed:23622248|imex:IM-30030	taxid:9606(human)|taxid:9606(Homo sapiens)	taxid:9606(human)|taxid:9606(Homo sapiens)	psi-mi:"MI:0915"(physical association)	psi-mi:"MI:0469"(European Bioinformatics Institute)	intact:EBI-54367208	intact-miscore:0.4	-	psi-mi:"MI:2275"(regulator target)	psi-mi:"MI:2274"(regulator)	psi-mi:"MI:0497"(neutral component)	psi-mi:"MI:0497"(neutral component)	psi-mi:"MI:0324"(messenger rna)	psi-mi:"MI:2204"(micro rna)	uniprotkb:V9HWC2(gene product)|uniprotkb:Q99497(gene product)|ensembl:ENSG00000116288(gene reference)	-	-	-	-	figure legend:Data S1|	taxid:9606(human-293lp-In T-REx)|taxid:9606(Homo sapiens HEK293flp-in T-REX embryonic kidney cell)	-	2024-04-15	2024-05-15	-	-	-	-	-	-	0	0	psi-mi:"MI:0078"(nucleotide sequence identification)	psi-mi:"MI:0078"(nucleotide sequence identification)
ensembl:ENST00000338639	rnacentral:URS000025576D_9606	intact:EBI-54367200	intact:"INTACT:URS000025576D_9606"|mirbase:MIMAT0003218|intact:EBI-25469558	psi-mi:mrna_park7(display_short)|psi-mi:PARK7-201(display_long)|uniprotkb:PARK7(gene name)	psi-mi:hsa-mir-92b-3p(display_short)|psi-mi:"Homo sapiens (human) hsa-miR-92b-3p"(display_long)	psi-mi:"MI:2195"(clash)	Helwak A. et al.(2013)	intact:EBI-54261638|doi:10.1016/j.cell.2013.03.043|pubmed:23622248|imex:IM-30030	taxid:9606(human)|taxid:9606(Homo sapiens)	taxid:9606(human)|taxid:9606(Homo sapiens)	psi-mi:"MI:0915"(physical association)	psi-mi:"MI:0469"(European Bioinformatics Institute)	intact:EBI-54367212	intact-miscore:0.4	-	psi-mi:"MI:2275"(regulator target)	psi-mi:"MI:2274"(regulator)	psi-mi:"MI:0497"(neutral component)	psi-mi:"MI:0497"(neutral component)	psi-mi:"MI:0324"(messenger rna)	psi-mi:"MI:2204"(micro rna)	uniprotkb:V9HWC2(gene product)|uniprotkb:Q99497(gene product)|ensembl:ENSG00000116288(gene reference)	-	-	-	-	figure legend:Data S1|	taxid:9606(human-293lp-In T-REx)|taxid:9606(Homo sapiens HEK293flp-in T-REX embryonic kidney cell)	-	2024-04-15	2024-05-15	-	-	-	-	-	-	0	0	psi-mi:"MI:0078"(nucleotide sequence identification)	psi-mi:"MI:0078"(nucleotide sequence identification)
ensembl:ENST00000327367	rnacentral:URS00002075FA_9606	intact:EBI-54343246	intact:"INTACT:URS00002075FA_9606"|mirbase:MIMAT0000070|intact:EBI-21017293	psi-mi:mrna_smad3(display_short)|psi-mi:SMAD3-201(display_long)|uniprotkb:SMAD3(gene name)	psi-mi:hsa-mir-17-5p(display_short)|psi-mi:microRNA 17 5p(display_long)	psi-mi:"MI:2195"(clash)	Helwak A. et al.(2013)	intact:EBI-54261638|doi:10.1016/j.cell.2013.03.043|pubmed:23622248|imex:IM-30030	taxid:9606(human)|taxid:9606(Homo sapiens)	taxid:9606(human)|taxid:9606(Homo sapiens)	psi-mi:"MI:0915"(physical association)	psi-mi:"MI:0469"(European Bioinformatics Institute)	intact:EBI-54343260	intact-miscore:0.4	-	psi-mi:"MI:2275"(regulator target)	psi-mi:"MI:2274"(regulator)	psi-mi:"MI:0497"(neutral component)	psi-mi:"MI:0497"(neutral component)	psi-mi:"MI:0324"(messenger rna)	psi-mi:"MI:2204"(micro rna)	uniprotkb:P84022-1(gene product)|uniprotkb:A0A024R5Z3(gene product)|uniprotkb:P84022(gene product)|ensembl:ENSG00000166949(gene reference)	-	-	-	-	figure legend:Data S1|	taxid:9606(human-293lp-In T-REx)|taxid:9606(Homo sapiens HEK293flp-in T-REX embryonic kidney cell)	-	2024-04-15	2024-05-15	-	-	-	-	-	-	0	0	psi-mi:"MI:0078"(nucleotide sequence identification)	psi-mi:"MI:0078"(nucleotide sequence identification)
ensembl:ENST00000327367	rnacentral:URS00000AA464_9606	intact:EBI-54343246	intact:"INTACT:URS00000AA464_9606"|mirbase:MIMAT0002819|intact:EBI-40202355	psi-mi:mrna_smad3(display_short)|psi-mi:SMAD3-201(display_long)|uniprotkb:SMAD3(gene name)	psi-mi:hsa-mir-193b-3p(display_short)|psi-mi:"Homo sapiens (human) hsa-miR-193b-3p"(display_long)	psi-mi:"MI:2195"(clash)	Helwak A. et al.(2013)	intact:EBI-54261638|doi:10.1016/j.cell.2013.03.043|pubmed:23622248|imex:IM-30030	taxid:9606(human)|taxid:9606(Homo sapiens)	taxid:9606(human)|taxid:9606(Homo sapiens)	psi-mi:"MI:0915"(physical association)	psi-mi:"MI:0469"(European Bioinformatics Institute)	intact:EBI-54343264	intact-miscore:0.4	-	psi-mi:"MI:2275"(regulator target)	psi-mi:"MI:2274"(regulator)	psi-mi:"MI:0497"(neutral component)	psi-mi:"MI:0497"(neutral component)	psi-mi:"MI:0324"(messenger rna)	psi-mi:"MI:2204"(micro rna)	uniprotkb:P84022-1(gene product)|uniprotkb:A0A024R5Z3(gene product)|uniprotkb:P84022(gene product)|ensembl:ENSG00000166949(gene reference)	-	-	-	-	figure legend:Data S1|	taxid:9606(human-293lp-In T-REx)|taxid:9606(Homo sapiens HEK293flp-in T-REX embryonic kidney cell)	-	2024-04-15	2024-05-15	-	-	-	-	-	-	0	0	psi-mi:"MI:0078"(nucleotide sequence identification)	psi-mi:"MI:0078"(nucleotide sequence identification)
ensembl:ENST00000223029	rnacentral:URS00003E7283_9606	intact:EBI-54387931	intact:"INTACT:URS00003E7283_9606"|mirbase:MIMAT0022834|mirbase:MIMAT0000710|intact:EBI-22114617	psi-mi:mrna_aimp2(display_short)|psi-mi:AIMP2-201(display_long)|uniprotkb:AIMP2(gene name)	psi-mi:hsa-mir-365a-3p(display_short)|psi-mi:"Homo sapiens (human) hsa-miR-365b-3p"(display_long)	psi-mi:"MI:2195"(clash)	Helwak A. et al.(2013)	intact:EBI-54261638|doi:10.1016/j.cell.2013.03.043|pubmed:23622248|imex:IM-30030	taxid:9606(human)|taxid:9606(Homo sapiens)	taxid:9606(human)|taxid:9606(Homo sapiens)	psi-mi:"MI:0915"(physical association)	psi-mi:"MI:0469"(European Bioinformatics Institute)	intact:EBI-54387940	intact-miscore:0.4	-	psi-mi:"MI:2275"(regulator target)	psi-mi:"MI:2274"(regulator)	psi-mi:"MI:0497"(neutral component)	psi-mi:"MI:0497"(neutral component)	psi-mi:"MI:0324"(messenger rna)	psi-mi:"MI:2204"(micro rna)	uniprotkb:Q13155-1(gene product)|uniprotkb:A0A024QZY1(gene product)|uniprotkb:Q13155(gene product)|ensembl:ENSG00000106305(gene reference)	-	-	-	-	figure legend:Data S1|	taxid:9606(human-293lp-In T-REx)|taxid:9606(Homo sapiens HEK293flp-in T-REX embryonic kidney cell)	-	2024-04-15	2024-05-15	-	-	-	-	-	-	0	0	psi-mi:"MI:0078"(nucleotide sequence identification)	psi-mi:"MI:0078"(nucleotide sequence identification)
ensembl:ENST00000619387	rnacentral:URS000016C318_9606	intact:EBI-54272026	mirbase:MIMAT0000757|intact:EBI-54272042	psi-mi:mrna_aatf(display_short)|psi-mi:AATF-208(display_long)|uniprotkb:AATF(gene name)	psi-mi:hsamir151a3p(display_short)|psi-mi:"Homo sapiens (human) hsa-miR-151a-3p"(display_long)	psi-mi:"MI:2195"(clash)	Helwak A. et al.(2013)	intact:EBI-54261638|doi:10.1016/j.cell.2013.03.043|pubmed:23622248|imex:IM-30030	taxid:9606(human)|taxid:9606(Homo sapiens)	taxid:9606(human)|taxid:9606(Homo sapiens)	psi-mi:"MI:0915"(physical association)	psi-mi:"MI:0469"(European Bioinformatics Institute)	intact:EBI-54272047	intact-miscore:0.4	-	psi-mi:"MI:2275"(regulator target)	psi-mi:"MI:2274"(regulator)	psi-mi:"MI:0497"(neutral component)	psi-mi:"MI:0497"(neutral component)	psi-mi:"MI:0324"(messenger rna)	psi-mi:"MI:2204"(micro rna)	uniprotkb:Q9NY61(gene product)|ensembl:ENSG00000275700(gene reference)	-	-	-	-	figure legend:Data S1|	taxid:9606(human-293lp-In T-REx)|taxid:9606(Homo sapiens HEK293flp-in T-REX embryonic kidney cell)	-	2024-04-12	2024-05-15	-	-	-	-	-	-	0	0	psi-mi:"MI:0078"(nucleotide sequence identification)	psi-mi:"MI:0078"(nucleotide sequence identification)
ensembl:ENST00000418115	rnacentral:URS0000010D30_9606	intact:EBI-54330165	mirbase:MIMAT0005793|intact:EBI-54265966	psi-mi:mrna_rhoa(display_short)|psi-mi:RHOA-202(display_long)|uniprotkb:RHOA(gene name)	psi-mi:hsamir320c(display_short)|psi-mi:"Homo sapiens (human) hsa-miR-320c"(display_long)	psi-mi:"MI:2195"(clash)	Helwak A. et al.(2013)	intact:EBI-54261638|doi:10.1016/j.cell.2013.03.043|pubmed:23622248|imex:IM-30030	taxid:9606(human)|taxid:9606(Homo sapiens)	taxid:9606(human)|taxid:9606(Homo sapiens)	psi-mi:"MI:0915"(physical association)	psi-mi:"MI:0469"(European Bioinformatics Institute)	intact:EBI-54330181	intact-miscore:0.4	-	psi-mi:"MI:2275"(regulator target)	psi-mi:"MI:2274"(regulator)	psi-mi:"MI:0497"(neutral component)	psi-mi:"MI:0497"(neutral component)	psi-mi:"MI:0324"(messenger rna)	psi-mi:"MI:2204"(micro rna)	uniprotkb:A0A024R324(gene product)|uniprotkb:P61586(gene product)|ensembl:ENSG00000067560(gene reference)	-	-	-	-	figure legend:Data S1|	taxid:9606(human-293lp-In T-REx)|taxid:9606(Homo sapiens HEK293flp-in T-REX embryonic kidney cell)	-	2024-04-15	2024-05-15	-	-	-	-	-	-	0	0	psi-mi:"MI:0078"(nucleotide sequence identification)	psi-mi:"MI:0078"(nucleotide sequence identification)
ensembl:ENST00000373797	rnacentral:URS00003CF1AD_9606	intact:EBI-54380220	mirbase:MIMAT0000510|intact:EBI-54262435	psi-mi:mrna_epb41(display_short)|psi-mi:EPB41-204(display_long)|uniprotkb:EPB41(gene name)	psi-mi:"(human) hsamir320a3p"(display_short)|psi-mi:"Homo sapiens (human) hsa-miR-320a-3p"(display_long)	psi-mi:"MI:2195"(clash)	Helwak A. et al.(2013)	intact:EBI-54261638|doi:10.1016/j.cell.2013.03.043|pubmed:23622248|imex:IM-30030	taxid:9606(human)|taxid:9606(Homo sapiens)	taxid:9606(human)|taxid:9606(Homo sapiens)	psi-mi:"MI:0915"(physical association)	psi-mi:"MI:0469"(European Bioinformatics Institute)	intact:EBI-54380229	intact-miscore:0.4	-	psi-mi:"MI:2275"(regulator target)	psi-mi:"MI:2274"(regulator)	psi-mi:"MI:0497"(neutral component)	psi-mi:"MI:0497"(neutral component)	psi-mi:"MI:0324"(messenger rna)	psi-mi:"MI:2204"(micro rna)	uniprotkb:P11171-7(gene product)|uniprotkb:P11171(gene product)|ensembl:ENSG00000159023(gene reference)	-	-	-	-	figure legend:Data S1|	taxid:9606(human-293lp-In T-REx)|taxid:9606(Homo sapiens HEK293flp-in T-REX embryonic kidney cell)	-	2024-04-15	2024-05-15	-	-	-	-	-	-	0	0	psi-mi:"MI:0078"(nucleotide sequence identification)	psi-mi:"MI:0078"(nucleotide sequence identification)
ensembl:ENST00000373797	rnacentral:URS000058BF17_9606	intact:EBI-54380220	mirbase:MIMAT0005792|intact:EBI-54266496	psi-mi:mrna_epb41(display_short)|psi-mi:EPB41-204(display_long)|uniprotkb:EPB41(gene name)	psi-mi:hsamir320b(display_short)|psi-mi:"Homo sapiens (human) hsa-miR-320b"(display_long)	psi-mi:"MI:2195"(clash)	Helwak A. et al.(2013)	intact:EBI-54261638|doi:10.1016/j.cell.2013.03.043|pubmed:23622248|imex:IM-30030	taxid:9606(human)|taxid:9606(Homo sapiens)	taxid:9606(human)|taxid:9606(Homo sapiens)	psi-mi:"MI:0915"(physical association)	psi-mi:"MI:0469"(European Bioinformatics Institute)	intact:EBI-54380233	intact-miscore:0.4	-	psi-mi:"MI:2275"(regulator target)	psi-mi:"MI:2274"(regulator)	psi-mi:"MI:0497"(neutral component)	psi-mi:"MI:0497"(neutral component)	psi-mi:"MI:0324"(messenger rna)	psi-mi:"MI:2204"(micro rna)	uniprotkb:P11171-7(gene product)|uniprotkb:P11171(gene product)|ensembl:ENSG00000159023(gene reference)	-	-	-	-	figure legend:Data S1|	taxid:9606(human-293lp-In T-REx)|taxid:9606(Homo sapiens HEK293flp-in T-REX embryonic kidney cell)	-	2024-04-15	2024-05-15	-	-	-	-	-	-	0	0	psi-mi:"MI:0078"(nucleotide sequence identification)	psi-mi:"MI:0078"(nucleotide sequence identification)
ensembl:ENST00000373797	rnacentral:URS00001C8A86_9606	intact:EBI-54380220	mirbase:MIMAT0004748|intact:EBI-54262858	psi-mi:mrna_epb41(display_short)|psi-mi:EPB41-204(display_long)|uniprotkb:EPB41(gene name)	psi-mi:hsamir4235p(display_short)|psi-mi:"Homo sapiens (human) hsa-miR-423-5p"(display_long)	psi-mi:"MI:2195"(clash)	Helwak A. et al.(2013)	intact:EBI-54261638|doi:10.1016/j.cell.2013.03.043|pubmed:23622248|imex:IM-30030	taxid:9606(human)|taxid:9606(Homo sapiens)	taxid:9606(human)|taxid:9606(Homo sapiens)	psi-mi:"MI:0915"(physical association)	psi-mi:"MI:0469"(European Bioinformatics Institute)	intact:EBI-54380237	intact-miscore:0.4	-	psi-mi:"MI:2275"(regulator target)	psi-mi:"MI:2274"(regulator)	psi-mi:"MI:0497"(neutral component)	psi-mi:"MI:0497"(neutral component)	psi-mi:"MI:0324"(messenger rna)	psi-mi:"MI:2204"(micro rna)	uniprotkb:P11171-7(gene product)|uniprotkb:P11171(gene product)|ensembl:ENSG00000159023(gene reference)	-	-	-	-	figure legend:Data S1|	taxid:9606(human-293lp-In T-REx)|taxid:9606(Homo sapiens HEK293flp-in T-REX embryonic kidney cell)	-	2024-04-15	2024-05-15	-	-	-	-	-	-	0	0	psi-mi:"MI:0078"(nucleotide sequence identification)	psi-mi:"MI:0078"(nucleotide sequence identification)
ensembl:ENST00000316448	rnacentral:URS00003CF1AD_9606	intact:EBI-54332403	mirbase:MIMAT0000510|intact:EBI-54262435	psi-mi:mrna_calr(display_short)|psi-mi:CALR-201(display_long)|uniprotkb:CALR(gene name)	psi-mi:"(human) hsamir320a3p"(display_short)|psi-mi:"Homo sapiens (human) hsa-miR-320a-3p"(display_long)	psi-mi:"MI:2195"(clash)	Helwak A. et al.(2013)	intact:EBI-54261638|doi:10.1016/j.cell.2013.03.043|pubmed:23622248|imex:IM-30030	taxid:9606(human)|taxid:9606(Homo sapiens)	taxid:9606(human)|taxid:9606(Homo sapiens)	psi-mi:"MI:0915"(physical association)	psi-mi:"MI:0469"(European Bioinformatics Institute)	intact:EBI-54332415	intact-miscore:0.4	-	psi-mi:"MI:2275"(regulator target)	psi-mi:"MI:2274"(regulator)	psi-mi:"MI:0497"(neutral component)	psi-mi:"MI:0497"(neutral component)	psi-mi:"MI:0324"(messenger rna)	psi-mi:"MI:2204"(micro rna)	uniprotkb:V9HW88(gene product)|uniprotkb:P27797(gene product)|ensembl:ENSG00000179218(gene reference)	-	-	-	-	figure legend:Data S1|	taxid:9606(human-293lp-In T-REx)|taxid:9606(Homo sapiens HEK293flp-in T-REX embryonic kidney cell)	-	2024-04-15	2024-05-15	-	-	-	-	-	-	0	0	psi-mi:"MI:0078"(nucleotide sequence identification)	psi-mi:"MI:0078"(nucleotide sequence identification)
ensembl:ENST00000404933	rnacentral:URS0000D50706_9606	intact:EBI-54334562	mirbase:MIMAT0000762|intact:EBI-54263089	psi-mi:mrna_sms(display_short)|psi-mi:SMS-202(display_long)|uniprotkb:SMS(gene name)	psi-mi:hsamir3243p(display_short)|psi-mi:"Homo sapiens (human) hsa-miR-324-3p"(display_long)	psi-mi:"MI:2195"(clash)	Helwak A. et al.(2013)	intact:EBI-54261638|doi:10.1016/j.cell.2013.03.043|pubmed:23622248|imex:IM-30030	taxid:9606(human)|taxid:9606(Homo sapiens)	taxid:9606(human)|taxid:9606(Homo sapiens)	psi-mi:"MI:0915"(physical association)	psi-mi:"MI:0469"(European Bioinformatics Institute)	intact:EBI-54334574	intact-miscore:0.4	-	psi-mi:"MI:2275"(regulator target)	psi-mi:"MI:2274"(regulator)	psi-mi:"MI:0497"(neutral component)	psi-mi:"MI:0497"(neutral component)	psi-mi:"MI:0324"(messenger rna)	psi-mi:"MI:2204"(micro rna)	uniprotkb:P52788-1(gene product)|uniprotkb:P52788(gene product)|ensembl:ENSG00000102172(gene reference)	-	-	-	-	figure legend:Data S1|	taxid:9606(human-293lp-In T-REx)|taxid:9606(Homo sapiens HEK293flp-in T-REX embryonic kidney cell)	-	2024-04-15	2024-05-15	-	-	-	-	-	-	0	0	psi-mi:"MI:0078"(nucleotide sequence identification)	psi-mi:"MI:0078"(nucleotide sequence identification)
ensembl:ENST00000404933	rnacentral:URS000028D811_9606	intact:EBI-54334562	intact:EBI-54265069|mirbase:MIMAT0004553	psi-mi:mrna_sms(display_short)|psi-mi:SMS-202(display_long)|uniprotkb:SMS(gene name)	psi-mi:hsamir713p(display_short)|psi-mi:"Homo sapiens (human) hsa-miR-7-1-3p"(display_long)	psi-mi:"MI:2195"(clash)	Helwak A. et al.(2013)	intact:EBI-54261638|doi:10.1016/j.cell.2013.03.043|pubmed:23622248|imex:IM-30030	taxid:9606(human)|taxid:9606(Homo sapiens)	taxid:9606(human)|taxid:9606(Homo sapiens)	psi-mi:"MI:0915"(physical association)	psi-mi:"MI:0469"(European Bioinformatics Institute)	intact:EBI-54334578	intact-miscore:0.4	-	psi-mi:"MI:2275"(regulator target)	psi-mi:"MI:2274"(regulator)	psi-mi:"MI:0497"(neutral component)	psi-mi:"MI:0497"(neutral component)	psi-mi:"MI:0324"(messenger rna)	psi-mi:"MI:2204"(micro rna)	uniprotkb:P52788-1(gene product)|uniprotkb:P52788(gene product)|ensembl:ENSG00000102172(gene reference)	-	-	-	-	figure legend:Data S1|	taxid:9606(human-293lp-In T-REx)|taxid:9606(Homo sapiens HEK293flp-in T-REX embryonic kidney cell)	-	2024-04-15	2024-05-15	-	-	-	-	-	-	0	0	psi-mi:"MI:0078"(nucleotide sequence identification)	psi-mi:"MI:0078"(nucleotide sequence identification)
ensembl:ENST00000265044	rnacentral:URS0000209905_9606	intact:EBI-54320438	mirbase:MIMAT0000423|intact:EBI-54262395	psi-mi:mrna_ssr3(display_short)|psi-mi:SSR3-201(display_long)|uniprotkb:SSR3(gene name)	psi-mi:hsamir125b5p(display_short)|psi-mi:"Homo sapiens (human) hsa-miR-125b-5p"(display_long)	psi-mi:"MI:2195"(clash)	Helwak A. et al.(2013)	intact:EBI-54261638|doi:10.1016/j.cell.2013.03.043|pubmed:23622248|imex:IM-30030	taxid:9606(human)|taxid:9606(Homo sapiens)	taxid:9606(human)|taxid:9606(Homo sapiens)	psi-mi:"MI:0915"(physical association)	psi-mi:"MI:0469"(European Bioinformatics Institute)	intact:EBI-54320449	intact-miscore:0.4	-	psi-mi:"MI:2275"(regulator target)	psi-mi:"MI:2274"(regulator)	psi-mi:"MI:0497"(neutral component)	psi-mi:"MI:0497"(neutral component)	psi-mi:"MI:0324"(messenger rna)	psi-mi:"MI:2204"(micro rna)	uniprotkb:Q9UNL2-1(gene product)|uniprotkb:Q9UNL2(gene product)|ensembl:ENSG00000114850(gene reference)	-	-	-	-	figure legend:Data S1|	taxid:9606(human-293lp-In T-REx)|taxid:9606(Homo sapiens HEK293flp-in T-REX embryonic kidney cell)	-	2024-04-15	2024-05-15	-	-	-	-	-	-	0	0	psi-mi:"MI:0078"(nucleotide sequence identification)	psi-mi:"MI:0078"(nucleotide sequence identification)
ensembl:ENST00000265044	rnacentral:URS00003677B2_9606	intact:EBI-54320438	intact:EBI-54318654|mirbase:MIMAT0015054	psi-mi:mrna_ssr3(display_short)|psi-mi:SSR3-201(display_long)|uniprotkb:SSR3(gene name)	psi-mi:hsamir31773p(display_short)|psi-mi:"Homo sapiens (human) hsa-miR-3177-3p"(display_long)	psi-mi:"MI:2195"(clash)	Helwak A. et al.(2013)	intact:EBI-54261638|doi:10.1016/j.cell.2013.03.043|pubmed:23622248|imex:IM-30030	taxid:9606(human)|taxid:9606(Homo sapiens)	taxid:9606(human)|taxid:9606(Homo sapiens)	psi-mi:"MI:0915"(physical association)	psi-mi:"MI:0469"(European Bioinformatics Institute)	intact:EBI-54320453	intact-miscore:0.4	-	psi-mi:"MI:2275"(regulator target)	psi-mi:"MI:2274"(regulator)	psi-mi:"MI:0497"(neutral component)	psi-mi:"MI:0497"(neutral component)	psi-mi:"MI:0324"(messenger rna)	psi-mi:"MI:2204"(micro rna)	uniprotkb:Q9UNL2-1(gene product)|uniprotkb:Q9UNL2(gene product)|ensembl:ENSG00000114850(gene reference)	-	-	-	-	figure legend:Data S1|	taxid:9606(human-293lp-In T-REx)|taxid:9606(Homo sapiens HEK293flp-in T-REX embryonic kidney cell)	-	2024-04-15	2024-05-15	-	-	-	-	-	-	0	0	psi-mi:"MI:0078"(nucleotide sequence identification)	psi-mi:"MI:0078"(nucleotide sequence identification)
ensembl:ENST00000265044	rnacentral:URS00003D5391_9606	intact:EBI-54320438	mirbase:MIMAT0003283|intact:EBI-54262002	psi-mi:mrna_ssr3(display_short)|psi-mi:SSR3-201(display_long)|uniprotkb:SSR3(gene name)	psi-mi:hsamir6153p(display_short)|psi-mi:"Homo sapiens (human) hsa-miR-615-3p"(display_long)	psi-mi:"MI:2195"(clash)	Helwak A. et al.(2013)	intact:EBI-54261638|doi:10.1016/j.cell.2013.03.043|pubmed:23622248|imex:IM-30030	taxid:9606(human)|taxid:9606(Homo sapiens)	taxid:9606(human)|taxid:9606(Homo sapiens)	psi-mi:"MI:0915"(physical association)	psi-mi:"MI:0469"(European Bioinformatics Institute)	intact:EBI-54320457	intact-miscore:0.4	-	psi-mi:"MI:2275"(regulator target)	psi-mi:"MI:2274"(regulator)	psi-mi:"MI:0497"(neutral component)	psi-mi:"MI:0497"(neutral component)	psi-mi:"MI:0324"(messenger rna)	psi-mi:"MI:2204"(micro rna)	uniprotkb:Q9UNL2-1(gene product)|uniprotkb:Q9UNL2(gene product)|ensembl:ENSG00000114850(gene reference)	-	-	-	-	figure legend:Data S1|	taxid:9606(human-293lp-In T-REx)|taxid:9606(Homo sapiens HEK293flp-in T-REX embryonic kidney cell)	-	2024-04-15	2024-05-15	-	-	-	-	-	-	0	0	psi-mi:"MI:0078"(nucleotide sequence identification)	psi-mi:"MI:0078"(nucleotide sequence identification)
ensembl:ENST00000339209	rnacentral:URS0000384021_9606	intact:EBI-54302186	mirbase:MIMAT0004672|intact:EBI-54263677	psi-mi:mrna_phf10(display_short)|psi-mi:PHF10-201(display_long)|uniprotkb:PHF10(gene name)	psi-mi:hsamir106b3p(display_short)|psi-mi:"Homo sapiens (human) hsa-miR-106b-3p"(display_long)	psi-mi:"MI:2195"(clash)	Helwak A. et al.(2013)	intact:EBI-54261638|doi:10.1016/j.cell.2013.03.043|pubmed:23622248|imex:IM-30030	taxid:9606(human)|taxid:9606(Homo sapiens)	taxid:9606(human)|taxid:9606(Homo sapiens)	psi-mi:"MI:0915"(physical association)	psi-mi:"MI:0469"(European Bioinformatics Institute)	intact:EBI-54302195	intact-miscore:0.4	-	psi-mi:"MI:2275"(regulator target)	psi-mi:"MI:2274"(regulator)	psi-mi:"MI:0497"(neutral component)	psi-mi:"MI:0497"(neutral component)	psi-mi:"MI:0324"(messenger rna)	psi-mi:"MI:2204"(micro rna)	uniprotkb:Q8WUB8-1(gene product)|uniprotkb:Q8WUB8(gene product)|ensembl:ENSG00000130024(gene reference)	-	-	-	-	figure legend:Data S1|	taxid:9606(human-293lp-In T-REx)|taxid:9606(Homo sapiens HEK293flp-in T-REX embryonic kidney cell)	-	2024-04-15	2024-05-15	-	-	-	-	-	-	0	0	psi-mi:"MI:0078"(nucleotide sequence identification)	psi-mi:"MI:0078"(nucleotide sequence identification)
ensembl:ENST00000339209	rnacentral:URS0000161522_9606	intact:EBI-54302186	mirbase:MIMAT0000252|intact:EBI-54263451	psi-mi:mrna_phf10(display_short)|psi-mi:PHF10-201(display_long)|uniprotkb:PHF10(gene name)	psi-mi:hsamir75p(display_short)|psi-mi:"Homo sapiens (human) hsa-miR-7-5p"(display_long)	psi-mi:"MI:2195"(clash)	Helwak A. et al.(2013)	intact:EBI-54261638|doi:10.1016/j.cell.2013.03.043|pubmed:23622248|imex:IM-30030	taxid:9606(human)|taxid:9606(Homo sapiens)	taxid:9606(human)|taxid:9606(Homo sapiens)	psi-mi:"MI:0915"(physical association)	psi-mi:"MI:0469"(European Bioinformatics Institute)	intact:EBI-54302203	intact-miscore:0.4	-	psi-mi:"MI:2275"(regulator target)	psi-mi:"MI:2274"(regulator)	psi-mi:"MI:0497"(neutral component)	psi-mi:"MI:0497"(neutral component)	psi-mi:"MI:0324"(messenger rna)	psi-mi:"MI:2204"(micro rna)	uniprotkb:Q8WUB8-1(gene product)|uniprotkb:Q8WUB8(gene product)|ensembl:ENSG00000130024(gene reference)	-	-	-	-	figure legend:Data S1|	taxid:9606(human-293lp-In T-REx)|taxid:9606(Homo sapiens HEK293flp-in T-REX embryonic kidney cell)	-	2024-04-15	2024-05-15	-	-	-	-	-	-	0	0	psi-mi:"MI:0078"(nucleotide sequence identification)	psi-mi:"MI:0078"(nucleotide sequence identification)
ensembl:ENST00000619387	rnacentral:URS0000324096_9606	intact:EBI-54272026	intact:"INTACT:URS0000324096_9606"|mirbase:MIMAT0000063|intact:EBI-25591227	psi-mi:mrna_aatf(display_short)|psi-mi:AATF-208(display_long)|uniprotkb:AATF(gene name)	psi-mi:hsa-let-7b-5p(display_short)|psi-mi:"Homo sapiens (human) hsa-let-7b-5p"(display_long)	psi-mi:"MI:2195"(clash)	Helwak A. et al.(2013)	intact:EBI-54261638|doi:10.1016/j.cell.2013.03.043|pubmed:23622248|imex:IM-30030	taxid:9606(human)|taxid:9606(Homo sapiens)	taxid:9606(human)|taxid:9606(Homo sapiens)	psi-mi:"MI:0915"(physical association)	psi-mi:"MI:0469"(European Bioinformatics Institute)	intact:EBI-54272034	intact-miscore:0.4	-	psi-mi:"MI:2275"(regulator target)	psi-mi:"MI:2274"(regulator)	psi-mi:"MI:0497"(neutral component)	psi-mi:"MI:0497"(neutral component)	psi-mi:"MI:0324"(messenger rna)	psi-mi:"MI:2204"(micro rna)	uniprotkb:Q9NY61(gene product)|ensembl:ENSG00000275700(gene reference)	-	-	-	-	figure legend:Data S1|	taxid:9606(human-293lp-In T-REx)|taxid:9606(Homo sapiens HEK293flp-in T-REX embryonic kidney cell)	-	2024-04-12	2024-05-15	-	-	-	-	-	-	0	0	psi-mi:"MI:0078"(nucleotide sequence identification)	psi-mi:"MI:0078"(nucleotide sequence identification)
ensembl:ENST00000619387	rnacentral:URS00001C770D_9606	intact:EBI-54272026	intact:"INTACT:URS00001C770D_9606"|mirbase:MIMAT0000450|intact:EBI-25372272	psi-mi:mrna_aatf(display_short)|psi-mi:AATF-208(display_long)|uniprotkb:AATF(gene name)	psi-mi:hsa-mir-149-5p(display_short)|psi-mi:"Homo sapiens (human) hsa-miR-149-5p"(display_long)	psi-mi:"MI:2195"(clash)	Helwak A. et al.(2013)	intact:EBI-54261638|doi:10.1016/j.cell.2013.03.043|pubmed:23622248|imex:IM-30030	taxid:9606(human)|taxid:9606(Homo sapiens)	taxid:9606(human)|taxid:9606(Homo sapiens)	psi-mi:"MI:0915"(physical association)	psi-mi:"MI:0469"(European Bioinformatics Institute)	intact:EBI-54272038	intact-miscore:0.4	-	psi-mi:"MI:2275"(regulator target)	psi-mi:"MI:2274"(regulator)	psi-mi:"MI:0497"(neutral component)	psi-mi:"MI:0497"(neutral component)	psi-mi:"MI:0324"(messenger rna)	psi-mi:"MI:2204"(micro rna)	uniprotkb:Q9NY61(gene product)|ensembl:ENSG00000275700(gene reference)	-	-	-	-	figure legend:Data S1|	taxid:9606(human-293lp-In T-REx)|taxid:9606(Homo sapiens HEK293flp-in T-REX embryonic kidney cell)	-	2024-04-12	2024-05-15	-	-	-	-	-	-	0	0	psi-mi:"MI:0078"(nucleotide sequence identification)	psi-mi:"MI:0078"(nucleotide sequence identification)
ensembl:ENST00000264010	rnacentral:URS000075BB29_9606	intact:EBI-54274010	mirbase:MIMAT0005584|intact:EBI-54263033	psi-mi:mrna_ctcf(display_short)|psi-mi:CTCF-201(display_long)|uniprotkb:CTCF(gene name)	psi-mi:hsa-mir1229-3p(display_short)|psi-mi:hsa-miR-1229-3p(display_long)	psi-mi:"MI:2195"(clash)	Helwak A. et al.(2013)	intact:EBI-54261638|doi:10.1016/j.cell.2013.03.043|pubmed:23622248|imex:IM-30030	taxid:9606(human)|taxid:9606(Homo sapiens)	taxid:9606(human)|taxid:9606(Homo sapiens)	psi-mi:"MI:0915"(physical association)	psi-mi:"MI:0469"(European Bioinformatics Institute)	intact:EBI-54274024	intact-miscore:0.4	-	psi-mi:"MI:2275"(regulator target)	psi-mi:"MI:2274"(regulator)	psi-mi:"MI:0497"(neutral component)	psi-mi:"MI:0497"(neutral component)	psi-mi:"MI:0324"(messenger rna)	psi-mi:"MI:2204"(micro rna)	uniprotkb:P49711-1(gene product)|uniprotkb:P49711(gene product)|ensembl:ENSG00000102974(gene reference)	-	-	-	-	figure legend:Data S1|	taxid:9606(human-293lp-In T-REx)|taxid:9606(Homo sapiens HEK293flp-in T-REX embryonic kidney cell)	-	2024-04-12	2024-05-15	-	-	-	-	-	-	0	0	psi-mi:"MI:0078"(nucleotide sequence identification)	psi-mi:"MI:0078"(nucleotide sequence identification)
ensembl:ENST00000264010	rnacentral:URS00003D5391_9606	intact:EBI-54274010	mirbase:MIMAT0003283|intact:EBI-54262002	psi-mi:mrna_ctcf(display_short)|psi-mi:CTCF-201(display_long)|uniprotkb:CTCF(gene name)	psi-mi:hsamir6153p(display_short)|psi-mi:"Homo sapiens (human) hsa-miR-615-3p"(display_long)	psi-mi:"MI:2195"(clash)	Helwak A. et al.(2013)	intact:EBI-54261638|doi:10.1016/j.cell.2013.03.043|pubmed:23622248|imex:IM-30030	taxid:9606(human)|taxid:9606(Homo sapiens)	taxid:9606(human)|taxid:9606(Homo sapiens)	psi-mi:"MI:0915"(physical association)	psi-mi:"MI:0469"(European Bioinformatics Institute)	intact:EBI-54274028	intact-miscore:0.4	-	psi-mi:"MI:2275"(regulator target)	psi-mi:"MI:2274"(regulator)	psi-mi:"MI:0497"(neutral component)	psi-mi:"MI:0497"(neutral component)	psi-mi:"MI:0324"(messenger rna)	psi-mi:"MI:2204"(micro rna)	uniprotkb:P49711-1(gene product)|uniprotkb:P49711(gene product)|ensembl:ENSG00000102974(gene reference)	-	-	-	-	figure legend:Data S1|	taxid:9606(human-293lp-In T-REx)|taxid:9606(Homo sapiens HEK293flp-in T-REX embryonic kidney cell)	-	2024-04-12	2024-05-15	-	-	-	-	-	-	0	0	psi-mi:"MI:0078"(nucleotide sequence identification)	psi-mi:"MI:0078"(nucleotide sequence identification)
ensembl:ENST00000538426	rnacentral:URS00000FB1B1_9606	intact:EBI-54275541	mirbase:MIMAT0004509|intact:EBI-54262026	psi-mi:mrna_otub1(display_short)|psi-mi:OTUB1-208(display_long)|uniprotkb:OTUB1(gene name)	psi-mi:hsamir933p(display_short)|psi-mi:"Homo sapiens (human) hsa-miR-93-3p"(display_long)	psi-mi:"MI:2195"(clash)	Helwak A. et al.(2013)	intact:EBI-54261638|doi:10.1016/j.cell.2013.03.043|pubmed:23622248|imex:IM-30030	taxid:9606(human)|taxid:9606(Homo sapiens)	taxid:9606(human)|taxid:9606(Homo sapiens)	psi-mi:"MI:0915"(physical association)	psi-mi:"MI:0469"(European Bioinformatics Institute)	intact:EBI-54275557	intact-miscore:0.4	-	psi-mi:"MI:2275"(regulator target)	psi-mi:"MI:2274"(regulator)	psi-mi:"MI:0497"(neutral component)	psi-mi:"MI:0497"(neutral component)	psi-mi:"MI:0324"(messenger rna)	psi-mi:"MI:2204"(micro rna)	uniprotkb:Q96FW1-1(gene product)|uniprotkb:Q96FW1(gene product)|ensembl:ENSG00000167770(gene reference)	-	-	-	-	figure legend:Data S1|	taxid:9606(human-293lp-In T-REx)|taxid:9606(Homo sapiens HEK293flp-in T-REX embryonic kidney cell)	-	2024-04-12	2024-05-15	-	-	-	-	-	-	0	0	psi-mi:"MI:0078"(nucleotide sequence identification)	psi-mi:"MI:0078"(nucleotide sequence identification)
ensembl:ENST00000493678	rnacentral:URS00002C6949_9606	intact:EBI-54368183	intact:"INTACT:URS00002C6949_9606"|mirbase:MIMAT0000279|intact:EBI-22266552	psi-mi:mrna_park7-1(display_short)|psi-mi:PARK7-209(display_long)|uniprotkb:PARK7(gene name)	psi-mi:hsa-mir-222-3p(display_short)|psi-mi:"Homo sapiens (human) hsa-miR-222-3p"(display_long)	psi-mi:"MI:2195"(clash)	Helwak A. et al.(2013)	intact:EBI-54261638|doi:10.1016/j.cell.2013.03.043|pubmed:23622248|imex:IM-30030	taxid:9606(human)|taxid:9606(Homo sapiens)	taxid:9606(human)|taxid:9606(Homo sapiens)	psi-mi:"MI:0915"(physical association)	psi-mi:"MI:0469"(European Bioinformatics Institute)	intact:EBI-54368191	intact-miscore:0.4	-	psi-mi:"MI:2275"(regulator target)	psi-mi:"MI:2274"(regulator)	psi-mi:"MI:0497"(neutral component)	psi-mi:"MI:0497"(neutral component)	psi-mi:"MI:0324"(messenger rna)	psi-mi:"MI:2204"(micro rna)	uniprotkb:V9HWC2(gene product)|uniprotkb:Q99497(gene product)|ensembl:ENSG00000116288(gene reference)	-	-	-	-	figure legend:Data S1|	taxid:9606(human-293lp-In T-REx)|taxid:9606(Homo sapiens HEK293flp-in T-REX embryonic kidney cell)	-	2024-04-15	2024-05-15	-	-	-	-	-	-	0	0	psi-mi:"MI:0078"(nucleotide sequence identification)	psi-mi:"MI:0078"(nucleotide sequence identification)
ensembl:ENST00000493678	rnacentral:URS00003768C5_9606	intact:EBI-54368183	intact:"INTACT:URS00003768C5_9606"|mirbase:MIMAT0000092|intact:EBI-21019856	psi-mi:mrna_park7-1(display_short)|psi-mi:PARK7-209(display_long)|uniprotkb:PARK7(gene name)	psi-mi:hsa-mir-92a-3p(display_short)|psi-mi:hsa-miR-92a-3p(display_long)	psi-mi:"MI:2195"(clash)	Helwak A. et al.(2013)	intact:EBI-54261638|doi:10.1016/j.cell.2013.03.043|pubmed:23622248|imex:IM-30030	taxid:9606(human)|taxid:9606(Homo sapiens)	taxid:9606(human)|taxid:9606(Homo sapiens)	psi-mi:"MI:0915"(physical association)	psi-mi:"MI:0469"(European Bioinformatics Institute)	intact:EBI-54368195	intact-miscore:0.4	-	psi-mi:"MI:2275"(regulator target)	psi-mi:"MI:2274"(regulator)	psi-mi:"MI:0497"(neutral component)	psi-mi:"MI:0497"(neutral component)	psi-mi:"MI:0324"(messenger rna)	psi-mi:"MI:2204"(micro rna)	uniprotkb:V9HWC2(gene product)|uniprotkb:Q99497(gene product)|ensembl:ENSG00000116288(gene reference)	-	-	-	-	figure legend:Data S1|	taxid:9606(human-293lp-In T-REx)|taxid:9606(Homo sapiens HEK293flp-in T-REX embryonic kidney cell)	-	2024-04-15	2024-05-15	-	-	-	-	-	-	0	0	psi-mi:"MI:0078"(nucleotide sequence identification)	psi-mi:"MI:0078"(nucleotide sequence identification)
ensembl:ENST00000493678	rnacentral:URS000025576D_9606	intact:EBI-54368183	intact:"INTACT:URS000025576D_9606"|mirbase:MIMAT0003218|intact:EBI-25469558	psi-mi:mrna_park7-1(display_short)|psi-mi:PARK7-209(display_long)|uniprotkb:PARK7(gene name)	psi-mi:hsa-mir-92b-3p(display_short)|psi-mi:"Homo sapiens (human) hsa-miR-92b-3p"(display_long)	psi-mi:"MI:2195"(clash)	Helwak A. et al.(2013)	intact:EBI-54261638|doi:10.1016/j.cell.2013.03.043|pubmed:23622248|imex:IM-30030	taxid:9606(human)|taxid:9606(Homo sapiens)	taxid:9606(human)|taxid:9606(Homo sapiens)	psi-mi:"MI:0915"(physical association)	psi-mi:"MI:0469"(European Bioinformatics Institute)	intact:EBI-54368199	intact-miscore:0.4	-	psi-mi:"MI:2275"(regulator target)	psi-mi:"MI:2274"(regulator)	psi-mi:"MI:0497"(neutral component)	psi-mi:"MI:0497"(neutral component)	psi-mi:"MI:0324"(messenger rna)	psi-mi:"MI:2204"(micro rna)	uniprotkb:V9HWC2(gene product)|uniprotkb:Q99497(gene product)|ensembl:ENSG00000116288(gene reference)	-	-	-	-	figure legend:Data S1|	taxid:9606(human-293lp-In T-REx)|taxid:9606(Homo sapiens HEK293flp-in T-REX embryonic kidney cell)	-	2024-04-15	2024-05-15	-	-	-	-	-	-	0	0	psi-mi:"MI:0078"(nucleotide sequence identification)	psi-mi:"MI:0078"(nucleotide sequence identification)
ensembl:ENST00000418115	rnacentral:URS000075DF95_9606	intact:EBI-54330165	intact:"INTACT:URS000075DF95_9606"|mirbase:MIMAT0002809|intact:EBI-22186829	psi-mi:mrna_rhoa(display_short)|psi-mi:RHOA-202(display_long)|uniprotkb:RHOA(gene name)	psi-mi:hsa-mir-146b-5p(display_short)|psi-mi:"Homo sapiens (human) hsa-miR-146b-5p"(display_long)	psi-mi:"MI:2195"(clash)	Helwak A. et al.(2013)	intact:EBI-54261638|doi:10.1016/j.cell.2013.03.043|pubmed:23622248|imex:IM-30030	taxid:9606(human)|taxid:9606(Homo sapiens)	taxid:9606(human)|taxid:9606(Homo sapiens)	psi-mi:"MI:0915"(physical association)	psi-mi:"MI:0469"(European Bioinformatics Institute)	intact:EBI-54330173	intact-miscore:0.4	-	psi-mi:"MI:2275"(regulator target)	psi-mi:"MI:2274"(regulator)	psi-mi:"MI:0497"(neutral component)	psi-mi:"MI:0497"(neutral component)	psi-mi:"MI:0324"(messenger rna)	psi-mi:"MI:2204"(micro rna)	uniprotkb:A0A024R324(gene product)|uniprotkb:P61586(gene product)|ensembl:ENSG00000067560(gene reference)	-	-	-	-	figure legend:Data S1|	taxid:9606(human-293lp-In T-REx)|taxid:9606(Homo sapiens HEK293flp-in T-REX embryonic kidney cell)	-	2024-04-15	2024-05-15	-	-	-	-	-	-	0	0	psi-mi:"MI:0078"(nucleotide sequence identification)	psi-mi:"MI:0078"(nucleotide sequence identification)
ensembl:ENST00000418115	rnacentral:URS0000170CF4_9606	intact:EBI-54330165	intact:"INTACT:URS0000170CF4_9606"|mirbase:MIMAT0000278|intact:EBI-20560157	psi-mi:mrna_rhoa(display_short)|psi-mi:RHOA-202(display_long)|uniprotkb:RHOA(gene name)	psi-mi:hsa-mir-221-3p(display_short)|psi-mi:microRNA 221 3p(display_long)	psi-mi:"MI:2195"(clash)	Helwak A. et al.(2013)	intact:EBI-54261638|doi:10.1016/j.cell.2013.03.043|pubmed:23622248|imex:IM-30030	taxid:9606(human)|taxid:9606(Homo sapiens)	taxid:9606(human)|taxid:9606(Homo sapiens)	psi-mi:"MI:0915"(physical association)	psi-mi:"MI:0469"(European Bioinformatics Institute)	intact:EBI-54330177	intact-miscore:0.4	-	psi-mi:"MI:2275"(regulator target)	psi-mi:"MI:2274"(regulator)	psi-mi:"MI:0497"(neutral component)	psi-mi:"MI:0497"(neutral component)	psi-mi:"MI:0324"(messenger rna)	psi-mi:"MI:2204"(micro rna)	uniprotkb:A0A024R324(gene product)|uniprotkb:P61586(gene product)|ensembl:ENSG00000067560(gene reference)	-	-	-	-	figure legend:Data S1|	taxid:9606(human-293lp-In T-REx)|taxid:9606(Homo sapiens HEK293flp-in T-REX embryonic kidney cell)	-	2024-04-15	2024-05-15	-	-	-	-	-	-	0	0	psi-mi:"MI:0078"(nucleotide sequence identification)	psi-mi:"MI:0078"(nucleotide sequence identification)
ensembl:ENST00000464845	rnacentral:URS0000324096_9606	intact:EBI-54285266	intact:"INTACT:URS0000324096_9606"|mirbase:MIMAT0000063|intact:EBI-25591227	psi-mi:mrna_naa10(display_short)|psi-mi:NAA10-208(display_long)|uniprotkb:NAA10(gene name)	psi-mi:hsa-let-7b-5p(display_short)|psi-mi:"Homo sapiens (human) hsa-let-7b-5p"(display_long)	psi-mi:"MI:2195"(clash)	Helwak A. et al.(2013)	intact:EBI-54261638|doi:10.1016/j.cell.2013.03.043|pubmed:23622248|imex:IM-30030	taxid:9606(human)|taxid:9606(Homo sapiens)	taxid:9606(human)|taxid:9606(Homo sapiens)	psi-mi:"MI:0915"(physical association)	psi-mi:"MI:0469"(European Bioinformatics Institute)	intact:EBI-54285274	intact-miscore:0.4	-	psi-mi:"MI:2275"(regulator target)	psi-mi:"MI:2274"(regulator)	psi-mi:"MI:0497"(neutral component)	psi-mi:"MI:0497"(neutral component)	psi-mi:"MI:0324"(messenger rna)	psi-mi:"MI:2204"(micro rna)	uniprotkb:P41227-1(gene product)|uniprotkb:P41227(gene product)|ensembl:ENSG00000102030(gene reference)	-	-	-	-	figure legend:Data S1|	taxid:9606(human-293lp-In T-REx)|taxid:9606(Homo sapiens HEK293flp-in T-REX embryonic kidney cell)	-	2024-04-12	2024-05-15	-	-	-	-	-	-	0	0	psi-mi:"MI:0078"(nucleotide sequence identification)	psi-mi:"MI:0078"(nucleotide sequence identification)
ensembl:ENST00000464845	rnacentral:URS000040DCFF_9606	intact:EBI-54285266	intact:"INTACT:URS000040DCFF_9606"|mirbase:MIMAT0000456|intact:EBI-54261957	psi-mi:mrna_naa10(display_short)|psi-mi:NAA10-208(display_long)|uniprotkb:NAA10(gene name)	psi-mi:hsa-mir-186-5p(display_short)|psi-mi:"Homo sapiens (human) hsa-miR-186-5p"(display_long)	psi-mi:"MI:2195"(clash)	Helwak A. et al.(2013)	intact:EBI-54261638|doi:10.1016/j.cell.2013.03.043|pubmed:23622248|imex:IM-30030	taxid:9606(human)|taxid:9606(Homo sapiens)	taxid:9606(human)|taxid:9606(Homo sapiens)	psi-mi:"MI:0915"(physical association)	psi-mi:"MI:0469"(European Bioinformatics Institute)	intact:EBI-54285278	intact-miscore:0.4	-	psi-mi:"MI:2275"(regulator target)	psi-mi:"MI:2274"(regulator)	psi-mi:"MI:0497"(neutral component)	psi-mi:"MI:0497"(neutral component)	psi-mi:"MI:0324"(messenger rna)	psi-mi:"MI:2204"(micro rna)	uniprotkb:P41227-1(gene product)|uniprotkb:P41227(gene product)|ensembl:ENSG00000102030(gene reference)	-	-	-	-	figure legend:Data S1|	taxid:9606(human-293lp-In T-REx)|taxid:9606(Homo sapiens HEK293flp-in T-REX embryonic kidney cell)	-	2024-04-12	2024-05-15	-	-	-	-	-	-	0	0	psi-mi:"MI:0078"(nucleotide sequence identification)	psi-mi:"MI:0078"(nucleotide sequence identification)
ensembl:ENST00000464845	rnacentral:URS00000BE495_9606	intact:EBI-54285266	intact:"INTACT:URS00000BE495_9606"|mirbase:MIMAT0001340|intact:EBI-22055540	psi-mi:mrna_naa10(display_short)|psi-mi:NAA10-208(display_long)|uniprotkb:NAA10(gene name)	psi-mi:hsa-mir423-3p(display_short)|psi-mi:"Homo sapiens (human) hsa-miR-423-3p"(display_long)	psi-mi:"MI:2195"(clash)	Helwak A. et al.(2013)	intact:EBI-54261638|doi:10.1016/j.cell.2013.03.043|pubmed:23622248|imex:IM-30030	taxid:9606(human)|taxid:9606(Homo sapiens)	taxid:9606(human)|taxid:9606(Homo sapiens)	psi-mi:"MI:0915"(physical association)	psi-mi:"MI:0469"(European Bioinformatics Institute)	intact:EBI-54285282	intact-miscore:0.4	-	psi-mi:"MI:2275"(regulator target)	psi-mi:"MI:2274"(regulator)	psi-mi:"MI:0497"(neutral component)	psi-mi:"MI:0497"(neutral component)	psi-mi:"MI:0324"(messenger rna)	psi-mi:"MI:2204"(micro rna)	uniprotkb:P41227-1(gene product)|uniprotkb:P41227(gene product)|ensembl:ENSG00000102030(gene reference)	-	-	-	-	figure legend:Data S1|	taxid:9606(human-293lp-In T-REx)|taxid:9606(Homo sapiens HEK293flp-in T-REX embryonic kidney cell)	-	2024-04-12	2024-05-15	-	-	-	-	-	-	0	0	psi-mi:"MI:0078"(nucleotide sequence identification)	psi-mi:"MI:0078"(nucleotide sequence identification)
ensembl:ENST00000316448	rnacentral:URS00001C770D_9606	intact:EBI-54332403	intact:"INTACT:URS00001C770D_9606"|mirbase:MIMAT0000450|intact:EBI-25372272	psi-mi:mrna_calr(display_short)|psi-mi:CALR-201(display_long)|uniprotkb:CALR(gene name)	psi-mi:hsa-mir-149-5p(display_short)|psi-mi:"Homo sapiens (human) hsa-miR-149-5p"(display_long)	psi-mi:"MI:2195"(clash)	Helwak A. et al.(2013)	intact:EBI-54261638|doi:10.1016/j.cell.2013.03.043|pubmed:23622248|imex:IM-30030	taxid:9606(human)|taxid:9606(Homo sapiens)	taxid:9606(human)|taxid:9606(Homo sapiens)	psi-mi:"MI:0915"(physical association)	psi-mi:"MI:0469"(European Bioinformatics Institute)	intact:EBI-54332411	intact-miscore:0.4	-	psi-mi:"MI:2275"(regulator target)	psi-mi:"MI:2274"(regulator)	psi-mi:"MI:0497"(neutral component)	psi-mi:"MI:0497"(neutral component)	psi-mi:"MI:0324"(messenger rna)	psi-mi:"MI:2204"(micro rna)	uniprotkb:V9HW88(gene product)|uniprotkb:P27797(gene product)|ensembl:ENSG00000179218(gene reference)	-	-	-	-	figure legend:Data S1|	taxid:9606(human-293lp-In T-REx)|taxid:9606(Homo sapiens HEK293flp-in T-REX embryonic kidney cell)	-	2024-04-15	2024-05-15	-	-	-	-	-	-	0	0	psi-mi:"MI:0078"(nucleotide sequence identification)	psi-mi:"MI:0078"(nucleotide sequence identification)
ensembl:ENST00000316448	rnacentral:URS00000BE495_9606	intact:EBI-54332403	intact:"INTACT:URS00000BE495_9606"|mirbase:MIMAT0001340|intact:EBI-22055540	psi-mi:mrna_calr(display_short)|psi-mi:CALR-201(display_long)|uniprotkb:CALR(gene name)	psi-mi:hsa-mir423-3p(display_short)|psi-mi:"Homo sapiens (human) hsa-miR-423-3p"(display_long)	psi-mi:"MI:2195"(clash)	Helwak A. et al.(2013)	intact:EBI-54261638|doi:10.1016/j.cell.2013.03.043|pubmed:23622248|imex:IM-30030	taxid:9606(human)|taxid:9606(Homo sapiens)	taxid:9606(human)|taxid:9606(Homo sapiens)	psi-mi:"MI:0915"(physical association)	psi-mi:"MI:0469"(European Bioinformatics Institute)	intact:EBI-54332419	intact-miscore:0.4	-	psi-mi:"MI:2275"(regulator target)	psi-mi:"MI:2274"(regulator)	psi-mi:"MI:0497"(neutral component)	psi-mi:"MI:0497"(neutral component)	psi-mi:"MI:0324"(messenger rna)	psi-mi:"MI:2204"(micro rna)	uniprotkb:V9HW88(gene product)|uniprotkb:P27797(gene product)|ensembl:ENSG00000179218(gene reference)	-	-	-	-	figure legend:Data S1|	taxid:9606(human-293lp-In T-REx)|taxid:9606(Homo sapiens HEK293flp-in T-REX embryonic kidney cell)	-	2024-04-15	2024-05-15	-	-	-	-	-	-	0	0	psi-mi:"MI:0078"(nucleotide sequence identification)	psi-mi:"MI:0078"(nucleotide sequence identification)
ensembl:ENST00000371222	rnacentral:URS00001C770D_9606	intact:EBI-54333554	intact:"INTACT:URS00001C770D_9606"|mirbase:MIMAT0000450|intact:EBI-25372272	psi-mi:mrna_jun-1(display_short)|psi-mi:Jun proto-oncogene, AP-1 TF subunit(display_long)|uniprotkb:JUN(gene name)	psi-mi:hsa-mir-149-5p(display_short)|psi-mi:"Homo sapiens (human) hsa-miR-149-5p"(display_long)	psi-mi:"MI:2195"(clash)	Helwak A. et al.(2013)	intact:EBI-54261638|doi:10.1016/j.cell.2013.03.043|pubmed:23622248|imex:IM-30030	taxid:9606(human)|taxid:9606(Homo sapiens)	taxid:9606(human)|taxid:9606(Homo sapiens)	psi-mi:"MI:0915"(physical association)	psi-mi:"MI:0469"(European Bioinformatics Institute)	intact:EBI-54333563	intact-miscore:0.4	-	psi-mi:"MI:2275"(regulator target)	psi-mi:"MI:2274"(regulator)	psi-mi:"MI:0497"(neutral component)	psi-mi:"MI:0497"(neutral component)	psi-mi:"MI:0324"(messenger rna)	psi-mi:"MI:2204"(micro rna)	uniprotkb:P05412(gene product)|ensembl:ENSG00000177606(gene reference)|refseq:NM_002228.3(see-also)	-	-	-	-	figure legend:Data S1|	taxid:9606(human-293lp-In T-REx)|taxid:9606(Homo sapiens HEK293flp-in T-REX embryonic kidney cell)	-	2024-04-15	2024-05-15	-	-	-	-	-	-	0	0	psi-mi:"MI:0078"(nucleotide sequence identification)	psi-mi:"MI:0078"(nucleotide sequence identification)
ensembl:ENST00000371222	rnacentral:URS0000148B91_9606	intact:EBI-54333554	intact:"INTACT:URS0000148B91_9606"|mirbase:MIMAT0000753|intact:EBI-34618376	psi-mi:mrna_jun-1(display_short)|psi-mi:Jun proto-oncogene, AP-1 TF subunit(display_long)|uniprotkb:JUN(gene name)	psi-mi:hsa-mir-342-3p(display_short)|psi-mi:"Homo sapiens (human) hsa-miR-342-3p"(display_long)	psi-mi:"MI:2195"(clash)	Helwak A. et al.(2013)	intact:EBI-54261638|doi:10.1016/j.cell.2013.03.043|pubmed:23622248|imex:IM-30030	taxid:9606(human)|taxid:9606(Homo sapiens)	taxid:9606(human)|taxid:9606(Homo sapiens)	psi-mi:"MI:0915"(physical association)	psi-mi:"MI:0469"(European Bioinformatics Institute)	intact:EBI-54333567	intact-miscore:0.4	-	psi-mi:"MI:2275"(regulator target)	psi-mi:"MI:2274"(regulator)	psi-mi:"MI:0497"(neutral component)	psi-mi:"MI:0497"(neutral component)	psi-mi:"MI:0324"(messenger rna)	psi-mi:"MI:2204"(micro rna)	uniprotkb:P05412(gene product)|ensembl:ENSG00000177606(gene reference)|refseq:NM_002228.3(see-also)	-	-	-	-	figure legend:Data S1|	taxid:9606(human-293lp-In T-REx)|taxid:9606(Homo sapiens HEK293flp-in T-REX embryonic kidney cell)	-	2024-04-15	2024-05-15	-	-	-	-	-	-	0	0	psi-mi:"MI:0078"(nucleotide sequence identification)	psi-mi:"MI:0078"(nucleotide sequence identification)
ensembl:ENST00000371222	rnacentral:URS0000149452_9606	intact:EBI-54333554	intact:"INTACT:URS0000149452_9606"|mirbase:MIMAT0000093|intact:EBI-22055537	psi-mi:mrna_jun-1(display_short)|psi-mi:Jun proto-oncogene, AP-1 TF subunit(display_long)|uniprotkb:JUN(gene name)	psi-mi:hsa-mir-93-5p(display_short)|psi-mi:"Homo sapiens (human) hsa-miR-93-5p"(display_long)	psi-mi:"MI:2195"(clash)	Helwak A. et al.(2013)	intact:EBI-54261638|doi:10.1016/j.cell.2013.03.043|pubmed:23622248|imex:IM-30030	taxid:9606(human)|taxid:9606(Homo sapiens)	taxid:9606(human)|taxid:9606(Homo sapiens)	psi-mi:"MI:0915"(physical association)	psi-mi:"MI:0469"(European Bioinformatics Institute)	intact:EBI-54333571	intact-miscore:0.4	-	psi-mi:"MI:2275"(regulator target)	psi-mi:"MI:2274"(regulator)	psi-mi:"MI:0497"(neutral component)	psi-mi:"MI:0497"(neutral component)	psi-mi:"MI:0324"(messenger rna)	psi-mi:"MI:2204"(micro rna)	uniprotkb:P05412(gene product)|ensembl:ENSG00000177606(gene reference)|refseq:NM_002228.3(see-also)	-	-	-	-	figure legend:Data S1|	taxid:9606(human-293lp-In T-REx)|taxid:9606(Homo sapiens HEK293flp-in T-REX embryonic kidney cell)	-	2024-04-15	2024-05-15	-	-	-	-	-	-	0	0	psi-mi:"MI:0078"(nucleotide sequence identification)	psi-mi:"MI:0078"(nucleotide sequence identification)
ensembl:ENST00000393891	rnacentral:URS00003D5391_9606	intact:EBI-54334162	mirbase:MIMAT0003283|intact:EBI-54262002	psi-mi:mrna_naca-1(display_short)|psi-mi:NACA-202(display_long)|uniprotkb:NACA(gene name)	psi-mi:hsamir6153p(display_short)|psi-mi:"Homo sapiens (human) hsa-miR-615-3p"(display_long)	psi-mi:"MI:2195"(clash)	Helwak A. et al.(2013)	intact:EBI-54261638|doi:10.1016/j.cell.2013.03.043|pubmed:23622248|imex:IM-30030	taxid:9606(human)|taxid:9606(Homo sapiens)	taxid:9606(human)|taxid:9606(Homo sapiens)	psi-mi:"MI:0915"(physical association)	psi-mi:"MI:0469"(European Bioinformatics Institute)	intact:EBI-54334175	intact-miscore:0.4	-	psi-mi:"MI:2275"(regulator target)	psi-mi:"MI:2274"(regulator)	psi-mi:"MI:0497"(neutral component)	psi-mi:"MI:0497"(neutral component)	psi-mi:"MI:0324"(messenger rna)	psi-mi:"MI:2204"(micro rna)	uniprotkb:Q13765-1(gene product)|uniprotkb:A0A024RB41(gene product)|uniprotkb:Q13765(gene product)|ensembl:ENSG00000196531(gene reference)	-	-	-	-	figure legend:Data S1|	taxid:9606(human-293lp-In T-REx)|taxid:9606(Homo sapiens HEK293flp-in T-REX embryonic kidney cell)	-	2024-04-15	2024-05-15	-	-	-	-	-	-	0	0	psi-mi:"MI:0078"(nucleotide sequence identification)	psi-mi:"MI:0078"(nucleotide sequence identification)
ensembl:ENST00000393891	rnacentral:URS0000070B1D_9606	intact:EBI-54334162	mirbase:MIMAT0004950|intact:EBI-25426411	psi-mi:mrna_naca-1(display_short)|psi-mi:NACA-202(display_long)|uniprotkb:NACA(gene name)	psi-mi:hsa-mir-877-3p(display_short)|psi-mi:"Homo sapiens (human) hsa-miR-877-3p"(display_long)	psi-mi:"MI:2195"(clash)	Helwak A. et al.(2013)	intact:EBI-54261638|doi:10.1016/j.cell.2013.03.043|pubmed:23622248|imex:IM-30030	taxid:9606(human)|taxid:9606(Homo sapiens)	taxid:9606(human)|taxid:9606(Homo sapiens)	psi-mi:"MI:0915"(physical association)	psi-mi:"MI:0469"(European Bioinformatics Institute)	intact:EBI-54334179	intact-miscore:0.4	-	psi-mi:"MI:2275"(regulator target)	psi-mi:"MI:2274"(regulator)	psi-mi:"MI:0497"(neutral component)	psi-mi:"MI:0497"(neutral component)	psi-mi:"MI:0324"(messenger rna)	psi-mi:"MI:2204"(micro rna)	uniprotkb:Q13765-1(gene product)|uniprotkb:A0A024RB41(gene product)|uniprotkb:Q13765(gene product)|ensembl:ENSG00000196531(gene reference)	-	-	-	-	figure legend:Data S1|	taxid:9606(human-293lp-In T-REx)|taxid:9606(Homo sapiens HEK293flp-in T-REX embryonic kidney cell)	-	2024-04-15	2024-05-15	-	-	-	-	-	-	0	0	psi-mi:"MI:0078"(nucleotide sequence identification)	psi-mi:"MI:0078"(nucleotide sequence identification)
ensembl:ENST00000404933	rnacentral:URS00001C770D_9606	intact:EBI-54334562	intact:"INTACT:URS00001C770D_9606"|mirbase:MIMAT0000450|intact:EBI-25372272	psi-mi:mrna_sms(display_short)|psi-mi:SMS-202(display_long)|uniprotkb:SMS(gene name)	psi-mi:hsa-mir-149-5p(display_short)|psi-mi:"Homo sapiens (human) hsa-miR-149-5p"(display_long)	psi-mi:"MI:2195"(clash)	Helwak A. et al.(2013)	intact:EBI-54261638|doi:10.1016/j.cell.2013.03.043|pubmed:23622248|imex:IM-30030	taxid:9606(human)|taxid:9606(Homo sapiens)	taxid:9606(human)|taxid:9606(Homo sapiens)	psi-mi:"MI:0915"(physical association)	psi-mi:"MI:0469"(European Bioinformatics Institute)	intact:EBI-54334570	intact-miscore:0.4	-	psi-mi:"MI:2275"(regulator target)	psi-mi:"MI:2274"(regulator)	psi-mi:"MI:0497"(neutral component)	psi-mi:"MI:0497"(neutral component)	psi-mi:"MI:0324"(messenger rna)	psi-mi:"MI:2204"(micro rna)	uniprotkb:P52788-1(gene product)|uniprotkb:P52788(gene product)|ensembl:ENSG00000102172(gene reference)	-	-	-	-	figure legend:Data S1|	taxid:9606(human-293lp-In T-REx)|taxid:9606(Homo sapiens HEK293flp-in T-REX embryonic kidney cell)	-	2024-04-15	2024-05-15	-	-	-	-	-	-	0	0	psi-mi:"MI:0078"(nucleotide sequence identification)	psi-mi:"MI:0078"(nucleotide sequence identification)
ensembl:ENST00000434715	rnacentral:URS0000601CC4_9606	intact:EBI-54334842	intact:EBI-54290816|mirbase:MIMAT0004775	psi-mi:mrna_dctn2(display_short)|psi-mi:DCTN2-201(display_long)|uniprotkb:DCTN2(gene name)	psi-mi:hsamir5023p(display_short)|psi-mi:"Homo sapiens (human) hsa-miR-502-3p"(display_long)	psi-mi:"MI:2195"(clash)	Helwak A. et al.(2013)	intact:EBI-54261638|doi:10.1016/j.cell.2013.03.043|pubmed:23622248|imex:IM-30030	taxid:9606(human)|taxid:9606(Homo sapiens)	taxid:9606(human)|taxid:9606(Homo sapiens)	psi-mi:"MI:0915"(physical association)	psi-mi:"MI:0469"(European Bioinformatics Institute)	intact:EBI-54334859	intact-miscore:0.4	-	psi-mi:"MI:2275"(regulator target)	psi-mi:"MI:2274"(regulator)	psi-mi:"MI:0497"(neutral component)	psi-mi:"MI:0497"(neutral component)	psi-mi:"MI:0324"(messenger rna)	psi-mi:"MI:2204"(micro rna)	uniprotkb:Q13561-2(gene product)|uniprotkb:V9HW58(gene product)|uniprotkb:Q13561(gene product)|ensembl:ENSG00000175203(gene reference)	-	-	-	-	figure legend:Data S1|	taxid:9606(human-293lp-In T-REx)|taxid:9606(Homo sapiens HEK293flp-in T-REX embryonic kidney cell)	-	2024-04-15	2024-05-15	-	-	-	-	-	-	0	0	psi-mi:"MI:0078"(nucleotide sequence identification)	psi-mi:"MI:0078"(nucleotide sequence identification)
ensembl:ENST00000242576	rnacentral:URS0000209905_9606	intact:EBI-54320159	mirbase:MIMAT0000423|intact:EBI-54262395	psi-mi:mrna_ung(display_short)|psi-mi:UNG-201(display_long)|uniprotkb:UNG(gene name)	psi-mi:hsamir125b5p(display_short)|psi-mi:"Homo sapiens (human) hsa-miR-125b-5p"(display_long)	psi-mi:"MI:2195"(clash)	Helwak A. et al.(2013)	intact:EBI-54261638|doi:10.1016/j.cell.2013.03.043|pubmed:23622248|imex:IM-30030	taxid:9606(human)|taxid:9606(Homo sapiens)	taxid:9606(human)|taxid:9606(Homo sapiens)	psi-mi:"MI:0915"(physical association)	psi-mi:"MI:0469"(European Bioinformatics Institute)	intact:EBI-54320169	intact-miscore:0.4	-	psi-mi:"MI:2275"(regulator target)	psi-mi:"MI:2274"(regulator)	psi-mi:"MI:0497"(neutral component)	psi-mi:"MI:0497"(neutral component)	psi-mi:"MI:0324"(messenger rna)	psi-mi:"MI:2204"(micro rna)	uniprotkb:P13051-1(gene product)|uniprotkb:E5KTA5(gene product)|uniprotkb:P13051(gene product)|ensembl:ENSG00000076248(gene reference)	-	-	-	-	figure legend:Data S1|	taxid:9606(human-293lp-In T-REx)|taxid:9606(Homo sapiens HEK293flp-in T-REX embryonic kidney cell)	-	2024-04-15	2024-05-15	-	-	-	-	-	-	0	0	psi-mi:"MI:0078"(nucleotide sequence identification)	psi-mi:"MI:0078"(nucleotide sequence identification)
ensembl:ENST00000242576	rnacentral:URS000048F59D_9606	intact:EBI-54320159	intact:EBI-54277754|mirbase:MIMAT0004605	psi-mi:mrna_ung(display_short)|psi-mi:UNG-201(display_long)|uniprotkb:UNG(gene name)	psi-mi:"(human) hsamir12923p"(display_short)|psi-mi:"Homo sapiens (human) hsa-miR-129-2-3p"(display_long)	psi-mi:"MI:2195"(clash)	Helwak A. et al.(2013)	intact:EBI-54261638|doi:10.1016/j.cell.2013.03.043|pubmed:23622248|imex:IM-30030	taxid:9606(human)|taxid:9606(Homo sapiens)	taxid:9606(human)|taxid:9606(Homo sapiens)	psi-mi:"MI:0915"(physical association)	psi-mi:"MI:0469"(European Bioinformatics Institute)	intact:EBI-54320173	intact-miscore:0.4	-	psi-mi:"MI:2275"(regulator target)	psi-mi:"MI:2274"(regulator)	psi-mi:"MI:0497"(neutral component)	psi-mi:"MI:0497"(neutral component)	psi-mi:"MI:0324"(messenger rna)	psi-mi:"MI:2204"(micro rna)	uniprotkb:P13051-1(gene product)|uniprotkb:E5KTA5(gene product)|uniprotkb:P13051(gene product)|ensembl:ENSG00000076248(gene reference)	-	-	-	-	figure legend:Data S1|	taxid:9606(human-293lp-In T-REx)|taxid:9606(Homo sapiens HEK293flp-in T-REX embryonic kidney cell)	-	2024-04-15	2024-05-15	-	-	-	-	-	-	0	0	psi-mi:"MI:0078"(nucleotide sequence identification)	psi-mi:"MI:0078"(nucleotide sequence identification)
ensembl:ENST00000339209	rnacentral:URS00004E57E7_9606	intact:EBI-54302186	intact:"INTACT:URS00004E57E7_9606"|mirbase:MIMAT0000418|intact:EBI-26359261	psi-mi:mrna_phf10(display_short)|psi-mi:PHF10-201(display_long)|uniprotkb:PHF10(gene name)	psi-mi:hsa-mir-23-3p(display_short)|psi-mi:"Homo sapiens (human) hsa-miR-23b-3p"(display_long)	psi-mi:"MI:2195"(clash)	Helwak A. et al.(2013)	intact:EBI-54261638|doi:10.1016/j.cell.2013.03.043|pubmed:23622248|imex:IM-30030	taxid:9606(human)|taxid:9606(Homo sapiens)	taxid:9606(human)|taxid:9606(Homo sapiens)	psi-mi:"MI:0915"(physical association)	psi-mi:"MI:0469"(European Bioinformatics Institute)	intact:EBI-54302199	intact-miscore:0.4	-	psi-mi:"MI:2275"(regulator target)	psi-mi:"MI:2274"(regulator)	psi-mi:"MI:0497"(neutral component)	psi-mi:"MI:0497"(neutral component)	psi-mi:"MI:0324"(messenger rna)	psi-mi:"MI:2204"(micro rna)	uniprotkb:Q8WUB8-1(gene product)|uniprotkb:Q8WUB8(gene product)|ensembl:ENSG00000130024(gene reference)	-	-	-	-	figure legend:Data S1|	taxid:9606(human-293lp-In T-REx)|taxid:9606(Homo sapiens HEK293flp-in T-REX embryonic kidney cell)	-	2024-04-15	2024-05-15	-	-	-	-	-	-	0	0	psi-mi:"MI:0078"(nucleotide sequence identification)	psi-mi:"MI:0078"(nucleotide sequence identification)
ensembl:ENST00000396526	rnacentral:URS0000416056_9606	intact:EBI-54270084	intact:"INTACT:URS0000416056_9606"|mirbase:MIMAT0000062|intact:EBI-25609177	psi-mi:mrna_snx6(display_short)|psi-mi:SNX6-202(display_long)|uniprotkb:SNX6(gene name)	psi-mi:hsa-let-7a-5p(display_short)|psi-mi:"Homo sapiens (human) hsa-let-7a-5p"(display_long)	psi-mi:"MI:2195"(clash)	Helwak A. et al.(2013)	intact:EBI-54261638|doi:10.1016/j.cell.2013.03.043|pubmed:23622248|imex:IM-30030	taxid:9606(human)|taxid:9606(Homo sapiens)	taxid:9606(human)|taxid:9606(Homo sapiens)	psi-mi:"MI:0915"(physical association)	psi-mi:"MI:0469"(European Bioinformatics Institute)	intact:EBI-54270094	intact-miscore:0.4	-	psi-mi:"MI:2275"(regulator target)	psi-mi:"MI:2274"(regulator)	psi-mi:"MI:0497"(neutral component)	psi-mi:"MI:0497"(neutral component)	psi-mi:"MI:0324"(messenger rna)	psi-mi:"MI:2204"(micro rna)	uniprotkb:Q9UNH7-2(gene product)|uniprotkb:Q9UNH7(gene product)|ensembl:ENSG00000129515(gene reference)	-	-	-	-	figure legend:Data S1|	taxid:9606(human-293lp-In T-REx)|taxid:9606(Homo sapiens HEK293flp-in T-REX embryonic kidney cell)	-	2024-04-12	2024-05-15	-	-	-	-	-	-	0	0	psi-mi:"MI:0078"(nucleotide sequence identification)	psi-mi:"MI:0078"(nucleotide sequence identification)
ensembl:ENST00000396526	rnacentral:URS00003D1AE3_9606	intact:EBI-54270084	intact:"INTACT:URS00003D1AE3_9606"|mirbase:MIMAT0000068|intact:EBI-21015620	psi-mi:mrna_snx6(display_short)|psi-mi:SNX6-202(display_long)|uniprotkb:SNX6(gene name)	psi-mi:hsa-mir-15a-5p(display_short)|psi-mi:"Homo sapiens (human) hsa-miR-15a-5p"(display_long)	psi-mi:"MI:2195"(clash)	Helwak A. et al.(2013)	intact:EBI-54261638|doi:10.1016/j.cell.2013.03.043|pubmed:23622248|imex:IM-30030	taxid:9606(human)|taxid:9606(Homo sapiens)	taxid:9606(human)|taxid:9606(Homo sapiens)	psi-mi:"MI:0915"(physical association)	psi-mi:"MI:0469"(European Bioinformatics Institute)	intact:EBI-54270098	intact-miscore:0.4	-	psi-mi:"MI:2275"(regulator target)	psi-mi:"MI:2274"(regulator)	psi-mi:"MI:0497"(neutral component)	psi-mi:"MI:0497"(neutral component)	psi-mi:"MI:0324"(messenger rna)	psi-mi:"MI:2204"(micro rna)	uniprotkb:Q9UNH7-2(gene product)|uniprotkb:Q9UNH7(gene product)|ensembl:ENSG00000129515(gene reference)	-	-	-	-	figure legend:Data S1|	taxid:9606(human-293lp-In T-REx)|taxid:9606(Homo sapiens HEK293flp-in T-REX embryonic kidney cell)	-	2024-04-12	2024-05-15	-	-	-	-	-	-	0	0	psi-mi:"MI:0078"(nucleotide sequence identification)	psi-mi:"MI:0078"(nucleotide sequence identification)
ensembl:ENST00000396526	rnacentral:URS000040DCFF_9606	intact:EBI-54270084	intact:"INTACT:URS000040DCFF_9606"|mirbase:MIMAT0000456|intact:EBI-54261957	psi-mi:mrna_snx6(display_short)|psi-mi:SNX6-202(display_long)|uniprotkb:SNX6(gene name)	psi-mi:hsa-mir-186-5p(display_short)|psi-mi:"Homo sapiens (human) hsa-miR-186-5p"(display_long)	psi-mi:"MI:2195"(clash)	Helwak A. et al.(2013)	intact:EBI-54261638|doi:10.1016/j.cell.2013.03.043|pubmed:23622248|imex:IM-30030	taxid:9606(human)|taxid:9606(Homo sapiens)	taxid:9606(human)|taxid:9606(Homo sapiens)	psi-mi:"MI:0915"(physical association)	psi-mi:"MI:0469"(European Bioinformatics Institute)	intact:EBI-54270102	intact-miscore:0.4	-	psi-mi:"MI:2275"(regulator target)	psi-mi:"MI:2274"(regulator)	psi-mi:"MI:0497"(neutral component)	psi-mi:"MI:0497"(neutral component)	psi-mi:"MI:0324"(messenger rna)	psi-mi:"MI:2204"(micro rna)	uniprotkb:Q9UNH7-2(gene product)|uniprotkb:Q9UNH7(gene product)|ensembl:ENSG00000129515(gene reference)	-	-	-	-	figure legend:Data S1|	taxid:9606(human-293lp-In T-REx)|taxid:9606(Homo sapiens HEK293flp-in T-REX embryonic kidney cell)	-	2024-04-12	2024-05-15	-	-	-	-	-	-	0	0	psi-mi:"MI:0078"(nucleotide sequence identification)	psi-mi:"MI:0078"(nucleotide sequence identification)
ensembl:ENST00000264010	rnacentral:URS0000324096_9606	intact:EBI-54274010	intact:"INTACT:URS0000324096_9606"|mirbase:MIMAT0000063|intact:EBI-25591227	psi-mi:mrna_ctcf(display_short)|psi-mi:CTCF-201(display_long)|uniprotkb:CTCF(gene name)	psi-mi:hsa-let-7b-5p(display_short)|psi-mi:"Homo sapiens (human) hsa-let-7b-5p"(display_long)	psi-mi:"MI:2195"(clash)	Helwak A. et al.(2013)	intact:EBI-54261638|doi:10.1016/j.cell.2013.03.043|pubmed:23622248|imex:IM-30030	taxid:9606(human)|taxid:9606(Homo sapiens)	taxid:9606(human)|taxid:9606(Homo sapiens)	psi-mi:"MI:0915"(physical association)	psi-mi:"MI:0469"(European Bioinformatics Institute)	intact:EBI-54274020	intact-miscore:0.4	-	psi-mi:"MI:2275"(regulator target)	psi-mi:"MI:2274"(regulator)	psi-mi:"MI:0497"(neutral component)	psi-mi:"MI:0497"(neutral component)	psi-mi:"MI:0324"(messenger rna)	psi-mi:"MI:2204"(micro rna)	uniprotkb:P49711-1(gene product)|uniprotkb:P49711(gene product)|ensembl:ENSG00000102974(gene reference)	-	-	-	-	figure legend:Data S1|	taxid:9606(human-293lp-In T-REx)|taxid:9606(Homo sapiens HEK293flp-in T-REX embryonic kidney cell)	-	2024-04-12	2024-05-15	-	-	-	-	-	-	0	0	psi-mi:"MI:0078"(nucleotide sequence identification)	psi-mi:"MI:0078"(nucleotide sequence identification)
ensembl:ENST00000538426	rnacentral:URS0000324096_9606	intact:EBI-54275541	intact:"INTACT:URS0000324096_9606"|mirbase:MIMAT0000063|intact:EBI-25591227	psi-mi:mrna_otub1(display_short)|psi-mi:OTUB1-208(display_long)|uniprotkb:OTUB1(gene name)	psi-mi:hsa-let-7b-5p(display_short)|psi-mi:"Homo sapiens (human) hsa-let-7b-5p"(display_long)	psi-mi:"MI:2195"(clash)	Helwak A. et al.(2013)	intact:EBI-54261638|doi:10.1016/j.cell.2013.03.043|pubmed:23622248|imex:IM-30030	taxid:9606(human)|taxid:9606(Homo sapiens)	taxid:9606(human)|taxid:9606(Homo sapiens)	psi-mi:"MI:0915"(physical association)	psi-mi:"MI:0469"(European Bioinformatics Institute)	intact:EBI-54275549	intact-miscore:0.4	-	psi-mi:"MI:2275"(regulator target)	psi-mi:"MI:2274"(regulator)	psi-mi:"MI:0497"(neutral component)	psi-mi:"MI:0497"(neutral component)	psi-mi:"MI:0324"(messenger rna)	psi-mi:"MI:2204"(micro rna)	uniprotkb:Q96FW1-1(gene product)|uniprotkb:Q96FW1(gene product)|ensembl:ENSG00000167770(gene reference)	-	-	-	-	figure legend:Data S1|	taxid:9606(human-293lp-In T-REx)|taxid:9606(Homo sapiens HEK293flp-in T-REX embryonic kidney cell)	-	2024-04-12	2024-05-15	-	-	-	-	-	-	0	0	psi-mi:"MI:0078"(nucleotide sequence identification)	psi-mi:"MI:0078"(nucleotide sequence identification)
ensembl:ENST00000538426	rnacentral:URS000000B1C9_9606	intact:EBI-54275541	intact:"INTACT:URS000000B1C9_9606"|mirbase:MIMAT0000066|intact:EBI-25591914	psi-mi:mrna_otub1(display_short)|psi-mi:OTUB1-208(display_long)|uniprotkb:OTUB1(gene name)	psi-mi:hsa-let-7e-5p(display_short)|psi-mi:"Homo sapiens (human) hsa-let-7e-5p"(display_long)	psi-mi:"MI:2195"(clash)	Helwak A. et al.(2013)	intact:EBI-54261638|doi:10.1016/j.cell.2013.03.043|pubmed:23622248|imex:IM-30030	taxid:9606(human)|taxid:9606(Homo sapiens)	taxid:9606(human)|taxid:9606(Homo sapiens)	psi-mi:"MI:0915"(physical association)	psi-mi:"MI:0469"(European Bioinformatics Institute)	intact:EBI-54275553	intact-miscore:0.4	-	psi-mi:"MI:2275"(regulator target)	psi-mi:"MI:2274"(regulator)	psi-mi:"MI:0497"(neutral component)	psi-mi:"MI:0497"(neutral component)	psi-mi:"MI:0324"(messenger rna)	psi-mi:"MI:2204"(micro rna)	uniprotkb:Q96FW1-1(gene product)|uniprotkb:Q96FW1(gene product)|ensembl:ENSG00000167770(gene reference)	-	-	-	-	figure legend:Data S1|	taxid:9606(human-293lp-In T-REx)|taxid:9606(Homo sapiens HEK293flp-in T-REX embryonic kidney cell)	-	2024-04-12	2024-05-15	-	-	-	-	-	-	0	0	psi-mi:"MI:0078"(nucleotide sequence identification)	psi-mi:"MI:0078"(nucleotide sequence identification)
ensembl:ENST00000264235	rnacentral:URS000048BA36_9606	intact:EBI-54391559	mirbase:MIMAT0003393|intact:EBI-54265984	psi-mi:mrna_gsk3b-1(display_short)|psi-mi:GSK3B-201(display_long)|uniprotkb:GSK3B(gene name)	psi-mi:"(human) hsamir4255p"(display_short)|psi-mi:"Homo sapiens (human) hsa-miR-425-5p"(display_long)	psi-mi:"MI:2195"(clash)	Helwak A. et al.(2013)	intact:EBI-54261638|doi:10.1016/j.cell.2013.03.043|pubmed:23622248|imex:IM-30030	taxid:9606(human)|taxid:9606(Homo sapiens)	taxid:9606(human)|taxid:9606(Homo sapiens)	psi-mi:"MI:0915"(physical association)	psi-mi:"MI:0469"(European Bioinformatics Institute)	intact:EBI-54391574	intact-miscore:0.4	-	psi-mi:"MI:2275"(regulator target)	psi-mi:"MI:2274"(regulator)	psi-mi:"MI:0497"(neutral component)	psi-mi:"MI:0497"(neutral component)	psi-mi:"MI:0324"(messenger rna)	psi-mi:"MI:2204"(micro rna)	uniprotkb:P49841-1(gene product)|uniprotkb:Q6FI27(gene product)|uniprotkb:P49841(gene product)|ensembl:ENSG00000082701(gene reference)	-	-	-	-	figure legend:Data S1|	taxid:9606(human-293lp-In T-REx)|taxid:9606(Homo sapiens HEK293flp-in T-REX embryonic kidney cell)	-	2024-04-15	2024-05-15	-	-	-	-	-	-	0	0	psi-mi:"MI:0078"(nucleotide sequence identification)	psi-mi:"MI:0078"(nucleotide sequence identification)
ensembl:ENST00000264235	rnacentral:URS0000070B1D_9606	intact:EBI-54391559	mirbase:MIMAT0004950|intact:EBI-25426411	psi-mi:mrna_gsk3b-1(display_short)|psi-mi:GSK3B-201(display_long)|uniprotkb:GSK3B(gene name)	psi-mi:hsa-mir-877-3p(display_short)|psi-mi:"Homo sapiens (human) hsa-miR-877-3p"(display_long)	psi-mi:"MI:2195"(clash)	Helwak A. et al.(2013)	intact:EBI-54261638|doi:10.1016/j.cell.2013.03.043|pubmed:23622248|imex:IM-30030	taxid:9606(human)|taxid:9606(Homo sapiens)	taxid:9606(human)|taxid:9606(Homo sapiens)	psi-mi:"MI:0915"(physical association)	psi-mi:"MI:0469"(European Bioinformatics Institute)	intact:EBI-54391578	intact-miscore:0.4	-	psi-mi:"MI:2275"(regulator target)	psi-mi:"MI:2274"(regulator)	psi-mi:"MI:0497"(neutral component)	psi-mi:"MI:0497"(neutral component)	psi-mi:"MI:0324"(messenger rna)	psi-mi:"MI:2204"(micro rna)	uniprotkb:P49841-1(gene product)|uniprotkb:Q6FI27(gene product)|uniprotkb:P49841(gene product)|ensembl:ENSG00000082701(gene reference)	-	-	-	-	figure legend:Data S1|	taxid:9606(human-293lp-In T-REx)|taxid:9606(Homo sapiens HEK293flp-in T-REX embryonic kidney cell)	-	2024-04-15	2024-05-15	-	-	-	-	-	-	0	0	psi-mi:"MI:0078"(nucleotide sequence identification)	psi-mi:"MI:0078"(nucleotide sequence identification)
ensembl:ENST00000393891	rnacentral:URS00001C770D_9606	intact:EBI-54334162	intact:"INTACT:URS00001C770D_9606"|mirbase:MIMAT0000450|intact:EBI-25372272	psi-mi:mrna_naca-1(display_short)|psi-mi:NACA-202(display_long)|uniprotkb:NACA(gene name)	psi-mi:hsa-mir-149-5p(display_short)|psi-mi:"Homo sapiens (human) hsa-miR-149-5p"(display_long)	psi-mi:"MI:2195"(clash)	Helwak A. et al.(2013)	intact:EBI-54261638|doi:10.1016/j.cell.2013.03.043|pubmed:23622248|imex:IM-30030	taxid:9606(human)|taxid:9606(Homo sapiens)	taxid:9606(human)|taxid:9606(Homo sapiens)	psi-mi:"MI:0915"(physical association)	psi-mi:"MI:0469"(European Bioinformatics Institute)	intact:EBI-54334171	intact-miscore:0.4	-	psi-mi:"MI:2275"(regulator target)	psi-mi:"MI:2274"(regulator)	psi-mi:"MI:0497"(neutral component)	psi-mi:"MI:0497"(neutral component)	psi-mi:"MI:0324"(messenger rna)	psi-mi:"MI:2204"(micro rna)	uniprotkb:Q13765-1(gene product)|uniprotkb:A0A024RB41(gene product)|uniprotkb:Q13765(gene product)|ensembl:ENSG00000196531(gene reference)	-	-	-	-	figure legend:Data S1|	taxid:9606(human-293lp-In T-REx)|taxid:9606(Homo sapiens HEK293flp-in T-REX embryonic kidney cell)	-	2024-04-15	2024-05-15	-	-	-	-	-	-	0	0	psi-mi:"MI:0078"(nucleotide sequence identification)	psi-mi:"MI:0078"(nucleotide sequence identification)
ensembl:ENST00000434715	rnacentral:URS00001C770D_9606	intact:EBI-54334842	intact:"INTACT:URS00001C770D_9606"|mirbase:MIMAT0000450|intact:EBI-25372272	psi-mi:mrna_dctn2(display_short)|psi-mi:DCTN2-201(display_long)|uniprotkb:DCTN2(gene name)	psi-mi:hsa-mir-149-5p(display_short)|psi-mi:"Homo sapiens (human) hsa-miR-149-5p"(display_long)	psi-mi:"MI:2195"(clash)	Helwak A. et al.(2013)	intact:EBI-54261638|doi:10.1016/j.cell.2013.03.043|pubmed:23622248|imex:IM-30030	taxid:9606(human)|taxid:9606(Homo sapiens)	taxid:9606(human)|taxid:9606(Homo sapiens)	psi-mi:"MI:0915"(physical association)	psi-mi:"MI:0469"(European Bioinformatics Institute)	intact:EBI-54334851	intact-miscore:0.4	-	psi-mi:"MI:2275"(regulator target)	psi-mi:"MI:2274"(regulator)	psi-mi:"MI:0497"(neutral component)	psi-mi:"MI:0497"(neutral component)	psi-mi:"MI:0324"(messenger rna)	psi-mi:"MI:2204"(micro rna)	uniprotkb:Q13561-2(gene product)|uniprotkb:V9HW58(gene product)|uniprotkb:Q13561(gene product)|ensembl:ENSG00000175203(gene reference)	-	-	-	-	figure legend:Data S1|	taxid:9606(human-293lp-In T-REx)|taxid:9606(Homo sapiens HEK293flp-in T-REX embryonic kidney cell)	-	2024-04-15	2024-05-15	-	-	-	-	-	-	0	0	psi-mi:"MI:0078"(nucleotide sequence identification)	psi-mi:"MI:0078"(nucleotide sequence identification)
ensembl:ENST00000434715	rnacentral:URS000035CC3E_9606	intact:EBI-54334842	intact:"INTACT:URS000035CC3E_9606"|mirbase:MIMAT0000072|intact:EBI-21283968	psi-mi:mrna_dctn2(display_short)|psi-mi:DCTN2-201(display_long)|uniprotkb:DCTN2(gene name)	psi-mi:hsa-mir-18a-5p(display_short)|psi-mi:microRNA 18a-5p(display_long)	psi-mi:"MI:2195"(clash)	Helwak A. et al.(2013)	intact:EBI-54261638|doi:10.1016/j.cell.2013.03.043|pubmed:23622248|imex:IM-30030	taxid:9606(human)|taxid:9606(Homo sapiens)	taxid:9606(human)|taxid:9606(Homo sapiens)	psi-mi:"MI:0915"(physical association)	psi-mi:"MI:0469"(European Bioinformatics Institute)	intact:EBI-54334855	intact-miscore:0.4	-	psi-mi:"MI:2275"(regulator target)	psi-mi:"MI:2274"(regulator)	psi-mi:"MI:0497"(neutral component)	psi-mi:"MI:0497"(neutral component)	psi-mi:"MI:0324"(messenger rna)	psi-mi:"MI:2204"(micro rna)	uniprotkb:Q13561-2(gene product)|uniprotkb:V9HW58(gene product)|uniprotkb:Q13561(gene product)|ensembl:ENSG00000175203(gene reference)	-	-	-	-	figure legend:Data S1|	taxid:9606(human-293lp-In T-REx)|taxid:9606(Homo sapiens HEK293flp-in T-REX embryonic kidney cell)	-	2024-04-15	2024-05-15	-	-	-	-	-	-	0	0	psi-mi:"MI:0078"(nucleotide sequence identification)	psi-mi:"MI:0078"(nucleotide sequence identification)
ensembl:ENST00000242576	rnacentral:URS00003E47B1_9606	intact:EBI-54320159	intact:"INTACT:URS00003E47B1_9606"|mirbase:MIMAT0000085|intact:EBI-22055547	psi-mi:mrna_ung(display_short)|psi-mi:UNG-201(display_long)|uniprotkb:UNG(gene name)	psi-mi:hsa-mir-28-5p(display_short)|psi-mi:"Homo sapiens (human) hsa-miR-28-5p"(display_long)	psi-mi:"MI:2195"(clash)	Helwak A. et al.(2013)	intact:EBI-54261638|doi:10.1016/j.cell.2013.03.043|pubmed:23622248|imex:IM-30030	taxid:9606(human)|taxid:9606(Homo sapiens)	taxid:9606(human)|taxid:9606(Homo sapiens)	psi-mi:"MI:0915"(physical association)	psi-mi:"MI:0469"(European Bioinformatics Institute)	intact:EBI-54320177	intact-miscore:0.4	-	psi-mi:"MI:2275"(regulator target)	psi-mi:"MI:2274"(regulator)	psi-mi:"MI:0497"(neutral component)	psi-mi:"MI:0497"(neutral component)	psi-mi:"MI:0324"(messenger rna)	psi-mi:"MI:2204"(micro rna)	uniprotkb:P13051-1(gene product)|uniprotkb:E5KTA5(gene product)|uniprotkb:P13051(gene product)|ensembl:ENSG00000076248(gene reference)	-	-	-	-	figure legend:Data S1|	taxid:9606(human-293lp-In T-REx)|taxid:9606(Homo sapiens HEK293flp-in T-REX embryonic kidney cell)	-	2024-04-15	2024-05-15	-	-	-	-	-	-	0	0	psi-mi:"MI:0078"(nucleotide sequence identification)	psi-mi:"MI:0078"(nucleotide sequence identification)
ensembl:ENST00000264235	rnacentral:URS00003768C5_9606	intact:EBI-54391559	intact:"INTACT:URS00003768C5_9606"|mirbase:MIMAT0000092|intact:EBI-21019856	psi-mi:mrna_gsk3b-1(display_short)|psi-mi:GSK3B-201(display_long)|uniprotkb:GSK3B(gene name)	psi-mi:hsa-mir-92a-3p(display_short)|psi-mi:hsa-miR-92a-3p(display_long)	psi-mi:"MI:2195"(clash)	Helwak A. et al.(2013)	intact:EBI-54261638|doi:10.1016/j.cell.2013.03.043|pubmed:23622248|imex:IM-30030	taxid:9606(human)|taxid:9606(Homo sapiens)	taxid:9606(human)|taxid:9606(Homo sapiens)	psi-mi:"MI:0915"(physical association)	psi-mi:"MI:0469"(European Bioinformatics Institute)	intact:EBI-54391582	intact-miscore:0.4	-	psi-mi:"MI:2275"(regulator target)	psi-mi:"MI:2274"(regulator)	psi-mi:"MI:0497"(neutral component)	psi-mi:"MI:0497"(neutral component)	psi-mi:"MI:0324"(messenger rna)	psi-mi:"MI:2204"(micro rna)	uniprotkb:P49841-1(gene product)|uniprotkb:Q6FI27(gene product)|uniprotkb:P49841(gene product)|ensembl:ENSG00000082701(gene reference)	-	-	-	-	figure legend:Data S1|	taxid:9606(human-293lp-In T-REx)|taxid:9606(Homo sapiens HEK293flp-in T-REX embryonic kidney cell)	-	2024-04-15	2024-05-15	-	-	-	-	-	-	0	0	psi-mi:"MI:0078"(nucleotide sequence identification)	psi-mi:"MI:0078"(nucleotide sequence identification)
ensembl:ENST00000322347	rnacentral:URS000075BEBE_9606	intact:EBI-54297827	mirbase:MIMAT0000761|intact:EBI-54261765	psi-mi:mrna_cox5a(display_short)|psi-mi:COX5A-201(display_long)|uniprotkb:COX5A(gene name)	psi-mi:hsa-mir-324-5p(display_short)|psi-mi:"Homo sapiens (human) hsa-miR-324-5p"(display_long)	psi-mi:"MI:2195"(clash)	Helwak A. et al.(2013)	intact:EBI-54261638|doi:10.1016/j.cell.2013.03.043|pubmed:23622248|imex:IM-30030	taxid:9606(human)|taxid:9606(Homo sapiens)	taxid:9606(human)|taxid:9606(Homo sapiens)	psi-mi:"MI:0915"(physical association)	psi-mi:"MI:0469"(European Bioinformatics Institute)	intact:EBI-54297842	intact-miscore:0.4	-	psi-mi:"MI:2275"(regulator target)	psi-mi:"MI:2274"(regulator)	psi-mi:"MI:0497"(neutral component)	psi-mi:"MI:0497"(neutral component)	psi-mi:"MI:0324"(messenger rna)	psi-mi:"MI:2204"(micro rna)	uniprotkb:P20674(gene product)|ensembl:ENSG00000178741(gene reference)	-	-	-	-	figure legend:Data S1|	taxid:9606(human-293lp-In T-REx)|taxid:9606(Homo sapiens HEK293flp-in T-REX embryonic kidney cell)	-	2024-04-15	2024-05-15	-	-	-	-	-	-	0	0	psi-mi:"MI:0078"(nucleotide sequence identification)	psi-mi:"MI:0078"(nucleotide sequence identification)
ensembl:ENST00000322347	rnacentral:URS0000597BED_9606	intact:EBI-54297827	mirbase:MIMAT0002174|intact:EBI-54261929	psi-mi:mrna_cox5a(display_short)|psi-mi:COX5A-201(display_long)|uniprotkb:COX5A(gene name)	psi-mi:hsa-mir-484(display_short)|psi-mi:"Homo sapiens (human) hsa-miR-484"(display_long)	psi-mi:"MI:2195"(clash)	Helwak A. et al.(2013)	intact:EBI-54261638|doi:10.1016/j.cell.2013.03.043|pubmed:23622248|imex:IM-30030	taxid:9606(human)|taxid:9606(Homo sapiens)	taxid:9606(human)|taxid:9606(Homo sapiens)	psi-mi:"MI:0915"(physical association)	psi-mi:"MI:0469"(European Bioinformatics Institute)	intact:EBI-54297846	intact-miscore:0.4	-	psi-mi:"MI:2275"(regulator target)	psi-mi:"MI:2274"(regulator)	psi-mi:"MI:0497"(neutral component)	psi-mi:"MI:0497"(neutral component)	psi-mi:"MI:0324"(messenger rna)	psi-mi:"MI:2204"(micro rna)	uniprotkb:P20674(gene product)|ensembl:ENSG00000178741(gene reference)	-	-	-	-	figure legend:Data S1|	taxid:9606(human-293lp-In T-REx)|taxid:9606(Homo sapiens HEK293flp-in T-REX embryonic kidney cell)	-	2024-04-15	2024-05-15	-	-	-	-	-	-	0	0	psi-mi:"MI:0078"(nucleotide sequence identification)	psi-mi:"MI:0078"(nucleotide sequence identification)
ensembl:ENST00000261714	rnacentral:URS00002971AB_9606	intact:EBI-54313491	mirbase:MIMAT0005577|intact:EBI-54262925	psi-mi:mrna_blmh(display_short)|psi-mi:BLMH-201(display_long)|uniprotkb:BLMH(gene name)	psi-mi:"(human) hsamir12263p"(display_short)|psi-mi:"Homo sapiens (human) hsa-miR-1226-3p"(display_long)	psi-mi:"MI:2195"(clash)	Helwak A. et al.(2013)	intact:EBI-54261638|doi:10.1016/j.cell.2013.03.043|pubmed:23622248|imex:IM-30030	taxid:9606(human)|taxid:9606(Homo sapiens)	taxid:9606(human)|taxid:9606(Homo sapiens)	psi-mi:"MI:0915"(physical association)	psi-mi:"MI:0469"(European Bioinformatics Institute)	intact:EBI-54313499	intact-miscore:0.4	-	psi-mi:"MI:2275"(regulator target)	psi-mi:"MI:2274"(regulator)	psi-mi:"MI:0497"(neutral component)	psi-mi:"MI:0497"(neutral component)	psi-mi:"MI:0324"(messenger rna)	psi-mi:"MI:2204"(micro rna)	uniprotkb:Q13867(gene product)|ensembl:ENSG00000108578(gene reference)	-	-	-	-	figure legend:Data S1|	taxid:9606(human-293lp-In T-REx)|taxid:9606(Homo sapiens HEK293flp-in T-REX embryonic kidney cell)	-	2024-04-15	2024-05-15	-	-	-	-	-	-	0	0	psi-mi:"MI:0078"(nucleotide sequence identification)	psi-mi:"MI:0078"(nucleotide sequence identification)
ensembl:ENST00000261714	rnacentral:URS000019907A_9606	intact:EBI-54313491	mirbase:MIMAT0000244|intact:EBI-54266744	psi-mi:mrna_blmh(display_short)|psi-mi:BLMH-201(display_long)|uniprotkb:BLMH(gene name)	psi-mi:hsamir30c5p(display_short)|psi-mi:"Homo sapiens (human) hsa-miR-30c-5p"(display_long)	psi-mi:"MI:2195"(clash)	Helwak A. et al.(2013)	intact:EBI-54261638|doi:10.1016/j.cell.2013.03.043|pubmed:23622248|imex:IM-30030	taxid:9606(human)|taxid:9606(Homo sapiens)	taxid:9606(human)|taxid:9606(Homo sapiens)	psi-mi:"MI:0915"(physical association)	psi-mi:"MI:0469"(European Bioinformatics Institute)	intact:EBI-54313503	intact-miscore:0.4	-	psi-mi:"MI:2275"(regulator target)	psi-mi:"MI:2274"(regulator)	psi-mi:"MI:0497"(neutral component)	psi-mi:"MI:0497"(neutral component)	psi-mi:"MI:0324"(messenger rna)	psi-mi:"MI:2204"(micro rna)	uniprotkb:Q13867(gene product)|ensembl:ENSG00000108578(gene reference)	-	-	-	-	figure legend:Data S1|	taxid:9606(human-293lp-In T-REx)|taxid:9606(Homo sapiens HEK293flp-in T-REX embryonic kidney cell)	-	2024-04-15	2024-05-15	-	-	-	-	-	-	0	0	psi-mi:"MI:0078"(nucleotide sequence identification)	psi-mi:"MI:0078"(nucleotide sequence identification)
ensembl:ENST00000261714	rnacentral:URS0000597BED_9606	intact:EBI-54313491	mirbase:MIMAT0002174|intact:EBI-54261929	psi-mi:mrna_blmh(display_short)|psi-mi:BLMH-201(display_long)|uniprotkb:BLMH(gene name)	psi-mi:hsa-mir-484(display_short)|psi-mi:"Homo sapiens (human) hsa-miR-484"(display_long)	psi-mi:"MI:2195"(clash)	Helwak A. et al.(2013)	intact:EBI-54261638|doi:10.1016/j.cell.2013.03.043|pubmed:23622248|imex:IM-30030	taxid:9606(human)|taxid:9606(Homo sapiens)	taxid:9606(human)|taxid:9606(Homo sapiens)	psi-mi:"MI:0915"(physical association)	psi-mi:"MI:0469"(European Bioinformatics Institute)	intact:EBI-54313507	intact-miscore:0.4	-	psi-mi:"MI:2275"(regulator target)	psi-mi:"MI:2274"(regulator)	psi-mi:"MI:0497"(neutral component)	psi-mi:"MI:0497"(neutral component)	psi-mi:"MI:0324"(messenger rna)	psi-mi:"MI:2204"(micro rna)	uniprotkb:Q13867(gene product)|ensembl:ENSG00000108578(gene reference)	-	-	-	-	figure legend:Data S1|	taxid:9606(human-293lp-In T-REx)|taxid:9606(Homo sapiens HEK293flp-in T-REX embryonic kidney cell)	-	2024-04-15	2024-05-15	-	-	-	-	-	-	0	0	psi-mi:"MI:0078"(nucleotide sequence identification)	psi-mi:"MI:0078"(nucleotide sequence identification)
ensembl:ENST00000300093	rnacentral:URS00005240FD_9606	intact:EBI-54275409	mirbase:MIMAT0004949|intact:EBI-54262088	psi-mi:mrna_plk1(display_short)|psi-mi:PLK1-201(display_long)|uniprotkb:PLK1(gene name)	psi-mi:"(human) hsamir8775p"(display_short)|psi-mi:"Homo sapiens (human) hsa-miR-877-5p"(display_long)	psi-mi:"MI:2195"(clash)	Helwak A. et al.(2013)	intact:EBI-54261638|doi:10.1016/j.cell.2013.03.043|pubmed:23622248|imex:IM-30030	taxid:9606(human)|taxid:9606(Homo sapiens)	taxid:9606(human)|taxid:9606(Homo sapiens)	psi-mi:"MI:0915"(physical association)	psi-mi:"MI:0469"(European Bioinformatics Institute)	intact:EBI-54275425	intact-miscore:0.4	-	psi-mi:"MI:2275"(regulator target)	psi-mi:"MI:2274"(regulator)	psi-mi:"MI:0497"(neutral component)	psi-mi:"MI:0497"(neutral component)	psi-mi:"MI:0324"(messenger rna)	psi-mi:"MI:2204"(micro rna)	uniprotkb:P53350(gene product)|ensembl:ENSG00000166851(gene reference)	-	-	-	-	figure legend:Data S1|	taxid:9606(human-293lp-In T-REx)|taxid:9606(Homo sapiens HEK293flp-in T-REX embryonic kidney cell)	-	2024-04-12	2024-05-15	-	-	-	-	-	-	0	0	psi-mi:"MI:0078"(nucleotide sequence identification)	psi-mi:"MI:0078"(nucleotide sequence identification)
ensembl:ENST00000300093	rnacentral:URS00001DA458_9606	intact:EBI-54275409	mirbase:MIMAT0004507|intact:EBI-54264830	psi-mi:mrna_plk1(display_short)|psi-mi:PLK1-201(display_long)|uniprotkb:PLK1(gene name)	psi-mi:"(human) hsamir92a15p"(display_short)|psi-mi:"Homo sapiens (human) hsa-miR-92a-1-5p"(display_long)	psi-mi:"MI:2195"(clash)	Helwak A. et al.(2013)	intact:EBI-54261638|doi:10.1016/j.cell.2013.03.043|pubmed:23622248|imex:IM-30030	taxid:9606(human)|taxid:9606(Homo sapiens)	taxid:9606(human)|taxid:9606(Homo sapiens)	psi-mi:"MI:0915"(physical association)	psi-mi:"MI:0469"(European Bioinformatics Institute)	intact:EBI-54275429	intact-miscore:0.4	-	psi-mi:"MI:2275"(regulator target)	psi-mi:"MI:2274"(regulator)	psi-mi:"MI:0497"(neutral component)	psi-mi:"MI:0497"(neutral component)	psi-mi:"MI:0324"(messenger rna)	psi-mi:"MI:2204"(micro rna)	uniprotkb:P53350(gene product)|ensembl:ENSG00000166851(gene reference)	-	-	-	-	figure legend:Data S1|	taxid:9606(human-293lp-In T-REx)|taxid:9606(Homo sapiens HEK293flp-in T-REX embryonic kidney cell)	-	2024-04-12	2024-05-15	-	-	-	-	-	-	0	0	psi-mi:"MI:0078"(nucleotide sequence identification)	psi-mi:"MI:0078"(nucleotide sequence identification)
ensembl:ENST00000284440	rnacentral:URS00005240FD_9606	intact:EBI-54345058	mirbase:MIMAT0004949|intact:EBI-54262088	psi-mi:mrna_uchl1(display_short)|psi-mi:UCHL1-201(display_long)|uniprotkb:UCHL1(gene name)	psi-mi:"(human) hsamir8775p"(display_short)|psi-mi:"Homo sapiens (human) hsa-miR-877-5p"(display_long)	psi-mi:"MI:2195"(clash)	Helwak A. et al.(2013)	intact:EBI-54261638|doi:10.1016/j.cell.2013.03.043|pubmed:23622248|imex:IM-30030	taxid:9606(human)|taxid:9606(Homo sapiens)	taxid:9606(human)|taxid:9606(Homo sapiens)	psi-mi:"MI:0915"(physical association)	psi-mi:"MI:0469"(European Bioinformatics Institute)	intact:EBI-54345074	intact-miscore:0.4	-	psi-mi:"MI:2275"(regulator target)	psi-mi:"MI:2274"(regulator)	psi-mi:"MI:0497"(neutral component)	psi-mi:"MI:0497"(neutral component)	psi-mi:"MI:0324"(messenger rna)	psi-mi:"MI:2204"(micro rna)	uniprotkb:V9HW74(gene product)|uniprotkb:P09936(gene product)|ensembl:ENSG00000154277(gene reference)	-	-	-	-	figure legend:Data S1|	taxid:9606(human-293lp-In T-REx)|taxid:9606(Homo sapiens HEK293flp-in T-REX embryonic kidney cell)	-	2024-04-15	2024-05-15	-	-	-	-	-	-	0	0	psi-mi:"MI:0078"(nucleotide sequence identification)	psi-mi:"MI:0078"(nucleotide sequence identification)
ensembl:ENST00000313143	rnacentral:URS00003CF1AD_9606	intact:EBI-54341761	mirbase:MIMAT0000510|intact:EBI-54262435	psi-mi:mrna_dvl3(display_short)|psi-mi:DVL3-201(display_long)|uniprotkb:DVL3(gene name)	psi-mi:"(human) hsamir320a3p"(display_short)|psi-mi:"Homo sapiens (human) hsa-miR-320a-3p"(display_long)	psi-mi:"MI:2195"(clash)	Helwak A. et al.(2013)	intact:EBI-54261638|doi:10.1016/j.cell.2013.03.043|pubmed:23622248|imex:IM-30030	taxid:9606(human)|taxid:9606(Homo sapiens)	taxid:9606(human)|taxid:9606(Homo sapiens)	psi-mi:"MI:0915"(physical association)	psi-mi:"MI:0469"(European Bioinformatics Institute)	intact:EBI-54341777	intact-miscore:0.4	-	psi-mi:"MI:2275"(regulator target)	psi-mi:"MI:2274"(regulator)	psi-mi:"MI:0497"(neutral component)	psi-mi:"MI:0497"(neutral component)	psi-mi:"MI:0324"(messenger rna)	psi-mi:"MI:2204"(micro rna)	uniprotkb:Q92997-1(gene product)|uniprotkb:Q92997(gene product)|ensembl:ENSG00000161202(gene reference)	-	-	-	-	figure legend:Data S1|	taxid:9606(human-293lp-In T-REx)|taxid:9606(Homo sapiens HEK293flp-in T-REX embryonic kidney cell)	-	2024-04-15	2024-05-15	-	-	-	-	-	-	0	0	psi-mi:"MI:0078"(nucleotide sequence identification)	psi-mi:"MI:0078"(nucleotide sequence identification)
rnacentral:URS00003D5391_9606	ensembl:ENST00000313143	mirbase:MIMAT0003283|intact:EBI-54262002	intact:EBI-54341761	psi-mi:hsamir6153p(display_short)|psi-mi:"Homo sapiens (human) hsa-miR-615-3p"(display_long)	psi-mi:mrna_dvl3(display_short)|psi-mi:DVL3-201(display_long)|uniprotkb:DVL3(gene name)	psi-mi:"MI:2195"(clash)	Helwak A. et al.(2013)	intact:EBI-54261638|doi:10.1016/j.cell.2013.03.043|pubmed:23622248|imex:IM-30030	taxid:9606(human)|taxid:9606(Homo sapiens)	taxid:9606(human)|taxid:9606(Homo sapiens)	psi-mi:"MI:0915"(physical association)	psi-mi:"MI:0469"(European Bioinformatics Institute)	intact:EBI-54341781	intact-miscore:0.4	-	psi-mi:"MI:2274"(regulator)	psi-mi:"MI:2275"(regulator target)	psi-mi:"MI:0497"(neutral component)	psi-mi:"MI:0497"(neutral component)	psi-mi:"MI:2204"(micro rna)	psi-mi:"MI:0324"(messenger rna)	-	uniprotkb:Q92997-1(gene product)|uniprotkb:Q92997(gene product)|ensembl:ENSG00000161202(gene reference)	-	-	-	figure legend:Data S1|	taxid:9606(human-293lp-In T-REx)|taxid:9606(Homo sapiens HEK293flp-in T-REX embryonic kidney cell)	-	2024-04-15	2024-05-15	-	-	-	-	-	-	0	0	psi-mi:"MI:0078"(nucleotide sequence identification)	psi-mi:"MI:0078"(nucleotide sequence identification)
ensembl:ENST00000322347	rnacentral:URS000040D674_9606	intact:EBI-54297827	intact:"INTACT:URS000040D674_9606"|mirbase:MIMAT0000098|intact:EBI-26451304	psi-mi:mrna_cox5a(display_short)|psi-mi:COX5A-201(display_long)|uniprotkb:COX5A(gene name)	psi-mi:hsa-mir-100-5p(display_short)|psi-mi:"Homo sapiens (human) hsa-miR-100-5p"(display_long)	psi-mi:"MI:2195"(clash)	Helwak A. et al.(2013)	intact:EBI-54261638|doi:10.1016/j.cell.2013.03.043|pubmed:23622248|imex:IM-30030	taxid:9606(human)|taxid:9606(Homo sapiens)	taxid:9606(human)|taxid:9606(Homo sapiens)	psi-mi:"MI:0915"(physical association)	psi-mi:"MI:0469"(European Bioinformatics Institute)	intact:EBI-54297834	intact-miscore:0.4	-	psi-mi:"MI:2275"(regulator target)	psi-mi:"MI:2274"(regulator)	psi-mi:"MI:0497"(neutral component)	psi-mi:"MI:0497"(neutral component)	psi-mi:"MI:0324"(messenger rna)	psi-mi:"MI:2204"(micro rna)	uniprotkb:P20674(gene product)|ensembl:ENSG00000178741(gene reference)	-	-	-	-	figure legend:Data S1|	taxid:9606(human-293lp-In T-REx)|taxid:9606(Homo sapiens HEK293flp-in T-REX embryonic kidney cell)	-	2024-04-15	2024-05-15	-	-	-	-	-	-	0	0	psi-mi:"MI:0078"(nucleotide sequence identification)	psi-mi:"MI:0078"(nucleotide sequence identification)
ensembl:ENST00000322347	rnacentral:URS0000574A2C_9606	intact:EBI-54297827	intact:"INTACT:URS0000574A2C_9606"|mirbase:MIMAT0000075|intact:EBI-21019547	psi-mi:mrna_cox5a(display_short)|psi-mi:COX5A-201(display_long)|uniprotkb:COX5A(gene name)	psi-mi:hsa-mir-20a(display_short)|psi-mi:microRNA 20a-5p(display_long)	psi-mi:"MI:2195"(clash)	Helwak A. et al.(2013)	intact:EBI-54261638|doi:10.1016/j.cell.2013.03.043|pubmed:23622248|imex:IM-30030	taxid:9606(human)|taxid:9606(Homo sapiens)	taxid:9606(human)|taxid:9606(Homo sapiens)	psi-mi:"MI:0915"(physical association)	psi-mi:"MI:0469"(European Bioinformatics Institute)	intact:EBI-54297838	intact-miscore:0.4	-	psi-mi:"MI:2275"(regulator target)	psi-mi:"MI:2274"(regulator)	psi-mi:"MI:0497"(neutral component)	psi-mi:"MI:0497"(neutral component)	psi-mi:"MI:0324"(messenger rna)	psi-mi:"MI:2204"(micro rna)	uniprotkb:P20674(gene product)|ensembl:ENSG00000178741(gene reference)	-	-	-	-	figure legend:Data S1|	taxid:9606(human-293lp-In T-REx)|taxid:9606(Homo sapiens HEK293flp-in T-REX embryonic kidney cell)	-	2024-04-15	2024-05-15	-	-	-	-	-	-	0	0	psi-mi:"MI:0078"(nucleotide sequence identification)	psi-mi:"MI:0078"(nucleotide sequence identification)
ensembl:ENST00000295974	rnacentral:URS0000239117_9606	intact:EBI-54323347	mirbase:MIMAT0015041|intact:EBI-54264649	psi-mi:mrna_apbb2(display_short)|psi-mi:APBB2-201(display_long)|uniprotkb:APBB2(gene name)	psi-mi:hsamir1260b(display_short)|psi-mi:"Homo sapiens (human) hsa-miR-1260b"(display_long)	psi-mi:"MI:2195"(clash)	Helwak A. et al.(2013)	intact:EBI-54261638|doi:10.1016/j.cell.2013.03.043|pubmed:23622248|imex:IM-30030	taxid:9606(human)|taxid:9606(Homo sapiens)	taxid:9606(human)|taxid:9606(Homo sapiens)	psi-mi:"MI:0915"(physical association)	psi-mi:"MI:0469"(European Bioinformatics Institute)	intact:EBI-54323362	intact-miscore:0.4	-	psi-mi:"MI:2275"(regulator target)	psi-mi:"MI:2274"(regulator)	psi-mi:"MI:0497"(neutral component)	psi-mi:"MI:0497"(neutral component)	psi-mi:"MI:0324"(messenger rna)	psi-mi:"MI:2204"(micro rna)	uniprotkb:Q92870-1(gene product)|uniprotkb:Q92870(gene product)|ensembl:ENSG00000163697(gene reference)	-	-	-	-	figure legend:Data S1|	taxid:9606(human-293lp-In T-REx)|taxid:9606(Homo sapiens HEK293flp-in T-REX embryonic kidney cell)	-	2024-04-15	2024-05-15	-	-	-	-	-	-	0	0	psi-mi:"MI:0078"(nucleotide sequence identification)	psi-mi:"MI:0078"(nucleotide sequence identification)
ensembl:ENST00000295974	rnacentral:URS00000F0F49_9606	intact:EBI-54323347	mirbase:MIMAT0001341|intact:EBI-54267533	psi-mi:mrna_apbb2(display_short)|psi-mi:APBB2-201(display_long)|uniprotkb:APBB2(gene name)	psi-mi:"(human) hsamir4245p"(display_short)|psi-mi:"Homo sapiens (human) hsa-miR-424-5p"(display_long)	psi-mi:"MI:2195"(clash)	Helwak A. et al.(2013)	intact:EBI-54261638|doi:10.1016/j.cell.2013.03.043|pubmed:23622248|imex:IM-30030	taxid:9606(human)|taxid:9606(Homo sapiens)	taxid:9606(human)|taxid:9606(Homo sapiens)	psi-mi:"MI:0915"(physical association)	psi-mi:"MI:0469"(European Bioinformatics Institute)	intact:EBI-54323370	intact-miscore:0.4	-	psi-mi:"MI:2275"(regulator target)	psi-mi:"MI:2274"(regulator)	psi-mi:"MI:0497"(neutral component)	psi-mi:"MI:0497"(neutral component)	psi-mi:"MI:0324"(messenger rna)	psi-mi:"MI:2204"(micro rna)	uniprotkb:Q92870-1(gene product)|uniprotkb:Q92870(gene product)|ensembl:ENSG00000163697(gene reference)	-	-	-	-	figure legend:Data S1|	taxid:9606(human-293lp-In T-REx)|taxid:9606(Homo sapiens HEK293flp-in T-REX embryonic kidney cell)	-	2024-04-15	2024-05-15	-	-	-	-	-	-	0	0	psi-mi:"MI:0078"(nucleotide sequence identification)	psi-mi:"MI:0078"(nucleotide sequence identification)
ensembl:ENST00000409240	rnacentral:URS000002103A_9606	intact:EBI-54326493	mirbase:MIMAT0005794|intact:EBI-54262888	psi-mi:mrna_dctn1(display_short)|psi-mi:DCTN1-203(display_long)|uniprotkb:DCTN1(gene name)	psi-mi:hsamir12965p(display_short)|psi-mi:"Homo sapiens (human) hsa-miR-1296-5p"(display_long)	psi-mi:"MI:2195"(clash)	Helwak A. et al.(2013)	intact:EBI-54261638|doi:10.1016/j.cell.2013.03.043|pubmed:23622248|imex:IM-30030	taxid:9606(human)|taxid:9606(Homo sapiens)	taxid:9606(human)|taxid:9606(Homo sapiens)	psi-mi:"MI:0915"(physical association)	psi-mi:"MI:0469"(European Bioinformatics Institute)	intact:EBI-54326504	intact-miscore:0.4	-	psi-mi:"MI:2275"(regulator target)	psi-mi:"MI:2274"(regulator)	psi-mi:"MI:0497"(neutral component)	psi-mi:"MI:0497"(neutral component)	psi-mi:"MI:0324"(messenger rna)	psi-mi:"MI:2204"(micro rna)	uniprotkb:Q14203-3(gene product)|uniprotkb:Q14203(gene product)|ensembl:ENSG00000204843(gene reference)	-	-	-	-	figure legend:Data S1|	taxid:9606(human-293lp-In T-REx)|taxid:9606(Homo sapiens HEK293flp-in T-REX embryonic kidney cell)	-	2024-04-15	2024-05-15	-	-	-	-	-	-	0	0	psi-mi:"MI:0078"(nucleotide sequence identification)	psi-mi:"MI:0078"(nucleotide sequence identification)
ensembl:ENST00000409240	rnacentral:URS00004F9744_9606	intact:EBI-54326493	mirbase:MIMAT0000081|intact:EBI-54263438	psi-mi:mrna_dctn1(display_short)|psi-mi:DCTN1-203(display_long)|uniprotkb:DCTN1(gene name)	psi-mi:"(human) hsamir253p"(display_short)|psi-mi:"Homo sapiens (human) hsa-miR-25-3p"(display_long)	psi-mi:"MI:2195"(clash)	Helwak A. et al.(2013)	intact:EBI-54261638|doi:10.1016/j.cell.2013.03.043|pubmed:23622248|imex:IM-30030	taxid:9606(human)|taxid:9606(Homo sapiens)	taxid:9606(human)|taxid:9606(Homo sapiens)	psi-mi:"MI:0915"(physical association)	psi-mi:"MI:0469"(European Bioinformatics Institute)	intact:EBI-54326508	intact-miscore:0.4	-	psi-mi:"MI:2275"(regulator target)	psi-mi:"MI:2274"(regulator)	psi-mi:"MI:0497"(neutral component)	psi-mi:"MI:0497"(neutral component)	psi-mi:"MI:0324"(messenger rna)	psi-mi:"MI:2204"(micro rna)	uniprotkb:Q14203-3(gene product)|uniprotkb:Q14203(gene product)|ensembl:ENSG00000204843(gene reference)	-	-	-	-	figure legend:Data S1|	taxid:9606(human-293lp-In T-REx)|taxid:9606(Homo sapiens HEK293flp-in T-REX embryonic kidney cell)	-	2024-04-15	2024-05-15	-	-	-	-	-	-	0	0	psi-mi:"MI:0078"(nucleotide sequence identification)	psi-mi:"MI:0078"(nucleotide sequence identification)
ensembl:ENST00000409240	rnacentral:URS00000CF1D2_9606	intact:EBI-54326493	mirbase:MIMAT0000703|intact:EBI-54263986	psi-mi:mrna_dctn1(display_short)|psi-mi:DCTN1-203(display_long)|uniprotkb:DCTN1(gene name)	psi-mi:"(human) hsamir3615p"(display_short)|psi-mi:"Homo sapiens (human) hsa-miR-361-5p"(display_long)	psi-mi:"MI:2195"(clash)	Helwak A. et al.(2013)	intact:EBI-54261638|doi:10.1016/j.cell.2013.03.043|pubmed:23622248|imex:IM-30030	taxid:9606(human)|taxid:9606(Homo sapiens)	taxid:9606(human)|taxid:9606(Homo sapiens)	psi-mi:"MI:0915"(physical association)	psi-mi:"MI:0469"(European Bioinformatics Institute)	intact:EBI-54326512	intact-miscore:0.4	-	psi-mi:"MI:2275"(regulator target)	psi-mi:"MI:2274"(regulator)	psi-mi:"MI:0497"(neutral component)	psi-mi:"MI:0497"(neutral component)	psi-mi:"MI:0324"(messenger rna)	psi-mi:"MI:2204"(micro rna)	uniprotkb:Q14203-3(gene product)|uniprotkb:Q14203(gene product)|ensembl:ENSG00000204843(gene reference)	-	-	-	-	figure legend:Data S1|	taxid:9606(human-293lp-In T-REx)|taxid:9606(Homo sapiens HEK293flp-in T-REX embryonic kidney cell)	-	2024-04-15	2024-05-15	-	-	-	-	-	-	0	0	psi-mi:"MI:0078"(nucleotide sequence identification)	psi-mi:"MI:0078"(nucleotide sequence identification)
ensembl:ENST00000261714	rnacentral:URS00003768C5_9606	intact:EBI-54313491	intact:"INTACT:URS00003768C5_9606"|mirbase:MIMAT0000092|intact:EBI-21019856	psi-mi:mrna_blmh(display_short)|psi-mi:BLMH-201(display_long)|uniprotkb:BLMH(gene name)	psi-mi:hsa-mir-92a-3p(display_short)|psi-mi:hsa-miR-92a-3p(display_long)	psi-mi:"MI:2195"(clash)	Helwak A. et al.(2013)	intact:EBI-54261638|doi:10.1016/j.cell.2013.03.043|pubmed:23622248|imex:IM-30030	taxid:9606(human)|taxid:9606(Homo sapiens)	taxid:9606(human)|taxid:9606(Homo sapiens)	psi-mi:"MI:0915"(physical association)	psi-mi:"MI:0469"(European Bioinformatics Institute)	intact:EBI-54313511	intact-miscore:0.4	-	psi-mi:"MI:2275"(regulator target)	psi-mi:"MI:2274"(regulator)	psi-mi:"MI:0497"(neutral component)	psi-mi:"MI:0497"(neutral component)	psi-mi:"MI:0324"(messenger rna)	psi-mi:"MI:2204"(micro rna)	uniprotkb:Q13867(gene product)|ensembl:ENSG00000108578(gene reference)	-	-	-	-	figure legend:Data S1|	taxid:9606(human-293lp-In T-REx)|taxid:9606(Homo sapiens HEK293flp-in T-REX embryonic kidney cell)	-	2024-04-15	2024-05-15	-	-	-	-	-	-	0	0	psi-mi:"MI:0078"(nucleotide sequence identification)	psi-mi:"MI:0078"(nucleotide sequence identification)
ensembl:ENST00000379270	rnacentral:URS000022A78C_9606	intact:EBI-54299597	mirbase:MIMAT0004784|intact:EBI-54261709	psi-mi:mrna_sat1(display_short)|psi-mi:SAT1-204(display_long)|uniprotkb:SAT1(gene name)	psi-mi:hsamir4553p(display_short)|psi-mi:"Homo sapiens (human) hsa-miR-455-3p"(display_long)	psi-mi:"MI:2195"(clash)	Helwak A. et al.(2013)	intact:EBI-54261638|doi:10.1016/j.cell.2013.03.043|pubmed:23622248|imex:IM-30030	taxid:9606(human)|taxid:9606(Homo sapiens)	taxid:9606(human)|taxid:9606(Homo sapiens)	psi-mi:"MI:0915"(physical association)	psi-mi:"MI:0469"(European Bioinformatics Institute)	intact:EBI-54299609	intact-miscore:0.4	-	psi-mi:"MI:2275"(regulator target)	psi-mi:"MI:2274"(regulator)	psi-mi:"MI:0497"(neutral component)	psi-mi:"MI:0497"(neutral component)	psi-mi:"MI:0324"(messenger rna)	psi-mi:"MI:2204"(micro rna)	uniprotkb:A0A384NQ10(gene product)|uniprotkb:P21673(gene product)|ensembl:ENSG00000130066(gene reference)	-	-	-	-	figure legend:Data S1|	taxid:9606(human-293lp-In T-REx)|taxid:9606(Homo sapiens HEK293flp-in T-REX embryonic kidney cell)	-	2024-04-15	2024-05-15	-	-	-	-	-	-	0	0	psi-mi:"MI:0078"(nucleotide sequence identification)	psi-mi:"MI:0078"(nucleotide sequence identification)
ensembl:ENST00000379270	rnacentral:URS0000013DD8_9606	intact:EBI-54299597	mirbase:MIMAT0003322|intact:EBI-54261718	psi-mi:mrna_sat1(display_short)|psi-mi:SAT1-204(display_long)|uniprotkb:SAT1(gene name)	psi-mi:hsamir6523p(display_short)|psi-mi:"Homo sapiens (human) hsa-miR-652-3p"(display_long)	psi-mi:"MI:2195"(clash)	Helwak A. et al.(2013)	intact:EBI-54261638|doi:10.1016/j.cell.2013.03.043|pubmed:23622248|imex:IM-30030	taxid:9606(human)|taxid:9606(Homo sapiens)	taxid:9606(human)|taxid:9606(Homo sapiens)	psi-mi:"MI:0915"(physical association)	psi-mi:"MI:0469"(European Bioinformatics Institute)	intact:EBI-54299613	intact-miscore:0.4	-	psi-mi:"MI:2275"(regulator target)	psi-mi:"MI:2274"(regulator)	psi-mi:"MI:0497"(neutral component)	psi-mi:"MI:0497"(neutral component)	psi-mi:"MI:0324"(messenger rna)	psi-mi:"MI:2204"(micro rna)	uniprotkb:A0A384NQ10(gene product)|uniprotkb:P21673(gene product)|ensembl:ENSG00000130066(gene reference)	-	-	-	-	figure legend:Data S1|	taxid:9606(human-293lp-In T-REx)|taxid:9606(Homo sapiens HEK293flp-in T-REX embryonic kidney cell)	-	2024-04-15	2024-05-15	-	-	-	-	-	-	0	0	psi-mi:"MI:0078"(nucleotide sequence identification)	psi-mi:"MI:0078"(nucleotide sequence identification)
ensembl:ENST00000379270	rnacentral:URS00002ED61F_9606	intact:EBI-54299597	mirbase:MIMAT0004945|intact:EBI-54261793	psi-mi:mrna_sat1(display_short)|psi-mi:SAT1-204(display_long)|uniprotkb:SAT1(gene name)	psi-mi:hsamir7445p(display_short)|psi-mi:"Homo sapiens (human) hsa-miR-744-5p"(display_long)	psi-mi:"MI:2195"(clash)	Helwak A. et al.(2013)	intact:EBI-54261638|doi:10.1016/j.cell.2013.03.043|pubmed:23622248|imex:IM-30030	taxid:9606(human)|taxid:9606(Homo sapiens)	taxid:9606(human)|taxid:9606(Homo sapiens)	psi-mi:"MI:0915"(physical association)	psi-mi:"MI:0469"(European Bioinformatics Institute)	intact:EBI-54299617	intact-miscore:0.4	-	psi-mi:"MI:2275"(regulator target)	psi-mi:"MI:2274"(regulator)	psi-mi:"MI:0497"(neutral component)	psi-mi:"MI:0497"(neutral component)	psi-mi:"MI:0324"(messenger rna)	psi-mi:"MI:2204"(micro rna)	uniprotkb:A0A384NQ10(gene product)|uniprotkb:P21673(gene product)|ensembl:ENSG00000130066(gene reference)	-	-	-	-	figure legend:Data S1|	taxid:9606(human-293lp-In T-REx)|taxid:9606(Homo sapiens HEK293flp-in T-REX embryonic kidney cell)	-	2024-04-15	2024-05-15	-	-	-	-	-	-	0	0	psi-mi:"MI:0078"(nucleotide sequence identification)	psi-mi:"MI:0078"(nucleotide sequence identification)
ensembl:ENST00000222330	rnacentral:URS000050DE77_9606	intact:EBI-54271966	mirbase:MIMAT0000064|intact:EBI-54261855	psi-mi:mrna_gsk3a(display_short)|psi-mi:GSK3A-201(display_long)|uniprotkb:GSK3A(gene name)	psi-mi:hsa-let7c-5p(display_short)|psi-mi:"Homo sapiens (human) hsa-let-7c-5p"(display_long)	psi-mi:"MI:2195"(clash)	Helwak A. et al.(2013)	intact:EBI-54261638|doi:10.1016/j.cell.2013.03.043|pubmed:23622248|imex:IM-30030	taxid:9606(human)|taxid:9606(Homo sapiens)	taxid:9606(human)|taxid:9606(Homo sapiens)	psi-mi:"MI:0915"(physical association)	psi-mi:"MI:0469"(European Bioinformatics Institute)	intact:EBI-54271979	intact-miscore:0.4	-	psi-mi:"MI:2275"(regulator target)	psi-mi:"MI:2274"(regulator)	psi-mi:"MI:0497"(neutral component)	psi-mi:"MI:0497"(neutral component)	psi-mi:"MI:0324"(messenger rna)	psi-mi:"MI:2204"(micro rna)	uniprotkb:A0A024R0L5(gene product)|uniprotkb:P49840(gene product)|ensembl:ENSG00000105723(gene reference)	-	-	-	-	figure legend:Data S1|	taxid:9606(human-293lp-In T-REx)|taxid:9606(Homo sapiens HEK293flp-in T-REX embryonic kidney cell)	-	2024-04-12	2024-05-15	-	-	-	-	-	-	0	0	psi-mi:"MI:0078"(nucleotide sequence identification)	psi-mi:"MI:0078"(nucleotide sequence identification)
ensembl:ENST00000222330	rnacentral:URS00002ED61F_9606	intact:EBI-54271966	mirbase:MIMAT0004945|intact:EBI-54261793	psi-mi:mrna_gsk3a(display_short)|psi-mi:GSK3A-201(display_long)|uniprotkb:GSK3A(gene name)	psi-mi:hsamir7445p(display_short)|psi-mi:"Homo sapiens (human) hsa-miR-744-5p"(display_long)	psi-mi:"MI:2195"(clash)	Helwak A. et al.(2013)	intact:EBI-54261638|doi:10.1016/j.cell.2013.03.043|pubmed:23622248|imex:IM-30030	taxid:9606(human)|taxid:9606(Homo sapiens)	taxid:9606(human)|taxid:9606(Homo sapiens)	psi-mi:"MI:0915"(physical association)	psi-mi:"MI:0469"(European Bioinformatics Institute)	intact:EBI-54271987	intact-miscore:0.4	-	psi-mi:"MI:2275"(regulator target)	psi-mi:"MI:2274"(regulator)	psi-mi:"MI:0497"(neutral component)	psi-mi:"MI:0497"(neutral component)	psi-mi:"MI:0324"(messenger rna)	psi-mi:"MI:2204"(micro rna)	uniprotkb:A0A024R0L5(gene product)|uniprotkb:P49840(gene product)|ensembl:ENSG00000105723(gene reference)	-	-	-	-	figure legend:Data S1|	taxid:9606(human-293lp-In T-REx)|taxid:9606(Homo sapiens HEK293flp-in T-REX embryonic kidney cell)	-	2024-04-12	2024-05-15	-	-	-	-	-	-	0	0	psi-mi:"MI:0078"(nucleotide sequence identification)	psi-mi:"MI:0078"(nucleotide sequence identification)
ensembl:ENST00000300093	rnacentral:URS0000324096_9606	intact:EBI-54275409	intact:"INTACT:URS0000324096_9606"|mirbase:MIMAT0000063|intact:EBI-25591227	psi-mi:mrna_plk1(display_short)|psi-mi:PLK1-201(display_long)|uniprotkb:PLK1(gene name)	psi-mi:hsa-let-7b-5p(display_short)|psi-mi:"Homo sapiens (human) hsa-let-7b-5p"(display_long)	psi-mi:"MI:2195"(clash)	Helwak A. et al.(2013)	intact:EBI-54261638|doi:10.1016/j.cell.2013.03.043|pubmed:23622248|imex:IM-30030	taxid:9606(human)|taxid:9606(Homo sapiens)	taxid:9606(human)|taxid:9606(Homo sapiens)	psi-mi:"MI:0915"(physical association)	psi-mi:"MI:0469"(European Bioinformatics Institute)	intact:EBI-54275417	intact-miscore:0.4	-	psi-mi:"MI:2275"(regulator target)	psi-mi:"MI:2274"(regulator)	psi-mi:"MI:0497"(neutral component)	psi-mi:"MI:0497"(neutral component)	psi-mi:"MI:0324"(messenger rna)	psi-mi:"MI:2204"(micro rna)	uniprotkb:P53350(gene product)|ensembl:ENSG00000166851(gene reference)	-	-	-	-	figure legend:Data S1|	taxid:9606(human-293lp-In T-REx)|taxid:9606(Homo sapiens HEK293flp-in T-REX embryonic kidney cell)	-	2024-04-12	2024-05-15	-	-	-	-	-	-	0	0	psi-mi:"MI:0078"(nucleotide sequence identification)	psi-mi:"MI:0078"(nucleotide sequence identification)
ensembl:ENST00000300093	rnacentral:URS00005609ED_9606	intact:EBI-54275409	intact:"INTACT:URS00005609ED_9606"|mirbase:MIMAT0004911|intact:EBI-30860448	psi-mi:mrna_plk1(display_short)|psi-mi:PLK1-201(display_long)|uniprotkb:PLK1(gene name)	psi-mi:hsa-mir-874-3p(display_short)|psi-mi:"Homo sapiens (human) hsa-miR-874-3p"(display_long)	psi-mi:"MI:2195"(clash)	Helwak A. et al.(2013)	intact:EBI-54261638|doi:10.1016/j.cell.2013.03.043|pubmed:23622248|imex:IM-30030	taxid:9606(human)|taxid:9606(Homo sapiens)	taxid:9606(human)|taxid:9606(Homo sapiens)	psi-mi:"MI:0915"(physical association)	psi-mi:"MI:0469"(European Bioinformatics Institute)	intact:EBI-54275421	intact-miscore:0.4	-	psi-mi:"MI:2275"(regulator target)	psi-mi:"MI:2274"(regulator)	psi-mi:"MI:0497"(neutral component)	psi-mi:"MI:0497"(neutral component)	psi-mi:"MI:0324"(messenger rna)	psi-mi:"MI:2204"(micro rna)	uniprotkb:P53350(gene product)|ensembl:ENSG00000166851(gene reference)	-	-	-	-	figure legend:Data S1|	taxid:9606(human-293lp-In T-REx)|taxid:9606(Homo sapiens HEK293flp-in T-REX embryonic kidney cell)	-	2024-04-12	2024-05-15	-	-	-	-	-	-	0	0	psi-mi:"MI:0078"(nucleotide sequence identification)	psi-mi:"MI:0078"(nucleotide sequence identification)
ensembl:ENST00000278756	rnacentral:URS0000239117_9606	intact:EBI-54303334	mirbase:MIMAT0015041|intact:EBI-54264649	psi-mi:mrna_aplp2(display_short)|psi-mi:APLP2-202(display_long)|uniprotkb:APLP2(gene name)	psi-mi:hsamir1260b(display_short)|psi-mi:"Homo sapiens (human) hsa-miR-1260b"(display_long)	psi-mi:"MI:2195"(clash)	Helwak A. et al.(2013)	intact:EBI-54261638|doi:10.1016/j.cell.2013.03.043|pubmed:23622248|imex:IM-30030	taxid:9606(human)|taxid:9606(Homo sapiens)	taxid:9606(human)|taxid:9606(Homo sapiens)	psi-mi:"MI:0915"(physical association)	psi-mi:"MI:0469"(European Bioinformatics Institute)	intact:EBI-54303348	intact-miscore:0.4	-	psi-mi:"MI:2275"(regulator target)	psi-mi:"MI:2274"(regulator)	psi-mi:"MI:0497"(neutral component)	psi-mi:"MI:0497"(neutral component)	psi-mi:"MI:0324"(messenger rna)	psi-mi:"MI:2204"(micro rna)	uniprotkb:Q06481-6(gene product)|uniprotkb:Q06481(gene product)|ensembl:ENSG00000084234(gene reference)	-	-	-	-	figure legend:Data S1|	taxid:9606(human-293lp-In T-REx)|taxid:9606(Homo sapiens HEK293flp-in T-REX embryonic kidney cell)	-	2024-04-15	2024-05-15	-	-	-	-	-	-	0	0	psi-mi:"MI:0078"(nucleotide sequence identification)	psi-mi:"MI:0078"(nucleotide sequence identification)
ensembl:ENST00000278756	rnacentral:URS0000134ADC_9606	intact:EBI-54303334	mirbase:MIMAT0000773|intact:EBI-54263813	psi-mi:mrna_aplp2(display_short)|psi-mi:APLP2-202(display_long)|uniprotkb:APLP2(gene name)	psi-mi:"(human) hsamir346"(display_short)|psi-mi:"Homo sapiens (human) hsa-miR-346"(display_long)	psi-mi:"MI:2195"(clash)	Helwak A. et al.(2013)	intact:EBI-54261638|doi:10.1016/j.cell.2013.03.043|pubmed:23622248|imex:IM-30030	taxid:9606(human)|taxid:9606(Homo sapiens)	taxid:9606(human)|taxid:9606(Homo sapiens)	psi-mi:"MI:0915"(physical association)	psi-mi:"MI:0469"(European Bioinformatics Institute)	intact:EBI-54303352	intact-miscore:0.4	-	psi-mi:"MI:2275"(regulator target)	psi-mi:"MI:2274"(regulator)	psi-mi:"MI:0497"(neutral component)	psi-mi:"MI:0497"(neutral component)	psi-mi:"MI:0324"(messenger rna)	psi-mi:"MI:2204"(micro rna)	uniprotkb:Q06481-6(gene product)|uniprotkb:Q06481(gene product)|ensembl:ENSG00000084234(gene reference)	-	-	-	-	figure legend:Data S1|	taxid:9606(human-293lp-In T-REx)|taxid:9606(Homo sapiens HEK293flp-in T-REX embryonic kidney cell)	-	2024-04-15	2024-05-15	-	-	-	-	-	-	0	0	psi-mi:"MI:0078"(nucleotide sequence identification)	psi-mi:"MI:0078"(nucleotide sequence identification)
ensembl:ENST00000284440	rnacentral:URS00003DA300_9606	intact:EBI-54345058	intact:"INTACT:URS00003DA300_9606"|mirbase:MIMAT0000256|intact:EBI-25297777	psi-mi:mrna_uchl1(display_short)|psi-mi:UCHL1-201(display_long)|uniprotkb:UCHL1(gene name)	psi-mi:hsa-mir-181a-5p(display_short)|psi-mi:"Homo sapiens (human) microRNA hsa-miR-182-5p"(display_long)	psi-mi:"MI:2195"(clash)	Helwak A. et al.(2013)	intact:EBI-54261638|doi:10.1016/j.cell.2013.03.043|pubmed:23622248|imex:IM-30030	taxid:9606(human)|taxid:9606(Homo sapiens)	taxid:9606(human)|taxid:9606(Homo sapiens)	psi-mi:"MI:0915"(physical association)	psi-mi:"MI:0469"(European Bioinformatics Institute)	intact:EBI-54345066	intact-miscore:0.4	-	psi-mi:"MI:2275"(regulator target)	psi-mi:"MI:2274"(regulator)	psi-mi:"MI:0497"(neutral component)	psi-mi:"MI:0497"(neutral component)	psi-mi:"MI:0324"(messenger rna)	psi-mi:"MI:2204"(micro rna)	uniprotkb:V9HW74(gene product)|uniprotkb:P09936(gene product)|ensembl:ENSG00000154277(gene reference)	-	-	-	-	figure legend:Data S1|	taxid:9606(human-293lp-In T-REx)|taxid:9606(Homo sapiens HEK293flp-in T-REX embryonic kidney cell)	-	2024-04-15	2024-05-15	-	-	-	-	-	-	0	0	psi-mi:"MI:0078"(nucleotide sequence identification)	psi-mi:"MI:0078"(nucleotide sequence identification)
ensembl:ENST00000284440	rnacentral:URS00000AA464_9606	intact:EBI-54345058	intact:"INTACT:URS00000AA464_9606"|mirbase:MIMAT0002819|intact:EBI-40202355	psi-mi:mrna_uchl1(display_short)|psi-mi:UCHL1-201(display_long)|uniprotkb:UCHL1(gene name)	psi-mi:hsa-mir-193b-3p(display_short)|psi-mi:"Homo sapiens (human) hsa-miR-193b-3p"(display_long)	psi-mi:"MI:2195"(clash)	Helwak A. et al.(2013)	intact:EBI-54261638|doi:10.1016/j.cell.2013.03.043|pubmed:23622248|imex:IM-30030	taxid:9606(human)|taxid:9606(Homo sapiens)	taxid:9606(human)|taxid:9606(Homo sapiens)	psi-mi:"MI:0915"(physical association)	psi-mi:"MI:0469"(European Bioinformatics Institute)	intact:EBI-54345070	intact-miscore:0.4	-	psi-mi:"MI:2275"(regulator target)	psi-mi:"MI:2274"(regulator)	psi-mi:"MI:0497"(neutral component)	psi-mi:"MI:0497"(neutral component)	psi-mi:"MI:0324"(messenger rna)	psi-mi:"MI:2204"(micro rna)	uniprotkb:V9HW74(gene product)|uniprotkb:P09936(gene product)|ensembl:ENSG00000154277(gene reference)	-	-	-	-	figure legend:Data S1|	taxid:9606(human-293lp-In T-REx)|taxid:9606(Homo sapiens HEK293flp-in T-REX embryonic kidney cell)	-	2024-04-15	2024-05-15	-	-	-	-	-	-	0	0	psi-mi:"MI:0078"(nucleotide sequence identification)	psi-mi:"MI:0078"(nucleotide sequence identification)
ensembl:ENST00000284440	rnacentral:URS00003768C5_9606	intact:EBI-54345058	intact:"INTACT:URS00003768C5_9606"|mirbase:MIMAT0000092|intact:EBI-21019856	psi-mi:mrna_uchl1(display_short)|psi-mi:UCHL1-201(display_long)|uniprotkb:UCHL1(gene name)	psi-mi:hsa-mir-92a-3p(display_short)|psi-mi:hsa-miR-92a-3p(display_long)	psi-mi:"MI:2195"(clash)	Helwak A. et al.(2013)	intact:EBI-54261638|doi:10.1016/j.cell.2013.03.043|pubmed:23622248|imex:IM-30030	taxid:9606(human)|taxid:9606(Homo sapiens)	taxid:9606(human)|taxid:9606(Homo sapiens)	psi-mi:"MI:0915"(physical association)	psi-mi:"MI:0469"(European Bioinformatics Institute)	intact:EBI-54345078	intact-miscore:0.4	-	psi-mi:"MI:2275"(regulator target)	psi-mi:"MI:2274"(regulator)	psi-mi:"MI:0497"(neutral component)	psi-mi:"MI:0497"(neutral component)	psi-mi:"MI:0324"(messenger rna)	psi-mi:"MI:2204"(micro rna)	uniprotkb:V9HW74(gene product)|uniprotkb:P09936(gene product)|ensembl:ENSG00000154277(gene reference)	-	-	-	-	figure legend:Data S1|	taxid:9606(human-293lp-In T-REx)|taxid:9606(Homo sapiens HEK293flp-in T-REX embryonic kidney cell)	-	2024-04-15	2024-05-15	-	-	-	-	-	-	0	0	psi-mi:"MI:0078"(nucleotide sequence identification)	psi-mi:"MI:0078"(nucleotide sequence identification)
ensembl:ENST00000313143	rnacentral:URS00004636A3_9606	intact:EBI-54341761	intact:"INTACT:URS00004636A3_9606"|mirbase:MIMAT0000071|intact:EBI-21198126	psi-mi:mrna_dvl3(display_short)|psi-mi:DVL3-201(display_long)|uniprotkb:DVL3(gene name)	psi-mi:hsa-mir-17-3p-1(display_short)|psi-mi:microRNA 17 3p(display_long)	psi-mi:"MI:2195"(clash)	Helwak A. et al.(2013)	intact:EBI-54261638|doi:10.1016/j.cell.2013.03.043|pubmed:23622248|imex:IM-30030	taxid:9606(human)|taxid:9606(Homo sapiens)	taxid:9606(human)|taxid:9606(Homo sapiens)	psi-mi:"MI:0915"(physical association)	psi-mi:"MI:0469"(European Bioinformatics Institute)	intact:EBI-54341773	intact-miscore:0.4	-	psi-mi:"MI:2275"(regulator target)	psi-mi:"MI:2274"(regulator)	psi-mi:"MI:0497"(neutral component)	psi-mi:"MI:0497"(neutral component)	psi-mi:"MI:0324"(messenger rna)	psi-mi:"MI:2204"(micro rna)	uniprotkb:Q92997-1(gene product)|uniprotkb:Q92997(gene product)|ensembl:ENSG00000161202(gene reference)	-	-	-	-	figure legend:Data S1|	taxid:9606(human-293lp-In T-REx)|taxid:9606(Homo sapiens HEK293flp-in T-REX embryonic kidney cell)	-	2024-04-15	2024-05-15	-	-	-	-	-	-	0	0	psi-mi:"MI:0078"(nucleotide sequence identification)	psi-mi:"MI:0078"(nucleotide sequence identification)
ensembl:ENST00000313143	rnacentral:URS0000149452_9606	intact:EBI-54341761	intact:"INTACT:URS0000149452_9606"|mirbase:MIMAT0000093|intact:EBI-22055537	psi-mi:mrna_dvl3(display_short)|psi-mi:DVL3-201(display_long)|uniprotkb:DVL3(gene name)	psi-mi:hsa-mir-93-5p(display_short)|psi-mi:"Homo sapiens (human) hsa-miR-93-5p"(display_long)	psi-mi:"MI:2195"(clash)	Helwak A. et al.(2013)	intact:EBI-54261638|doi:10.1016/j.cell.2013.03.043|pubmed:23622248|imex:IM-30030	taxid:9606(human)|taxid:9606(Homo sapiens)	taxid:9606(human)|taxid:9606(Homo sapiens)	psi-mi:"MI:0915"(physical association)	psi-mi:"MI:0469"(European Bioinformatics Institute)	intact:EBI-54341785	intact-miscore:0.4	-	psi-mi:"MI:2275"(regulator target)	psi-mi:"MI:2274"(regulator)	psi-mi:"MI:0497"(neutral component)	psi-mi:"MI:0497"(neutral component)	psi-mi:"MI:0324"(messenger rna)	psi-mi:"MI:2204"(micro rna)	uniprotkb:Q92997-1(gene product)|uniprotkb:Q92997(gene product)|ensembl:ENSG00000161202(gene reference)	-	-	-	-	figure legend:Data S1|	taxid:9606(human-293lp-In T-REx)|taxid:9606(Homo sapiens HEK293flp-in T-REX embryonic kidney cell)	-	2024-04-15	2024-05-15	-	-	-	-	-	-	0	0	psi-mi:"MI:0078"(nucleotide sequence identification)	psi-mi:"MI:0078"(nucleotide sequence identification)
ensembl:ENST00000295974	rnacentral:URS0000149452_9606	intact:EBI-54323347	intact:"INTACT:URS0000149452_9606"|mirbase:MIMAT0000093|intact:EBI-22055537	psi-mi:mrna_apbb2(display_short)|psi-mi:APBB2-201(display_long)|uniprotkb:APBB2(gene name)	psi-mi:hsa-mir-93-5p(display_short)|psi-mi:"Homo sapiens (human) hsa-miR-93-5p"(display_long)	psi-mi:"MI:2195"(clash)	Helwak A. et al.(2013)	intact:EBI-54261638|doi:10.1016/j.cell.2013.03.043|pubmed:23622248|imex:IM-30030	taxid:9606(human)|taxid:9606(Homo sapiens)	taxid:9606(human)|taxid:9606(Homo sapiens)	psi-mi:"MI:0915"(physical association)	psi-mi:"MI:0469"(European Bioinformatics Institute)	intact:EBI-54323374	intact-miscore:0.4	-	psi-mi:"MI:2275"(regulator target)	psi-mi:"MI:2274"(regulator)	psi-mi:"MI:0497"(neutral component)	psi-mi:"MI:0497"(neutral component)	psi-mi:"MI:0324"(messenger rna)	psi-mi:"MI:2204"(micro rna)	uniprotkb:Q92870-1(gene product)|uniprotkb:Q92870(gene product)|ensembl:ENSG00000163697(gene reference)	-	-	-	-	figure legend:Data S1|	taxid:9606(human-293lp-In T-REx)|taxid:9606(Homo sapiens HEK293flp-in T-REX embryonic kidney cell)	-	2024-04-15	2024-05-15	-	-	-	-	-	-	0	0	psi-mi:"MI:0078"(nucleotide sequence identification)	psi-mi:"MI:0078"(nucleotide sequence identification)
ensembl:ENST00000409240	rnacentral:URS0000149452_9606	intact:EBI-54326493	intact:"INTACT:URS0000149452_9606"|mirbase:MIMAT0000093|intact:EBI-22055537	psi-mi:mrna_dctn1(display_short)|psi-mi:DCTN1-203(display_long)|uniprotkb:DCTN1(gene name)	psi-mi:hsa-mir-93-5p(display_short)|psi-mi:"Homo sapiens (human) hsa-miR-93-5p"(display_long)	psi-mi:"MI:2195"(clash)	Helwak A. et al.(2013)	intact:EBI-54261638|doi:10.1016/j.cell.2013.03.043|pubmed:23622248|imex:IM-30030	taxid:9606(human)|taxid:9606(Homo sapiens)	taxid:9606(human)|taxid:9606(Homo sapiens)	psi-mi:"MI:0915"(physical association)	psi-mi:"MI:0469"(European Bioinformatics Institute)	intact:EBI-54326516	intact-miscore:0.4	-	psi-mi:"MI:2275"(regulator target)	psi-mi:"MI:2274"(regulator)	psi-mi:"MI:0497"(neutral component)	psi-mi:"MI:0497"(neutral component)	psi-mi:"MI:0324"(messenger rna)	psi-mi:"MI:2204"(micro rna)	uniprotkb:Q14203-3(gene product)|uniprotkb:Q14203(gene product)|ensembl:ENSG00000204843(gene reference)	-	-	-	-	figure legend:Data S1|	taxid:9606(human-293lp-In T-REx)|taxid:9606(Homo sapiens HEK293flp-in T-REX embryonic kidney cell)	-	2024-04-15	2024-05-15	-	-	-	-	-	-	0	0	psi-mi:"MI:0078"(nucleotide sequence identification)	psi-mi:"MI:0078"(nucleotide sequence identification)
ensembl:ENST00000379270	rnacentral:URS000040D674_9606	intact:EBI-54299597	intact:"INTACT:URS000040D674_9606"|mirbase:MIMAT0000098|intact:EBI-26451304	psi-mi:mrna_sat1(display_short)|psi-mi:SAT1-204(display_long)|uniprotkb:SAT1(gene name)	psi-mi:hsa-mir-100-5p(display_short)|psi-mi:"Homo sapiens (human) hsa-miR-100-5p"(display_long)	psi-mi:"MI:2195"(clash)	Helwak A. et al.(2013)	intact:EBI-54261638|doi:10.1016/j.cell.2013.03.043|pubmed:23622248|imex:IM-30030	taxid:9606(human)|taxid:9606(Homo sapiens)	taxid:9606(human)|taxid:9606(Homo sapiens)	psi-mi:"MI:0915"(physical association)	psi-mi:"MI:0469"(European Bioinformatics Institute)	intact:EBI-54299605	intact-miscore:0.4	-	psi-mi:"MI:2275"(regulator target)	psi-mi:"MI:2274"(regulator)	psi-mi:"MI:0497"(neutral component)	psi-mi:"MI:0497"(neutral component)	psi-mi:"MI:0324"(messenger rna)	psi-mi:"MI:2204"(micro rna)	uniprotkb:A0A384NQ10(gene product)|uniprotkb:P21673(gene product)|ensembl:ENSG00000130066(gene reference)	-	-	-	-	figure legend:Data S1|	taxid:9606(human-293lp-In T-REx)|taxid:9606(Homo sapiens HEK293flp-in T-REX embryonic kidney cell)	-	2024-04-15	2024-05-15	-	-	-	-	-	-	0	0	psi-mi:"MI:0078"(nucleotide sequence identification)	psi-mi:"MI:0078"(nucleotide sequence identification)
ensembl:ENST00000222330	rnacentral:URS0000324096_9606	intact:EBI-54271966	intact:"INTACT:URS0000324096_9606"|mirbase:MIMAT0000063|intact:EBI-25591227	psi-mi:mrna_gsk3a(display_short)|psi-mi:GSK3A-201(display_long)|uniprotkb:GSK3A(gene name)	psi-mi:hsa-let-7b-5p(display_short)|psi-mi:"Homo sapiens (human) hsa-let-7b-5p"(display_long)	psi-mi:"MI:2195"(clash)	Helwak A. et al.(2013)	intact:EBI-54261638|doi:10.1016/j.cell.2013.03.043|pubmed:23622248|imex:IM-30030	taxid:9606(human)|taxid:9606(Homo sapiens)	taxid:9606(human)|taxid:9606(Homo sapiens)	psi-mi:"MI:0915"(physical association)	psi-mi:"MI:0469"(European Bioinformatics Institute)	intact:EBI-54271975	intact-miscore:0.4	-	psi-mi:"MI:2275"(regulator target)	psi-mi:"MI:2274"(regulator)	psi-mi:"MI:0497"(neutral component)	psi-mi:"MI:0497"(neutral component)	psi-mi:"MI:0324"(messenger rna)	psi-mi:"MI:2204"(micro rna)	uniprotkb:A0A024R0L5(gene product)|uniprotkb:P49840(gene product)|ensembl:ENSG00000105723(gene reference)	-	-	-	-	figure legend:Data S1|	taxid:9606(human-293lp-In T-REx)|taxid:9606(Homo sapiens HEK293flp-in T-REX embryonic kidney cell)	-	2024-04-12	2024-05-15	-	-	-	-	-	-	0	0	psi-mi:"MI:0078"(nucleotide sequence identification)	psi-mi:"MI:0078"(nucleotide sequence identification)
ensembl:ENST00000222330	rnacentral:URS00001C770D_9606	intact:EBI-54271966	intact:"INTACT:URS00001C770D_9606"|mirbase:MIMAT0000450|intact:EBI-25372272	psi-mi:mrna_gsk3a(display_short)|psi-mi:GSK3A-201(display_long)|uniprotkb:GSK3A(gene name)	psi-mi:hsa-mir-149-5p(display_short)|psi-mi:"Homo sapiens (human) hsa-miR-149-5p"(display_long)	psi-mi:"MI:2195"(clash)	Helwak A. et al.(2013)	intact:EBI-54261638|doi:10.1016/j.cell.2013.03.043|pubmed:23622248|imex:IM-30030	taxid:9606(human)|taxid:9606(Homo sapiens)	taxid:9606(human)|taxid:9606(Homo sapiens)	psi-mi:"MI:0915"(physical association)	psi-mi:"MI:0469"(European Bioinformatics Institute)	intact:EBI-54271983	intact-miscore:0.4	-	psi-mi:"MI:2275"(regulator target)	psi-mi:"MI:2274"(regulator)	psi-mi:"MI:0497"(neutral component)	psi-mi:"MI:0497"(neutral component)	psi-mi:"MI:0324"(messenger rna)	psi-mi:"MI:2204"(micro rna)	uniprotkb:A0A024R0L5(gene product)|uniprotkb:P49840(gene product)|ensembl:ENSG00000105723(gene reference)	-	-	-	-	figure legend:Data S1|	taxid:9606(human-293lp-In T-REx)|taxid:9606(Homo sapiens HEK293flp-in T-REX embryonic kidney cell)	-	2024-04-12	2024-05-15	-	-	-	-	-	-	0	0	psi-mi:"MI:0078"(nucleotide sequence identification)	psi-mi:"MI:0078"(nucleotide sequence identification)
ensembl:ENST00000278756	rnacentral:URS00004449AE_9606	intact:EBI-54303334	intact:"INTACT:URS00004449AE_9606"|mirbase:MIMAT0000680|intact:EBI-21019556	psi-mi:mrna_aplp2(display_short)|psi-mi:APLP2-202(display_long)|uniprotkb:APLP2(gene name)	psi-mi:hsa-mir-106b-5p(display_short)|psi-mi:microRNA 106b 5p(display_long)	psi-mi:"MI:2195"(clash)	Helwak A. et al.(2013)	intact:EBI-54261638|doi:10.1016/j.cell.2013.03.043|pubmed:23622248|imex:IM-30030	taxid:9606(human)|taxid:9606(Homo sapiens)	taxid:9606(human)|taxid:9606(Homo sapiens)	psi-mi:"MI:0915"(physical association)	psi-mi:"MI:0469"(European Bioinformatics Institute)	intact:EBI-54303344	intact-miscore:0.4	-	psi-mi:"MI:2275"(regulator target)	psi-mi:"MI:2274"(regulator)	psi-mi:"MI:0497"(neutral component)	psi-mi:"MI:0497"(neutral component)	psi-mi:"MI:0324"(messenger rna)	psi-mi:"MI:2204"(micro rna)	uniprotkb:Q06481-6(gene product)|uniprotkb:Q06481(gene product)|ensembl:ENSG00000084234(gene reference)	-	-	-	-	figure legend:Data S1|	taxid:9606(human-293lp-In T-REx)|taxid:9606(Homo sapiens HEK293flp-in T-REX embryonic kidney cell)	-	2024-04-15	2024-05-15	-	-	-	-	-	-	0	0	psi-mi:"MI:0078"(nucleotide sequence identification)	psi-mi:"MI:0078"(nucleotide sequence identification)
ensembl:ENST00000278756	rnacentral:URS0000149452_9606	intact:EBI-54303334	intact:"INTACT:URS0000149452_9606"|mirbase:MIMAT0000093|intact:EBI-22055537	psi-mi:mrna_aplp2(display_short)|psi-mi:APLP2-202(display_long)|uniprotkb:APLP2(gene name)	psi-mi:hsa-mir-93-5p(display_short)|psi-mi:"Homo sapiens (human) hsa-miR-93-5p"(display_long)	psi-mi:"MI:2195"(clash)	Helwak A. et al.(2013)	intact:EBI-54261638|doi:10.1016/j.cell.2013.03.043|pubmed:23622248|imex:IM-30030	taxid:9606(human)|taxid:9606(Homo sapiens)	taxid:9606(human)|taxid:9606(Homo sapiens)	psi-mi:"MI:0915"(physical association)	psi-mi:"MI:0469"(European Bioinformatics Institute)	intact:EBI-54303356	intact-miscore:0.4	-	psi-mi:"MI:2275"(regulator target)	psi-mi:"MI:2274"(regulator)	psi-mi:"MI:0497"(neutral component)	psi-mi:"MI:0497"(neutral component)	psi-mi:"MI:0324"(messenger rna)	psi-mi:"MI:2204"(micro rna)	uniprotkb:Q06481-6(gene product)|uniprotkb:Q06481(gene product)|ensembl:ENSG00000084234(gene reference)	-	-	-	-	figure legend:Data S1|	taxid:9606(human-293lp-In T-REx)|taxid:9606(Homo sapiens HEK293flp-in T-REX embryonic kidney cell)	-	2024-04-15	2024-05-15	-	-	-	-	-	-	0	0	psi-mi:"MI:0078"(nucleotide sequence identification)	psi-mi:"MI:0078"(nucleotide sequence identification)
ensembl:ENST00000256682	rnacentral:URS000016D2D4_9606	intact:EBI-54306681	mirbase:MIMAT0000253|intact:EBI-54262422	psi-mi:mrna_arf3(display_short)|psi-mi:ARF3-201(display_long)|uniprotkb:ARF3(gene name)	psi-mi:hsamir10a5p(display_short)|psi-mi:"Homo sapiens (human) hsa-miR-10a-5p"(display_long)	psi-mi:"MI:2195"(clash)	Helwak A. et al.(2013)	intact:EBI-54261638|doi:10.1016/j.cell.2013.03.043|pubmed:23622248|imex:IM-30030	taxid:9606(human)|taxid:9606(Homo sapiens)	taxid:9606(human)|taxid:9606(Homo sapiens)	psi-mi:"MI:0915"(physical association)	psi-mi:"MI:0469"(European Bioinformatics Institute)	intact:EBI-54306693	intact-miscore:0.4	-	psi-mi:"MI:2275"(regulator target)	psi-mi:"MI:2274"(regulator)	psi-mi:"MI:0497"(neutral component)	psi-mi:"MI:0497"(neutral component)	psi-mi:"MI:0324"(messenger rna)	psi-mi:"MI:2204"(micro rna)	uniprotkb:P61204-1(gene product)|uniprotkb:A0A024R0Y6(gene product)|uniprotkb:P61204(gene product)|ensembl:ENSG00000134287(gene reference)	-	-	-	-	figure legend:Data S1|	taxid:9606(human-293lp-In T-REx)|taxid:9606(Homo sapiens HEK293flp-in T-REX embryonic kidney cell)	-	2024-04-15	2024-05-15	-	-	-	-	-	-	0	0	psi-mi:"MI:0078"(nucleotide sequence identification)	psi-mi:"MI:0078"(nucleotide sequence identification)
ensembl:ENST00000256682	rnacentral:URS0000209905_9606	intact:EBI-54306681	mirbase:MIMAT0000423|intact:EBI-54262395	psi-mi:mrna_arf3(display_short)|psi-mi:ARF3-201(display_long)|uniprotkb:ARF3(gene name)	psi-mi:hsamir125b5p(display_short)|psi-mi:"Homo sapiens (human) hsa-miR-125b-5p"(display_long)	psi-mi:"MI:2195"(clash)	Helwak A. et al.(2013)	intact:EBI-54261638|doi:10.1016/j.cell.2013.03.043|pubmed:23622248|imex:IM-30030	taxid:9606(human)|taxid:9606(Homo sapiens)	taxid:9606(human)|taxid:9606(Homo sapiens)	psi-mi:"MI:0915"(physical association)	psi-mi:"MI:0469"(European Bioinformatics Institute)	intact:EBI-54306697	intact-miscore:0.4	-	psi-mi:"MI:2275"(regulator target)	psi-mi:"MI:2274"(regulator)	psi-mi:"MI:0497"(neutral component)	psi-mi:"MI:0497"(neutral component)	psi-mi:"MI:0324"(messenger rna)	psi-mi:"MI:2204"(micro rna)	uniprotkb:P61204-1(gene product)|uniprotkb:A0A024R0Y6(gene product)|uniprotkb:P61204(gene product)|ensembl:ENSG00000134287(gene reference)	-	-	-	-	figure legend:Data S1|	taxid:9606(human-293lp-In T-REx)|taxid:9606(Homo sapiens HEK293flp-in T-REX embryonic kidney cell)	-	2024-04-15	2024-05-15	-	-	-	-	-	-	0	0	psi-mi:"MI:0078"(nucleotide sequence identification)	psi-mi:"MI:0078"(nucleotide sequence identification)
ensembl:ENST00000256682	rnacentral:URS000019907A_9606	intact:EBI-54306681	mirbase:MIMAT0000244|intact:EBI-54266744	psi-mi:mrna_arf3(display_short)|psi-mi:ARF3-201(display_long)|uniprotkb:ARF3(gene name)	psi-mi:hsamir30c5p(display_short)|psi-mi:"Homo sapiens (human) hsa-miR-30c-5p"(display_long)	psi-mi:"MI:2195"(clash)	Helwak A. et al.(2013)	intact:EBI-54261638|doi:10.1016/j.cell.2013.03.043|pubmed:23622248|imex:IM-30030	taxid:9606(human)|taxid:9606(Homo sapiens)	taxid:9606(human)|taxid:9606(Homo sapiens)	psi-mi:"MI:0915"(physical association)	psi-mi:"MI:0469"(European Bioinformatics Institute)	intact:EBI-54306701	intact-miscore:0.4	-	psi-mi:"MI:2275"(regulator target)	psi-mi:"MI:2274"(regulator)	psi-mi:"MI:0497"(neutral component)	psi-mi:"MI:0497"(neutral component)	psi-mi:"MI:0324"(messenger rna)	psi-mi:"MI:2204"(micro rna)	uniprotkb:P61204-1(gene product)|uniprotkb:A0A024R0Y6(gene product)|uniprotkb:P61204(gene product)|ensembl:ENSG00000134287(gene reference)	-	-	-	-	figure legend:Data S1|	taxid:9606(human-293lp-In T-REx)|taxid:9606(Homo sapiens HEK293flp-in T-REX embryonic kidney cell)	-	2024-04-15	2024-05-15	-	-	-	-	-	-	0	0	psi-mi:"MI:0078"(nucleotide sequence identification)	psi-mi:"MI:0078"(nucleotide sequence identification)
ensembl:ENST00000256682	rnacentral:URS00003CF1AD_9606	intact:EBI-54306681	mirbase:MIMAT0000510|intact:EBI-54262435	psi-mi:mrna_arf3(display_short)|psi-mi:ARF3-201(display_long)|uniprotkb:ARF3(gene name)	psi-mi:"(human) hsamir320a3p"(display_short)|psi-mi:"Homo sapiens (human) hsa-miR-320a-3p"(display_long)	psi-mi:"MI:2195"(clash)	Helwak A. et al.(2013)	intact:EBI-54261638|doi:10.1016/j.cell.2013.03.043|pubmed:23622248|imex:IM-30030	taxid:9606(human)|taxid:9606(Homo sapiens)	taxid:9606(human)|taxid:9606(Homo sapiens)	psi-mi:"MI:0915"(physical association)	psi-mi:"MI:0469"(European Bioinformatics Institute)	intact:EBI-54306705	intact-miscore:0.4	-	psi-mi:"MI:2275"(regulator target)	psi-mi:"MI:2274"(regulator)	psi-mi:"MI:0497"(neutral component)	psi-mi:"MI:0497"(neutral component)	psi-mi:"MI:0324"(messenger rna)	psi-mi:"MI:2204"(micro rna)	uniprotkb:P61204-1(gene product)|uniprotkb:A0A024R0Y6(gene product)|uniprotkb:P61204(gene product)|ensembl:ENSG00000134287(gene reference)	-	-	-	-	figure legend:Data S1|	taxid:9606(human-293lp-In T-REx)|taxid:9606(Homo sapiens HEK293flp-in T-REX embryonic kidney cell)	-	2024-04-15	2024-05-15	-	-	-	-	-	-	0	0	psi-mi:"MI:0078"(nucleotide sequence identification)	psi-mi:"MI:0078"(nucleotide sequence identification)
ensembl:ENST00000295974	rnacentral:URS00003B95DA_9606	intact:EBI-54323347	intact:"INTACT:URS00003B95DA_9606"|pdbe:6MFN|mirbase:MIMAT0000084|intact:EBI-25682824	psi-mi:mrna_apbb2(display_short)|psi-mi:APBB2-201(display_long)|uniprotkb:APBB2(gene name)	psi-mi:hsa-mir-27a-3p(display_short)|psi-mi:"Homo sapiens (human) hsa-miR-27a-3p"(display_long)	psi-mi:"MI:2195"(clash)	Helwak A. et al.(2013)	intact:EBI-54261638|doi:10.1016/j.cell.2013.03.043|pubmed:23622248|imex:IM-30030	taxid:9606(human)|taxid:9606(Homo sapiens)	taxid:9606(human)|taxid:9606(Homo sapiens)	psi-mi:"MI:0915"(physical association)	psi-mi:"MI:0469"(European Bioinformatics Institute)	intact:EBI-54323366	intact-miscore:0.4	-	psi-mi:"MI:2275"(regulator target)	psi-mi:"MI:2274"(regulator)	psi-mi:"MI:0497"(neutral component)	psi-mi:"MI:0497"(neutral component)	psi-mi:"MI:0324"(messenger rna)	psi-mi:"MI:2204"(micro rna)	uniprotkb:Q92870-1(gene product)|uniprotkb:Q92870(gene product)|ensembl:ENSG00000163697(gene reference)	-	-	-	-	figure legend:Data S1|	taxid:9606(human-293lp-In T-REx)|taxid:9606(Homo sapiens HEK293flp-in T-REX embryonic kidney cell)	-	2024-04-15	2024-05-15	-	-	-	-	-	-	0	0	psi-mi:"MI:0078"(nucleotide sequence identification)	psi-mi:"MI:0078"(nucleotide sequence identification)
ensembl:ENST00000454682	rnacentral:URS00003D5391_9606	intact:EBI-54285176	mirbase:MIMAT0003283|intact:EBI-54262002	psi-mi:mrna_naca(display_short)|psi-mi:NACA-203(display_long)|uniprotkb:NACA(gene name)	psi-mi:hsamir6153p(display_short)|psi-mi:"Homo sapiens (human) hsa-miR-615-3p"(display_long)	psi-mi:"MI:2195"(clash)	Helwak A. et al.(2013)	intact:EBI-54261638|doi:10.1016/j.cell.2013.03.043|pubmed:23622248|imex:IM-30030	taxid:9606(human)|taxid:9606(Homo sapiens)	taxid:9606(human)|taxid:9606(Homo sapiens)	psi-mi:"MI:0915"(physical association)	psi-mi:"MI:0469"(European Bioinformatics Institute)	intact:EBI-54285197	intact-miscore:0.4	-	psi-mi:"MI:2275"(regulator target)	psi-mi:"MI:2274"(regulator)	psi-mi:"MI:0497"(neutral component)	psi-mi:"MI:0497"(neutral component)	psi-mi:"MI:0324"(messenger rna)	psi-mi:"MI:2204"(micro rna)	uniprotkb:E9PAV3-1(gene product)|uniprotkb:E9PAV3(gene product)|ensembl:ENSG00000196531(gene reference)	-	-	-	-	figure legend:Data S1|	taxid:9606(human-293lp-In T-REx)|taxid:9606(Homo sapiens HEK293flp-in T-REX embryonic kidney cell)	-	2024-04-12	2024-05-15	-	-	-	-	-	-	0	0	psi-mi:"MI:0078"(nucleotide sequence identification)	psi-mi:"MI:0078"(nucleotide sequence identification)
ensembl:ENST00000454682	rnacentral:URS00002FB368_9606	intact:EBI-54285176	mirbase:MIMAT0003880|intact:EBI-54262255	psi-mi:mrna_naca(display_short)|psi-mi:NACA-203(display_long)|uniprotkb:NACA(gene name)	psi-mi:"(human) hsamir6715p"(display_short)|psi-mi:"Homo sapiens (human) hsa-miR-671-5p"(display_long)	psi-mi:"MI:2195"(clash)	Helwak A. et al.(2013)	intact:EBI-54261638|doi:10.1016/j.cell.2013.03.043|pubmed:23622248|imex:IM-30030	taxid:9606(human)|taxid:9606(Homo sapiens)	taxid:9606(human)|taxid:9606(Homo sapiens)	psi-mi:"MI:0915"(physical association)	psi-mi:"MI:0469"(European Bioinformatics Institute)	intact:EBI-54285201	intact-miscore:0.4	-	psi-mi:"MI:2275"(regulator target)	psi-mi:"MI:2274"(regulator)	psi-mi:"MI:0497"(neutral component)	psi-mi:"MI:0497"(neutral component)	psi-mi:"MI:0324"(messenger rna)	psi-mi:"MI:2204"(micro rna)	uniprotkb:E9PAV3-1(gene product)|uniprotkb:E9PAV3(gene product)|ensembl:ENSG00000196531(gene reference)	-	-	-	-	figure legend:Data S1|	taxid:9606(human-293lp-In T-REx)|taxid:9606(Homo sapiens HEK293flp-in T-REX embryonic kidney cell)	-	2024-04-12	2024-05-15	-	-	-	-	-	-	0	0	psi-mi:"MI:0078"(nucleotide sequence identification)	psi-mi:"MI:0078"(nucleotide sequence identification)
ensembl:ENST00000454682	rnacentral:URS0000070B1D_9606	intact:EBI-54285176	mirbase:MIMAT0004950|intact:EBI-25426411	psi-mi:mrna_naca(display_short)|psi-mi:NACA-203(display_long)|uniprotkb:NACA(gene name)	psi-mi:hsa-mir-877-3p(display_short)|psi-mi:"Homo sapiens (human) hsa-miR-877-3p"(display_long)	psi-mi:"MI:2195"(clash)	Helwak A. et al.(2013)	intact:EBI-54261638|doi:10.1016/j.cell.2013.03.043|pubmed:23622248|imex:IM-30030	taxid:9606(human)|taxid:9606(Homo sapiens)	taxid:9606(human)|taxid:9606(Homo sapiens)	psi-mi:"MI:0915"(physical association)	psi-mi:"MI:0469"(European Bioinformatics Institute)	intact:EBI-54285205	intact-miscore:0.4	-	psi-mi:"MI:2275"(regulator target)	psi-mi:"MI:2274"(regulator)	psi-mi:"MI:0497"(neutral component)	psi-mi:"MI:0497"(neutral component)	psi-mi:"MI:0324"(messenger rna)	psi-mi:"MI:2204"(micro rna)	uniprotkb:E9PAV3-1(gene product)|uniprotkb:E9PAV3(gene product)|ensembl:ENSG00000196531(gene reference)	-	-	-	-	figure legend:Data S1|	taxid:9606(human-293lp-In T-REx)|taxid:9606(Homo sapiens HEK293flp-in T-REX embryonic kidney cell)	-	2024-04-12	2024-05-15	-	-	-	-	-	-	0	0	psi-mi:"MI:0078"(nucleotide sequence identification)	psi-mi:"MI:0078"(nucleotide sequence identification)
ensembl:ENST00000454682	rnacentral:URS00005240FD_9606	intact:EBI-54285176	mirbase:MIMAT0004949|intact:EBI-54262088	psi-mi:mrna_naca(display_short)|psi-mi:NACA-203(display_long)|uniprotkb:NACA(gene name)	psi-mi:"(human) hsamir8775p"(display_short)|psi-mi:"Homo sapiens (human) hsa-miR-877-5p"(display_long)	psi-mi:"MI:2195"(clash)	Helwak A. et al.(2013)	intact:EBI-54261638|doi:10.1016/j.cell.2013.03.043|pubmed:23622248|imex:IM-30030	taxid:9606(human)|taxid:9606(Homo sapiens)	taxid:9606(human)|taxid:9606(Homo sapiens)	psi-mi:"MI:0915"(physical association)	psi-mi:"MI:0469"(European Bioinformatics Institute)	intact:EBI-54285209	intact-miscore:0.4	-	psi-mi:"MI:2275"(regulator target)	psi-mi:"MI:2274"(regulator)	psi-mi:"MI:0497"(neutral component)	psi-mi:"MI:0497"(neutral component)	psi-mi:"MI:0324"(messenger rna)	psi-mi:"MI:2204"(micro rna)	uniprotkb:E9PAV3-1(gene product)|uniprotkb:E9PAV3(gene product)|ensembl:ENSG00000196531(gene reference)	-	-	-	-	figure legend:Data S1|	taxid:9606(human-293lp-In T-REx)|taxid:9606(Homo sapiens HEK293flp-in T-REX embryonic kidney cell)	-	2024-04-12	2024-05-15	-	-	-	-	-	-	0	0	psi-mi:"MI:0078"(nucleotide sequence identification)	psi-mi:"MI:0078"(nucleotide sequence identification)
ensembl:ENST00000355472	rnacentral:URS00003CF1AD_9606	intact:EBI-54362851	mirbase:MIMAT0000510|intact:EBI-54262435	psi-mi:mrna_grk6(display_short)|psi-mi:GRK6-201(display_long)|uniprotkb:GRK6(gene name)	psi-mi:"(human) hsamir320a3p"(display_short)|psi-mi:"Homo sapiens (human) hsa-miR-320a-3p"(display_long)	psi-mi:"MI:2195"(clash)	Helwak A. et al.(2013)	intact:EBI-54261638|doi:10.1016/j.cell.2013.03.043|pubmed:23622248|imex:IM-30030	taxid:9606(human)|taxid:9606(Homo sapiens)	taxid:9606(human)|taxid:9606(Homo sapiens)	psi-mi:"MI:0915"(physical association)	psi-mi:"MI:0469"(European Bioinformatics Institute)	intact:EBI-54362865	intact-miscore:0.4	-	psi-mi:"MI:2275"(regulator target)	psi-mi:"MI:2274"(regulator)	psi-mi:"MI:0497"(neutral component)	psi-mi:"MI:0497"(neutral component)	psi-mi:"MI:0324"(messenger rna)	psi-mi:"MI:2204"(micro rna)	uniprotkb:P43250-1(gene product)|uniprotkb:P43250(gene product)|ensembl:ENSG00000198055(gene reference)	-	-	-	-	figure legend:Data S1|	taxid:9606(human-293lp-In T-REx)|taxid:9606(Homo sapiens HEK293flp-in T-REX embryonic kidney cell)	-	2024-04-15	2024-05-15	-	-	-	-	-	-	0	0	psi-mi:"MI:0078"(nucleotide sequence identification)	psi-mi:"MI:0078"(nucleotide sequence identification)
ensembl:ENST00000355472	rnacentral:URS00000A939F_9606	intact:EBI-54362851	mirbase:MIMAT0000756|intact:EBI-54266083	psi-mi:mrna_grk6(display_short)|psi-mi:GRK6-201(display_long)|uniprotkb:GRK6(gene name)	psi-mi:hsamir326(display_short)|psi-mi:"Homo sapiens (human) hsa-miR-326"(display_long)	psi-mi:"MI:2195"(clash)	Helwak A. et al.(2013)	intact:EBI-54261638|doi:10.1016/j.cell.2013.03.043|pubmed:23622248|imex:IM-30030	taxid:9606(human)|taxid:9606(Homo sapiens)	taxid:9606(human)|taxid:9606(Homo sapiens)	psi-mi:"MI:0915"(physical association)	psi-mi:"MI:0469"(European Bioinformatics Institute)	intact:EBI-54362869	intact-miscore:0.4	-	psi-mi:"MI:2275"(regulator target)	psi-mi:"MI:2274"(regulator)	psi-mi:"MI:0497"(neutral component)	psi-mi:"MI:0497"(neutral component)	psi-mi:"MI:0324"(messenger rna)	psi-mi:"MI:2204"(micro rna)	uniprotkb:P43250-1(gene product)|uniprotkb:P43250(gene product)|ensembl:ENSG00000198055(gene reference)	-	-	-	-	figure legend:Data S1|	taxid:9606(human-293lp-In T-REx)|taxid:9606(Homo sapiens HEK293flp-in T-REX embryonic kidney cell)	-	2024-04-15	2024-05-15	-	-	-	-	-	-	0	0	psi-mi:"MI:0078"(nucleotide sequence identification)	psi-mi:"MI:0078"(nucleotide sequence identification)
ensembl:ENST00000355472	rnacentral:URS00000CF1D2_9606	intact:EBI-54362851	mirbase:MIMAT0000703|intact:EBI-54263986	psi-mi:mrna_grk6(display_short)|psi-mi:GRK6-201(display_long)|uniprotkb:GRK6(gene name)	psi-mi:"(human) hsamir3615p"(display_short)|psi-mi:"Homo sapiens (human) hsa-miR-361-5p"(display_long)	psi-mi:"MI:2195"(clash)	Helwak A. et al.(2013)	intact:EBI-54261638|doi:10.1016/j.cell.2013.03.043|pubmed:23622248|imex:IM-30030	taxid:9606(human)|taxid:9606(Homo sapiens)	taxid:9606(human)|taxid:9606(Homo sapiens)	psi-mi:"MI:0915"(physical association)	psi-mi:"MI:0469"(European Bioinformatics Institute)	intact:EBI-54362873	intact-miscore:0.4	-	psi-mi:"MI:2275"(regulator target)	psi-mi:"MI:2274"(regulator)	psi-mi:"MI:0497"(neutral component)	psi-mi:"MI:0497"(neutral component)	psi-mi:"MI:0324"(messenger rna)	psi-mi:"MI:2204"(micro rna)	uniprotkb:P43250-1(gene product)|uniprotkb:P43250(gene product)|ensembl:ENSG00000198055(gene reference)	-	-	-	-	figure legend:Data S1|	taxid:9606(human-293lp-In T-REx)|taxid:9606(Homo sapiens HEK293flp-in T-REX embryonic kidney cell)	-	2024-04-15	2024-05-15	-	-	-	-	-	-	0	0	psi-mi:"MI:0078"(nucleotide sequence identification)	psi-mi:"MI:0078"(nucleotide sequence identification)
ensembl:ENST00000355472	rnacentral:URS00004505E4_9606	intact:EBI-54362851	mirbase:MIMAT0003339|intact:EBI-54261817	psi-mi:mrna_grk6(display_short)|psi-mi:GRK6-201(display_long)|uniprotkb:GRK6(gene name)	psi-mi:"(human) hsamir421"(display_short)|psi-mi:"Homo sapiens (human) hsa-miR-421"(display_long)	psi-mi:"MI:2195"(clash)	Helwak A. et al.(2013)	intact:EBI-54261638|doi:10.1016/j.cell.2013.03.043|pubmed:23622248|imex:IM-30030	taxid:9606(human)|taxid:9606(Homo sapiens)	taxid:9606(human)|taxid:9606(Homo sapiens)	psi-mi:"MI:0915"(physical association)	psi-mi:"MI:0469"(European Bioinformatics Institute)	intact:EBI-54362877	intact-miscore:0.4	-	psi-mi:"MI:2275"(regulator target)	psi-mi:"MI:2274"(regulator)	psi-mi:"MI:0497"(neutral component)	psi-mi:"MI:0497"(neutral component)	psi-mi:"MI:0324"(messenger rna)	psi-mi:"MI:2204"(micro rna)	uniprotkb:P43250-1(gene product)|uniprotkb:P43250(gene product)|ensembl:ENSG00000198055(gene reference)	-	-	-	-	figure legend:Data S1|	taxid:9606(human-293lp-In T-REx)|taxid:9606(Homo sapiens HEK293flp-in T-REX embryonic kidney cell)	-	2024-04-15	2024-05-15	-	-	-	-	-	-	0	0	psi-mi:"MI:0078"(nucleotide sequence identification)	psi-mi:"MI:0078"(nucleotide sequence identification)
ensembl:ENST00000355472	rnacentral:URS0000013DD8_9606	intact:EBI-54362851	mirbase:MIMAT0003322|intact:EBI-54261718	psi-mi:mrna_grk6(display_short)|psi-mi:GRK6-201(display_long)|uniprotkb:GRK6(gene name)	psi-mi:hsamir6523p(display_short)|psi-mi:"Homo sapiens (human) hsa-miR-652-3p"(display_long)	psi-mi:"MI:2195"(clash)	Helwak A. et al.(2013)	intact:EBI-54261638|doi:10.1016/j.cell.2013.03.043|pubmed:23622248|imex:IM-30030	taxid:9606(human)|taxid:9606(Homo sapiens)	taxid:9606(human)|taxid:9606(Homo sapiens)	psi-mi:"MI:0915"(physical association)	psi-mi:"MI:0469"(European Bioinformatics Institute)	intact:EBI-54362898	intact-miscore:0.4	-	psi-mi:"MI:2275"(regulator target)	psi-mi:"MI:2274"(regulator)	psi-mi:"MI:0497"(neutral component)	psi-mi:"MI:0497"(neutral component)	psi-mi:"MI:0324"(messenger rna)	psi-mi:"MI:2204"(micro rna)	uniprotkb:P43250-1(gene product)|uniprotkb:P43250(gene product)|ensembl:ENSG00000198055(gene reference)	-	-	-	-	figure legend:Data S1|	taxid:9606(human-293lp-In T-REx)|taxid:9606(Homo sapiens HEK293flp-in T-REX embryonic kidney cell)	-	2024-04-15	2024-05-15	-	-	-	-	-	-	0	0	psi-mi:"MI:0078"(nucleotide sequence identification)	psi-mi:"MI:0078"(nucleotide sequence identification)
ensembl:ENST00000454682	rnacentral:URS0000324096_9606	intact:EBI-54285176	intact:"INTACT:URS0000324096_9606"|mirbase:MIMAT0000063|intact:EBI-25591227	psi-mi:mrna_naca(display_short)|psi-mi:NACA-203(display_long)|uniprotkb:NACA(gene name)	psi-mi:hsa-let-7b-5p(display_short)|psi-mi:"Homo sapiens (human) hsa-let-7b-5p"(display_long)	psi-mi:"MI:2195"(clash)	Helwak A. et al.(2013)	intact:EBI-54261638|doi:10.1016/j.cell.2013.03.043|pubmed:23622248|imex:IM-30030	taxid:9606(human)|taxid:9606(Homo sapiens)	taxid:9606(human)|taxid:9606(Homo sapiens)	psi-mi:"MI:0915"(physical association)	psi-mi:"MI:0469"(European Bioinformatics Institute)	intact:EBI-54285189	intact-miscore:0.4	-	psi-mi:"MI:2275"(regulator target)	psi-mi:"MI:2274"(regulator)	psi-mi:"MI:0497"(neutral component)	psi-mi:"MI:0497"(neutral component)	psi-mi:"MI:0324"(messenger rna)	psi-mi:"MI:2204"(micro rna)	uniprotkb:E9PAV3-1(gene product)|uniprotkb:E9PAV3(gene product)|ensembl:ENSG00000196531(gene reference)	-	-	-	-	figure legend:Data S1|	taxid:9606(human-293lp-In T-REx)|taxid:9606(Homo sapiens HEK293flp-in T-REX embryonic kidney cell)	-	2024-04-12	2024-05-15	-	-	-	-	-	-	0	0	psi-mi:"MI:0078"(nucleotide sequence identification)	psi-mi:"MI:0078"(nucleotide sequence identification)
ensembl:ENST00000454682	rnacentral:URS00004636A3_9606	intact:EBI-54285176	intact:"INTACT:URS00004636A3_9606"|mirbase:MIMAT0000071|intact:EBI-21198126	psi-mi:mrna_naca(display_short)|psi-mi:NACA-203(display_long)|uniprotkb:NACA(gene name)	psi-mi:hsa-mir-17-3p-1(display_short)|psi-mi:microRNA 17 3p(display_long)	psi-mi:"MI:2195"(clash)	Helwak A. et al.(2013)	intact:EBI-54261638|doi:10.1016/j.cell.2013.03.043|pubmed:23622248|imex:IM-30030	taxid:9606(human)|taxid:9606(Homo sapiens)	taxid:9606(human)|taxid:9606(Homo sapiens)	psi-mi:"MI:0915"(physical association)	psi-mi:"MI:0469"(European Bioinformatics Institute)	intact:EBI-54285193	intact-miscore:0.4	-	psi-mi:"MI:2275"(regulator target)	psi-mi:"MI:2274"(regulator)	psi-mi:"MI:0497"(neutral component)	psi-mi:"MI:0497"(neutral component)	psi-mi:"MI:0324"(messenger rna)	psi-mi:"MI:2204"(micro rna)	uniprotkb:E9PAV3-1(gene product)|uniprotkb:E9PAV3(gene product)|ensembl:ENSG00000196531(gene reference)	-	-	-	-	figure legend:Data S1|	taxid:9606(human-293lp-In T-REx)|taxid:9606(Homo sapiens HEK293flp-in T-REX embryonic kidney cell)	-	2024-04-12	2024-05-15	-	-	-	-	-	-	0	0	psi-mi:"MI:0078"(nucleotide sequence identification)	psi-mi:"MI:0078"(nucleotide sequence identification)
ensembl:ENST00000355472	rnacentral:URS000006FDD4_9606	intact:EBI-54362851	intact:"INTACT:URS000006FDD4_9606"|mirbase:MIMAT0000073|intact:EBI-20558516	psi-mi:mrna_grk6(display_short)|psi-mi:GRK6-201(display_long)|uniprotkb:GRK6(gene name)	psi-mi:hsa-mir-19a-3p(display_short)|psi-mi:microRNA hsa-miR-19a-3p(display_long)	psi-mi:"MI:2195"(clash)	Helwak A. et al.(2013)	intact:EBI-54261638|doi:10.1016/j.cell.2013.03.043|pubmed:23622248|imex:IM-30030	taxid:9606(human)|taxid:9606(Homo sapiens)	taxid:9606(human)|taxid:9606(Homo sapiens)	psi-mi:"MI:0915"(physical association)	psi-mi:"MI:0469"(European Bioinformatics Institute)	intact:EBI-54362861	intact-miscore:0.4	-	psi-mi:"MI:2275"(regulator target)	psi-mi:"MI:2274"(regulator)	psi-mi:"MI:0497"(neutral component)	psi-mi:"MI:0497"(neutral component)	psi-mi:"MI:0324"(messenger rna)	psi-mi:"MI:2204"(micro rna)	uniprotkb:P43250-1(gene product)|uniprotkb:P43250(gene product)|ensembl:ENSG00000198055(gene reference)	-	-	-	-	figure legend:Data S1|	taxid:9606(human-293lp-In T-REx)|taxid:9606(Homo sapiens HEK293flp-in T-REX embryonic kidney cell)	-	2024-04-15	2024-05-15	-	-	-	-	-	-	0	0	psi-mi:"MI:0078"(nucleotide sequence identification)	psi-mi:"MI:0078"(nucleotide sequence identification)
ensembl:ENST00000610402	rnacentral:URS00004B4B85_9606	intact:EBI-54303103	mirbase:MIMAT0004780|intact:EBI-54274295	psi-mi:mrna_ap2b1(display_short)|psi-mi:AP2B1-211(display_long)|uniprotkb:AP2B1(gene name)	psi-mi:"(human) hsamir5323p"(display_short)|psi-mi:"Homo sapiens (human) hsa-miR-532-3p"(display_long)	psi-mi:"MI:2195"(clash)	Helwak A. et al.(2013)	intact:EBI-54261638|doi:10.1016/j.cell.2013.03.043|pubmed:23622248|imex:IM-30030	taxid:9606(human)|taxid:9606(Homo sapiens)	taxid:9606(human)|taxid:9606(Homo sapiens)	psi-mi:"MI:0915"(physical association)	psi-mi:"MI:0469"(European Bioinformatics Institute)	intact:EBI-54303124	intact-miscore:0.4	-	psi-mi:"MI:2275"(regulator target)	psi-mi:"MI:2274"(regulator)	psi-mi:"MI:0497"(neutral component)	psi-mi:"MI:0497"(neutral component)	psi-mi:"MI:0324"(messenger rna)	psi-mi:"MI:2204"(micro rna)	uniprotkb:P63010-2(gene product)|uniprotkb:A0A140VJE8(gene product)|uniprotkb:P63010(gene product)|ensembl:ENSG00000006125(gene reference)	-	-	-	-	figure legend:Data S1|	taxid:9606(human-293lp-In T-REx)|taxid:9606(Homo sapiens HEK293flp-in T-REX embryonic kidney cell)	-	2024-04-15	2024-05-15	-	-	-	-	-	-	0	0	psi-mi:"MI:0078"(nucleotide sequence identification)	psi-mi:"MI:0078"(nucleotide sequence identification)
ensembl:ENST00000610402	rnacentral:URS00003D5391_9606	intact:EBI-54303103	mirbase:MIMAT0003283|intact:EBI-54262002	psi-mi:mrna_ap2b1(display_short)|psi-mi:AP2B1-211(display_long)|uniprotkb:AP2B1(gene name)	psi-mi:hsamir6153p(display_short)|psi-mi:"Homo sapiens (human) hsa-miR-615-3p"(display_long)	psi-mi:"MI:2195"(clash)	Helwak A. et al.(2013)	intact:EBI-54261638|doi:10.1016/j.cell.2013.03.043|pubmed:23622248|imex:IM-30030	taxid:9606(human)|taxid:9606(Homo sapiens)	taxid:9606(human)|taxid:9606(Homo sapiens)	psi-mi:"MI:0915"(physical association)	psi-mi:"MI:0469"(European Bioinformatics Institute)	intact:EBI-54303128	intact-miscore:0.4	-	psi-mi:"MI:2275"(regulator target)	psi-mi:"MI:2274"(regulator)	psi-mi:"MI:0497"(neutral component)	psi-mi:"MI:0497"(neutral component)	psi-mi:"MI:0324"(messenger rna)	psi-mi:"MI:2204"(micro rna)	uniprotkb:P63010-2(gene product)|uniprotkb:A0A140VJE8(gene product)|uniprotkb:P63010(gene product)|ensembl:ENSG00000006125(gene reference)	-	-	-	-	figure legend:Data S1|	taxid:9606(human-293lp-In T-REx)|taxid:9606(Homo sapiens HEK293flp-in T-REX embryonic kidney cell)	-	2024-04-15	2024-05-15	-	-	-	-	-	-	0	0	psi-mi:"MI:0078"(nucleotide sequence identification)	psi-mi:"MI:0078"(nucleotide sequence identification)
ensembl:ENST00000610402	rnacentral:URS00002ED61F_9606	intact:EBI-54303103	mirbase:MIMAT0004945|intact:EBI-54261793	psi-mi:mrna_ap2b1(display_short)|psi-mi:AP2B1-211(display_long)|uniprotkb:AP2B1(gene name)	psi-mi:hsamir7445p(display_short)|psi-mi:"Homo sapiens (human) hsa-miR-744-5p"(display_long)	psi-mi:"MI:2195"(clash)	Helwak A. et al.(2013)	intact:EBI-54261638|doi:10.1016/j.cell.2013.03.043|pubmed:23622248|imex:IM-30030	taxid:9606(human)|taxid:9606(Homo sapiens)	taxid:9606(human)|taxid:9606(Homo sapiens)	psi-mi:"MI:0915"(physical association)	psi-mi:"MI:0469"(European Bioinformatics Institute)	intact:EBI-54303132	intact-miscore:0.4	-	psi-mi:"MI:2275"(regulator target)	psi-mi:"MI:2274"(regulator)	psi-mi:"MI:0497"(neutral component)	psi-mi:"MI:0497"(neutral component)	psi-mi:"MI:0324"(messenger rna)	psi-mi:"MI:2204"(micro rna)	uniprotkb:P63010-2(gene product)|uniprotkb:A0A140VJE8(gene product)|uniprotkb:P63010(gene product)|ensembl:ENSG00000006125(gene reference)	-	-	-	-	figure legend:Data S1|	taxid:9606(human-293lp-In T-REx)|taxid:9606(Homo sapiens HEK293flp-in T-REX embryonic kidney cell)	-	2024-04-15	2024-05-15	-	-	-	-	-	-	0	0	psi-mi:"MI:0078"(nucleotide sequence identification)	psi-mi:"MI:0078"(nucleotide sequence identification)
ensembl:ENST00000610402	rnacentral:URS0000070B1D_9606	intact:EBI-54303103	mirbase:MIMAT0004950|intact:EBI-25426411	psi-mi:mrna_ap2b1(display_short)|psi-mi:AP2B1-211(display_long)|uniprotkb:AP2B1(gene name)	psi-mi:hsa-mir-877-3p(display_short)|psi-mi:"Homo sapiens (human) hsa-miR-877-3p"(display_long)	psi-mi:"MI:2195"(clash)	Helwak A. et al.(2013)	intact:EBI-54261638|doi:10.1016/j.cell.2013.03.043|pubmed:23622248|imex:IM-30030	taxid:9606(human)|taxid:9606(Homo sapiens)	taxid:9606(human)|taxid:9606(Homo sapiens)	psi-mi:"MI:0915"(physical association)	psi-mi:"MI:0469"(European Bioinformatics Institute)	intact:EBI-54303136	intact-miscore:0.4	-	psi-mi:"MI:2275"(regulator target)	psi-mi:"MI:2274"(regulator)	psi-mi:"MI:0497"(neutral component)	psi-mi:"MI:0497"(neutral component)	psi-mi:"MI:0324"(messenger rna)	psi-mi:"MI:2204"(micro rna)	uniprotkb:P63010-2(gene product)|uniprotkb:A0A140VJE8(gene product)|uniprotkb:P63010(gene product)|ensembl:ENSG00000006125(gene reference)	-	-	-	-	figure legend:Data S1|	taxid:9606(human-293lp-In T-REx)|taxid:9606(Homo sapiens HEK293flp-in T-REX embryonic kidney cell)	-	2024-04-15	2024-05-15	-	-	-	-	-	-	0	0	psi-mi:"MI:0078"(nucleotide sequence identification)	psi-mi:"MI:0078"(nucleotide sequence identification)
ensembl:ENST00000610402	rnacentral:URS00004449AE_9606	intact:EBI-54303103	intact:"INTACT:URS00004449AE_9606"|mirbase:MIMAT0000680|intact:EBI-21019556	psi-mi:mrna_ap2b1(display_short)|psi-mi:AP2B1-211(display_long)|uniprotkb:AP2B1(gene name)	psi-mi:hsa-mir-106b-5p(display_short)|psi-mi:microRNA 106b 5p(display_long)	psi-mi:"MI:2195"(clash)	Helwak A. et al.(2013)	intact:EBI-54261638|doi:10.1016/j.cell.2013.03.043|pubmed:23622248|imex:IM-30030	taxid:9606(human)|taxid:9606(Homo sapiens)	taxid:9606(human)|taxid:9606(Homo sapiens)	psi-mi:"MI:0915"(physical association)	psi-mi:"MI:0469"(European Bioinformatics Institute)	intact:EBI-54303116	intact-miscore:0.4	-	psi-mi:"MI:2275"(regulator target)	psi-mi:"MI:2274"(regulator)	psi-mi:"MI:0497"(neutral component)	psi-mi:"MI:0497"(neutral component)	psi-mi:"MI:0324"(messenger rna)	psi-mi:"MI:2204"(micro rna)	uniprotkb:P63010-2(gene product)|uniprotkb:A0A140VJE8(gene product)|uniprotkb:P63010(gene product)|ensembl:ENSG00000006125(gene reference)	-	-	-	-	figure legend:Data S1|	taxid:9606(human-293lp-In T-REx)|taxid:9606(Homo sapiens HEK293flp-in T-REX embryonic kidney cell)	-	2024-04-15	2024-05-15	-	-	-	-	-	-	0	0	psi-mi:"MI:0078"(nucleotide sequence identification)	psi-mi:"MI:0078"(nucleotide sequence identification)
ensembl:ENST00000610402	rnacentral:URS000013D17D_9606	intact:EBI-54303103	intact:"INTACT:URS000013D17D_9606"|mirbase:MIMAT0000074|intact:EBI-22180345	psi-mi:mrna_ap2b1(display_short)|psi-mi:AP2B1-211(display_long)|uniprotkb:AP2B1(gene name)	psi-mi:hsa-mir-19b-3p(display_short)|psi-mi:human microRNA 19b 3p(display_long)	psi-mi:"MI:2195"(clash)	Helwak A. et al.(2013)	intact:EBI-54261638|doi:10.1016/j.cell.2013.03.043|pubmed:23622248|imex:IM-30030	taxid:9606(human)|taxid:9606(Homo sapiens)	taxid:9606(human)|taxid:9606(Homo sapiens)	psi-mi:"MI:0915"(physical association)	psi-mi:"MI:0469"(European Bioinformatics Institute)	intact:EBI-54303120	intact-miscore:0.4	-	psi-mi:"MI:2275"(regulator target)	psi-mi:"MI:2274"(regulator)	psi-mi:"MI:0497"(neutral component)	psi-mi:"MI:0497"(neutral component)	psi-mi:"MI:0324"(messenger rna)	psi-mi:"MI:2204"(micro rna)	uniprotkb:P63010-2(gene product)|uniprotkb:A0A140VJE8(gene product)|uniprotkb:P63010(gene product)|ensembl:ENSG00000006125(gene reference)	-	-	-	-	figure legend:Data S1|	taxid:9606(human-293lp-In T-REx)|taxid:9606(Homo sapiens HEK293flp-in T-REX embryonic kidney cell)	-	2024-04-15	2024-05-15	-	-	-	-	-	-	0	0	psi-mi:"MI:0078"(nucleotide sequence identification)	psi-mi:"MI:0078"(nucleotide sequence identification)
ensembl:ENST00000610402	rnacentral:URS00003768C5_9606	intact:EBI-54303103	intact:"INTACT:URS00003768C5_9606"|mirbase:MIMAT0000092|intact:EBI-21019856	psi-mi:mrna_ap2b1(display_short)|psi-mi:AP2B1-211(display_long)|uniprotkb:AP2B1(gene name)	psi-mi:hsa-mir-92a-3p(display_short)|psi-mi:hsa-miR-92a-3p(display_long)	psi-mi:"MI:2195"(clash)	Helwak A. et al.(2013)	intact:EBI-54261638|doi:10.1016/j.cell.2013.03.043|pubmed:23622248|imex:IM-30030	taxid:9606(human)|taxid:9606(Homo sapiens)	taxid:9606(human)|taxid:9606(Homo sapiens)	psi-mi:"MI:0915"(physical association)	psi-mi:"MI:0469"(European Bioinformatics Institute)	intact:EBI-54303140	intact-miscore:0.4	-	psi-mi:"MI:2275"(regulator target)	psi-mi:"MI:2274"(regulator)	psi-mi:"MI:0497"(neutral component)	psi-mi:"MI:0497"(neutral component)	psi-mi:"MI:0324"(messenger rna)	psi-mi:"MI:2204"(micro rna)	uniprotkb:P63010-2(gene product)|uniprotkb:A0A140VJE8(gene product)|uniprotkb:P63010(gene product)|ensembl:ENSG00000006125(gene reference)	-	-	-	-	figure legend:Data S1|	taxid:9606(human-293lp-In T-REx)|taxid:9606(Homo sapiens HEK293flp-in T-REX embryonic kidney cell)	-	2024-04-15	2024-05-15	-	-	-	-	-	-	0	0	psi-mi:"MI:0078"(nucleotide sequence identification)	psi-mi:"MI:0078"(nucleotide sequence identification)
ensembl:ENST00000610402	rnacentral:URS0000157026_9606	intact:EBI-54303103	intact:"INTACT:URS0000157026_9606"|mirbase:MIMAT0000097|intact:EBI-25470118	psi-mi:mrna_ap2b1(display_short)|psi-mi:AP2B1-211(display_long)|uniprotkb:AP2B1(gene name)	psi-mi:hsa-mir-99-5p(display_short)|psi-mi:"Homo sapiens (human) hsa-miR-99a-5p"(display_long)	psi-mi:"MI:2195"(clash)	Helwak A. et al.(2013)	intact:EBI-54261638|doi:10.1016/j.cell.2013.03.043|pubmed:23622248|imex:IM-30030	taxid:9606(human)|taxid:9606(Homo sapiens)	taxid:9606(human)|taxid:9606(Homo sapiens)	psi-mi:"MI:0915"(physical association)	psi-mi:"MI:0469"(European Bioinformatics Institute)	intact:EBI-54303144	intact-miscore:0.4	-	psi-mi:"MI:2275"(regulator target)	psi-mi:"MI:2274"(regulator)	psi-mi:"MI:0497"(neutral component)	psi-mi:"MI:0497"(neutral component)	psi-mi:"MI:0324"(messenger rna)	psi-mi:"MI:2204"(micro rna)	uniprotkb:P63010-2(gene product)|uniprotkb:A0A140VJE8(gene product)|uniprotkb:P63010(gene product)|ensembl:ENSG00000006125(gene reference)	-	-	-	-	figure legend:Data S1|	taxid:9606(human-293lp-In T-REx)|taxid:9606(Homo sapiens HEK293flp-in T-REX embryonic kidney cell)	-	2024-04-15	2024-05-15	-	-	-	-	-	-	0	0	psi-mi:"MI:0078"(nucleotide sequence identification)	psi-mi:"MI:0078"(nucleotide sequence identification)
ensembl:ENST00000302182	rnacentral:URS00004C5774_9606	intact:EBI-54297227	intact:EBI-54297238|mirbase:MIMAT0005878	psi-mi:mrna_ubb(display_short)|psi-mi:UBB-201(display_long)|uniprotkb:UBB(gene name)	psi-mi:"(human) hsamir12875p"(display_short)|psi-mi:"Homo sapiens (human) hsa-miR-1287-5p"(display_long)	psi-mi:"MI:2195"(clash)	Helwak A. et al.(2013)	intact:EBI-54261638|doi:10.1016/j.cell.2013.03.043|pubmed:23622248|imex:IM-30030	taxid:9606(human)|taxid:9606(Homo sapiens)	taxid:9606(human)|taxid:9606(Homo sapiens)	psi-mi:"MI:0915"(physical association)	psi-mi:"MI:0469"(European Bioinformatics Institute)	intact:EBI-54297243	intact-miscore:0.4	-	psi-mi:"MI:2275"(regulator target)	psi-mi:"MI:2274"(regulator)	psi-mi:"MI:0497"(neutral component)	psi-mi:"MI:0497"(neutral component)	psi-mi:"MI:0324"(messenger rna)	psi-mi:"MI:2204"(micro rna)	uniprotkb:Q5U5U6(gene product)|uniprotkb:P0CG47(gene product)|ensembl:ENSG00000170315(gene reference)	-	-	-	-	figure legend:Data S1|	taxid:9606(human-293lp-In T-REx)|taxid:9606(Homo sapiens HEK293flp-in T-REX embryonic kidney cell)	-	2024-04-15	2024-05-15	-	-	-	-	-	-	0	0	psi-mi:"MI:0078"(nucleotide sequence identification)	psi-mi:"MI:0078"(nucleotide sequence identification)
ensembl:ENST00000302182	rnacentral:URS00005A7A84_9606	intact:EBI-54297227	intact:EBI-54297247|mirbase:MIMAT0004699	psi-mi:mrna_ubb(display_short)|psi-mi:UBB-201(display_long)|uniprotkb:UBB(gene name)	psi-mi:hsamir148b5p(display_short)|psi-mi:"Homo sapiens (human) hsa-miR-148b-5p"(display_long)	psi-mi:"MI:2195"(clash)	Helwak A. et al.(2013)	intact:EBI-54261638|doi:10.1016/j.cell.2013.03.043|pubmed:23622248|imex:IM-30030	taxid:9606(human)|taxid:9606(Homo sapiens)	taxid:9606(human)|taxid:9606(Homo sapiens)	psi-mi:"MI:0915"(physical association)	psi-mi:"MI:0469"(European Bioinformatics Institute)	intact:EBI-54297252	intact-miscore:0.4	-	psi-mi:"MI:2275"(regulator target)	psi-mi:"MI:2274"(regulator)	psi-mi:"MI:0497"(neutral component)	psi-mi:"MI:0497"(neutral component)	psi-mi:"MI:0324"(messenger rna)	psi-mi:"MI:2204"(micro rna)	uniprotkb:Q5U5U6(gene product)|uniprotkb:P0CG47(gene product)|ensembl:ENSG00000170315(gene reference)	-	-	-	-	figure legend:Data S1|	taxid:9606(human-293lp-In T-REx)|taxid:9606(Homo sapiens HEK293flp-in T-REX embryonic kidney cell)	-	2024-04-15	2024-05-15	-	-	-	-	-	-	0	0	psi-mi:"MI:0078"(nucleotide sequence identification)	psi-mi:"MI:0078"(nucleotide sequence identification)
ensembl:ENST00000302182	rnacentral:URS00004131FE_9606	intact:EBI-54297227	mirbase:MIMAT0002891|intact:EBI-54262602	psi-mi:mrna_ubb(display_short)|psi-mi:UBB-201(display_long)|uniprotkb:UBB(gene name)	psi-mi:"(human) hsamir18a3p"(display_short)|psi-mi:"Homo sapiens (human) hsa-miR-18a-3p"(display_long)	psi-mi:"MI:2195"(clash)	Helwak A. et al.(2013)	intact:EBI-54261638|doi:10.1016/j.cell.2013.03.043|pubmed:23622248|imex:IM-30030	taxid:9606(human)|taxid:9606(Homo sapiens)	taxid:9606(human)|taxid:9606(Homo sapiens)	psi-mi:"MI:0915"(physical association)	psi-mi:"MI:0469"(European Bioinformatics Institute)	intact:EBI-54297260	intact-miscore:0.4	-	psi-mi:"MI:2275"(regulator target)	psi-mi:"MI:2274"(regulator)	psi-mi:"MI:0497"(neutral component)	psi-mi:"MI:0497"(neutral component)	psi-mi:"MI:0324"(messenger rna)	psi-mi:"MI:2204"(micro rna)	uniprotkb:Q5U5U6(gene product)|uniprotkb:P0CG47(gene product)|ensembl:ENSG00000170315(gene reference)	-	-	-	-	figure legend:Data S1|	taxid:9606(human-293lp-In T-REx)|taxid:9606(Homo sapiens HEK293flp-in T-REX embryonic kidney cell)	-	2024-04-15	2024-05-15	-	-	-	-	-	-	0	0	psi-mi:"MI:0078"(nucleotide sequence identification)	psi-mi:"MI:0078"(nucleotide sequence identification)
ensembl:ENST00000302182	rnacentral:URS00003D5391_9606	intact:EBI-54297227	mirbase:MIMAT0003283|intact:EBI-54262002	psi-mi:mrna_ubb(display_short)|psi-mi:UBB-201(display_long)|uniprotkb:UBB(gene name)	psi-mi:hsamir6153p(display_short)|psi-mi:"Homo sapiens (human) hsa-miR-615-3p"(display_long)	psi-mi:"MI:2195"(clash)	Helwak A. et al.(2013)	intact:EBI-54261638|doi:10.1016/j.cell.2013.03.043|pubmed:23622248|imex:IM-30030	taxid:9606(human)|taxid:9606(Homo sapiens)	taxid:9606(human)|taxid:9606(Homo sapiens)	psi-mi:"MI:0915"(physical association)	psi-mi:"MI:0469"(European Bioinformatics Institute)	intact:EBI-54297264	intact-miscore:0.4	-	psi-mi:"MI:2275"(regulator target)	psi-mi:"MI:2274"(regulator)	psi-mi:"MI:0497"(neutral component)	psi-mi:"MI:0497"(neutral component)	psi-mi:"MI:0324"(messenger rna)	psi-mi:"MI:2204"(micro rna)	uniprotkb:Q5U5U6(gene product)|uniprotkb:P0CG47(gene product)|ensembl:ENSG00000170315(gene reference)	-	-	-	-	figure legend:Data S1|	taxid:9606(human-293lp-In T-REx)|taxid:9606(Homo sapiens HEK293flp-in T-REX embryonic kidney cell)	-	2024-04-15	2024-05-15	-	-	-	-	-	-	0	0	psi-mi:"MI:0078"(nucleotide sequence identification)	psi-mi:"MI:0078"(nucleotide sequence identification)
ensembl:ENST00000302182	rnacentral:URS0000512C88_9606	intact:EBI-54297227	mirbase:MIMAT0004957|intact:EBI-54263934	psi-mi:mrna_ubb(display_short)|psi-mi:UBB-201(display_long)|uniprotkb:UBB(gene name)	psi-mi:"(human) hsamir760"(display_short)|psi-mi:"Homo sapiens (human) hsa-miR-760"(display_long)	psi-mi:"MI:2195"(clash)	Helwak A. et al.(2013)	intact:EBI-54261638|doi:10.1016/j.cell.2013.03.043|pubmed:23622248|imex:IM-30030	taxid:9606(human)|taxid:9606(Homo sapiens)	taxid:9606(human)|taxid:9606(Homo sapiens)	psi-mi:"MI:0915"(physical association)	psi-mi:"MI:0469"(European Bioinformatics Institute)	intact:EBI-54297268	intact-miscore:0.4	-	psi-mi:"MI:2275"(regulator target)	psi-mi:"MI:2274"(regulator)	psi-mi:"MI:0497"(neutral component)	psi-mi:"MI:0497"(neutral component)	psi-mi:"MI:0324"(messenger rna)	psi-mi:"MI:2204"(micro rna)	uniprotkb:Q5U5U6(gene product)|uniprotkb:P0CG47(gene product)|ensembl:ENSG00000170315(gene reference)	-	-	-	-	figure legend:Data S1|	taxid:9606(human-293lp-In T-REx)|taxid:9606(Homo sapiens HEK293flp-in T-REX embryonic kidney cell)	-	2024-04-15	2024-05-15	-	-	-	-	-	-	0	0	psi-mi:"MI:0078"(nucleotide sequence identification)	psi-mi:"MI:0078"(nucleotide sequence identification)
ensembl:ENST00000302182	rnacentral:URS00001DA458_9606	intact:EBI-54297227	mirbase:MIMAT0004507|intact:EBI-54264830	psi-mi:mrna_ubb(display_short)|psi-mi:UBB-201(display_long)|uniprotkb:UBB(gene name)	psi-mi:"(human) hsamir92a15p"(display_short)|psi-mi:"Homo sapiens (human) hsa-miR-92a-1-5p"(display_long)	psi-mi:"MI:2195"(clash)	Helwak A. et al.(2013)	intact:EBI-54261638|doi:10.1016/j.cell.2013.03.043|pubmed:23622248|imex:IM-30030	taxid:9606(human)|taxid:9606(Homo sapiens)	taxid:9606(human)|taxid:9606(Homo sapiens)	psi-mi:"MI:0915"(physical association)	psi-mi:"MI:0469"(European Bioinformatics Institute)	intact:EBI-54297272	intact-miscore:0.4	-	psi-mi:"MI:2275"(regulator target)	psi-mi:"MI:2274"(regulator)	psi-mi:"MI:0497"(neutral component)	psi-mi:"MI:0497"(neutral component)	psi-mi:"MI:0324"(messenger rna)	psi-mi:"MI:2204"(micro rna)	uniprotkb:Q5U5U6(gene product)|uniprotkb:P0CG47(gene product)|ensembl:ENSG00000170315(gene reference)	-	-	-	-	figure legend:Data S1|	taxid:9606(human-293lp-In T-REx)|taxid:9606(Homo sapiens HEK293flp-in T-REX embryonic kidney cell)	-	2024-04-15	2024-05-15	-	-	-	-	-	-	0	0	psi-mi:"MI:0078"(nucleotide sequence identification)	psi-mi:"MI:0078"(nucleotide sequence identification)
ensembl:ENST00000302182	rnacentral:URS000040D674_9606	intact:EBI-54297227	intact:"INTACT:URS000040D674_9606"|mirbase:MIMAT0000098|intact:EBI-26451304	psi-mi:mrna_ubb(display_short)|psi-mi:UBB-201(display_long)|uniprotkb:UBB(gene name)	psi-mi:hsa-mir-100-5p(display_short)|psi-mi:"Homo sapiens (human) hsa-miR-100-5p"(display_long)	psi-mi:"MI:2195"(clash)	Helwak A. et al.(2013)	intact:EBI-54261638|doi:10.1016/j.cell.2013.03.043|pubmed:23622248|imex:IM-30030	taxid:9606(human)|taxid:9606(Homo sapiens)	taxid:9606(human)|taxid:9606(Homo sapiens)	psi-mi:"MI:0915"(physical association)	psi-mi:"MI:0469"(European Bioinformatics Institute)	intact:EBI-54297234	intact-miscore:0.4	-	psi-mi:"MI:2275"(regulator target)	psi-mi:"MI:2274"(regulator)	psi-mi:"MI:0497"(neutral component)	psi-mi:"MI:0497"(neutral component)	psi-mi:"MI:0324"(messenger rna)	psi-mi:"MI:2204"(micro rna)	uniprotkb:Q5U5U6(gene product)|uniprotkb:P0CG47(gene product)|ensembl:ENSG00000170315(gene reference)	-	-	-	-	figure legend:Data S1|	taxid:9606(human-293lp-In T-REx)|taxid:9606(Homo sapiens HEK293flp-in T-REX embryonic kidney cell)	-	2024-04-15	2024-05-15	-	-	-	-	-	-	0	0	psi-mi:"MI:0078"(nucleotide sequence identification)	psi-mi:"MI:0078"(nucleotide sequence identification)
ensembl:ENST00000302182	rnacentral:URS0000605E00_9606	intact:EBI-54297227	intact:"INTACT:URS0000605E00_9606"|mirbase:MIMAT0000257|intact:EBI-26602095	psi-mi:mrna_ubb(display_short)|psi-mi:UBB-201(display_long)|uniprotkb:UBB(gene name)	psi-mi:hsa-mir-181b-5p(display_short)|psi-mi:"Homo sapiens (human) hsa-miR-181b-5p"(display_long)	psi-mi:"MI:2195"(clash)	Helwak A. et al.(2013)	intact:EBI-54261638|doi:10.1016/j.cell.2013.03.043|pubmed:23622248|imex:IM-30030	taxid:9606(human)|taxid:9606(Homo sapiens)	taxid:9606(human)|taxid:9606(Homo sapiens)	psi-mi:"MI:0915"(physical association)	psi-mi:"MI:0469"(European Bioinformatics Institute)	intact:EBI-54297256	intact-miscore:0.4	-	psi-mi:"MI:2275"(regulator target)	psi-mi:"MI:2274"(regulator)	psi-mi:"MI:0497"(neutral component)	psi-mi:"MI:0497"(neutral component)	psi-mi:"MI:0324"(messenger rna)	psi-mi:"MI:2204"(micro rna)	uniprotkb:Q5U5U6(gene product)|uniprotkb:P0CG47(gene product)|ensembl:ENSG00000170315(gene reference)	-	-	-	-	figure legend:Data S1|	taxid:9606(human-293lp-In T-REx)|taxid:9606(Homo sapiens HEK293flp-in T-REX embryonic kidney cell)	-	2024-04-15	2024-05-15	-	-	-	-	-	-	0	0	psi-mi:"MI:0078"(nucleotide sequence identification)	psi-mi:"MI:0078"(nucleotide sequence identification)
ensembl:ENST00000302182	rnacentral:URS0000157026_9606	intact:EBI-54297227	intact:"INTACT:URS0000157026_9606"|mirbase:MIMAT0000097|intact:EBI-25470118	psi-mi:mrna_ubb(display_short)|psi-mi:UBB-201(display_long)|uniprotkb:UBB(gene name)	psi-mi:hsa-mir-99-5p(display_short)|psi-mi:"Homo sapiens (human) hsa-miR-99a-5p"(display_long)	psi-mi:"MI:2195"(clash)	Helwak A. et al.(2013)	intact:EBI-54261638|doi:10.1016/j.cell.2013.03.043|pubmed:23622248|imex:IM-30030	taxid:9606(human)|taxid:9606(Homo sapiens)	taxid:9606(human)|taxid:9606(Homo sapiens)	psi-mi:"MI:0915"(physical association)	psi-mi:"MI:0469"(European Bioinformatics Institute)	intact:EBI-54297276	intact-miscore:0.4	-	psi-mi:"MI:2275"(regulator target)	psi-mi:"MI:2274"(regulator)	psi-mi:"MI:0497"(neutral component)	psi-mi:"MI:0497"(neutral component)	psi-mi:"MI:0324"(messenger rna)	psi-mi:"MI:2204"(micro rna)	uniprotkb:Q5U5U6(gene product)|uniprotkb:P0CG47(gene product)|ensembl:ENSG00000170315(gene reference)	-	-	-	-	figure legend:Data S1|	taxid:9606(human-293lp-In T-REx)|taxid:9606(Homo sapiens HEK293flp-in T-REX embryonic kidney cell)	-	2024-04-15	2024-05-15	-	-	-	-	-	-	0	0	psi-mi:"MI:0078"(nucleotide sequence identification)	psi-mi:"MI:0078"(nucleotide sequence identification)
ensembl:ENST00000357903	rnacentral:URS0000239117_9606	intact:EBI-54323899	mirbase:MIMAT0015041|intact:EBI-54264649	psi-mi:mrna_app-1(display_short)|psi-mi:APP-204(display_long)|uniprotkb:APP(gene name)	psi-mi:hsamir1260b(display_short)|psi-mi:"Homo sapiens (human) hsa-miR-1260b"(display_long)	psi-mi:"MI:2195"(clash)	Helwak A. et al.(2013)	intact:EBI-54261638|doi:10.1016/j.cell.2013.03.043|pubmed:23622248|imex:IM-30030	taxid:9606(human)|taxid:9606(Homo sapiens)	taxid:9606(human)|taxid:9606(Homo sapiens)	psi-mi:"MI:0915"(physical association)	psi-mi:"MI:0469"(European Bioinformatics Institute)	intact:EBI-54323909	intact-miscore:0.4	-	psi-mi:"MI:2275"(regulator target)	psi-mi:"MI:2274"(regulator)	psi-mi:"MI:0497"(neutral component)	psi-mi:"MI:0497"(neutral component)	psi-mi:"MI:0324"(messenger rna)	psi-mi:"MI:2204"(micro rna)	uniprotkb:P05067-8(gene product)|uniprotkb:P05067(gene product)|ensembl:ENSG00000142192(gene reference)	-	-	-	-	figure legend:Data S1|	taxid:9606(human-293lp-In T-REx)|taxid:9606(Homo sapiens HEK293flp-in T-REX embryonic kidney cell)	-	2024-04-15	2024-05-15	-	-	-	-	-	-	0	0	psi-mi:"MI:0078"(nucleotide sequence identification)	psi-mi:"MI:0078"(nucleotide sequence identification)
ensembl:ENST00000357903	rnacentral:URS00000DA6A7_9606	intact:EBI-54323899	mirbase:MIMAT0000226|intact:EBI-54263492	psi-mi:mrna_app-1(display_short)|psi-mi:APP-204(display_long)|uniprotkb:APP(gene name)	psi-mi:"(human) hsamir196a5p"(display_short)|psi-mi:"Homo sapiens (human) hsa-miR-196a-5p"(display_long)	psi-mi:"MI:2195"(clash)	Helwak A. et al.(2013)	intact:EBI-54261638|doi:10.1016/j.cell.2013.03.043|pubmed:23622248|imex:IM-30030	taxid:9606(human)|taxid:9606(Homo sapiens)	taxid:9606(human)|taxid:9606(Homo sapiens)	psi-mi:"MI:0915"(physical association)	psi-mi:"MI:0469"(European Bioinformatics Institute)	intact:EBI-54323917	intact-miscore:0.4	-	psi-mi:"MI:2275"(regulator target)	psi-mi:"MI:2274"(regulator)	psi-mi:"MI:0497"(neutral component)	psi-mi:"MI:0497"(neutral component)	psi-mi:"MI:0324"(messenger rna)	psi-mi:"MI:2204"(micro rna)	uniprotkb:P05067-8(gene product)|uniprotkb:P05067(gene product)|ensembl:ENSG00000142192(gene reference)	-	-	-	-	figure legend:Data S1|	taxid:9606(human-293lp-In T-REx)|taxid:9606(Homo sapiens HEK293flp-in T-REX embryonic kidney cell)	-	2024-04-15	2024-05-15	-	-	-	-	-	-	0	0	psi-mi:"MI:0078"(nucleotide sequence identification)	psi-mi:"MI:0078"(nucleotide sequence identification)
ensembl:ENST00000357903	rnacentral:URS00005FDE70_9606	intact:EBI-54323899	mirbase:MIMAT0000752|intact:EBI-54263592	psi-mi:mrna_app-1(display_short)|psi-mi:APP-204(display_long)|uniprotkb:APP(gene name)	psi-mi:hsamir3283p(display_short)|psi-mi:"Homo sapiens (human) hsa-miR-328-3p"(display_long)	psi-mi:"MI:2195"(clash)	Helwak A. et al.(2013)	intact:EBI-54261638|doi:10.1016/j.cell.2013.03.043|pubmed:23622248|imex:IM-30030	taxid:9606(human)|taxid:9606(Homo sapiens)	taxid:9606(human)|taxid:9606(Homo sapiens)	psi-mi:"MI:0915"(physical association)	psi-mi:"MI:0469"(European Bioinformatics Institute)	intact:EBI-54323925	intact-miscore:0.4	-	psi-mi:"MI:2275"(regulator target)	psi-mi:"MI:2274"(regulator)	psi-mi:"MI:0497"(neutral component)	psi-mi:"MI:0497"(neutral component)	psi-mi:"MI:0324"(messenger rna)	psi-mi:"MI:2204"(micro rna)	uniprotkb:P05067-8(gene product)|uniprotkb:P05067(gene product)|ensembl:ENSG00000142192(gene reference)	-	-	-	-	figure legend:Data S1|	taxid:9606(human-293lp-In T-REx)|taxid:9606(Homo sapiens HEK293flp-in T-REX embryonic kidney cell)	-	2024-04-15	2024-05-15	-	-	-	-	-	-	0	0	psi-mi:"MI:0078"(nucleotide sequence identification)	psi-mi:"MI:0078"(nucleotide sequence identification)
ensembl:ENST00000357903	rnacentral:URS000075C163_9606	intact:EBI-54323899	intact:EBI-54265433|mirbase:MIMAT0018001	psi-mi:mrna_app-1(display_short)|psi-mi:APP-204(display_long)|uniprotkb:APP(gene name)	psi-mi:hsamir36203p(display_short)|psi-mi:"Homo sapiens (human) hsa-miR-3620-3p"(display_long)	psi-mi:"MI:2195"(clash)	Helwak A. et al.(2013)	intact:EBI-54261638|doi:10.1016/j.cell.2013.03.043|pubmed:23622248|imex:IM-30030	taxid:9606(human)|taxid:9606(Homo sapiens)	taxid:9606(human)|taxid:9606(Homo sapiens)	psi-mi:"MI:0915"(physical association)	psi-mi:"MI:0469"(European Bioinformatics Institute)	intact:EBI-54323929	intact-miscore:0.4	-	psi-mi:"MI:2275"(regulator target)	psi-mi:"MI:2274"(regulator)	psi-mi:"MI:0497"(neutral component)	psi-mi:"MI:0497"(neutral component)	psi-mi:"MI:0324"(messenger rna)	psi-mi:"MI:2204"(micro rna)	uniprotkb:P05067-8(gene product)|uniprotkb:P05067(gene product)|ensembl:ENSG00000142192(gene reference)	-	-	-	-	figure legend:Data S1|	taxid:9606(human-293lp-In T-REx)|taxid:9606(Homo sapiens HEK293flp-in T-REX embryonic kidney cell)	-	2024-04-15	2024-05-15	-	-	-	-	-	-	0	0	psi-mi:"MI:0078"(nucleotide sequence identification)	psi-mi:"MI:0078"(nucleotide sequence identification)
ensembl:ENST00000357903	rnacentral:URS0000597BED_9606	intact:EBI-54323899	mirbase:MIMAT0002174|intact:EBI-54261929	psi-mi:mrna_app-1(display_short)|psi-mi:APP-204(display_long)|uniprotkb:APP(gene name)	psi-mi:hsa-mir-484(display_short)|psi-mi:"Homo sapiens (human) hsa-miR-484"(display_long)	psi-mi:"MI:2195"(clash)	Helwak A. et al.(2013)	intact:EBI-54261638|doi:10.1016/j.cell.2013.03.043|pubmed:23622248|imex:IM-30030	taxid:9606(human)|taxid:9606(Homo sapiens)	taxid:9606(human)|taxid:9606(Homo sapiens)	psi-mi:"MI:0915"(physical association)	psi-mi:"MI:0469"(European Bioinformatics Institute)	intact:EBI-54323937	intact-miscore:0.4	-	psi-mi:"MI:2275"(regulator target)	psi-mi:"MI:2274"(regulator)	psi-mi:"MI:0497"(neutral component)	psi-mi:"MI:0497"(neutral component)	psi-mi:"MI:0324"(messenger rna)	psi-mi:"MI:2204"(micro rna)	uniprotkb:P05067-8(gene product)|uniprotkb:P05067(gene product)|ensembl:ENSG00000142192(gene reference)	-	-	-	-	figure legend:Data S1|	taxid:9606(human-293lp-In T-REx)|taxid:9606(Homo sapiens HEK293flp-in T-REX embryonic kidney cell)	-	2024-04-15	2024-05-15	-	-	-	-	-	-	0	0	psi-mi:"MI:0078"(nucleotide sequence identification)	psi-mi:"MI:0078"(nucleotide sequence identification)
ensembl:ENST00000357903	rnacentral:URS000039A052_9606	intact:EBI-54323899	mirbase:MIMAT0004773|intact:EBI-54306240	psi-mi:mrna_app-1(display_short)|psi-mi:APP-204(display_long)|uniprotkb:APP(gene name)	psi-mi:hsamir500a5p(display_short)|psi-mi:"Homo sapiens (human) hsa-miR-500a-5p"(display_long)	psi-mi:"MI:2195"(clash)	Helwak A. et al.(2013)	intact:EBI-54261638|doi:10.1016/j.cell.2013.03.043|pubmed:23622248|imex:IM-30030	taxid:9606(human)|taxid:9606(Homo sapiens)	taxid:9606(human)|taxid:9606(Homo sapiens)	psi-mi:"MI:0915"(physical association)	psi-mi:"MI:0469"(European Bioinformatics Institute)	intact:EBI-54323941	intact-miscore:0.4	-	psi-mi:"MI:2275"(regulator target)	psi-mi:"MI:2274"(regulator)	psi-mi:"MI:0497"(neutral component)	psi-mi:"MI:0497"(neutral component)	psi-mi:"MI:0324"(messenger rna)	psi-mi:"MI:2204"(micro rna)	uniprotkb:P05067-8(gene product)|uniprotkb:P05067(gene product)|ensembl:ENSG00000142192(gene reference)	-	-	-	-	figure legend:Data S1|	taxid:9606(human-293lp-In T-REx)|taxid:9606(Homo sapiens HEK293flp-in T-REX embryonic kidney cell)	-	2024-04-15	2024-05-15	-	-	-	-	-	-	0	0	psi-mi:"MI:0078"(nucleotide sequence identification)	psi-mi:"MI:0078"(nucleotide sequence identification)
ensembl:ENST00000357903	rnacentral:URS00004B4B85_9606	intact:EBI-54323899	mirbase:MIMAT0004780|intact:EBI-54274295	psi-mi:mrna_app-1(display_short)|psi-mi:APP-204(display_long)|uniprotkb:APP(gene name)	psi-mi:"(human) hsamir5323p"(display_short)|psi-mi:"Homo sapiens (human) hsa-miR-532-3p"(display_long)	psi-mi:"MI:2195"(clash)	Helwak A. et al.(2013)	intact:EBI-54261638|doi:10.1016/j.cell.2013.03.043|pubmed:23622248|imex:IM-30030	taxid:9606(human)|taxid:9606(Homo sapiens)	taxid:9606(human)|taxid:9606(Homo sapiens)	psi-mi:"MI:0915"(physical association)	psi-mi:"MI:0469"(European Bioinformatics Institute)	intact:EBI-54323945	intact-miscore:0.4	-	psi-mi:"MI:2275"(regulator target)	psi-mi:"MI:2274"(regulator)	psi-mi:"MI:0497"(neutral component)	psi-mi:"MI:0497"(neutral component)	psi-mi:"MI:0324"(messenger rna)	psi-mi:"MI:2204"(micro rna)	uniprotkb:P05067-8(gene product)|uniprotkb:P05067(gene product)|ensembl:ENSG00000142192(gene reference)	-	-	-	-	figure legend:Data S1|	taxid:9606(human-293lp-In T-REx)|taxid:9606(Homo sapiens HEK293flp-in T-REX embryonic kidney cell)	-	2024-04-15	2024-05-15	-	-	-	-	-	-	0	0	psi-mi:"MI:0078"(nucleotide sequence identification)	psi-mi:"MI:0078"(nucleotide sequence identification)
ensembl:ENST00000357903	rnacentral:URS00002075FA_9606	intact:EBI-54323899	intact:"INTACT:URS00002075FA_9606"|mirbase:MIMAT0000070|intact:EBI-21017293	psi-mi:mrna_app-1(display_short)|psi-mi:APP-204(display_long)|uniprotkb:APP(gene name)	psi-mi:hsa-mir-17-5p(display_short)|psi-mi:microRNA 17 5p(display_long)	psi-mi:"MI:2195"(clash)	Helwak A. et al.(2013)	intact:EBI-54261638|doi:10.1016/j.cell.2013.03.043|pubmed:23622248|imex:IM-30030	taxid:9606(human)|taxid:9606(Homo sapiens)	taxid:9606(human)|taxid:9606(Homo sapiens)	psi-mi:"MI:0915"(physical association)	psi-mi:"MI:0469"(European Bioinformatics Institute)	intact:EBI-54323913	intact-miscore:0.4	-	psi-mi:"MI:2275"(regulator target)	psi-mi:"MI:2274"(regulator)	psi-mi:"MI:0497"(neutral component)	psi-mi:"MI:0497"(neutral component)	psi-mi:"MI:0324"(messenger rna)	psi-mi:"MI:2204"(micro rna)	uniprotkb:P05067-8(gene product)|uniprotkb:P05067(gene product)|ensembl:ENSG00000142192(gene reference)	-	-	-	-	figure legend:Data S1|	taxid:9606(human-293lp-In T-REx)|taxid:9606(Homo sapiens HEK293flp-in T-REX embryonic kidney cell)	-	2024-04-15	2024-05-15	-	-	-	-	-	-	0	0	psi-mi:"MI:0078"(nucleotide sequence identification)	psi-mi:"MI:0078"(nucleotide sequence identification)
ensembl:ENST00000357903	rnacentral:URS00002C6949_9606	intact:EBI-54323899	intact:"INTACT:URS00002C6949_9606"|mirbase:MIMAT0000279|intact:EBI-22266552	psi-mi:mrna_app-1(display_short)|psi-mi:APP-204(display_long)|uniprotkb:APP(gene name)	psi-mi:hsa-mir-222-3p(display_short)|psi-mi:"Homo sapiens (human) hsa-miR-222-3p"(display_long)	psi-mi:"MI:2195"(clash)	Helwak A. et al.(2013)	intact:EBI-54261638|doi:10.1016/j.cell.2013.03.043|pubmed:23622248|imex:IM-30030	taxid:9606(human)|taxid:9606(Homo sapiens)	taxid:9606(human)|taxid:9606(Homo sapiens)	psi-mi:"MI:0915"(physical association)	psi-mi:"MI:0469"(European Bioinformatics Institute)	intact:EBI-54323921	intact-miscore:0.4	-	psi-mi:"MI:2275"(regulator target)	psi-mi:"MI:2274"(regulator)	psi-mi:"MI:0497"(neutral component)	psi-mi:"MI:0497"(neutral component)	psi-mi:"MI:0324"(messenger rna)	psi-mi:"MI:2204"(micro rna)	uniprotkb:P05067-8(gene product)|uniprotkb:P05067(gene product)|ensembl:ENSG00000142192(gene reference)	-	-	-	-	figure legend:Data S1|	taxid:9606(human-293lp-In T-REx)|taxid:9606(Homo sapiens HEK293flp-in T-REX embryonic kidney cell)	-	2024-04-15	2024-05-15	-	-	-	-	-	-	0	0	psi-mi:"MI:0078"(nucleotide sequence identification)	psi-mi:"MI:0078"(nucleotide sequence identification)
ensembl:ENST00000357903	rnacentral:URS00000BE495_9606	intact:EBI-54323899	intact:"INTACT:URS00000BE495_9606"|mirbase:MIMAT0001340|intact:EBI-22055540	psi-mi:mrna_app-1(display_short)|psi-mi:APP-204(display_long)|uniprotkb:APP(gene name)	psi-mi:hsa-mir423-3p(display_short)|psi-mi:"Homo sapiens (human) hsa-miR-423-3p"(display_long)	psi-mi:"MI:2195"(clash)	Helwak A. et al.(2013)	intact:EBI-54261638|doi:10.1016/j.cell.2013.03.043|pubmed:23622248|imex:IM-30030	taxid:9606(human)|taxid:9606(Homo sapiens)	taxid:9606(human)|taxid:9606(Homo sapiens)	psi-mi:"MI:0915"(physical association)	psi-mi:"MI:0469"(European Bioinformatics Institute)	intact:EBI-54323933	intact-miscore:0.4	-	psi-mi:"MI:2275"(regulator target)	psi-mi:"MI:2274"(regulator)	psi-mi:"MI:0497"(neutral component)	psi-mi:"MI:0497"(neutral component)	psi-mi:"MI:0324"(messenger rna)	psi-mi:"MI:2204"(micro rna)	uniprotkb:P05067-8(gene product)|uniprotkb:P05067(gene product)|ensembl:ENSG00000142192(gene reference)	-	-	-	-	figure legend:Data S1|	taxid:9606(human-293lp-In T-REx)|taxid:9606(Homo sapiens HEK293flp-in T-REX embryonic kidney cell)	-	2024-04-15	2024-05-15	-	-	-	-	-	-	0	0	psi-mi:"MI:0078"(nucleotide sequence identification)	psi-mi:"MI:0078"(nucleotide sequence identification)
ensembl:ENST00000346798	rnacentral:URS00001230A0_9606	intact:EBI-20976621	intact:EBI-17173444	psi-mi:mrna_app(display_short)|psi-mi:amyloid beta precursor protein(display_long)|uniprotkb:APP(gene name)	psi-mi:hsa-mir-101-3p(display_short)|psi-mi:hsa-miR-101-3p(display_long)	psi-mi:"MI:2285"(miRNA interference luciferase reporter assay)	Long JM. et al.(2011)	intact:EBI-40213588|pubmed:21172309|imex:IM-29669	taxid:9606(human)|taxid:9606(Homo sapiens)	taxid:9606(human)|taxid:9606(Homo sapiens)	psi-mi:"MI:0915"(physical association)	psi-mi:"MI:0469"(European Bioinformatics Institute)	intact:EBI-40213606|imex:IM-29669-1	intact-miscore:0.43	-	psi-mi:"MI:2275"(regulator target)	psi-mi:"MI:2274"(regulator)	psi-mi:"MI:0497"(neutral component)	psi-mi:"MI:0497"(neutral component)	psi-mi:"MI:0324"(messenger rna)	psi-mi:"MI:2204"(micro rna)	refseq:NM_000484.4(see-also)|ensembl:ENSG00000142192(see-also)|uniprotkb:P05067(gene product)|uniprotkb:A0A140VJC8(gene product)|uniprotkb:P05067-1(gene product)	-	go:"GO:1903231"(function)	-	-	Causality Statement:down-regulates quantity|figure legend:Fig 1 D E|full coverage:Only protein-protein interactions	taxid:9606(human-hela)|taxid:9606(Homo sapiens HeLa epitheloid cervical carcinoma cell)	-	2023-02-01	2024-09-16	-	-	-	-	mutation with no effect:2995-3000|mutation decreasing interaction:2707-2712|luciferase tag:0-0	-	0	0	psi-mi:"MI:1220"(tag visualisation by luciferase assay)	psi-mi:"MI:1220"(tag visualisation by luciferase assay)|psi-mi:"MI:0396"(predetermined participant)
rnacentral:URS00001230A0_9606	ensembl:ENST00000346798	intact:EBI-17173444	intact:EBI-20976621	psi-mi:hsa-mir-101-3p(display_short)|psi-mi:hsa-miR-101-3p(display_long)	psi-mi:mrna_app(display_short)|psi-mi:amyloid beta precursor protein(display_long)|uniprotkb:APP(gene name)	psi-mi:"MI:2285"(miRNA interference luciferase reporter assay)	Vilardo E. et al.(2010)	intact:EBI-40212684|pubmed:20395292|imex:IM-29691	taxid:9606(human)|taxid:9606(Homo sapiens)	taxid:9606(human)|taxid:9606(Homo sapiens)	psi-mi:"MI:0915"(physical association)	psi-mi:"MI:0469"(European Bioinformatics Institute)	intact:EBI-40212703|imex:IM-29691-1	intact-miscore:0.43	-	psi-mi:"MI:2274"(regulator)	psi-mi:"MI:0502"(enzyme target)	psi-mi:"MI:0497"(neutral component)	psi-mi:"MI:0497"(neutral component)	psi-mi:"MI:2204"(micro rna)	psi-mi:"MI:0324"(messenger rna)	-	refseq:NM_000484.4(see-also)|ensembl:ENSG00000142192(see-also)|uniprotkb:P05067(gene product)|uniprotkb:A0A140VJC8(gene product)|uniprotkb:P05067-1(gene product)	go:"GO:1903231"(function)	-	-	Causality Statement:down-regulates quantity by destabilization|figure legend:Fig 4|full coverage:Only protein-protein interactions	taxid:10116(rat-pc12)|taxid:10116(Rattus norvegicus PC12 cells)	-	2023-02-01	2024-09-16	-	-	-	-	-	mutation decreasing interaction:2709-2710|mutation decreasing interaction:2997-2998,2709-2710|luciferase tag:0-0	0	0	psi-mi:"MI:1220"(tag visualisation by luciferase assay)|psi-mi:"MI:0396"(predetermined participant)	psi-mi:"MI:1220"(tag visualisation by luciferase assay)
ensembl:ENST00000346798	rnacentral:URS000037C5A8_9606	intact:EBI-20976621	intact:EBI-25424670	psi-mi:mrna_app(display_short)|psi-mi:amyloid beta precursor protein(display_long)|uniprotkb:APP(gene name)	psi-mi:hsa-mir-144-3p(display_short)	psi-mi:"MI:2285"(miRNA interference luciferase reporter assay)	Li K. et al.(2016)	intact:EBI-42489807|pubmed:27329039|imex:IM-29881	taxid:9606(human)|taxid:9606(Homo sapiens)	taxid:9606(human)|taxid:9606(Homo sapiens)	psi-mi:"MI:0915"(physical association)	psi-mi:"MI:0469"(European Bioinformatics Institute)	intact:EBI-46418377|imex:IM-29881-1	intact-miscore:0.28	-	psi-mi:"MI:2275"(regulator target)	psi-mi:"MI:2274"(regulator)	psi-mi:"MI:0497"(neutral component)	psi-mi:"MI:0497"(neutral component)	psi-mi:"MI:0324"(messenger rna)	psi-mi:"MI:2204"(micro rna)	refseq:NM_000484.4(see-also)|ensembl:ENSG00000142192(see-also)|uniprotkb:P05067(gene product)|uniprotkb:A0A140VJC8(gene product)|uniprotkb:P05067-1(gene product)	-	go:"GO:1903231"(function)	-	-	Causality Statement:down-regulates quantity by destabilization|figure legend:Fig 3 A B|full coverage:Only protein-protein interactions	taxid:9606(human-293t)|taxid:9606(Homo sapiens HEK293T embryonic kidney cell)	-	2023-07-20	2024-09-16	-	-	-	-	mutation decreasing interaction:2984-3000,2696-2712|luciferase tag:0-0	-	0	0	psi-mi:"MI:1220"(tag visualisation by luciferase assay)	psi-mi:"MI:1220"(tag visualisation by luciferase assay)|psi-mi:"MI:0396"(predetermined participant)
ensembl:ENST00000346798	rnacentral:URS000049A7EB_9606	intact:EBI-20976621	intact:EBI-25426051	psi-mi:mrna_app(display_short)|psi-mi:amyloid beta precursor protein(display_long)|uniprotkb:APP(gene name)	psi-mi:hsa-mir-520c-3p(display_short)	psi-mi:"MI:2285"(miRNA interference luciferase reporter assay)	Patel N. et al.(2008)	intact:EBI-42489799|pubmed:18684319|imex:IM-29984	taxid:9606(human)|taxid:9606(Homo sapiens)	taxid:9606(human)|taxid:9606(Homo sapiens)	psi-mi:"MI:0915"(physical association)	psi-mi:"MI:0469"(European Bioinformatics Institute)	intact:EBI-48419328|imex:IM-29984-3	intact-miscore:0.28	-	psi-mi:"MI:2275"(regulator target)	psi-mi:"MI:2274"(regulator)	psi-mi:"MI:0497"(neutral component)	psi-mi:"MI:0497"(neutral component)	psi-mi:"MI:0324"(messenger rna)	psi-mi:"MI:2204"(micro rna)	refseq:NM_000484.4(see-also)|ensembl:ENSG00000142192(see-also)|uniprotkb:P05067(gene product)|uniprotkb:A0A140VJC8(gene product)|uniprotkb:P05067-1(gene product)	-	go:"GO:1903231"(function)	-	-	Causality Statement:down-regulates quantity by destabilization|figure legend:Fig 1 A, B|full coverage:Only protein-protein interactions	taxid:9606(human-293)|taxid:9606(Homo sapiens HEK293 embryonic kidney cell)	-	2023-10-09	2024-09-16	-	-	-	-	mutation decreasing interaction:3175-3178|luciferase tag:0-0	-	0	0	psi-mi:"MI:1220"(tag visualisation by luciferase assay)	psi-mi:"MI:1220"(tag visualisation by luciferase assay)|psi-mi:"MI:0396"(predetermined participant)
ensembl:ENST00000346798	rnacentral:URS00004BCD9C_9606	intact:EBI-20976621	intact:"INTACT:URS00004BCD9C_9606"|mirbase:MIMAT0000069|intact:EBI-20976612	psi-mi:mrna_app(display_short)|psi-mi:amyloid beta precursor protein(display_long)|uniprotkb:APP(gene name)	psi-mi:hsa-mir-16-5p(display_short)|psi-mi:human micro rna 16 5p(display_long)	psi-mi:"MI:2285"(miRNA interference luciferase reporter assay)	Parsi S. et al.(2014)	intact:EBI-20829021|pubmed:26440600|imex:IM-26673	taxid:9606(human)|taxid:9606(Homo sapiens)	taxid:9606(human)|taxid:9606(Homo sapiens)	psi-mi:"MI:0915"(physical association)	psi-mi:"MI:0469"(European Bioinformatics Institute)	intact:EBI-20976618|imex:IM-26673-3	intact-miscore:0.28	-	psi-mi:"MI:2275"(regulator target)	psi-mi:"MI:2274"(regulator)	psi-mi:"MI:0497"(neutral component)	psi-mi:"MI:0497"(neutral component)	psi-mi:"MI:0324"(messenger rna)	psi-mi:"MI:2204"(micro rna)	refseq:NM_000484.4(see-also)|ensembl:ENSG00000142192(see-also)|uniprotkb:P05067(gene product)|uniprotkb:A0A140VJC8(gene product)|uniprotkb:P05067-1(gene product)	-		-	-	figure legend:Fig1A, C, D|full coverage:Only protein-protein interactions	taxid:9606(human-293)|taxid:9606(Homo sapiens HEK293 embryonic kidney cell)	-	2018-11-25	2024-09-16	-	-	-	-	mutation decreasing interaction:3009-3011|sufficient binding region:2464-3583|luciferase tag:2403-2403	-	0	0	psi-mi:"MI:1220"(tag visualisation by luciferase assay)	psi-mi:"MI:1220"(tag visualisation by luciferase assay)|psi-mi:"MI:0396"(predetermined participant)
rnacentral:URS00003FE4D4_9606	ensembl:ENST00000346798	intact:"INTACT:URS00003FE4D4_9606"|mirbase:MIMAT0000103|intact:EBI-21019553	intact:EBI-20976621	psi-mi:hsa-mir-106a-5p(display_short)|psi-mi:microRNA 106a 5p(display_long)	psi-mi:mrna_app(display_short)|psi-mi:amyloid beta precursor protein(display_long)|uniprotkb:APP(gene name)	psi-mi:"MI:2285"(miRNA interference luciferase reporter assay)	Patel N. et al.(2008)	intact:EBI-42489799|pubmed:18684319|imex:IM-29984	taxid:9606(human)|taxid:9606(Homo sapiens)	taxid:9606(human)|taxid:9606(Homo sapiens)	psi-mi:"MI:0915"(physical association)	psi-mi:"MI:0469"(European Bioinformatics Institute)	intact:EBI-42490158|imex:IM-29984-1	intact-miscore:0.28	-	psi-mi:"MI:2274"(regulator)	psi-mi:"MI:2275"(regulator target)	psi-mi:"MI:0497"(neutral component)	psi-mi:"MI:0497"(neutral component)	psi-mi:"MI:2204"(micro rna)	psi-mi:"MI:0324"(messenger rna)	-	refseq:NM_000484.4(see-also)|ensembl:ENSG00000142192(see-also)|uniprotkb:P05067(gene product)|uniprotkb:A0A140VJC8(gene product)|uniprotkb:P05067-1(gene product)	go:"GO:1903231"(function)	-	-	Causality Statement:down-regulates quantity by destabilization|figure legend:Fig 1 A, B|full coverage:Only protein-protein interactions	taxid:9606(human-293)|taxid:9606(Homo sapiens HEK293 embryonic kidney cell)	-	2023-04-18	2024-09-16	-	-	-	-	-	mutation decreasing interaction:3175-3178|luciferase tag:0-0	0	0	psi-mi:"MI:1220"(tag visualisation by luciferase assay)|psi-mi:"MI:0396"(predetermined participant)	psi-mi:"MI:1220"(tag visualisation by luciferase assay)
ensembl:ENST00000346798	rnacentral:URS0000574A2C_9606	intact:EBI-20976621	intact:"INTACT:URS0000574A2C_9606"|mirbase:MIMAT0000075|intact:EBI-21019547	psi-mi:mrna_app(display_short)|psi-mi:amyloid beta precursor protein(display_long)|uniprotkb:APP(gene name)	psi-mi:hsa-mir-20a(display_short)|psi-mi:microRNA 20a-5p(display_long)	psi-mi:"MI:2285"(miRNA interference luciferase reporter assay)	H√©bert SS. et al.(2009)	intact:EBI-42470794|pubmed:19110058|imex:IM-29731	taxid:9606(human)|taxid:9606(Homo sapiens)	taxid:9606(human)|taxid:9606(Homo sapiens)	psi-mi:"MI:0915"(physical association)	psi-mi:"MI:0469"(European Bioinformatics Institute)	intact:EBI-42470811|imex:IM-29731-1	intact-miscore:0.28	-	psi-mi:"MI:2275"(regulator target)	psi-mi:"MI:2274"(regulator)	psi-mi:"MI:0497"(neutral component)	psi-mi:"MI:0497"(neutral component)	psi-mi:"MI:0324"(messenger rna)	psi-mi:"MI:2204"(micro rna)	refseq:NM_000484.4(see-also)|ensembl:ENSG00000142192(see-also)|uniprotkb:P05067(gene product)|uniprotkb:A0A140VJC8(gene product)|uniprotkb:P05067-1(gene product)	-	go:"GO:1903231"(function)	-	-	Causality Statement:down-regulates quantity by destabilization|figure legend:Fig 1|full coverage:Only protein-protein interactions	taxid:9606(human-hela)|taxid:9606(Homo sapiens HeLa epitheloid cervical carcinoma cell)	-	2023-03-31	2024-09-16	-	-	-	-	luciferase tag:0-0|mutation with no effect:3177-3179|mutation decreasing interaction:2928-2930	-	0	0	psi-mi:"MI:1220"(tag visualisation by luciferase assay)	psi-mi:"MI:1220"(tag visualisation by luciferase assay)|psi-mi:"MI:0396"(predetermined participant)
ensembl:ENST00000346798	rnacentral:URS00004449AE_9606	intact:EBI-20976621	intact:"INTACT:URS00004449AE_9606"|mirbase:MIMAT0000680|intact:EBI-21019556	psi-mi:mrna_app(display_short)|psi-mi:amyloid beta precursor protein(display_long)|uniprotkb:APP(gene name)	psi-mi:hsa-mir-106b-5p(display_short)|psi-mi:microRNA 106b 5p(display_long)	psi-mi:"MI:2285"(miRNA interference luciferase reporter assay)	H√©bert SS. et al.(2009)	intact:EBI-42470794|pubmed:19110058|imex:IM-29731	taxid:9606(human)|taxid:9606(Homo sapiens)	taxid:9606(human)|taxid:9606(Homo sapiens)	psi-mi:"MI:0915"(physical association)	psi-mi:"MI:0469"(European Bioinformatics Institute)	intact:EBI-42470820|imex:IM-29731-3	intact-miscore:0.28	-	psi-mi:"MI:2275"(regulator target)	psi-mi:"MI:2274"(regulator)	psi-mi:"MI:0497"(neutral component)	psi-mi:"MI:0497"(neutral component)	psi-mi:"MI:0324"(messenger rna)	psi-mi:"MI:2204"(micro rna)	refseq:NM_000484.4(see-also)|ensembl:ENSG00000142192(see-also)|uniprotkb:P05067(gene product)|uniprotkb:A0A140VJC8(gene product)|uniprotkb:P05067-1(gene product)	-	go:"GO:1903231"(function)	-	-	Causality Statement:down-regulates quantity by destabilization|figure legend:Fig 1|full coverage:Only protein-protein interactions	taxid:9606(human-hela)|taxid:9606(Homo sapiens HeLa epitheloid cervical carcinoma cell)	-	2023-03-31	2024-09-16	-	-	-	-	luciferase tag:0-0|mutation with no effect:3177-3179|mutation decreasing interaction:2928-2930	-	0	0	psi-mi:"MI:1220"(tag visualisation by luciferase assay)	psi-mi:"MI:1220"(tag visualisation by luciferase assay)|psi-mi:"MI:0396"(predetermined participant)
rnacentral:URS00002075FA_9606	ensembl:ENST00000346798	intact:"INTACT:URS00002075FA_9606"|mirbase:MIMAT0000070|intact:EBI-21017293	intact:EBI-20976621	psi-mi:hsa-mir-17-5p(display_short)|psi-mi:microRNA 17 5p(display_long)	psi-mi:mrna_app(display_short)|psi-mi:amyloid beta precursor protein(display_long)|uniprotkb:APP(gene name)	psi-mi:"MI:2285"(miRNA interference luciferase reporter assay)	H√©bert SS. et al.(2009)	intact:EBI-42470794|pubmed:19110058|imex:IM-29731	taxid:9606(human)|taxid:9606(Homo sapiens)	taxid:9606(human)|taxid:9606(Homo sapiens)	psi-mi:"MI:0915"(physical association)	psi-mi:"MI:0469"(European Bioinformatics Institute)	intact:EBI-42470829|imex:IM-29731-5	intact-miscore:0.54	-	psi-mi:"MI:2274"(regulator)	psi-mi:"MI:2275"(regulator target)	psi-mi:"MI:0497"(neutral component)	psi-mi:"MI:0497"(neutral component)	psi-mi:"MI:2204"(micro rna)	psi-mi:"MI:0324"(messenger rna)	-	refseq:NM_000484.4(see-also)|ensembl:ENSG00000142192(see-also)|uniprotkb:P05067(gene product)|uniprotkb:A0A140VJC8(gene product)|uniprotkb:P05067-1(gene product)		-	-	Causality Statement:down-regulates quantity by destabilization|figure legend:Fig 1|full coverage:Only protein-protein interactions	taxid:9606(human-hela)|taxid:9606(Homo sapiens HeLa epitheloid cervical carcinoma cell)	-	2023-03-31	2024-09-16	-	-	-	-	-	luciferase tag:0-0|mutation with no effect:3177-3179|mutation decreasing interaction:2928-2930	0	0	psi-mi:"MI:1220"(tag visualisation by luciferase assay)|psi-mi:"MI:0396"(predetermined participant)	psi-mi:"MI:1220"(tag visualisation by luciferase assay)
ensembl:ENST00000346798	rnacentral:URS00002075FA_9606	intact:EBI-20976621	intact:"INTACT:URS00002075FA_9606"|mirbase:MIMAT0000070|intact:EBI-21017293	psi-mi:mrna_app(display_short)|psi-mi:amyloid beta precursor protein(display_long)|uniprotkb:APP(gene name)	psi-mi:hsa-mir-17-5p(display_short)|psi-mi:microRNA 17 5p(display_long)	psi-mi:"MI:2195"(clash)	Helwak A. et al.(2013)	intact:EBI-54261638|doi:10.1016/j.cell.2013.03.043|pubmed:23622248|imex:IM-30030	taxid:9606(human)|taxid:9606(Homo sapiens)	taxid:9606(human)|taxid:9606(Homo sapiens)	psi-mi:"MI:0915"(physical association)	psi-mi:"MI:0469"(European Bioinformatics Institute)	intact:EBI-54343555	intact-miscore:0.54	-	psi-mi:"MI:2275"(regulator target)	psi-mi:"MI:2274"(regulator)	psi-mi:"MI:0497"(neutral component)	psi-mi:"MI:0497"(neutral component)	psi-mi:"MI:0324"(messenger rna)	psi-mi:"MI:2204"(micro rna)	refseq:NM_000484.4(see-also)|ensembl:ENSG00000142192(see-also)|uniprotkb:P05067(gene product)|uniprotkb:A0A140VJC8(gene product)|uniprotkb:P05067-1(gene product)	-	-	-	-	figure legend:Data S1|	taxid:9606(human-293lp-In T-REx)|taxid:9606(Homo sapiens HEK293flp-in T-REX embryonic kidney cell)	-	2024-04-15	2024-05-15	-	-	-	-	-	-	0	0	psi-mi:"MI:0078"(nucleotide sequence identification)	psi-mi:"MI:0078"(nucleotide sequence identification)
ensembl:ENST00000346798	rnacentral:URS00002C6949_9606	intact:EBI-20976621	intact:"INTACT:URS00002C6949_9606"|mirbase:MIMAT0000279|intact:EBI-22266552	psi-mi:mrna_app(display_short)|psi-mi:amyloid beta precursor protein(display_long)|uniprotkb:APP(gene name)	psi-mi:hsa-mir-222-3p(display_short)|psi-mi:"Homo sapiens (human) hsa-miR-222-3p"(display_long)	psi-mi:"MI:2195"(clash)	Helwak A. et al.(2013)	intact:EBI-54261638|doi:10.1016/j.cell.2013.03.043|pubmed:23622248|imex:IM-30030	taxid:9606(human)|taxid:9606(Homo sapiens)	taxid:9606(human)|taxid:9606(Homo sapiens)	psi-mi:"MI:0915"(physical association)	psi-mi:"MI:0469"(European Bioinformatics Institute)	intact:EBI-54343559	intact-miscore:0.4	-	psi-mi:"MI:2275"(regulator target)	psi-mi:"MI:2274"(regulator)	psi-mi:"MI:0497"(neutral component)	psi-mi:"MI:0497"(neutral component)	psi-mi:"MI:0324"(messenger rna)	psi-mi:"MI:2204"(micro rna)	refseq:NM_000484.4(see-also)|ensembl:ENSG00000142192(see-also)|uniprotkb:P05067(gene product)|uniprotkb:A0A140VJC8(gene product)|uniprotkb:P05067-1(gene product)	-	-	-	-	figure legend:Data S1|	taxid:9606(human-293lp-In T-REx)|taxid:9606(Homo sapiens HEK293flp-in T-REX embryonic kidney cell)	-	2024-04-15	2024-05-15	-	-	-	-	-	-	0	0	psi-mi:"MI:0078"(nucleotide sequence identification)	psi-mi:"MI:0078"(nucleotide sequence identification)
ensembl:ENST00000211379	rnacentral:URS00002971AB_9606	intact:EBI-54271425	mirbase:MIMAT0005577|intact:EBI-54262925	psi-mi:mrna_bag6(display_short)|psi-mi:BAG6-234(display_long)|uniprotkb:BAG6(gene name)	psi-mi:"(human) hsamir12263p"(display_short)|psi-mi:"Homo sapiens (human) hsa-miR-1226-3p"(display_long)	psi-mi:"MI:2195"(clash)	Helwak A. et al.(2013)	intact:EBI-54261638|doi:10.1016/j.cell.2013.03.043|pubmed:23622248|imex:IM-30030	taxid:9606(human)|taxid:9606(Homo sapiens)	taxid:9606(human)|taxid:9606(Homo sapiens)	psi-mi:"MI:0915"(physical association)	psi-mi:"MI:0469"(European Bioinformatics Institute)	intact:EBI-54271440	intact-miscore:0.4	-	psi-mi:"MI:2275"(regulator target)	psi-mi:"MI:2274"(regulator)	psi-mi:"MI:0497"(neutral component)	psi-mi:"MI:0497"(neutral component)	psi-mi:"MI:0324"(messenger rna)	psi-mi:"MI:2204"(micro rna)	ensembl:ENSG00000204463(gene reference)|uniprotkb:P46379(gene product)|uniprotkb:A0A1U9X7A6(gene product)|uniprotkb:P46379-2(gene product)	-	-	-	-	figure legend:Data S1|	taxid:9606(human-293lp-In T-REx)|taxid:9606(Homo sapiens HEK293flp-in T-REX embryonic kidney cell)	-	2024-04-12	2024-05-15	-	-	-	-	-	-	0	0	psi-mi:"MI:0078"(nucleotide sequence identification)	psi-mi:"MI:0078"(nucleotide sequence identification)
ensembl:ENST00000211379	rnacentral:URS00004BAA8A_9606	intact:EBI-54271425	mirbase:MIMAT0000731|intact:EBI-54267945	psi-mi:mrna_bag6(display_short)|psi-mi:BAG6-234(display_long)|uniprotkb:BAG6(gene name)	psi-mi:"(human) hsamir378a5p"(display_short)|psi-mi:"Homo sapiens (human) hsa-miR-378a-5p"(display_long)	psi-mi:"MI:2195"(clash)	Helwak A. et al.(2013)	intact:EBI-54261638|doi:10.1016/j.cell.2013.03.043|pubmed:23622248|imex:IM-30030	taxid:9606(human)|taxid:9606(Homo sapiens)	taxid:9606(human)|taxid:9606(Homo sapiens)	psi-mi:"MI:0915"(physical association)	psi-mi:"MI:0469"(European Bioinformatics Institute)	intact:EBI-54271456	intact-miscore:0.4	-	psi-mi:"MI:2275"(regulator target)	psi-mi:"MI:2274"(regulator)	psi-mi:"MI:0497"(neutral component)	psi-mi:"MI:0497"(neutral component)	psi-mi:"MI:0324"(messenger rna)	psi-mi:"MI:2204"(micro rna)	ensembl:ENSG00000204463(gene reference)|uniprotkb:P46379(gene product)|uniprotkb:A0A1U9X7A6(gene product)|uniprotkb:P46379-2(gene product)	-	-	-	-	figure legend:Data S1|	taxid:9606(human-293lp-In T-REx)|taxid:9606(Homo sapiens HEK293flp-in T-REX embryonic kidney cell)	-	2024-04-12	2024-05-15	-	-	-	-	-	-	0	0	psi-mi:"MI:0078"(nucleotide sequence identification)	psi-mi:"MI:0078"(nucleotide sequence identification)
ensembl:ENST00000211379	rnacentral:URS0000597BED_9606	intact:EBI-54271425	mirbase:MIMAT0002174|intact:EBI-54261929	psi-mi:mrna_bag6(display_short)|psi-mi:BAG6-234(display_long)|uniprotkb:BAG6(gene name)	psi-mi:hsa-mir-484(display_short)|psi-mi:"Homo sapiens (human) hsa-miR-484"(display_long)	psi-mi:"MI:2195"(clash)	Helwak A. et al.(2013)	intact:EBI-54261638|doi:10.1016/j.cell.2013.03.043|pubmed:23622248|imex:IM-30030	taxid:9606(human)|taxid:9606(Homo sapiens)	taxid:9606(human)|taxid:9606(Homo sapiens)	psi-mi:"MI:0915"(physical association)	psi-mi:"MI:0469"(European Bioinformatics Institute)	intact:EBI-54271466	intact-miscore:0.4	-	psi-mi:"MI:2275"(regulator target)	psi-mi:"MI:2274"(regulator)	psi-mi:"MI:0497"(neutral component)	psi-mi:"MI:0497"(neutral component)	psi-mi:"MI:0324"(messenger rna)	psi-mi:"MI:2204"(micro rna)	ensembl:ENSG00000204463(gene reference)|uniprotkb:P46379(gene product)|uniprotkb:A0A1U9X7A6(gene product)|uniprotkb:P46379-2(gene product)	-	-	-	-	figure legend:Data S1|	taxid:9606(human-293lp-In T-REx)|taxid:9606(Homo sapiens HEK293flp-in T-REX embryonic kidney cell)	-	2024-04-12	2024-05-15	-	-	-	-	-	-	0	0	psi-mi:"MI:0078"(nucleotide sequence identification)	psi-mi:"MI:0078"(nucleotide sequence identification)
ensembl:ENST00000211379	rnacentral:URS00003D5391_9606	intact:EBI-54271425	mirbase:MIMAT0003283|intact:EBI-54262002	psi-mi:mrna_bag6(display_short)|psi-mi:BAG6-234(display_long)|uniprotkb:BAG6(gene name)	psi-mi:hsamir6153p(display_short)|psi-mi:"Homo sapiens (human) hsa-miR-615-3p"(display_long)	psi-mi:"MI:2195"(clash)	Helwak A. et al.(2013)	intact:EBI-54261638|doi:10.1016/j.cell.2013.03.043|pubmed:23622248|imex:IM-30030	taxid:9606(human)|taxid:9606(Homo sapiens)	taxid:9606(human)|taxid:9606(Homo sapiens)	psi-mi:"MI:0915"(physical association)	psi-mi:"MI:0469"(European Bioinformatics Institute)	intact:EBI-54271470	intact-miscore:0.4	-	psi-mi:"MI:2275"(regulator target)	psi-mi:"MI:2274"(regulator)	psi-mi:"MI:0497"(neutral component)	psi-mi:"MI:0497"(neutral component)	psi-mi:"MI:0324"(messenger rna)	psi-mi:"MI:2204"(micro rna)	ensembl:ENSG00000204463(gene reference)|uniprotkb:P46379(gene product)|uniprotkb:A0A1U9X7A6(gene product)|uniprotkb:P46379-2(gene product)	-	-	-	-	figure legend:Data S1|	taxid:9606(human-293lp-In T-REx)|taxid:9606(Homo sapiens HEK293flp-in T-REX embryonic kidney cell)	-	2024-04-12	2024-05-15	-	-	-	-	-	-	0	0	psi-mi:"MI:0078"(nucleotide sequence identification)	psi-mi:"MI:0078"(nucleotide sequence identification)
ensembl:ENST00000211379	rnacentral:URS00002ED61F_9606	intact:EBI-54271425	mirbase:MIMAT0004945|intact:EBI-54261793	psi-mi:mrna_bag6(display_short)|psi-mi:BAG6-234(display_long)|uniprotkb:BAG6(gene name)	psi-mi:hsamir7445p(display_short)|psi-mi:"Homo sapiens (human) hsa-miR-744-5p"(display_long)	psi-mi:"MI:2195"(clash)	Helwak A. et al.(2013)	intact:EBI-54261638|doi:10.1016/j.cell.2013.03.043|pubmed:23622248|imex:IM-30030	taxid:9606(human)|taxid:9606(Homo sapiens)	taxid:9606(human)|taxid:9606(Homo sapiens)	psi-mi:"MI:0915"(physical association)	psi-mi:"MI:0469"(European Bioinformatics Institute)	intact:EBI-54271474	intact-miscore:0.4	-	psi-mi:"MI:2275"(regulator target)	psi-mi:"MI:2274"(regulator)	psi-mi:"MI:0497"(neutral component)	psi-mi:"MI:0497"(neutral component)	psi-mi:"MI:0324"(messenger rna)	psi-mi:"MI:2204"(micro rna)	ensembl:ENSG00000204463(gene reference)|uniprotkb:P46379(gene product)|uniprotkb:A0A1U9X7A6(gene product)|uniprotkb:P46379-2(gene product)	-	-	-	-	figure legend:Data S1|	taxid:9606(human-293lp-In T-REx)|taxid:9606(Homo sapiens HEK293flp-in T-REX embryonic kidney cell)	-	2024-04-12	2024-05-15	-	-	-	-	-	-	0	0	psi-mi:"MI:0078"(nucleotide sequence identification)	psi-mi:"MI:0078"(nucleotide sequence identification)
ensembl:ENST00000211379	rnacentral:URS0000512C88_9606	intact:EBI-54271425	mirbase:MIMAT0004957|intact:EBI-54263934	psi-mi:mrna_bag6(display_short)|psi-mi:BAG6-234(display_long)|uniprotkb:BAG6(gene name)	psi-mi:"(human) hsamir760"(display_short)|psi-mi:"Homo sapiens (human) hsa-miR-760"(display_long)	psi-mi:"MI:2195"(clash)	Helwak A. et al.(2013)	intact:EBI-54261638|doi:10.1016/j.cell.2013.03.043|pubmed:23622248|imex:IM-30030	taxid:9606(human)|taxid:9606(Homo sapiens)	taxid:9606(human)|taxid:9606(Homo sapiens)	psi-mi:"MI:0915"(physical association)	psi-mi:"MI:0469"(European Bioinformatics Institute)	intact:EBI-54271478	intact-miscore:0.4	-	psi-mi:"MI:2275"(regulator target)	psi-mi:"MI:2274"(regulator)	psi-mi:"MI:0497"(neutral component)	psi-mi:"MI:0497"(neutral component)	psi-mi:"MI:0324"(messenger rna)	psi-mi:"MI:2204"(micro rna)	ensembl:ENSG00000204463(gene reference)|uniprotkb:P46379(gene product)|uniprotkb:A0A1U9X7A6(gene product)|uniprotkb:P46379-2(gene product)	-	-	-	-	figure legend:Data S1|	taxid:9606(human-293lp-In T-REx)|taxid:9606(Homo sapiens HEK293flp-in T-REX embryonic kidney cell)	-	2024-04-12	2024-05-15	-	-	-	-	-	-	0	0	psi-mi:"MI:0078"(nucleotide sequence identification)	psi-mi:"MI:0078"(nucleotide sequence identification)
ensembl:ENST00000334828	rnacentral:URS0000236310_9606	intact:EBI-54343293	mirbase:MIMAT0002821|intact:EBI-54262050	psi-mi:mrna_pgam1(display_short)|psi-mi:PGAM1-201(display_long)|uniprotkb:PGAM1(gene name)	psi-mi:hsamir181d5p(display_short)|psi-mi:"Homo sapiens (human) hsa-miR-181d-5p"(display_long)	psi-mi:"MI:2195"(clash)	Helwak A. et al.(2013)	intact:EBI-54261638|doi:10.1016/j.cell.2013.03.043|pubmed:23622248|imex:IM-30030	taxid:9606(human)|taxid:9606(Homo sapiens)	taxid:9606(human)|taxid:9606(Homo sapiens)	psi-mi:"MI:0915"(physical association)	psi-mi:"MI:0469"(European Bioinformatics Institute)	intact:EBI-54343305	intact-miscore:0.4	-	psi-mi:"MI:2275"(regulator target)	psi-mi:"MI:2274"(regulator)	psi-mi:"MI:0497"(neutral component)	psi-mi:"MI:0497"(neutral component)	psi-mi:"MI:0324"(messenger rna)	psi-mi:"MI:2204"(micro rna)	ensembl:ENSG00000171314(gene reference)|uniprotkb:P18669(gene product)|uniprotkb:Q6FHU2(gene product)	-	-	-	-	figure legend:Data S1|	taxid:9606(human-293lp-In T-REx)|taxid:9606(Homo sapiens HEK293flp-in T-REX embryonic kidney cell)	-	2024-04-15	2024-05-15	-	-	-	-	-	-	0	0	psi-mi:"MI:0078"(nucleotide sequence identification)	psi-mi:"MI:0078"(nucleotide sequence identification)
ensembl:ENST00000334828	rnacentral:URS00000DA6A7_9606	intact:EBI-54343293	mirbase:MIMAT0000226|intact:EBI-54263492	psi-mi:mrna_pgam1(display_short)|psi-mi:PGAM1-201(display_long)|uniprotkb:PGAM1(gene name)	psi-mi:"(human) hsamir196a5p"(display_short)|psi-mi:"Homo sapiens (human) hsa-miR-196a-5p"(display_long)	psi-mi:"MI:2195"(clash)	Helwak A. et al.(2013)	intact:EBI-54261638|doi:10.1016/j.cell.2013.03.043|pubmed:23622248|imex:IM-30030	taxid:9606(human)|taxid:9606(Homo sapiens)	taxid:9606(human)|taxid:9606(Homo sapiens)	psi-mi:"MI:0915"(physical association)	psi-mi:"MI:0469"(European Bioinformatics Institute)	intact:EBI-54343317	intact-miscore:0.4	-	psi-mi:"MI:2275"(regulator target)	psi-mi:"MI:2274"(regulator)	psi-mi:"MI:0497"(neutral component)	psi-mi:"MI:0497"(neutral component)	psi-mi:"MI:0324"(messenger rna)	psi-mi:"MI:2204"(micro rna)	ensembl:ENSG00000171314(gene reference)|uniprotkb:P18669(gene product)|uniprotkb:Q6FHU2(gene product)	-	-	-	-	figure legend:Data S1|	taxid:9606(human-293lp-In T-REx)|taxid:9606(Homo sapiens HEK293flp-in T-REX embryonic kidney cell)	-	2024-04-15	2024-05-15	-	-	-	-	-	-	0	0	psi-mi:"MI:0078"(nucleotide sequence identification)	psi-mi:"MI:0078"(nucleotide sequence identification)
ensembl:ENST00000334828	rnacentral:URS000075BEBE_9606	intact:EBI-54343293	mirbase:MIMAT0000761|intact:EBI-54261765	psi-mi:mrna_pgam1(display_short)|psi-mi:PGAM1-201(display_long)|uniprotkb:PGAM1(gene name)	psi-mi:hsa-mir-324-5p(display_short)|psi-mi:"Homo sapiens (human) hsa-miR-324-5p"(display_long)	psi-mi:"MI:2195"(clash)	Helwak A. et al.(2013)	intact:EBI-54261638|doi:10.1016/j.cell.2013.03.043|pubmed:23622248|imex:IM-30030	taxid:9606(human)|taxid:9606(Homo sapiens)	taxid:9606(human)|taxid:9606(Homo sapiens)	psi-mi:"MI:0915"(physical association)	psi-mi:"MI:0469"(European Bioinformatics Institute)	intact:EBI-54343321	intact-miscore:0.4	-	psi-mi:"MI:2275"(regulator target)	psi-mi:"MI:2274"(regulator)	psi-mi:"MI:0497"(neutral component)	psi-mi:"MI:0497"(neutral component)	psi-mi:"MI:0324"(messenger rna)	psi-mi:"MI:2204"(micro rna)	ensembl:ENSG00000171314(gene reference)|uniprotkb:P18669(gene product)|uniprotkb:Q6FHU2(gene product)	-	-	-	-	figure legend:Data S1|	taxid:9606(human-293lp-In T-REx)|taxid:9606(Homo sapiens HEK293flp-in T-REX embryonic kidney cell)	-	2024-04-15	2024-05-15	-	-	-	-	-	-	0	0	psi-mi:"MI:0078"(nucleotide sequence identification)	psi-mi:"MI:0078"(nucleotide sequence identification)
ensembl:ENST00000334828	rnacentral:URS0000597BED_9606	intact:EBI-54343293	mirbase:MIMAT0002174|intact:EBI-54261929	psi-mi:mrna_pgam1(display_short)|psi-mi:PGAM1-201(display_long)|uniprotkb:PGAM1(gene name)	psi-mi:hsa-mir-484(display_short)|psi-mi:"Homo sapiens (human) hsa-miR-484"(display_long)	psi-mi:"MI:2195"(clash)	Helwak A. et al.(2013)	intact:EBI-54261638|doi:10.1016/j.cell.2013.03.043|pubmed:23622248|imex:IM-30030	taxid:9606(human)|taxid:9606(Homo sapiens)	taxid:9606(human)|taxid:9606(Homo sapiens)	psi-mi:"MI:0915"(physical association)	psi-mi:"MI:0469"(European Bioinformatics Institute)	intact:EBI-54343329	intact-miscore:0.4	-	psi-mi:"MI:2275"(regulator target)	psi-mi:"MI:2274"(regulator)	psi-mi:"MI:0497"(neutral component)	psi-mi:"MI:0497"(neutral component)	psi-mi:"MI:0324"(messenger rna)	psi-mi:"MI:2204"(micro rna)	ensembl:ENSG00000171314(gene reference)|uniprotkb:P18669(gene product)|uniprotkb:Q6FHU2(gene product)	-	-	-	-	figure legend:Data S1|	taxid:9606(human-293lp-In T-REx)|taxid:9606(Homo sapiens HEK293flp-in T-REX embryonic kidney cell)	-	2024-04-15	2024-05-15	-	-	-	-	-	-	0	0	psi-mi:"MI:0078"(nucleotide sequence identification)	psi-mi:"MI:0078"(nucleotide sequence identification)
ensembl:ENST00000334828	rnacentral:URS00004214BB_9606	intact:EBI-54343293	intact:EBI-54343333|mirbase:MIMAT0004799	psi-mi:mrna_pgam1(display_short)|psi-mi:PGAM1-201(display_long)|uniprotkb:PGAM1(gene name)	psi-mi:hsamir5895p(display_short)|psi-mi:"Homo sapiens (human) hsa-miR-589-5p"(display_long)	psi-mi:"MI:2195"(clash)	Helwak A. et al.(2013)	intact:EBI-54261638|doi:10.1016/j.cell.2013.03.043|pubmed:23622248|imex:IM-30030	taxid:9606(human)|taxid:9606(Homo sapiens)	taxid:9606(human)|taxid:9606(Homo sapiens)	psi-mi:"MI:0915"(physical association)	psi-mi:"MI:0469"(European Bioinformatics Institute)	intact:EBI-54343338	intact-miscore:0.4	-	psi-mi:"MI:2275"(regulator target)	psi-mi:"MI:2274"(regulator)	psi-mi:"MI:0497"(neutral component)	psi-mi:"MI:0497"(neutral component)	psi-mi:"MI:0324"(messenger rna)	psi-mi:"MI:2204"(micro rna)	ensembl:ENSG00000171314(gene reference)|uniprotkb:P18669(gene product)|uniprotkb:Q6FHU2(gene product)	-	-	-	-	figure legend:Data S1|	taxid:9606(human-293lp-In T-REx)|taxid:9606(Homo sapiens HEK293flp-in T-REX embryonic kidney cell)	-	2024-04-15	2024-05-15	-	-	-	-	-	-	0	0	psi-mi:"MI:0078"(nucleotide sequence identification)	psi-mi:"MI:0078"(nucleotide sequence identification)
ensembl:ENST00000334828	rnacentral:URS00003D5391_9606	intact:EBI-54343293	mirbase:MIMAT0003283|intact:EBI-54262002	psi-mi:mrna_pgam1(display_short)|psi-mi:PGAM1-201(display_long)|uniprotkb:PGAM1(gene name)	psi-mi:hsamir6153p(display_short)|psi-mi:"Homo sapiens (human) hsa-miR-615-3p"(display_long)	psi-mi:"MI:2195"(clash)	Helwak A. et al.(2013)	intact:EBI-54261638|doi:10.1016/j.cell.2013.03.043|pubmed:23622248|imex:IM-30030	taxid:9606(human)|taxid:9606(Homo sapiens)	taxid:9606(human)|taxid:9606(Homo sapiens)	psi-mi:"MI:0915"(physical association)	psi-mi:"MI:0469"(European Bioinformatics Institute)	intact:EBI-54343342	intact-miscore:0.4	-	psi-mi:"MI:2275"(regulator target)	psi-mi:"MI:2274"(regulator)	psi-mi:"MI:0497"(neutral component)	psi-mi:"MI:0497"(neutral component)	psi-mi:"MI:0324"(messenger rna)	psi-mi:"MI:2204"(micro rna)	ensembl:ENSG00000171314(gene reference)|uniprotkb:P18669(gene product)|uniprotkb:Q6FHU2(gene product)	-	-	-	-	figure legend:Data S1|	taxid:9606(human-293lp-In T-REx)|taxid:9606(Homo sapiens HEK293flp-in T-REX embryonic kidney cell)	-	2024-04-15	2024-05-15	-	-	-	-	-	-	0	0	psi-mi:"MI:0078"(nucleotide sequence identification)	psi-mi:"MI:0078"(nucleotide sequence identification)
ensembl:ENST00000334828	rnacentral:URS000016FF9C_9606	intact:EBI-54343293	mirbase:MIMAT0000095|intact:EBI-54263754	psi-mi:mrna_pgam1(display_short)|psi-mi:PGAM1-201(display_long)|uniprotkb:PGAM1(gene name)	psi-mi:"(human) hsamir965p"(display_short)|psi-mi:"Homo sapiens (human) hsa-miR-96-5p"(display_long)	psi-mi:"MI:2195"(clash)	Helwak A. et al.(2013)	intact:EBI-54261638|doi:10.1016/j.cell.2013.03.043|pubmed:23622248|imex:IM-30030	taxid:9606(human)|taxid:9606(Homo sapiens)	taxid:9606(human)|taxid:9606(Homo sapiens)	psi-mi:"MI:0915"(physical association)	psi-mi:"MI:0469"(European Bioinformatics Institute)	intact:EBI-54343354	intact-miscore:0.4	-	psi-mi:"MI:2275"(regulator target)	psi-mi:"MI:2274"(regulator)	psi-mi:"MI:0497"(neutral component)	psi-mi:"MI:0497"(neutral component)	psi-mi:"MI:0324"(messenger rna)	psi-mi:"MI:2204"(micro rna)	ensembl:ENSG00000171314(gene reference)|uniprotkb:P18669(gene product)|uniprotkb:Q6FHU2(gene product)	-	-	-	-	figure legend:Data S1|	taxid:9606(human-293lp-In T-REx)|taxid:9606(Homo sapiens HEK293flp-in T-REX embryonic kidney cell)	-	2024-04-15	2024-05-15	-	-	-	-	-	-	0	0	psi-mi:"MI:0078"(nucleotide sequence identification)	psi-mi:"MI:0078"(nucleotide sequence identification)
ensembl:ENST00000211379	rnacentral:URS0000324096_9606	intact:EBI-54271425	intact:"INTACT:URS0000324096_9606"|mirbase:MIMAT0000063|intact:EBI-25591227	psi-mi:mrna_bag6(display_short)|psi-mi:BAG6-234(display_long)|uniprotkb:BAG6(gene name)	psi-mi:hsa-let-7b-5p(display_short)|psi-mi:"Homo sapiens (human) hsa-let-7b-5p"(display_long)	psi-mi:"MI:2195"(clash)	Helwak A. et al.(2013)	intact:EBI-54261638|doi:10.1016/j.cell.2013.03.043|pubmed:23622248|imex:IM-30030	taxid:9606(human)|taxid:9606(Homo sapiens)	taxid:9606(human)|taxid:9606(Homo sapiens)	psi-mi:"MI:0915"(physical association)	psi-mi:"MI:0469"(European Bioinformatics Institute)	intact:EBI-54271436	intact-miscore:0.4	-	psi-mi:"MI:2275"(regulator target)	psi-mi:"MI:2274"(regulator)	psi-mi:"MI:0497"(neutral component)	psi-mi:"MI:0497"(neutral component)	psi-mi:"MI:0324"(messenger rna)	psi-mi:"MI:2204"(micro rna)	ensembl:ENSG00000204463(gene reference)|uniprotkb:P46379(gene product)|uniprotkb:A0A1U9X7A6(gene product)|uniprotkb:P46379-2(gene product)	-	-	-	-	figure legend:Data S1|	taxid:9606(human-293lp-In T-REx)|taxid:9606(Homo sapiens HEK293flp-in T-REX embryonic kidney cell)	-	2024-04-12	2024-05-15	-	-	-	-	-	-	0	0	psi-mi:"MI:0078"(nucleotide sequence identification)	psi-mi:"MI:0078"(nucleotide sequence identification)
ensembl:ENST00000211379	rnacentral:URS00000AA464_9606	intact:EBI-54271425	intact:"INTACT:URS00000AA464_9606"|mirbase:MIMAT0002819|intact:EBI-40202355	psi-mi:mrna_bag6(display_short)|psi-mi:BAG6-234(display_long)|uniprotkb:BAG6(gene name)	psi-mi:hsa-mir-193b-3p(display_short)|psi-mi:"Homo sapiens (human) hsa-miR-193b-3p"(display_long)	psi-mi:"MI:2195"(clash)	Helwak A. et al.(2013)	intact:EBI-54261638|doi:10.1016/j.cell.2013.03.043|pubmed:23622248|imex:IM-30030	taxid:9606(human)|taxid:9606(Homo sapiens)	taxid:9606(human)|taxid:9606(Homo sapiens)	psi-mi:"MI:0915"(physical association)	psi-mi:"MI:0469"(European Bioinformatics Institute)	intact:EBI-54271444	intact-miscore:0.4	-	psi-mi:"MI:2275"(regulator target)	psi-mi:"MI:2274"(regulator)	psi-mi:"MI:0497"(neutral component)	psi-mi:"MI:0497"(neutral component)	psi-mi:"MI:0324"(messenger rna)	psi-mi:"MI:2204"(micro rna)	ensembl:ENSG00000204463(gene reference)|uniprotkb:P46379(gene product)|uniprotkb:A0A1U9X7A6(gene product)|uniprotkb:P46379-2(gene product)	-	-	-	-	figure legend:Data S1|	taxid:9606(human-293lp-In T-REx)|taxid:9606(Homo sapiens HEK293flp-in T-REX embryonic kidney cell)	-	2024-04-12	2024-05-15	-	-	-	-	-	-	0	0	psi-mi:"MI:0078"(nucleotide sequence identification)	psi-mi:"MI:0078"(nucleotide sequence identification)
ensembl:ENST00000211379	rnacentral:URS00002C6949_9606	intact:EBI-54271425	intact:"INTACT:URS00002C6949_9606"|mirbase:MIMAT0000279|intact:EBI-22266552	psi-mi:mrna_bag6(display_short)|psi-mi:BAG6-234(display_long)|uniprotkb:BAG6(gene name)	psi-mi:hsa-mir-222-3p(display_short)|psi-mi:"Homo sapiens (human) hsa-miR-222-3p"(display_long)	psi-mi:"MI:2195"(clash)	Helwak A. et al.(2013)	intact:EBI-54261638|doi:10.1016/j.cell.2013.03.043|pubmed:23622248|imex:IM-30030	taxid:9606(human)|taxid:9606(Homo sapiens)	taxid:9606(human)|taxid:9606(Homo sapiens)	psi-mi:"MI:0915"(physical association)	psi-mi:"MI:0469"(European Bioinformatics Institute)	intact:EBI-54271448	intact-miscore:0.4	-	psi-mi:"MI:2275"(regulator target)	psi-mi:"MI:2274"(regulator)	psi-mi:"MI:0497"(neutral component)	psi-mi:"MI:0497"(neutral component)	psi-mi:"MI:0324"(messenger rna)	psi-mi:"MI:2204"(micro rna)	ensembl:ENSG00000204463(gene reference)|uniprotkb:P46379(gene product)|uniprotkb:A0A1U9X7A6(gene product)|uniprotkb:P46379-2(gene product)	-	-	-	-	figure legend:Data S1|	taxid:9606(human-293lp-In T-REx)|taxid:9606(Homo sapiens HEK293flp-in T-REX embryonic kidney cell)	-	2024-04-12	2024-05-15	-	-	-	-	-	-	0	0	psi-mi:"MI:0078"(nucleotide sequence identification)	psi-mi:"MI:0078"(nucleotide sequence identification)
ensembl:ENST00000211379	rnacentral:URS00003DDE27_9606	intact:EBI-54271425	intact:"INTACT:URS00003DDE27_9606"|mirbase:MIMAT0000760|intact:EBI-26618344	psi-mi:mrna_bag6(display_short)|psi-mi:BAG6-234(display_long)|uniprotkb:BAG6(gene name)	psi-mi:hsa-mir-331-3p(display_short)|psi-mi:"Homo sapiens (human) hsa-miR-331-3p"(display_long)	psi-mi:"MI:2195"(clash)	Helwak A. et al.(2013)	intact:EBI-54261638|doi:10.1016/j.cell.2013.03.043|pubmed:23622248|imex:IM-30030	taxid:9606(human)|taxid:9606(Homo sapiens)	taxid:9606(human)|taxid:9606(Homo sapiens)	psi-mi:"MI:0915"(physical association)	psi-mi:"MI:0469"(European Bioinformatics Institute)	intact:EBI-54271452	intact-miscore:0.4	-	psi-mi:"MI:2275"(regulator target)	psi-mi:"MI:2274"(regulator)	psi-mi:"MI:0497"(neutral component)	psi-mi:"MI:0497"(neutral component)	psi-mi:"MI:0324"(messenger rna)	psi-mi:"MI:2204"(micro rna)	ensembl:ENSG00000204463(gene reference)|uniprotkb:P46379(gene product)|uniprotkb:A0A1U9X7A6(gene product)|uniprotkb:P46379-2(gene product)	-	-	-	-	figure legend:Data S1|	taxid:9606(human-293lp-In T-REx)|taxid:9606(Homo sapiens HEK293flp-in T-REX embryonic kidney cell)	-	2024-04-12	2024-05-15	-	-	-	-	-	-	0	0	psi-mi:"MI:0078"(nucleotide sequence identification)	psi-mi:"MI:0078"(nucleotide sequence identification)
ensembl:ENST00000211379	rnacentral:URS00003768C5_9606	intact:EBI-54271425	intact:"INTACT:URS00003768C5_9606"|mirbase:MIMAT0000092|intact:EBI-21019856	psi-mi:mrna_bag6(display_short)|psi-mi:BAG6-234(display_long)|uniprotkb:BAG6(gene name)	psi-mi:hsa-mir-92a-3p(display_short)|psi-mi:hsa-miR-92a-3p(display_long)	psi-mi:"MI:2195"(clash)	Helwak A. et al.(2013)	intact:EBI-54261638|doi:10.1016/j.cell.2013.03.043|pubmed:23622248|imex:IM-30030	taxid:9606(human)|taxid:9606(Homo sapiens)	taxid:9606(human)|taxid:9606(Homo sapiens)	psi-mi:"MI:0915"(physical association)	psi-mi:"MI:0469"(European Bioinformatics Institute)	intact:EBI-54271482	intact-miscore:0.4	-	psi-mi:"MI:2275"(regulator target)	psi-mi:"MI:2274"(regulator)	psi-mi:"MI:0497"(neutral component)	psi-mi:"MI:0497"(neutral component)	psi-mi:"MI:0324"(messenger rna)	psi-mi:"MI:2204"(micro rna)	ensembl:ENSG00000204463(gene reference)|uniprotkb:P46379(gene product)|uniprotkb:A0A1U9X7A6(gene product)|uniprotkb:P46379-2(gene product)	-	-	-	-	figure legend:Data S1|	taxid:9606(human-293lp-In T-REx)|taxid:9606(Homo sapiens HEK293flp-in T-REX embryonic kidney cell)	-	2024-04-12	2024-05-15	-	-	-	-	-	-	0	0	psi-mi:"MI:0078"(nucleotide sequence identification)	psi-mi:"MI:0078"(nucleotide sequence identification)
ensembl:ENST00000211379	rnacentral:URS000025576D_9606	intact:EBI-54271425	intact:"INTACT:URS000025576D_9606"|mirbase:MIMAT0003218|intact:EBI-25469558	psi-mi:mrna_bag6(display_short)|psi-mi:BAG6-234(display_long)|uniprotkb:BAG6(gene name)	psi-mi:hsa-mir-92b-3p(display_short)|psi-mi:"Homo sapiens (human) hsa-miR-92b-3p"(display_long)	psi-mi:"MI:2195"(clash)	Helwak A. et al.(2013)	intact:EBI-54261638|doi:10.1016/j.cell.2013.03.043|pubmed:23622248|imex:IM-30030	taxid:9606(human)|taxid:9606(Homo sapiens)	taxid:9606(human)|taxid:9606(Homo sapiens)	psi-mi:"MI:0915"(physical association)	psi-mi:"MI:0469"(European Bioinformatics Institute)	intact:EBI-54271486	intact-miscore:0.4	-	psi-mi:"MI:2275"(regulator target)	psi-mi:"MI:2274"(regulator)	psi-mi:"MI:0497"(neutral component)	psi-mi:"MI:0497"(neutral component)	psi-mi:"MI:0324"(messenger rna)	psi-mi:"MI:2204"(micro rna)	ensembl:ENSG00000204463(gene reference)|uniprotkb:P46379(gene product)|uniprotkb:A0A1U9X7A6(gene product)|uniprotkb:P46379-2(gene product)	-	-	-	-	figure legend:Data S1|	taxid:9606(human-293lp-In T-REx)|taxid:9606(Homo sapiens HEK293flp-in T-REX embryonic kidney cell)	-	2024-04-12	2024-05-15	-	-	-	-	-	-	0	0	psi-mi:"MI:0078"(nucleotide sequence identification)	psi-mi:"MI:0078"(nucleotide sequence identification)
ensembl:ENST00000334828	rnacentral:URS00002075FA_9606	intact:EBI-54343293	intact:"INTACT:URS00002075FA_9606"|mirbase:MIMAT0000070|intact:EBI-21017293	psi-mi:mrna_pgam1(display_short)|psi-mi:PGAM1-201(display_long)|uniprotkb:PGAM1(gene name)	psi-mi:hsa-mir-17-5p(display_short)|psi-mi:microRNA 17 5p(display_long)	psi-mi:"MI:2195"(clash)	Helwak A. et al.(2013)	intact:EBI-54261638|doi:10.1016/j.cell.2013.03.043|pubmed:23622248|imex:IM-30030	taxid:9606(human)|taxid:9606(Homo sapiens)	taxid:9606(human)|taxid:9606(Homo sapiens)	psi-mi:"MI:0915"(physical association)	psi-mi:"MI:0469"(European Bioinformatics Institute)	intact:EBI-54343301	intact-miscore:0.4	-	psi-mi:"MI:2275"(regulator target)	psi-mi:"MI:2274"(regulator)	psi-mi:"MI:0497"(neutral component)	psi-mi:"MI:0497"(neutral component)	psi-mi:"MI:0324"(messenger rna)	psi-mi:"MI:2204"(micro rna)	ensembl:ENSG00000171314(gene reference)|uniprotkb:P18669(gene product)|uniprotkb:Q6FHU2(gene product)	-	-	-	-	figure legend:Data S1|	taxid:9606(human-293lp-In T-REx)|taxid:9606(Homo sapiens HEK293flp-in T-REX embryonic kidney cell)	-	2024-04-15	2024-05-15	-	-	-	-	-	-	0	0	psi-mi:"MI:0078"(nucleotide sequence identification)	psi-mi:"MI:0078"(nucleotide sequence identification)
ensembl:ENST00000334828	rnacentral:URS000040DCFF_9606	intact:EBI-54343293	intact:"INTACT:URS000040DCFF_9606"|mirbase:MIMAT0000456|intact:EBI-54261957	psi-mi:mrna_pgam1(display_short)|psi-mi:PGAM1-201(display_long)|uniprotkb:PGAM1(gene name)	psi-mi:hsa-mir-186-5p(display_short)|psi-mi:"Homo sapiens (human) hsa-miR-186-5p"(display_long)	psi-mi:"MI:2195"(clash)	Helwak A. et al.(2013)	intact:EBI-54261638|doi:10.1016/j.cell.2013.03.043|pubmed:23622248|imex:IM-30030	taxid:9606(human)|taxid:9606(Homo sapiens)	taxid:9606(human)|taxid:9606(Homo sapiens)	psi-mi:"MI:0915"(physical association)	psi-mi:"MI:0469"(European Bioinformatics Institute)	intact:EBI-54343309	intact-miscore:0.4	-	psi-mi:"MI:2275"(regulator target)	psi-mi:"MI:2274"(regulator)	psi-mi:"MI:0497"(neutral component)	psi-mi:"MI:0497"(neutral component)	psi-mi:"MI:0324"(messenger rna)	psi-mi:"MI:2204"(micro rna)	ensembl:ENSG00000171314(gene reference)|uniprotkb:P18669(gene product)|uniprotkb:Q6FHU2(gene product)	-	-	-	-	figure legend:Data S1|	taxid:9606(human-293lp-In T-REx)|taxid:9606(Homo sapiens HEK293flp-in T-REX embryonic kidney cell)	-	2024-04-15	2024-05-15	-	-	-	-	-	-	0	0	psi-mi:"MI:0078"(nucleotide sequence identification)	psi-mi:"MI:0078"(nucleotide sequence identification)
ensembl:ENST00000334828	rnacentral:URS00000AA464_9606	intact:EBI-54343293	intact:"INTACT:URS00000AA464_9606"|mirbase:MIMAT0002819|intact:EBI-40202355	psi-mi:mrna_pgam1(display_short)|psi-mi:PGAM1-201(display_long)|uniprotkb:PGAM1(gene name)	psi-mi:hsa-mir-193b-3p(display_short)|psi-mi:"Homo sapiens (human) hsa-miR-193b-3p"(display_long)	psi-mi:"MI:2195"(clash)	Helwak A. et al.(2013)	intact:EBI-54261638|doi:10.1016/j.cell.2013.03.043|pubmed:23622248|imex:IM-30030	taxid:9606(human)|taxid:9606(Homo sapiens)	taxid:9606(human)|taxid:9606(Homo sapiens)	psi-mi:"MI:0915"(physical association)	psi-mi:"MI:0469"(European Bioinformatics Institute)	intact:EBI-54343313	intact-miscore:0.4	-	psi-mi:"MI:2275"(regulator target)	psi-mi:"MI:2274"(regulator)	psi-mi:"MI:0497"(neutral component)	psi-mi:"MI:0497"(neutral component)	psi-mi:"MI:0324"(messenger rna)	psi-mi:"MI:2204"(micro rna)	ensembl:ENSG00000171314(gene reference)|uniprotkb:P18669(gene product)|uniprotkb:Q6FHU2(gene product)	-	-	-	-	figure legend:Data S1|	taxid:9606(human-293lp-In T-REx)|taxid:9606(Homo sapiens HEK293flp-in T-REX embryonic kidney cell)	-	2024-04-15	2024-05-15	-	-	-	-	-	-	0	0	psi-mi:"MI:0078"(nucleotide sequence identification)	psi-mi:"MI:0078"(nucleotide sequence identification)
ensembl:ENST00000334828	rnacentral:URS00003DDE27_9606	intact:EBI-54343293	intact:"INTACT:URS00003DDE27_9606"|mirbase:MIMAT0000760|intact:EBI-26618344	psi-mi:mrna_pgam1(display_short)|psi-mi:PGAM1-201(display_long)|uniprotkb:PGAM1(gene name)	psi-mi:hsa-mir-331-3p(display_short)|psi-mi:"Homo sapiens (human) hsa-miR-331-3p"(display_long)	psi-mi:"MI:2195"(clash)	Helwak A. et al.(2013)	intact:EBI-54261638|doi:10.1016/j.cell.2013.03.043|pubmed:23622248|imex:IM-30030	taxid:9606(human)|taxid:9606(Homo sapiens)	taxid:9606(human)|taxid:9606(Homo sapiens)	psi-mi:"MI:0915"(physical association)	psi-mi:"MI:0469"(European Bioinformatics Institute)	intact:EBI-54343325	intact-miscore:0.4	-	psi-mi:"MI:2275"(regulator target)	psi-mi:"MI:2274"(regulator)	psi-mi:"MI:0497"(neutral component)	psi-mi:"MI:0497"(neutral component)	psi-mi:"MI:0324"(messenger rna)	psi-mi:"MI:2204"(micro rna)	ensembl:ENSG00000171314(gene reference)|uniprotkb:P18669(gene product)|uniprotkb:Q6FHU2(gene product)	-	-	-	-	figure legend:Data S1|	taxid:9606(human-293lp-In T-REx)|taxid:9606(Homo sapiens HEK293flp-in T-REX embryonic kidney cell)	-	2024-04-15	2024-05-15	-	-	-	-	-	-	0	0	psi-mi:"MI:0078"(nucleotide sequence identification)	psi-mi:"MI:0078"(nucleotide sequence identification)
ensembl:ENST00000334828	rnacentral:URS000025576D_9606	intact:EBI-54343293	intact:"INTACT:URS000025576D_9606"|mirbase:MIMAT0003218|intact:EBI-25469558	psi-mi:mrna_pgam1(display_short)|psi-mi:PGAM1-201(display_long)|uniprotkb:PGAM1(gene name)	psi-mi:hsa-mir-92b-3p(display_short)|psi-mi:"Homo sapiens (human) hsa-miR-92b-3p"(display_long)	psi-mi:"MI:2195"(clash)	Helwak A. et al.(2013)	intact:EBI-54261638|doi:10.1016/j.cell.2013.03.043|pubmed:23622248|imex:IM-30030	taxid:9606(human)|taxid:9606(Homo sapiens)	taxid:9606(human)|taxid:9606(Homo sapiens)	psi-mi:"MI:0915"(physical association)	psi-mi:"MI:0469"(European Bioinformatics Institute)	intact:EBI-54343346	intact-miscore:0.4	-	psi-mi:"MI:2275"(regulator target)	psi-mi:"MI:2274"(regulator)	psi-mi:"MI:0497"(neutral component)	psi-mi:"MI:0497"(neutral component)	psi-mi:"MI:0324"(messenger rna)	psi-mi:"MI:2204"(micro rna)	ensembl:ENSG00000171314(gene reference)|uniprotkb:P18669(gene product)|uniprotkb:Q6FHU2(gene product)	-	-	-	-	figure legend:Data S1|	taxid:9606(human-293lp-In T-REx)|taxid:9606(Homo sapiens HEK293flp-in T-REX embryonic kidney cell)	-	2024-04-15	2024-05-15	-	-	-	-	-	-	0	0	psi-mi:"MI:0078"(nucleotide sequence identification)	psi-mi:"MI:0078"(nucleotide sequence identification)
ensembl:ENST00000334828	rnacentral:URS0000149452_9606	intact:EBI-54343293	intact:"INTACT:URS0000149452_9606"|mirbase:MIMAT0000093|intact:EBI-22055537	psi-mi:mrna_pgam1(display_short)|psi-mi:PGAM1-201(display_long)|uniprotkb:PGAM1(gene name)	psi-mi:hsa-mir-93-5p(display_short)|psi-mi:"Homo sapiens (human) hsa-miR-93-5p"(display_long)	psi-mi:"MI:2195"(clash)	Helwak A. et al.(2013)	intact:EBI-54261638|doi:10.1016/j.cell.2013.03.043|pubmed:23622248|imex:IM-30030	taxid:9606(human)|taxid:9606(Homo sapiens)	taxid:9606(human)|taxid:9606(Homo sapiens)	psi-mi:"MI:0915"(physical association)	psi-mi:"MI:0469"(European Bioinformatics Institute)	intact:EBI-54343350	intact-miscore:0.4	-	psi-mi:"MI:2275"(regulator target)	psi-mi:"MI:2274"(regulator)	psi-mi:"MI:0497"(neutral component)	psi-mi:"MI:0497"(neutral component)	psi-mi:"MI:0324"(messenger rna)	psi-mi:"MI:2204"(micro rna)	ensembl:ENSG00000171314(gene reference)|uniprotkb:P18669(gene product)|uniprotkb:Q6FHU2(gene product)	-	-	-	-	figure legend:Data S1|	taxid:9606(human-293lp-In T-REx)|taxid:9606(Homo sapiens HEK293flp-in T-REX embryonic kidney cell)	-	2024-04-15	2024-05-15	-	-	-	-	-	-	0	0	psi-mi:"MI:0078"(nucleotide sequence identification)	psi-mi:"MI:0078"(nucleotide sequence identification)
ensembl:ENST00000341423	rnacentral:URS00004AFF8D_9606	intact:EBI-20987118	mirbase:MIMAT0000414|intact:EBI-54263668	psi-mi:mrna_hmg1(display_short)|psi-mi:high mobility group box 1(display_long)|uniprotkb:HMGB1(gene name)	psi-mi:hsalet7g5p(display_short)|psi-mi:"Homo sapiens (human) hsa-let-7g-5p"(display_long)	psi-mi:"MI:2195"(clash)	Helwak A. et al.(2013)	intact:EBI-54261638|doi:10.1016/j.cell.2013.03.043|pubmed:23622248|imex:IM-30030	taxid:9606(human)|taxid:9606(Homo sapiens)	taxid:9606(human)|taxid:9606(Homo sapiens)	psi-mi:"MI:0915"(physical association)	psi-mi:"MI:0469"(European Bioinformatics Institute)	intact:EBI-54278491	intact-miscore:0.4	-	psi-mi:"MI:2275"(regulator target)	psi-mi:"MI:2274"(regulator)	psi-mi:"MI:0497"(neutral component)	psi-mi:"MI:0497"(neutral component)	psi-mi:"MI:0324"(messenger rna)	psi-mi:"MI:2204"(micro rna)	refseq:NM_002128.7(see-also)|ensembl:ENSG00000189403(see-also)|uniprotkb:P09429(gene product)|uniprotkb:A0A024RDR0(gene product)	-	-	-	-	figure legend:Data S1|	taxid:9606(human-293lp-In T-REx)|taxid:9606(Homo sapiens HEK293flp-in T-REX embryonic kidney cell)	-	2024-04-12	2024-05-15	-	-	-	-	-	-	0	0	psi-mi:"MI:0078"(nucleotide sequence identification)	psi-mi:"MI:0078"(nucleotide sequence identification)
ensembl:ENST00000341423	rnacentral:URS0000236310_9606	intact:EBI-20987118	mirbase:MIMAT0002821|intact:EBI-54262050	psi-mi:mrna_hmg1(display_short)|psi-mi:high mobility group box 1(display_long)|uniprotkb:HMGB1(gene name)	psi-mi:hsamir181d5p(display_short)|psi-mi:"Homo sapiens (human) hsa-miR-181d-5p"(display_long)	psi-mi:"MI:2195"(clash)	Helwak A. et al.(2013)	intact:EBI-54261638|doi:10.1016/j.cell.2013.03.043|pubmed:23622248|imex:IM-30030	taxid:9606(human)|taxid:9606(Homo sapiens)	taxid:9606(human)|taxid:9606(Homo sapiens)	psi-mi:"MI:0915"(physical association)	psi-mi:"MI:0469"(European Bioinformatics Institute)	intact:EBI-54278507	intact-miscore:0.4	-	psi-mi:"MI:2275"(regulator target)	psi-mi:"MI:2274"(regulator)	psi-mi:"MI:0497"(neutral component)	psi-mi:"MI:0497"(neutral component)	psi-mi:"MI:0324"(messenger rna)	psi-mi:"MI:2204"(micro rna)	refseq:NM_002128.7(see-also)|ensembl:ENSG00000189403(see-also)|uniprotkb:P09429(gene product)|uniprotkb:A0A024RDR0(gene product)	-	-	-	-	figure legend:Data S1|	taxid:9606(human-293lp-In T-REx)|taxid:9606(Homo sapiens HEK293flp-in T-REX embryonic kidney cell)	-	2024-04-12	2024-05-15	-	-	-	-	-	-	0	0	psi-mi:"MI:0078"(nucleotide sequence identification)	psi-mi:"MI:0078"(nucleotide sequence identification)
ensembl:ENST00000341423	rnacentral:URS00004131FE_9606	intact:EBI-20987118	mirbase:MIMAT0002891|intact:EBI-54262602	psi-mi:mrna_hmg1(display_short)|psi-mi:high mobility group box 1(display_long)|uniprotkb:HMGB1(gene name)	psi-mi:"(human) hsamir18a3p"(display_short)|psi-mi:"Homo sapiens (human) hsa-miR-18a-3p"(display_long)	psi-mi:"MI:2195"(clash)	Helwak A. et al.(2013)	intact:EBI-54261638|doi:10.1016/j.cell.2013.03.043|pubmed:23622248|imex:IM-30030	taxid:9606(human)|taxid:9606(Homo sapiens)	taxid:9606(human)|taxid:9606(Homo sapiens)	psi-mi:"MI:0915"(physical association)	psi-mi:"MI:0469"(European Bioinformatics Institute)	intact:EBI-54278511	intact-miscore:0.4	-	psi-mi:"MI:2275"(regulator target)	psi-mi:"MI:2274"(regulator)	psi-mi:"MI:0497"(neutral component)	psi-mi:"MI:0497"(neutral component)	psi-mi:"MI:0324"(messenger rna)	psi-mi:"MI:2204"(micro rna)	refseq:NM_002128.7(see-also)|ensembl:ENSG00000189403(see-also)|uniprotkb:P09429(gene product)|uniprotkb:A0A024RDR0(gene product)	-	-	-	-	figure legend:Data S1|	taxid:9606(human-293lp-In T-REx)|taxid:9606(Homo sapiens HEK293flp-in T-REX embryonic kidney cell)	-	2024-04-12	2024-05-15	-	-	-	-	-	-	0	0	psi-mi:"MI:0078"(nucleotide sequence identification)	psi-mi:"MI:0078"(nucleotide sequence identification)
ensembl:ENST00000341423	rnacentral:URS00005FDE70_9606	intact:EBI-20987118	mirbase:MIMAT0000752|intact:EBI-54263592	psi-mi:mrna_hmg1(display_short)|psi-mi:high mobility group box 1(display_long)|uniprotkb:HMGB1(gene name)	psi-mi:hsamir3283p(display_short)|psi-mi:"Homo sapiens (human) hsa-miR-328-3p"(display_long)	psi-mi:"MI:2195"(clash)	Helwak A. et al.(2013)	intact:EBI-54261638|doi:10.1016/j.cell.2013.03.043|pubmed:23622248|imex:IM-30030	taxid:9606(human)|taxid:9606(Homo sapiens)	taxid:9606(human)|taxid:9606(Homo sapiens)	psi-mi:"MI:0915"(physical association)	psi-mi:"MI:0469"(European Bioinformatics Institute)	intact:EBI-54278519	intact-miscore:0.4	-	psi-mi:"MI:2275"(regulator target)	psi-mi:"MI:2274"(regulator)	psi-mi:"MI:0497"(neutral component)	psi-mi:"MI:0497"(neutral component)	psi-mi:"MI:0324"(messenger rna)	psi-mi:"MI:2204"(micro rna)	refseq:NM_002128.7(see-also)|ensembl:ENSG00000189403(see-also)|uniprotkb:P09429(gene product)|uniprotkb:A0A024RDR0(gene product)	-	-	-	-	figure legend:Data S1|	taxid:9606(human-293lp-In T-REx)|taxid:9606(Homo sapiens HEK293flp-in T-REX embryonic kidney cell)	-	2024-04-12	2024-05-15	-	-	-	-	-	-	0	0	psi-mi:"MI:0078"(nucleotide sequence identification)	psi-mi:"MI:0078"(nucleotide sequence identification)
ensembl:ENST00000341423	rnacentral:URS0000013DD8_9606	intact:EBI-20987118	mirbase:MIMAT0003322|intact:EBI-54261718	psi-mi:mrna_hmg1(display_short)|psi-mi:high mobility group box 1(display_long)|uniprotkb:HMGB1(gene name)	psi-mi:hsamir6523p(display_short)|psi-mi:"Homo sapiens (human) hsa-miR-652-3p"(display_long)	psi-mi:"MI:2195"(clash)	Helwak A. et al.(2013)	intact:EBI-54261638|doi:10.1016/j.cell.2013.03.043|pubmed:23622248|imex:IM-30030	taxid:9606(human)|taxid:9606(Homo sapiens)	taxid:9606(human)|taxid:9606(Homo sapiens)	psi-mi:"MI:0915"(physical association)	psi-mi:"MI:0469"(European Bioinformatics Institute)	intact:EBI-54278523	intact-miscore:0.4	-	psi-mi:"MI:2275"(regulator target)	psi-mi:"MI:2274"(regulator)	psi-mi:"MI:0497"(neutral component)	psi-mi:"MI:0497"(neutral component)	psi-mi:"MI:0324"(messenger rna)	psi-mi:"MI:2204"(micro rna)	refseq:NM_002128.7(see-also)|ensembl:ENSG00000189403(see-also)|uniprotkb:P09429(gene product)|uniprotkb:A0A024RDR0(gene product)	-	-	-	-	figure legend:Data S1|	taxid:9606(human-293lp-In T-REx)|taxid:9606(Homo sapiens HEK293flp-in T-REX embryonic kidney cell)	-	2024-04-12	2024-05-15	-	-	-	-	-	-	0	0	psi-mi:"MI:0078"(nucleotide sequence identification)	psi-mi:"MI:0078"(nucleotide sequence identification)
ensembl:ENST00000341423	rnacentral:URS0000070B1D_9606	intact:EBI-20987118	mirbase:MIMAT0004950|intact:EBI-25426411	psi-mi:mrna_hmg1(display_short)|psi-mi:high mobility group box 1(display_long)|uniprotkb:HMGB1(gene name)	psi-mi:hsa-mir-877-3p(display_short)|psi-mi:"Homo sapiens (human) hsa-miR-877-3p"(display_long)	psi-mi:"MI:2195"(clash)	Helwak A. et al.(2013)	intact:EBI-54261638|doi:10.1016/j.cell.2013.03.043|pubmed:23622248|imex:IM-30030	taxid:9606(human)|taxid:9606(Homo sapiens)	taxid:9606(human)|taxid:9606(Homo sapiens)	psi-mi:"MI:0915"(physical association)	psi-mi:"MI:0469"(European Bioinformatics Institute)	intact:EBI-54278527	intact-miscore:0.4	-	psi-mi:"MI:2275"(regulator target)	psi-mi:"MI:2274"(regulator)	psi-mi:"MI:0497"(neutral component)	psi-mi:"MI:0497"(neutral component)	psi-mi:"MI:0324"(messenger rna)	psi-mi:"MI:2204"(micro rna)	refseq:NM_002128.7(see-also)|ensembl:ENSG00000189403(see-also)|uniprotkb:P09429(gene product)|uniprotkb:A0A024RDR0(gene product)	-	-	-	-	figure legend:Data S1|	taxid:9606(human-293lp-In T-REx)|taxid:9606(Homo sapiens HEK293flp-in T-REX embryonic kidney cell)	-	2024-04-12	2024-05-15	-	-	-	-	-	-	0	0	psi-mi:"MI:0078"(nucleotide sequence identification)	psi-mi:"MI:0078"(nucleotide sequence identification)
ensembl:ENST00000341423	rnacentral:URS0000324096_9606	intact:EBI-20987118	intact:"INTACT:URS0000324096_9606"|mirbase:MIMAT0000063|intact:EBI-25591227	psi-mi:mrna_hmg1(display_short)|psi-mi:high mobility group box 1(display_long)|uniprotkb:HMGB1(gene name)	psi-mi:hsa-let-7b-5p(display_short)|psi-mi:"Homo sapiens (human) hsa-let-7b-5p"(display_long)	psi-mi:"MI:2195"(clash)	Helwak A. et al.(2013)	intact:EBI-54261638|doi:10.1016/j.cell.2013.03.043|pubmed:23622248|imex:IM-30030	taxid:9606(human)|taxid:9606(Homo sapiens)	taxid:9606(human)|taxid:9606(Homo sapiens)	psi-mi:"MI:0915"(physical association)	psi-mi:"MI:0469"(European Bioinformatics Institute)	intact:EBI-54278483	intact-miscore:0.4	-	psi-mi:"MI:2275"(regulator target)	psi-mi:"MI:2274"(regulator)	psi-mi:"MI:0497"(neutral component)	psi-mi:"MI:0497"(neutral component)	psi-mi:"MI:0324"(messenger rna)	psi-mi:"MI:2204"(micro rna)	refseq:NM_002128.7(see-also)|ensembl:ENSG00000189403(see-also)|uniprotkb:P09429(gene product)|uniprotkb:A0A024RDR0(gene product)	-	-	-	-	figure legend:Data S1|	taxid:9606(human-293lp-In T-REx)|taxid:9606(Homo sapiens HEK293flp-in T-REX embryonic kidney cell)	-	2024-04-12	2024-05-15	-	-	-	-	-	-	0	0	psi-mi:"MI:0078"(nucleotide sequence identification)	psi-mi:"MI:0078"(nucleotide sequence identification)
ensembl:ENST00000341423	rnacentral:URS000000B1C9_9606	intact:EBI-20987118	intact:"INTACT:URS000000B1C9_9606"|mirbase:MIMAT0000066|intact:EBI-25591914	psi-mi:mrna_hmg1(display_short)|psi-mi:high mobility group box 1(display_long)|uniprotkb:HMGB1(gene name)	psi-mi:hsa-let-7e-5p(display_short)|psi-mi:"Homo sapiens (human) hsa-let-7e-5p"(display_long)	psi-mi:"MI:2195"(clash)	Helwak A. et al.(2013)	intact:EBI-54261638|doi:10.1016/j.cell.2013.03.043|pubmed:23622248|imex:IM-30030	taxid:9606(human)|taxid:9606(Homo sapiens)	taxid:9606(human)|taxid:9606(Homo sapiens)	psi-mi:"MI:0915"(physical association)	psi-mi:"MI:0469"(European Bioinformatics Institute)	intact:EBI-54278487	intact-miscore:0.4	-	psi-mi:"MI:2275"(regulator target)	psi-mi:"MI:2274"(regulator)	psi-mi:"MI:0497"(neutral component)	psi-mi:"MI:0497"(neutral component)	psi-mi:"MI:0324"(messenger rna)	psi-mi:"MI:2204"(micro rna)	refseq:NM_002128.7(see-also)|ensembl:ENSG00000189403(see-also)|uniprotkb:P09429(gene product)|uniprotkb:A0A024RDR0(gene product)	-	-	-	-	figure legend:Data S1|	taxid:9606(human-293lp-In T-REx)|taxid:9606(Homo sapiens HEK293flp-in T-REX embryonic kidney cell)	-	2024-04-12	2024-05-15	-	-	-	-	-	-	0	0	psi-mi:"MI:0078"(nucleotide sequence identification)	psi-mi:"MI:0078"(nucleotide sequence identification)
ensembl:ENST00000341423	rnacentral:URS000040D674_9606	intact:EBI-20987118	intact:"INTACT:URS000040D674_9606"|mirbase:MIMAT0000098|intact:EBI-26451304	psi-mi:mrna_hmg1(display_short)|psi-mi:high mobility group box 1(display_long)|uniprotkb:HMGB1(gene name)	psi-mi:hsa-mir-100-5p(display_short)|psi-mi:"Homo sapiens (human) hsa-miR-100-5p"(display_long)	psi-mi:"MI:2195"(clash)	Helwak A. et al.(2013)	intact:EBI-54261638|doi:10.1016/j.cell.2013.03.043|pubmed:23622248|imex:IM-30030	taxid:9606(human)|taxid:9606(Homo sapiens)	taxid:9606(human)|taxid:9606(Homo sapiens)	psi-mi:"MI:0915"(physical association)	psi-mi:"MI:0469"(European Bioinformatics Institute)	intact:EBI-54278495	intact-miscore:0.4	-	psi-mi:"MI:2275"(regulator target)	psi-mi:"MI:2274"(regulator)	psi-mi:"MI:0497"(neutral component)	psi-mi:"MI:0497"(neutral component)	psi-mi:"MI:0324"(messenger rna)	psi-mi:"MI:2204"(micro rna)	refseq:NM_002128.7(see-also)|ensembl:ENSG00000189403(see-also)|uniprotkb:P09429(gene product)|uniprotkb:A0A024RDR0(gene product)	-	-	-	-	figure legend:Data S1|	taxid:9606(human-293lp-In T-REx)|taxid:9606(Homo sapiens HEK293flp-in T-REX embryonic kidney cell)	-	2024-04-12	2024-05-15	-	-	-	-	-	-	0	0	psi-mi:"MI:0078"(nucleotide sequence identification)	psi-mi:"MI:0078"(nucleotide sequence identification)
ensembl:ENST00000341423	rnacentral:URS00003BBF48_9606	intact:EBI-20987118	intact:"INTACT:URS00003BBF48_9606"|mirbase:MIMAT0000243|intact:EBI-20559803	psi-mi:mrna_hmg1(display_short)|psi-mi:high mobility group box 1(display_long)|uniprotkb:HMGB1(gene name)	psi-mi:hsa-mir-148a-3p(display_short)|psi-mi:microrna hsa-miR-148a-3p(display_long)	psi-mi:"MI:2195"(clash)	Helwak A. et al.(2013)	intact:EBI-54261638|doi:10.1016/j.cell.2013.03.043|pubmed:23622248|imex:IM-30030	taxid:9606(human)|taxid:9606(Homo sapiens)	taxid:9606(human)|taxid:9606(Homo sapiens)	psi-mi:"MI:0915"(physical association)	psi-mi:"MI:0469"(European Bioinformatics Institute)	intact:EBI-54278499	intact-miscore:0.4	-	psi-mi:"MI:2275"(regulator target)	psi-mi:"MI:2274"(regulator)	psi-mi:"MI:0497"(neutral component)	psi-mi:"MI:0497"(neutral component)	psi-mi:"MI:0324"(messenger rna)	psi-mi:"MI:2204"(micro rna)	refseq:NM_002128.7(see-also)|ensembl:ENSG00000189403(see-also)|uniprotkb:P09429(gene product)|uniprotkb:A0A024RDR0(gene product)	-	-	-	-	figure legend:Data S1|	taxid:9606(human-293lp-In T-REx)|taxid:9606(Homo sapiens HEK293flp-in T-REX embryonic kidney cell)	-	2024-04-12	2024-05-15	-	-	-	-	-	-	0	0	psi-mi:"MI:0078"(nucleotide sequence identification)	psi-mi:"MI:0078"(nucleotide sequence identification)
ensembl:ENST00000341423	rnacentral:URS0000521626_9606	intact:EBI-20987118	intact:"INTACT:URS0000521626_9606"|mirbase:MIMAT0000759|intact:EBI-40202313	psi-mi:mrna_hmg1(display_short)|psi-mi:high mobility group box 1(display_long)|uniprotkb:HMGB1(gene name)	psi-mi:hsa-mir-148b-3p(display_short)|psi-mi:"Homo sapiens (human) hsa-miR-148b-3p"(display_long)	psi-mi:"MI:2195"(clash)	Helwak A. et al.(2013)	intact:EBI-54261638|doi:10.1016/j.cell.2013.03.043|pubmed:23622248|imex:IM-30030	taxid:9606(human)|taxid:9606(Homo sapiens)	taxid:9606(human)|taxid:9606(Homo sapiens)	psi-mi:"MI:0915"(physical association)	psi-mi:"MI:0469"(European Bioinformatics Institute)	intact:EBI-54278503	intact-miscore:0.4	-	psi-mi:"MI:2275"(regulator target)	psi-mi:"MI:2274"(regulator)	psi-mi:"MI:0497"(neutral component)	psi-mi:"MI:0497"(neutral component)	psi-mi:"MI:0324"(messenger rna)	psi-mi:"MI:2204"(micro rna)	refseq:NM_002128.7(see-also)|ensembl:ENSG00000189403(see-also)|uniprotkb:P09429(gene product)|uniprotkb:A0A024RDR0(gene product)	-	-	-	-	figure legend:Data S1|	taxid:9606(human-293lp-In T-REx)|taxid:9606(Homo sapiens HEK293flp-in T-REX embryonic kidney cell)	-	2024-04-12	2024-05-15	-	-	-	-	-	-	0	0	psi-mi:"MI:0078"(nucleotide sequence identification)	psi-mi:"MI:0078"(nucleotide sequence identification)
ensembl:ENST00000341423	rnacentral:URS0000316FA5_9606	intact:EBI-20987118	intact:"INTACT:URS0000316FA5_9606"|mirbase:MIMAT0000083|intact:EBI-16803348	psi-mi:mrna_hmg1(display_short)|psi-mi:high mobility group box 1(display_long)|uniprotkb:HMGB1(gene name)	psi-mi:hsa-mir-26b-5p(display_short)|psi-mi:human micro RNA 26b 5p(display_long)	psi-mi:"MI:2195"(clash)	Helwak A. et al.(2013)	intact:EBI-54261638|doi:10.1016/j.cell.2013.03.043|pubmed:23622248|imex:IM-30030	taxid:9606(human)|taxid:9606(Homo sapiens)	taxid:9606(human)|taxid:9606(Homo sapiens)	psi-mi:"MI:0915"(physical association)	psi-mi:"MI:0469"(European Bioinformatics Institute)	intact:EBI-54278515	intact-miscore:0.4	-	psi-mi:"MI:2275"(regulator target)	psi-mi:"MI:2274"(regulator)	psi-mi:"MI:0497"(neutral component)	psi-mi:"MI:0497"(neutral component)	psi-mi:"MI:0324"(messenger rna)	psi-mi:"MI:2204"(micro rna)	refseq:NM_002128.7(see-also)|ensembl:ENSG00000189403(see-also)|uniprotkb:P09429(gene product)|uniprotkb:A0A024RDR0(gene product)	-	-	-	-	figure legend:Data S1|	taxid:9606(human-293lp-In T-REx)|taxid:9606(Homo sapiens HEK293flp-in T-REX embryonic kidney cell)	-	2024-04-12	2024-05-15	-	-	-	-	-	-	0	0	psi-mi:"MI:0078"(nucleotide sequence identification)	psi-mi:"MI:0078"(nucleotide sequence identification)
ensembl:ENST00000341423	rnacentral:URS00003768C5_9606	intact:EBI-20987118	intact:"INTACT:URS00003768C5_9606"|mirbase:MIMAT0000092|intact:EBI-21019856	psi-mi:mrna_hmg1(display_short)|psi-mi:high mobility group box 1(display_long)|uniprotkb:HMGB1(gene name)	psi-mi:hsa-mir-92a-3p(display_short)|psi-mi:hsa-miR-92a-3p(display_long)	psi-mi:"MI:2195"(clash)	Helwak A. et al.(2013)	intact:EBI-54261638|doi:10.1016/j.cell.2013.03.043|pubmed:23622248|imex:IM-30030	taxid:9606(human)|taxid:9606(Homo sapiens)	taxid:9606(human)|taxid:9606(Homo sapiens)	psi-mi:"MI:0915"(physical association)	psi-mi:"MI:0469"(European Bioinformatics Institute)	intact:EBI-54278531	intact-miscore:0.4	-	psi-mi:"MI:2275"(regulator target)	psi-mi:"MI:2274"(regulator)	psi-mi:"MI:0497"(neutral component)	psi-mi:"MI:0497"(neutral component)	psi-mi:"MI:0324"(messenger rna)	psi-mi:"MI:2204"(micro rna)	refseq:NM_002128.7(see-also)|ensembl:ENSG00000189403(see-also)|uniprotkb:P09429(gene product)|uniprotkb:A0A024RDR0(gene product)	-	-	-	-	figure legend:Data S1|	taxid:9606(human-293lp-In T-REx)|taxid:9606(Homo sapiens HEK293flp-in T-REX embryonic kidney cell)	-	2024-04-12	2024-05-15	-	-	-	-	-	-	0	0	psi-mi:"MI:0078"(nucleotide sequence identification)	psi-mi:"MI:0078"(nucleotide sequence identification)
ensembl:ENST00000369850	rnacentral:URS00000DA6A7_9606	intact:EBI-54281105	mirbase:MIMAT0000226|intact:EBI-54263492	psi-mi:mrna_flna(display_short)|psi-mi:FLNA-202(display_long)|uniprotkb:FLNA(gene name)	psi-mi:"(human) hsamir196a5p"(display_short)|psi-mi:"Homo sapiens (human) hsa-miR-196a-5p"(display_long)	psi-mi:"MI:2195"(clash)	Helwak A. et al.(2013)	intact:EBI-54261638|doi:10.1016/j.cell.2013.03.043|pubmed:23622248|imex:IM-30030	taxid:9606(human)|taxid:9606(Homo sapiens)	taxid:9606(human)|taxid:9606(Homo sapiens)	psi-mi:"MI:0915"(physical association)	psi-mi:"MI:0469"(European Bioinformatics Institute)	intact:EBI-54281136	intact-miscore:0.4	-	psi-mi:"MI:2275"(regulator target)	psi-mi:"MI:2274"(regulator)	psi-mi:"MI:0497"(neutral component)	psi-mi:"MI:0497"(neutral component)	psi-mi:"MI:0324"(messenger rna)	psi-mi:"MI:2204"(micro rna)	ensembl:ENSG00000196924(gene reference)|uniprotkb:P21333(gene product)|uniprotkb:P21333-1(gene product)	-	-	-	-	figure legend:Data S1|	taxid:9606(human-293lp-In T-REx)|taxid:9606(Homo sapiens HEK293flp-in T-REX embryonic kidney cell)	-	2024-04-12	2024-05-15	-	-	-	-	-	-	0	0	psi-mi:"MI:0078"(nucleotide sequence identification)	psi-mi:"MI:0078"(nucleotide sequence identification)
ensembl:ENST00000369850	rnacentral:URS00005540D2_9606	intact:EBI-54281105	mirbase:MIMAT0000078|intact:EBI-54263356	psi-mi:mrna_flna(display_short)|psi-mi:FLNA-202(display_long)|uniprotkb:FLNA(gene name)	psi-mi:hsamir23a3p(display_short)|psi-mi:"Homo sapiens (human) hsa-miR-23a-3p"(display_long)	psi-mi:"MI:2195"(clash)	Helwak A. et al.(2013)	intact:EBI-54261638|doi:10.1016/j.cell.2013.03.043|pubmed:23622248|imex:IM-30030	taxid:9606(human)|taxid:9606(Homo sapiens)	taxid:9606(human)|taxid:9606(Homo sapiens)	psi-mi:"MI:0915"(physical association)	psi-mi:"MI:0469"(European Bioinformatics Institute)	intact:EBI-54281156	intact-miscore:0.4	-	psi-mi:"MI:2275"(regulator target)	psi-mi:"MI:2274"(regulator)	psi-mi:"MI:0497"(neutral component)	psi-mi:"MI:0497"(neutral component)	psi-mi:"MI:0324"(messenger rna)	psi-mi:"MI:2204"(micro rna)	ensembl:ENSG00000196924(gene reference)|uniprotkb:P21333(gene product)|uniprotkb:P21333-1(gene product)	-	-	-	-	figure legend:Data S1|	taxid:9606(human-293lp-In T-REx)|taxid:9606(Homo sapiens HEK293flp-in T-REX embryonic kidney cell)	-	2024-04-12	2024-05-15	-	-	-	-	-	-	0	0	psi-mi:"MI:0078"(nucleotide sequence identification)	psi-mi:"MI:0078"(nucleotide sequence identification)
ensembl:ENST00000369850	rnacentral:URS000075BEBE_9606	intact:EBI-54281105	mirbase:MIMAT0000761|intact:EBI-54261765	psi-mi:mrna_flna(display_short)|psi-mi:FLNA-202(display_long)|uniprotkb:FLNA(gene name)	psi-mi:hsa-mir-324-5p(display_short)|psi-mi:"Homo sapiens (human) hsa-miR-324-5p"(display_long)	psi-mi:"MI:2195"(clash)	Helwak A. et al.(2013)	intact:EBI-54261638|doi:10.1016/j.cell.2013.03.043|pubmed:23622248|imex:IM-30030	taxid:9606(human)|taxid:9606(Homo sapiens)	taxid:9606(human)|taxid:9606(Homo sapiens)	psi-mi:"MI:0915"(physical association)	psi-mi:"MI:0469"(European Bioinformatics Institute)	intact:EBI-54281168	intact-miscore:0.4	-	psi-mi:"MI:2275"(regulator target)	psi-mi:"MI:2274"(regulator)	psi-mi:"MI:0497"(neutral component)	psi-mi:"MI:0497"(neutral component)	psi-mi:"MI:0324"(messenger rna)	psi-mi:"MI:2204"(micro rna)	ensembl:ENSG00000196924(gene reference)|uniprotkb:P21333(gene product)|uniprotkb:P21333-1(gene product)	-	-	-	-	figure legend:Data S1|	taxid:9606(human-293lp-In T-REx)|taxid:9606(Homo sapiens HEK293flp-in T-REX embryonic kidney cell)	-	2024-04-12	2024-05-15	-	-	-	-	-	-	0	0	psi-mi:"MI:0078"(nucleotide sequence identification)	psi-mi:"MI:0078"(nucleotide sequence identification)
ensembl:ENST00000369850	rnacentral:URS0000597BED_9606	intact:EBI-54281105	mirbase:MIMAT0002174|intact:EBI-54261929	psi-mi:mrna_flna(display_short)|psi-mi:FLNA-202(display_long)|uniprotkb:FLNA(gene name)	psi-mi:hsa-mir-484(display_short)|psi-mi:"Homo sapiens (human) hsa-miR-484"(display_long)	psi-mi:"MI:2195"(clash)	Helwak A. et al.(2013)	intact:EBI-54261638|doi:10.1016/j.cell.2013.03.043|pubmed:23622248|imex:IM-30030	taxid:9606(human)|taxid:9606(Homo sapiens)	taxid:9606(human)|taxid:9606(Homo sapiens)	psi-mi:"MI:0915"(physical association)	psi-mi:"MI:0469"(European Bioinformatics Institute)	intact:EBI-54281180	intact-miscore:0.4	-	psi-mi:"MI:2275"(regulator target)	psi-mi:"MI:2274"(regulator)	psi-mi:"MI:0497"(neutral component)	psi-mi:"MI:0497"(neutral component)	psi-mi:"MI:0324"(messenger rna)	psi-mi:"MI:2204"(micro rna)	ensembl:ENSG00000196924(gene reference)|uniprotkb:P21333(gene product)|uniprotkb:P21333-1(gene product)	-	-	-	-	figure legend:Data S1|	taxid:9606(human-293lp-In T-REx)|taxid:9606(Homo sapiens HEK293flp-in T-REX embryonic kidney cell)	-	2024-04-12	2024-05-15	-	-	-	-	-	-	0	0	psi-mi:"MI:0078"(nucleotide sequence identification)	psi-mi:"MI:0078"(nucleotide sequence identification)
ensembl:ENST00000369850	rnacentral:URS00003D5391_9606	intact:EBI-54281105	mirbase:MIMAT0003283|intact:EBI-54262002	psi-mi:mrna_flna(display_short)|psi-mi:FLNA-202(display_long)|uniprotkb:FLNA(gene name)	psi-mi:hsamir6153p(display_short)|psi-mi:"Homo sapiens (human) hsa-miR-615-3p"(display_long)	psi-mi:"MI:2195"(clash)	Helwak A. et al.(2013)	intact:EBI-54261638|doi:10.1016/j.cell.2013.03.043|pubmed:23622248|imex:IM-30030	taxid:9606(human)|taxid:9606(Homo sapiens)	taxid:9606(human)|taxid:9606(Homo sapiens)	psi-mi:"MI:0915"(physical association)	psi-mi:"MI:0469"(European Bioinformatics Institute)	intact:EBI-54281184	intact-miscore:0.4	-	psi-mi:"MI:2275"(regulator target)	psi-mi:"MI:2274"(regulator)	psi-mi:"MI:0497"(neutral component)	psi-mi:"MI:0497"(neutral component)	psi-mi:"MI:0324"(messenger rna)	psi-mi:"MI:2204"(micro rna)	ensembl:ENSG00000196924(gene reference)|uniprotkb:P21333(gene product)|uniprotkb:P21333-1(gene product)	-	-	-	-	figure legend:Data S1|	taxid:9606(human-293lp-In T-REx)|taxid:9606(Homo sapiens HEK293flp-in T-REX embryonic kidney cell)	-	2024-04-12	2024-05-15	-	-	-	-	-	-	0	0	psi-mi:"MI:0078"(nucleotide sequence identification)	psi-mi:"MI:0078"(nucleotide sequence identification)
ensembl:ENST00000369850	rnacentral:URS0000324096_9606	intact:EBI-54281105	intact:"INTACT:URS0000324096_9606"|mirbase:MIMAT0000063|intact:EBI-25591227	psi-mi:mrna_flna(display_short)|psi-mi:FLNA-202(display_long)|uniprotkb:FLNA(gene name)	psi-mi:hsa-let-7b-5p(display_short)|psi-mi:"Homo sapiens (human) hsa-let-7b-5p"(display_long)	psi-mi:"MI:2195"(clash)	Helwak A. et al.(2013)	intact:EBI-54261638|doi:10.1016/j.cell.2013.03.043|pubmed:23622248|imex:IM-30030	taxid:9606(human)|taxid:9606(Homo sapiens)	taxid:9606(human)|taxid:9606(Homo sapiens)	psi-mi:"MI:0915"(physical association)	psi-mi:"MI:0469"(European Bioinformatics Institute)	intact:EBI-54281120	intact-miscore:0.4	-	psi-mi:"MI:2275"(regulator target)	psi-mi:"MI:2274"(regulator)	psi-mi:"MI:0497"(neutral component)	psi-mi:"MI:0497"(neutral component)	psi-mi:"MI:0324"(messenger rna)	psi-mi:"MI:2204"(micro rna)	ensembl:ENSG00000196924(gene reference)|uniprotkb:P21333(gene product)|uniprotkb:P21333-1(gene product)	-	-	-	-	figure legend:Data S1|	taxid:9606(human-293lp-In T-REx)|taxid:9606(Homo sapiens HEK293flp-in T-REX embryonic kidney cell)	-	2024-04-12	2024-05-15	-	-	-	-	-	-	0	0	psi-mi:"MI:0078"(nucleotide sequence identification)	psi-mi:"MI:0078"(nucleotide sequence identification)
ensembl:ENST00000369850	rnacentral:URS00001C770D_9606	intact:EBI-54281105	intact:"INTACT:URS00001C770D_9606"|mirbase:MIMAT0000450|intact:EBI-25372272	psi-mi:mrna_flna(display_short)|psi-mi:FLNA-202(display_long)|uniprotkb:FLNA(gene name)	psi-mi:hsa-mir-149-5p(display_short)|psi-mi:"Homo sapiens (human) hsa-miR-149-5p"(display_long)	psi-mi:"MI:2195"(clash)	Helwak A. et al.(2013)	intact:EBI-54261638|doi:10.1016/j.cell.2013.03.043|pubmed:23622248|imex:IM-30030	taxid:9606(human)|taxid:9606(Homo sapiens)	taxid:9606(human)|taxid:9606(Homo sapiens)	psi-mi:"MI:0915"(physical association)	psi-mi:"MI:0469"(European Bioinformatics Institute)	intact:EBI-54281124	intact-miscore:0.4	-	psi-mi:"MI:2275"(regulator target)	psi-mi:"MI:2274"(regulator)	psi-mi:"MI:0497"(neutral component)	psi-mi:"MI:0497"(neutral component)	psi-mi:"MI:0324"(messenger rna)	psi-mi:"MI:2204"(micro rna)	ensembl:ENSG00000196924(gene reference)|uniprotkb:P21333(gene product)|uniprotkb:P21333-1(gene product)	-	-	-	-	figure legend:Data S1|	taxid:9606(human-293lp-In T-REx)|taxid:9606(Homo sapiens HEK293flp-in T-REX embryonic kidney cell)	-	2024-04-12	2024-05-15	-	-	-	-	-	-	0	0	psi-mi:"MI:0078"(nucleotide sequence identification)	psi-mi:"MI:0078"(nucleotide sequence identification)
ensembl:ENST00000369850	rnacentral:URS00004BCD9C_9606	intact:EBI-54281105	intact:"INTACT:URS00004BCD9C_9606"|mirbase:MIMAT0000069|intact:EBI-20976612	psi-mi:mrna_flna(display_short)|psi-mi:FLNA-202(display_long)|uniprotkb:FLNA(gene name)	psi-mi:hsa-mir-16-5p(display_short)|psi-mi:human micro rna 16 5p(display_long)	psi-mi:"MI:2195"(clash)	Helwak A. et al.(2013)	intact:EBI-54261638|doi:10.1016/j.cell.2013.03.043|pubmed:23622248|imex:IM-30030	taxid:9606(human)|taxid:9606(Homo sapiens)	taxid:9606(human)|taxid:9606(Homo sapiens)	psi-mi:"MI:0915"(physical association)	psi-mi:"MI:0469"(European Bioinformatics Institute)	intact:EBI-54281128	intact-miscore:0.4	-	psi-mi:"MI:2275"(regulator target)	psi-mi:"MI:2274"(regulator)	psi-mi:"MI:0497"(neutral component)	psi-mi:"MI:0497"(neutral component)	psi-mi:"MI:0324"(messenger rna)	psi-mi:"MI:2204"(micro rna)	ensembl:ENSG00000196924(gene reference)|uniprotkb:P21333(gene product)|uniprotkb:P21333-1(gene product)	-	-	-	-	figure legend:Data S1|	taxid:9606(human-293lp-In T-REx)|taxid:9606(Homo sapiens HEK293flp-in T-REX embryonic kidney cell)	-	2024-04-12	2024-05-15	-	-	-	-	-	-	0	0	psi-mi:"MI:0078"(nucleotide sequence identification)	psi-mi:"MI:0078"(nucleotide sequence identification)
ensembl:ENST00000369850	rnacentral:URS00000AA464_9606	intact:EBI-54281105	intact:"INTACT:URS00000AA464_9606"|mirbase:MIMAT0002819|intact:EBI-40202355	psi-mi:mrna_flna(display_short)|psi-mi:FLNA-202(display_long)|uniprotkb:FLNA(gene name)	psi-mi:hsa-mir-193b-3p(display_short)|psi-mi:"Homo sapiens (human) hsa-miR-193b-3p"(display_long)	psi-mi:"MI:2195"(clash)	Helwak A. et al.(2013)	intact:EBI-54261638|doi:10.1016/j.cell.2013.03.043|pubmed:23622248|imex:IM-30030	taxid:9606(human)|taxid:9606(Homo sapiens)	taxid:9606(human)|taxid:9606(Homo sapiens)	psi-mi:"MI:0915"(physical association)	psi-mi:"MI:0469"(European Bioinformatics Institute)	intact:EBI-54281132	intact-miscore:0.4	-	psi-mi:"MI:2275"(regulator target)	psi-mi:"MI:2274"(regulator)	psi-mi:"MI:0497"(neutral component)	psi-mi:"MI:0497"(neutral component)	psi-mi:"MI:0324"(messenger rna)	psi-mi:"MI:2204"(micro rna)	ensembl:ENSG00000196924(gene reference)|uniprotkb:P21333(gene product)|uniprotkb:P21333-1(gene product)	-	-	-	-	figure legend:Data S1|	taxid:9606(human-293lp-In T-REx)|taxid:9606(Homo sapiens HEK293flp-in T-REX embryonic kidney cell)	-	2024-04-12	2024-05-15	-	-	-	-	-	-	0	0	psi-mi:"MI:0078"(nucleotide sequence identification)	psi-mi:"MI:0078"(nucleotide sequence identification)
ensembl:ENST00000369850	rnacentral:URS0000192F9C_9606	intact:EBI-54281105	intact:"INTACT:URS0000192F9C_9606"|mirbase:MIMAT0000617|intact:EBI-25420129	psi-mi:mrna_flna(display_short)|psi-mi:FLNA-202(display_long)|uniprotkb:FLNA(gene name)	psi-mi:hsa-mir-200c-3p(display_short)|psi-mi:"Homo sapiens (human) hsa-miR-200c-3p"(display_long)	psi-mi:"MI:2195"(clash)	Helwak A. et al.(2013)	intact:EBI-54261638|doi:10.1016/j.cell.2013.03.043|pubmed:23622248|imex:IM-30030	taxid:9606(human)|taxid:9606(Homo sapiens)	taxid:9606(human)|taxid:9606(Homo sapiens)	psi-mi:"MI:0915"(physical association)	psi-mi:"MI:0469"(European Bioinformatics Institute)	intact:EBI-54281140	intact-miscore:0.4	-	psi-mi:"MI:2275"(regulator target)	psi-mi:"MI:2274"(regulator)	psi-mi:"MI:0497"(neutral component)	psi-mi:"MI:0497"(neutral component)	psi-mi:"MI:0324"(messenger rna)	psi-mi:"MI:2204"(micro rna)	ensembl:ENSG00000196924(gene reference)|uniprotkb:P21333(gene product)|uniprotkb:P21333-1(gene product)	-	-	-	-	figure legend:Data S1|	taxid:9606(human-293lp-In T-REx)|taxid:9606(Homo sapiens HEK293flp-in T-REX embryonic kidney cell)	-	2024-04-12	2024-05-15	-	-	-	-	-	-	0	0	psi-mi:"MI:0078"(nucleotide sequence identification)	psi-mi:"MI:0078"(nucleotide sequence identification)
ensembl:ENST00000369850	rnacentral:URS0000574A2C_9606	intact:EBI-54281105	intact:"INTACT:URS0000574A2C_9606"|mirbase:MIMAT0000075|intact:EBI-21019547	psi-mi:mrna_flna(display_short)|psi-mi:FLNA-202(display_long)|uniprotkb:FLNA(gene name)	psi-mi:hsa-mir-20a(display_short)|psi-mi:microRNA 20a-5p(display_long)	psi-mi:"MI:2195"(clash)	Helwak A. et al.(2013)	intact:EBI-54261638|doi:10.1016/j.cell.2013.03.043|pubmed:23622248|imex:IM-30030	taxid:9606(human)|taxid:9606(Homo sapiens)	taxid:9606(human)|taxid:9606(Homo sapiens)	psi-mi:"MI:0915"(physical association)	psi-mi:"MI:0469"(European Bioinformatics Institute)	intact:EBI-54281144	intact-miscore:0.4	-	psi-mi:"MI:2275"(regulator target)	psi-mi:"MI:2274"(regulator)	psi-mi:"MI:0497"(neutral component)	psi-mi:"MI:0497"(neutral component)	psi-mi:"MI:0324"(messenger rna)	psi-mi:"MI:2204"(micro rna)	ensembl:ENSG00000196924(gene reference)|uniprotkb:P21333(gene product)|uniprotkb:P21333-1(gene product)	-	-	-	-	figure legend:Data S1|	taxid:9606(human-293lp-In T-REx)|taxid:9606(Homo sapiens HEK293flp-in T-REX embryonic kidney cell)	-	2024-04-12	2024-05-15	-	-	-	-	-	-	0	0	psi-mi:"MI:0078"(nucleotide sequence identification)	psi-mi:"MI:0078"(nucleotide sequence identification)
ensembl:ENST00000369850	rnacentral:URS0000170CF4_9606	intact:EBI-54281105	intact:"INTACT:URS0000170CF4_9606"|mirbase:MIMAT0000278|intact:EBI-20560157	psi-mi:mrna_flna(display_short)|psi-mi:FLNA-202(display_long)|uniprotkb:FLNA(gene name)	psi-mi:hsa-mir-221-3p(display_short)|psi-mi:microRNA 221 3p(display_long)	psi-mi:"MI:2195"(clash)	Helwak A. et al.(2013)	intact:EBI-54261638|doi:10.1016/j.cell.2013.03.043|pubmed:23622248|imex:IM-30030	taxid:9606(human)|taxid:9606(Homo sapiens)	taxid:9606(human)|taxid:9606(Homo sapiens)	psi-mi:"MI:0915"(physical association)	psi-mi:"MI:0469"(European Bioinformatics Institute)	intact:EBI-54281148	intact-miscore:0.4	-	psi-mi:"MI:2275"(regulator target)	psi-mi:"MI:2274"(regulator)	psi-mi:"MI:0497"(neutral component)	psi-mi:"MI:0497"(neutral component)	psi-mi:"MI:0324"(messenger rna)	psi-mi:"MI:2204"(micro rna)	ensembl:ENSG00000196924(gene reference)|uniprotkb:P21333(gene product)|uniprotkb:P21333-1(gene product)	-	-	-	-	figure legend:Data S1|	taxid:9606(human-293lp-In T-REx)|taxid:9606(Homo sapiens HEK293flp-in T-REX embryonic kidney cell)	-	2024-04-12	2024-05-15	-	-	-	-	-	-	0	0	psi-mi:"MI:0078"(nucleotide sequence identification)	psi-mi:"MI:0078"(nucleotide sequence identification)
ensembl:ENST00000369850	rnacentral:URS00002C6949_9606	intact:EBI-54281105	intact:"INTACT:URS00002C6949_9606"|mirbase:MIMAT0000279|intact:EBI-22266552	psi-mi:mrna_flna(display_short)|psi-mi:FLNA-202(display_long)|uniprotkb:FLNA(gene name)	psi-mi:hsa-mir-222-3p(display_short)|psi-mi:"Homo sapiens (human) hsa-miR-222-3p"(display_long)	psi-mi:"MI:2195"(clash)	Helwak A. et al.(2013)	intact:EBI-54261638|doi:10.1016/j.cell.2013.03.043|pubmed:23622248|imex:IM-30030	taxid:9606(human)|taxid:9606(Homo sapiens)	taxid:9606(human)|taxid:9606(Homo sapiens)	psi-mi:"MI:0915"(physical association)	psi-mi:"MI:0469"(European Bioinformatics Institute)	intact:EBI-54281152	intact-miscore:0.4	-	psi-mi:"MI:2275"(regulator target)	psi-mi:"MI:2274"(regulator)	psi-mi:"MI:0497"(neutral component)	psi-mi:"MI:0497"(neutral component)	psi-mi:"MI:0324"(messenger rna)	psi-mi:"MI:2204"(micro rna)	ensembl:ENSG00000196924(gene reference)|uniprotkb:P21333(gene product)|uniprotkb:P21333-1(gene product)	-	-	-	-	figure legend:Data S1|	taxid:9606(human-293lp-In T-REx)|taxid:9606(Homo sapiens HEK293flp-in T-REX embryonic kidney cell)	-	2024-04-12	2024-05-15	-	-	-	-	-	-	0	0	psi-mi:"MI:0078"(nucleotide sequence identification)	psi-mi:"MI:0078"(nucleotide sequence identification)
ensembl:ENST00000369850	rnacentral:URS00004E57E7_9606	intact:EBI-54281105	intact:"INTACT:URS00004E57E7_9606"|mirbase:MIMAT0000418|intact:EBI-26359261	psi-mi:mrna_flna(display_short)|psi-mi:FLNA-202(display_long)|uniprotkb:FLNA(gene name)	psi-mi:hsa-mir-23-3p(display_short)|psi-mi:"Homo sapiens (human) hsa-miR-23b-3p"(display_long)	psi-mi:"MI:2195"(clash)	Helwak A. et al.(2013)	intact:EBI-54261638|doi:10.1016/j.cell.2013.03.043|pubmed:23622248|imex:IM-30030	taxid:9606(human)|taxid:9606(Homo sapiens)	taxid:9606(human)|taxid:9606(Homo sapiens)	psi-mi:"MI:0915"(physical association)	psi-mi:"MI:0469"(European Bioinformatics Institute)	intact:EBI-54281160	intact-miscore:0.4	-	psi-mi:"MI:2275"(regulator target)	psi-mi:"MI:2274"(regulator)	psi-mi:"MI:0497"(neutral component)	psi-mi:"MI:0497"(neutral component)	psi-mi:"MI:0324"(messenger rna)	psi-mi:"MI:2204"(micro rna)	ensembl:ENSG00000196924(gene reference)|uniprotkb:P21333(gene product)|uniprotkb:P21333-1(gene product)	-	-	-	-	figure legend:Data S1|	taxid:9606(human-293lp-In T-REx)|taxid:9606(Homo sapiens HEK293flp-in T-REX embryonic kidney cell)	-	2024-04-12	2024-05-15	-	-	-	-	-	-	0	0	psi-mi:"MI:0078"(nucleotide sequence identification)	psi-mi:"MI:0078"(nucleotide sequence identification)
ensembl:ENST00000369850	rnacentral:URS00005416E3_9606	intact:EBI-54281105	intact:"INTACT:URS00005416E3_9606"|mirbase:MIMAT0000089|intact:EBI-30857245	psi-mi:mrna_flna(display_short)|psi-mi:FLNA-202(display_long)|uniprotkb:FLNA(gene name)	psi-mi:hsa-mir-31-5p(display_short)|psi-mi:"Homo sapiens (human) hsa-miR-31-5p"(display_long)	psi-mi:"MI:2195"(clash)	Helwak A. et al.(2013)	intact:EBI-54261638|doi:10.1016/j.cell.2013.03.043|pubmed:23622248|imex:IM-30030	taxid:9606(human)|taxid:9606(Homo sapiens)	taxid:9606(human)|taxid:9606(Homo sapiens)	psi-mi:"MI:0915"(physical association)	psi-mi:"MI:0469"(European Bioinformatics Institute)	intact:EBI-54281164	intact-miscore:0.4	-	psi-mi:"MI:2275"(regulator target)	psi-mi:"MI:2274"(regulator)	psi-mi:"MI:0497"(neutral component)	psi-mi:"MI:0497"(neutral component)	psi-mi:"MI:0324"(messenger rna)	psi-mi:"MI:2204"(micro rna)	ensembl:ENSG00000196924(gene reference)|uniprotkb:P21333(gene product)|uniprotkb:P21333-1(gene product)	-	-	-	-	figure legend:Data S1|	taxid:9606(human-293lp-In T-REx)|taxid:9606(Homo sapiens HEK293flp-in T-REX embryonic kidney cell)	-	2024-04-12	2024-05-15	-	-	-	-	-	-	0	0	psi-mi:"MI:0078"(nucleotide sequence identification)	psi-mi:"MI:0078"(nucleotide sequence identification)
ensembl:ENST00000369850	rnacentral:URS00003DDE27_9606	intact:EBI-54281105	intact:"INTACT:URS00003DDE27_9606"|mirbase:MIMAT0000760|intact:EBI-26618344	psi-mi:mrna_flna(display_short)|psi-mi:FLNA-202(display_long)|uniprotkb:FLNA(gene name)	psi-mi:hsa-mir-331-3p(display_short)|psi-mi:"Homo sapiens (human) hsa-miR-331-3p"(display_long)	psi-mi:"MI:2195"(clash)	Helwak A. et al.(2013)	intact:EBI-54261638|doi:10.1016/j.cell.2013.03.043|pubmed:23622248|imex:IM-30030	taxid:9606(human)|taxid:9606(Homo sapiens)	taxid:9606(human)|taxid:9606(Homo sapiens)	psi-mi:"MI:0915"(physical association)	psi-mi:"MI:0469"(European Bioinformatics Institute)	intact:EBI-54281172	intact-miscore:0.4	-	psi-mi:"MI:2275"(regulator target)	psi-mi:"MI:2274"(regulator)	psi-mi:"MI:0497"(neutral component)	psi-mi:"MI:0497"(neutral component)	psi-mi:"MI:0324"(messenger rna)	psi-mi:"MI:2204"(micro rna)	ensembl:ENSG00000196924(gene reference)|uniprotkb:P21333(gene product)|uniprotkb:P21333-1(gene product)	-	-	-	-	figure legend:Data S1|	taxid:9606(human-293lp-In T-REx)|taxid:9606(Homo sapiens HEK293flp-in T-REX embryonic kidney cell)	-	2024-04-12	2024-05-15	-	-	-	-	-	-	0	0	psi-mi:"MI:0078"(nucleotide sequence identification)	psi-mi:"MI:0078"(nucleotide sequence identification)
ensembl:ENST00000369850	rnacentral:URS00000451A1_9606	intact:EBI-54281105	intact:"INTACT:URS00000451A1_9606"|mirbase:MIMAT0000732|intact:EBI-54262178	psi-mi:mrna_flna(display_short)|psi-mi:FLNA-202(display_long)|uniprotkb:FLNA(gene name)	psi-mi:hsamir378a3p(display_short)|psi-mi:"Homo sapiens (human) hsa-miR-378a-3p"(display_long)	psi-mi:"MI:2195"(clash)	Helwak A. et al.(2013)	intact:EBI-54261638|doi:10.1016/j.cell.2013.03.043|pubmed:23622248|imex:IM-30030	taxid:9606(human)|taxid:9606(Homo sapiens)	taxid:9606(human)|taxid:9606(Homo sapiens)	psi-mi:"MI:0915"(physical association)	psi-mi:"MI:0469"(European Bioinformatics Institute)	intact:EBI-54281176	intact-miscore:0.4	-	psi-mi:"MI:2275"(regulator target)	psi-mi:"MI:2274"(regulator)	psi-mi:"MI:0497"(neutral component)	psi-mi:"MI:0497"(neutral component)	psi-mi:"MI:0324"(messenger rna)	psi-mi:"MI:2204"(micro rna)	ensembl:ENSG00000196924(gene reference)|uniprotkb:P21333(gene product)|uniprotkb:P21333-1(gene product)	-	-	-	-	figure legend:Data S1|	taxid:9606(human-293lp-In T-REx)|taxid:9606(Homo sapiens HEK293flp-in T-REX embryonic kidney cell)	-	2024-04-12	2024-05-15	-	-	-	-	-	-	0	0	psi-mi:"MI:0078"(nucleotide sequence identification)	psi-mi:"MI:0078"(nucleotide sequence identification)
ensembl:ENST00000369850	rnacentral:URS00003768C5_9606	intact:EBI-54281105	intact:"INTACT:URS00003768C5_9606"|mirbase:MIMAT0000092|intact:EBI-21019856	psi-mi:mrna_flna(display_short)|psi-mi:FLNA-202(display_long)|uniprotkb:FLNA(gene name)	psi-mi:hsa-mir-92a-3p(display_short)|psi-mi:hsa-miR-92a-3p(display_long)	psi-mi:"MI:2195"(clash)	Helwak A. et al.(2013)	intact:EBI-54261638|doi:10.1016/j.cell.2013.03.043|pubmed:23622248|imex:IM-30030	taxid:9606(human)|taxid:9606(Homo sapiens)	taxid:9606(human)|taxid:9606(Homo sapiens)	psi-mi:"MI:0915"(physical association)	psi-mi:"MI:0469"(European Bioinformatics Institute)	intact:EBI-54281188	intact-miscore:0.4	-	psi-mi:"MI:2275"(regulator target)	psi-mi:"MI:2274"(regulator)	psi-mi:"MI:0497"(neutral component)	psi-mi:"MI:0497"(neutral component)	psi-mi:"MI:0324"(messenger rna)	psi-mi:"MI:2204"(micro rna)	ensembl:ENSG00000196924(gene reference)|uniprotkb:P21333(gene product)|uniprotkb:P21333-1(gene product)	-	-	-	-	figure legend:Data S1|	taxid:9606(human-293lp-In T-REx)|taxid:9606(Homo sapiens HEK293flp-in T-REX embryonic kidney cell)	-	2024-04-12	2024-05-15	-	-	-	-	-	-	0	0	psi-mi:"MI:0078"(nucleotide sequence identification)	psi-mi:"MI:0078"(nucleotide sequence identification)
ensembl:ENST00000369850	rnacentral:URS000025576D_9606	intact:EBI-54281105	intact:"INTACT:URS000025576D_9606"|mirbase:MIMAT0003218|intact:EBI-25469558	psi-mi:mrna_flna(display_short)|psi-mi:FLNA-202(display_long)|uniprotkb:FLNA(gene name)	psi-mi:hsa-mir-92b-3p(display_short)|psi-mi:"Homo sapiens (human) hsa-miR-92b-3p"(display_long)	psi-mi:"MI:2195"(clash)	Helwak A. et al.(2013)	intact:EBI-54261638|doi:10.1016/j.cell.2013.03.043|pubmed:23622248|imex:IM-30030	taxid:9606(human)|taxid:9606(Homo sapiens)	taxid:9606(human)|taxid:9606(Homo sapiens)	psi-mi:"MI:0915"(physical association)	psi-mi:"MI:0469"(European Bioinformatics Institute)	intact:EBI-54281192	intact-miscore:0.4	-	psi-mi:"MI:2275"(regulator target)	psi-mi:"MI:2274"(regulator)	psi-mi:"MI:0497"(neutral component)	psi-mi:"MI:0497"(neutral component)	psi-mi:"MI:0324"(messenger rna)	psi-mi:"MI:2204"(micro rna)	ensembl:ENSG00000196924(gene reference)|uniprotkb:P21333(gene product)|uniprotkb:P21333-1(gene product)	-	-	-	-	figure legend:Data S1|	taxid:9606(human-293lp-In T-REx)|taxid:9606(Homo sapiens HEK293flp-in T-REX embryonic kidney cell)	-	2024-04-12	2024-05-15	-	-	-	-	-	-	0	0	psi-mi:"MI:0078"(nucleotide sequence identification)	psi-mi:"MI:0078"(nucleotide sequence identification)
ensembl:ENST00000468812	rnacentral:URS00002971AB_9606	intact:EBI-54305474	mirbase:MIMAT0005577|intact:EBI-54262925	psi-mi:mrna_ppia(display_short)|psi-mi:PPIA-204(display_long)|uniprotkb:PPIA(gene name)	psi-mi:"(human) hsamir12263p"(display_short)|psi-mi:"Homo sapiens (human) hsa-miR-1226-3p"(display_long)	psi-mi:"MI:2195"(clash)	Helwak A. et al.(2013)	intact:EBI-54261638|doi:10.1016/j.cell.2013.03.043|pubmed:23622248|imex:IM-30030	taxid:9606(human)|taxid:9606(Homo sapiens)	taxid:9606(human)|taxid:9606(Homo sapiens)	psi-mi:"MI:0915"(physical association)	psi-mi:"MI:0469"(European Bioinformatics Institute)	intact:EBI-54305488	intact-miscore:0.4	-	psi-mi:"MI:2275"(regulator target)	psi-mi:"MI:2274"(regulator)	psi-mi:"MI:0497"(neutral component)	psi-mi:"MI:0497"(neutral component)	psi-mi:"MI:0324"(messenger rna)	psi-mi:"MI:2204"(micro rna)	ensembl:ENSG00000196262(gene reference)|uniprotkb:P62937(gene product)|uniprotkb:V9HWF5(gene product)|uniprotkb:P62937-1(gene product)	-	-	-	-	figure legend:Data S1|	taxid:9606(human-293lp-In T-REx)|taxid:9606(Homo sapiens HEK293flp-in T-REX embryonic kidney cell)	-	2024-04-15	2024-05-15	-	-	-	-	-	-	0	0	psi-mi:"MI:0078"(nucleotide sequence identification)	psi-mi:"MI:0078"(nucleotide sequence identification)
ensembl:ENST00000468812	rnacentral:URS00004B1671_9606	intact:EBI-54305474	mirbase:MIMAT0005951|intact:EBI-54266046	psi-mi:mrna_ppia(display_short)|psi-mi:PPIA-204(display_long)|uniprotkb:PPIA(gene name)	psi-mi:hsamir13073p(display_short)|psi-mi:"Homo sapiens (human) hsa-miR-1307-3p"(display_long)	psi-mi:"MI:2195"(clash)	Helwak A. et al.(2013)	intact:EBI-54261638|doi:10.1016/j.cell.2013.03.043|pubmed:23622248|imex:IM-30030	taxid:9606(human)|taxid:9606(Homo sapiens)	taxid:9606(human)|taxid:9606(Homo sapiens)	psi-mi:"MI:0915"(physical association)	psi-mi:"MI:0469"(European Bioinformatics Institute)	intact:EBI-54305492	intact-miscore:0.4	-	psi-mi:"MI:2275"(regulator target)	psi-mi:"MI:2274"(regulator)	psi-mi:"MI:0497"(neutral component)	psi-mi:"MI:0497"(neutral component)	psi-mi:"MI:0324"(messenger rna)	psi-mi:"MI:2204"(micro rna)	ensembl:ENSG00000196262(gene reference)|uniprotkb:P62937(gene product)|uniprotkb:V9HWF5(gene product)|uniprotkb:P62937-1(gene product)	-	-	-	-	figure legend:Data S1|	taxid:9606(human-293lp-In T-REx)|taxid:9606(Homo sapiens HEK293flp-in T-REX embryonic kidney cell)	-	2024-04-15	2024-05-15	-	-	-	-	-	-	0	0	psi-mi:"MI:0078"(nucleotide sequence identification)	psi-mi:"MI:0078"(nucleotide sequence identification)
ensembl:ENST00000468812	rnacentral:URS00004131FE_9606	intact:EBI-54305474	mirbase:MIMAT0002891|intact:EBI-54262602	psi-mi:mrna_ppia(display_short)|psi-mi:PPIA-204(display_long)|uniprotkb:PPIA(gene name)	psi-mi:"(human) hsamir18a3p"(display_short)|psi-mi:"Homo sapiens (human) hsa-miR-18a-3p"(display_long)	psi-mi:"MI:2195"(clash)	Helwak A. et al.(2013)	intact:EBI-54261638|doi:10.1016/j.cell.2013.03.043|pubmed:23622248|imex:IM-30030	taxid:9606(human)|taxid:9606(Homo sapiens)	taxid:9606(human)|taxid:9606(Homo sapiens)	psi-mi:"MI:0915"(physical association)	psi-mi:"MI:0469"(European Bioinformatics Institute)	intact:EBI-54305500	intact-miscore:0.4	-	psi-mi:"MI:2275"(regulator target)	psi-mi:"MI:2274"(regulator)	psi-mi:"MI:0497"(neutral component)	psi-mi:"MI:0497"(neutral component)	psi-mi:"MI:0324"(messenger rna)	psi-mi:"MI:2204"(micro rna)	ensembl:ENSG00000196262(gene reference)|uniprotkb:P62937(gene product)|uniprotkb:V9HWF5(gene product)|uniprotkb:P62937-1(gene product)	-	-	-	-	figure legend:Data S1|	taxid:9606(human-293lp-In T-REx)|taxid:9606(Homo sapiens HEK293flp-in T-REX embryonic kidney cell)	-	2024-04-15	2024-05-15	-	-	-	-	-	-	0	0	psi-mi:"MI:0078"(nucleotide sequence identification)	psi-mi:"MI:0078"(nucleotide sequence identification)
ensembl:ENST00000468812	rnacentral:URS000061E740_9606	intact:EBI-54305474	mirbase:MIMAT0000227|intact:EBI-54262642	psi-mi:mrna_ppia(display_short)|psi-mi:PPIA-204(display_long)|uniprotkb:PPIA(gene name)	psi-mi:hsamir1973p(display_short)|psi-mi:"Homo sapiens (human) hsa-miR-197-3p"(display_long)	psi-mi:"MI:2195"(clash)	Helwak A. et al.(2013)	intact:EBI-54261638|doi:10.1016/j.cell.2013.03.043|pubmed:23622248|imex:IM-30030	taxid:9606(human)|taxid:9606(Homo sapiens)	taxid:9606(human)|taxid:9606(Homo sapiens)	psi-mi:"MI:0915"(physical association)	psi-mi:"MI:0469"(European Bioinformatics Institute)	intact:EBI-54305508	intact-miscore:0.4	-	psi-mi:"MI:2275"(regulator target)	psi-mi:"MI:2274"(regulator)	psi-mi:"MI:0497"(neutral component)	psi-mi:"MI:0497"(neutral component)	psi-mi:"MI:0324"(messenger rna)	psi-mi:"MI:2204"(micro rna)	ensembl:ENSG00000196262(gene reference)|uniprotkb:P62937(gene product)|uniprotkb:V9HWF5(gene product)|uniprotkb:P62937-1(gene product)	-	-	-	-	figure legend:Data S1|	taxid:9606(human-293lp-In T-REx)|taxid:9606(Homo sapiens HEK293flp-in T-REX embryonic kidney cell)	-	2024-04-15	2024-05-15	-	-	-	-	-	-	0	0	psi-mi:"MI:0078"(nucleotide sequence identification)	psi-mi:"MI:0078"(nucleotide sequence identification)
ensembl:ENST00000468812	rnacentral:URS000020D84A_9606	intact:EBI-54305474	mirbase:MIMAT0000275|intact:EBI-54262363	psi-mi:mrna_ppia(display_short)|psi-mi:PPIA-204(display_long)|uniprotkb:PPIA(gene name)	psi-mi:"(human) hsamir2185p"(display_short)|psi-mi:"Homo sapiens (human) hsa-miR-218-5p"(display_long)	psi-mi:"MI:2195"(clash)	Helwak A. et al.(2013)	intact:EBI-54261638|doi:10.1016/j.cell.2013.03.043|pubmed:23622248|imex:IM-30030	taxid:9606(human)|taxid:9606(Homo sapiens)	taxid:9606(human)|taxid:9606(Homo sapiens)	psi-mi:"MI:0915"(physical association)	psi-mi:"MI:0469"(European Bioinformatics Institute)	intact:EBI-54305512	intact-miscore:0.4	-	psi-mi:"MI:2275"(regulator target)	psi-mi:"MI:2274"(regulator)	psi-mi:"MI:0497"(neutral component)	psi-mi:"MI:0497"(neutral component)	psi-mi:"MI:0324"(messenger rna)	psi-mi:"MI:2204"(micro rna)	ensembl:ENSG00000196262(gene reference)|uniprotkb:P62937(gene product)|uniprotkb:V9HWF5(gene product)|uniprotkb:P62937-1(gene product)	-	-	-	-	figure legend:Data S1|	taxid:9606(human-293lp-In T-REx)|taxid:9606(Homo sapiens HEK293flp-in T-REX embryonic kidney cell)	-	2024-04-15	2024-05-15	-	-	-	-	-	-	0	0	psi-mi:"MI:0078"(nucleotide sequence identification)	psi-mi:"MI:0078"(nucleotide sequence identification)
ensembl:ENST00000468812	rnacentral:URS0000237FB8_9606	intact:EBI-54305474	intact:EBI-54305520|mirbase:MIMAT0004674	psi-mi:mrna_ppia(display_short)|psi-mi:PPIA-204(display_long)|uniprotkb:PPIA(gene name)	psi-mi:hsamir30c13p(display_short)|psi-mi:"Homo sapiens (human) hsa-miR-30c-1-3p"(display_long)	psi-mi:"MI:2195"(clash)	Helwak A. et al.(2013)	intact:EBI-54261638|doi:10.1016/j.cell.2013.03.043|pubmed:23622248|imex:IM-30030	taxid:9606(human)|taxid:9606(Homo sapiens)	taxid:9606(human)|taxid:9606(Homo sapiens)	psi-mi:"MI:0915"(physical association)	psi-mi:"MI:0469"(European Bioinformatics Institute)	intact:EBI-54305525	intact-miscore:0.4	-	psi-mi:"MI:2275"(regulator target)	psi-mi:"MI:2274"(regulator)	psi-mi:"MI:0497"(neutral component)	psi-mi:"MI:0497"(neutral component)	psi-mi:"MI:0324"(messenger rna)	psi-mi:"MI:2204"(micro rna)	ensembl:ENSG00000196262(gene reference)|uniprotkb:P62937(gene product)|uniprotkb:V9HWF5(gene product)|uniprotkb:P62937-1(gene product)	-	-	-	-	figure legend:Data S1|	taxid:9606(human-293lp-In T-REx)|taxid:9606(Homo sapiens HEK293flp-in T-REX embryonic kidney cell)	-	2024-04-15	2024-05-15	-	-	-	-	-	-	0	0	psi-mi:"MI:0078"(nucleotide sequence identification)	psi-mi:"MI:0078"(nucleotide sequence identification)
ensembl:ENST00000468812	rnacentral:URS0000381B86_9606	intact:EBI-54305474	mirbase:MIMAT0015085|intact:EBI-54264509	psi-mi:mrna_ppia(display_short)|psi-mi:PPIA-204(display_long)|uniprotkb:PPIA(gene name)	psi-mi:hsamir32003p(display_short)|psi-mi:"Homo sapiens (human) hsa-miR-3200-3p"(display_long)	psi-mi:"MI:2195"(clash)	Helwak A. et al.(2013)	intact:EBI-54261638|doi:10.1016/j.cell.2013.03.043|pubmed:23622248|imex:IM-30030	taxid:9606(human)|taxid:9606(Homo sapiens)	taxid:9606(human)|taxid:9606(Homo sapiens)	psi-mi:"MI:0915"(physical association)	psi-mi:"MI:0469"(European Bioinformatics Institute)	intact:EBI-54305533	intact-miscore:0.4	-	psi-mi:"MI:2275"(regulator target)	psi-mi:"MI:2274"(regulator)	psi-mi:"MI:0497"(neutral component)	psi-mi:"MI:0497"(neutral component)	psi-mi:"MI:0324"(messenger rna)	psi-mi:"MI:2204"(micro rna)	ensembl:ENSG00000196262(gene reference)|uniprotkb:P62937(gene product)|uniprotkb:V9HWF5(gene product)|uniprotkb:P62937-1(gene product)	-	-	-	-	figure legend:Data S1|	taxid:9606(human-293lp-In T-REx)|taxid:9606(Homo sapiens HEK293flp-in T-REX embryonic kidney cell)	-	2024-04-15	2024-05-15	-	-	-	-	-	-	0	0	psi-mi:"MI:0078"(nucleotide sequence identification)	psi-mi:"MI:0078"(nucleotide sequence identification)
ensembl:ENST00000468812	rnacentral:URS00003CF1AD_9606	intact:EBI-54305474	mirbase:MIMAT0000510|intact:EBI-54262435	psi-mi:mrna_ppia(display_short)|psi-mi:PPIA-204(display_long)|uniprotkb:PPIA(gene name)	psi-mi:"(human) hsamir320a3p"(display_short)|psi-mi:"Homo sapiens (human) hsa-miR-320a-3p"(display_long)	psi-mi:"MI:2195"(clash)	Helwak A. et al.(2013)	intact:EBI-54261638|doi:10.1016/j.cell.2013.03.043|pubmed:23622248|imex:IM-30030	taxid:9606(human)|taxid:9606(Homo sapiens)	taxid:9606(human)|taxid:9606(Homo sapiens)	psi-mi:"MI:0915"(physical association)	psi-mi:"MI:0469"(European Bioinformatics Institute)	intact:EBI-54305537	intact-miscore:0.4	-	psi-mi:"MI:2275"(regulator target)	psi-mi:"MI:2274"(regulator)	psi-mi:"MI:0497"(neutral component)	psi-mi:"MI:0497"(neutral component)	psi-mi:"MI:0324"(messenger rna)	psi-mi:"MI:2204"(micro rna)	ensembl:ENSG00000196262(gene reference)|uniprotkb:P62937(gene product)|uniprotkb:V9HWF5(gene product)|uniprotkb:P62937-1(gene product)	-	-	-	-	figure legend:Data S1|	taxid:9606(human-293lp-In T-REx)|taxid:9606(Homo sapiens HEK293flp-in T-REX embryonic kidney cell)	-	2024-04-15	2024-05-15	-	-	-	-	-	-	0	0	psi-mi:"MI:0078"(nucleotide sequence identification)	psi-mi:"MI:0078"(nucleotide sequence identification)
ensembl:ENST00000468812	rnacentral:URS000058BF17_9606	intact:EBI-54305474	mirbase:MIMAT0005792|intact:EBI-54266496	psi-mi:mrna_ppia(display_short)|psi-mi:PPIA-204(display_long)|uniprotkb:PPIA(gene name)	psi-mi:hsamir320b(display_short)|psi-mi:"Homo sapiens (human) hsa-miR-320b"(display_long)	psi-mi:"MI:2195"(clash)	Helwak A. et al.(2013)	intact:EBI-54261638|doi:10.1016/j.cell.2013.03.043|pubmed:23622248|imex:IM-30030	taxid:9606(human)|taxid:9606(Homo sapiens)	taxid:9606(human)|taxid:9606(Homo sapiens)	psi-mi:"MI:0915"(physical association)	psi-mi:"MI:0469"(European Bioinformatics Institute)	intact:EBI-54305541	intact-miscore:0.4	-	psi-mi:"MI:2275"(regulator target)	psi-mi:"MI:2274"(regulator)	psi-mi:"MI:0497"(neutral component)	psi-mi:"MI:0497"(neutral component)	psi-mi:"MI:0324"(messenger rna)	psi-mi:"MI:2204"(micro rna)	ensembl:ENSG00000196262(gene reference)|uniprotkb:P62937(gene product)|uniprotkb:V9HWF5(gene product)|uniprotkb:P62937-1(gene product)	-	-	-	-	figure legend:Data S1|	taxid:9606(human-293lp-In T-REx)|taxid:9606(Homo sapiens HEK293flp-in T-REX embryonic kidney cell)	-	2024-04-15	2024-05-15	-	-	-	-	-	-	0	0	psi-mi:"MI:0078"(nucleotide sequence identification)	psi-mi:"MI:0078"(nucleotide sequence identification)
ensembl:ENST00000468812	rnacentral:URS000075BEBE_9606	intact:EBI-54305474	mirbase:MIMAT0000761|intact:EBI-54261765	psi-mi:mrna_ppia(display_short)|psi-mi:PPIA-204(display_long)|uniprotkb:PPIA(gene name)	psi-mi:hsa-mir-324-5p(display_short)|psi-mi:"Homo sapiens (human) hsa-miR-324-5p"(display_long)	psi-mi:"MI:2195"(clash)	Helwak A. et al.(2013)	intact:EBI-54261638|doi:10.1016/j.cell.2013.03.043|pubmed:23622248|imex:IM-30030	taxid:9606(human)|taxid:9606(Homo sapiens)	taxid:9606(human)|taxid:9606(Homo sapiens)	psi-mi:"MI:0915"(physical association)	psi-mi:"MI:0469"(European Bioinformatics Institute)	intact:EBI-54305545	intact-miscore:0.4	-	psi-mi:"MI:2275"(regulator target)	psi-mi:"MI:2274"(regulator)	psi-mi:"MI:0497"(neutral component)	psi-mi:"MI:0497"(neutral component)	psi-mi:"MI:0324"(messenger rna)	psi-mi:"MI:2204"(micro rna)	ensembl:ENSG00000196262(gene reference)|uniprotkb:P62937(gene product)|uniprotkb:V9HWF5(gene product)|uniprotkb:P62937-1(gene product)	-	-	-	-	figure legend:Data S1|	taxid:9606(human-293lp-In T-REx)|taxid:9606(Homo sapiens HEK293flp-in T-REX embryonic kidney cell)	-	2024-04-15	2024-05-15	-	-	-	-	-	-	0	0	psi-mi:"MI:0078"(nucleotide sequence identification)	psi-mi:"MI:0078"(nucleotide sequence identification)
ensembl:ENST00000468812	rnacentral:URS00005A8080_9606	intact:EBI-54305474	mirbase:MIMAT0004694|intact:EBI-54267808	psi-mi:mrna_ppia(display_short)|psi-mi:PPIA-204(display_long)|uniprotkb:PPIA(gene name)	psi-mi:hsamir3425p(display_short)|psi-mi:"Homo sapiens (human) hsa-miR-342-5p"(display_long)	psi-mi:"MI:2195"(clash)	Helwak A. et al.(2013)	intact:EBI-54261638|doi:10.1016/j.cell.2013.03.043|pubmed:23622248|imex:IM-30030	taxid:9606(human)|taxid:9606(Homo sapiens)	taxid:9606(human)|taxid:9606(Homo sapiens)	psi-mi:"MI:0915"(physical association)	psi-mi:"MI:0469"(European Bioinformatics Institute)	intact:EBI-54305549	intact-miscore:0.4	-	psi-mi:"MI:2275"(regulator target)	psi-mi:"MI:2274"(regulator)	psi-mi:"MI:0497"(neutral component)	psi-mi:"MI:0497"(neutral component)	psi-mi:"MI:0324"(messenger rna)	psi-mi:"MI:2204"(micro rna)	ensembl:ENSG00000196262(gene reference)|uniprotkb:P62937(gene product)|uniprotkb:V9HWF5(gene product)|uniprotkb:P62937-1(gene product)	-	-	-	-	figure legend:Data S1|	taxid:9606(human-293lp-In T-REx)|taxid:9606(Homo sapiens HEK293flp-in T-REX embryonic kidney cell)	-	2024-04-15	2024-05-15	-	-	-	-	-	-	0	0	psi-mi:"MI:0078"(nucleotide sequence identification)	psi-mi:"MI:0078"(nucleotide sequence identification)
ensembl:ENST00000468812	rnacentral:URS00001C8A86_9606	intact:EBI-54305474	mirbase:MIMAT0004748|intact:EBI-54262858	psi-mi:mrna_ppia(display_short)|psi-mi:PPIA-204(display_long)|uniprotkb:PPIA(gene name)	psi-mi:hsamir4235p(display_short)|psi-mi:"Homo sapiens (human) hsa-miR-423-5p"(display_long)	psi-mi:"MI:2195"(clash)	Helwak A. et al.(2013)	intact:EBI-54261638|doi:10.1016/j.cell.2013.03.043|pubmed:23622248|imex:IM-30030	taxid:9606(human)|taxid:9606(Homo sapiens)	taxid:9606(human)|taxid:9606(Homo sapiens)	psi-mi:"MI:0915"(physical association)	psi-mi:"MI:0469"(European Bioinformatics Institute)	intact:EBI-54305553	intact-miscore:0.4	-	psi-mi:"MI:2275"(regulator target)	psi-mi:"MI:2274"(regulator)	psi-mi:"MI:0497"(neutral component)	psi-mi:"MI:0497"(neutral component)	psi-mi:"MI:0324"(messenger rna)	psi-mi:"MI:2204"(micro rna)	ensembl:ENSG00000196262(gene reference)|uniprotkb:P62937(gene product)|uniprotkb:V9HWF5(gene product)|uniprotkb:P62937-1(gene product)	-	-	-	-	figure legend:Data S1|	taxid:9606(human-293lp-In T-REx)|taxid:9606(Homo sapiens HEK293flp-in T-REX embryonic kidney cell)	-	2024-04-15	2024-05-15	-	-	-	-	-	-	0	0	psi-mi:"MI:0078"(nucleotide sequence identification)	psi-mi:"MI:0078"(nucleotide sequence identification)
ensembl:ENST00000468812	rnacentral:URS000022A78C_9606	intact:EBI-54305474	mirbase:MIMAT0004784|intact:EBI-54261709	psi-mi:mrna_ppia(display_short)|psi-mi:PPIA-204(display_long)|uniprotkb:PPIA(gene name)	psi-mi:hsamir4553p(display_short)|psi-mi:"Homo sapiens (human) hsa-miR-455-3p"(display_long)	psi-mi:"MI:2195"(clash)	Helwak A. et al.(2013)	intact:EBI-54261638|doi:10.1016/j.cell.2013.03.043|pubmed:23622248|imex:IM-30030	taxid:9606(human)|taxid:9606(Homo sapiens)	taxid:9606(human)|taxid:9606(Homo sapiens)	psi-mi:"MI:0915"(physical association)	psi-mi:"MI:0469"(European Bioinformatics Institute)	intact:EBI-54305557	intact-miscore:0.4	-	psi-mi:"MI:2275"(regulator target)	psi-mi:"MI:2274"(regulator)	psi-mi:"MI:0497"(neutral component)	psi-mi:"MI:0497"(neutral component)	psi-mi:"MI:0324"(messenger rna)	psi-mi:"MI:2204"(micro rna)	ensembl:ENSG00000196262(gene reference)|uniprotkb:P62937(gene product)|uniprotkb:V9HWF5(gene product)|uniprotkb:P62937-1(gene product)	-	-	-	-	figure legend:Data S1|	taxid:9606(human-293lp-In T-REx)|taxid:9606(Homo sapiens HEK293flp-in T-REX embryonic kidney cell)	-	2024-04-15	2024-05-15	-	-	-	-	-	-	0	0	psi-mi:"MI:0078"(nucleotide sequence identification)	psi-mi:"MI:0078"(nucleotide sequence identification)
ensembl:ENST00000468812	rnacentral:URS0000512C88_9606	intact:EBI-54305474	mirbase:MIMAT0004957|intact:EBI-54263934	psi-mi:mrna_ppia(display_short)|psi-mi:PPIA-204(display_long)|uniprotkb:PPIA(gene name)	psi-mi:"(human) hsamir760"(display_short)|psi-mi:"Homo sapiens (human) hsa-miR-760"(display_long)	psi-mi:"MI:2195"(clash)	Helwak A. et al.(2013)	intact:EBI-54261638|doi:10.1016/j.cell.2013.03.043|pubmed:23622248|imex:IM-30030	taxid:9606(human)|taxid:9606(Homo sapiens)	taxid:9606(human)|taxid:9606(Homo sapiens)	psi-mi:"MI:0915"(physical association)	psi-mi:"MI:0469"(European Bioinformatics Institute)	intact:EBI-54305561	intact-miscore:0.4	-	psi-mi:"MI:2275"(regulator target)	psi-mi:"MI:2274"(regulator)	psi-mi:"MI:0497"(neutral component)	psi-mi:"MI:0497"(neutral component)	psi-mi:"MI:0324"(messenger rna)	psi-mi:"MI:2204"(micro rna)	ensembl:ENSG00000196262(gene reference)|uniprotkb:P62937(gene product)|uniprotkb:V9HWF5(gene product)|uniprotkb:P62937-1(gene product)	-	-	-	-	figure legend:Data S1|	taxid:9606(human-293lp-In T-REx)|taxid:9606(Homo sapiens HEK293flp-in T-REX embryonic kidney cell)	-	2024-04-15	2024-05-15	-	-	-	-	-	-	0	0	psi-mi:"MI:0078"(nucleotide sequence identification)	psi-mi:"MI:0078"(nucleotide sequence identification)
ensembl:ENST00000468812	rnacentral:URS00004449AE_9606	intact:EBI-54305474	intact:"INTACT:URS00004449AE_9606"|mirbase:MIMAT0000680|intact:EBI-21019556	psi-mi:mrna_ppia(display_short)|psi-mi:PPIA-204(display_long)|uniprotkb:PPIA(gene name)	psi-mi:hsa-mir-106b-5p(display_short)|psi-mi:microRNA 106b 5p(display_long)	psi-mi:"MI:2195"(clash)	Helwak A. et al.(2013)	intact:EBI-54261638|doi:10.1016/j.cell.2013.03.043|pubmed:23622248|imex:IM-30030	taxid:9606(human)|taxid:9606(Homo sapiens)	taxid:9606(human)|taxid:9606(Homo sapiens)	psi-mi:"MI:0915"(physical association)	psi-mi:"MI:0469"(European Bioinformatics Institute)	intact:EBI-54305484	intact-miscore:0.4	-	psi-mi:"MI:2275"(regulator target)	psi-mi:"MI:2274"(regulator)	psi-mi:"MI:0497"(neutral component)	psi-mi:"MI:0497"(neutral component)	psi-mi:"MI:0324"(messenger rna)	psi-mi:"MI:2204"(micro rna)	ensembl:ENSG00000196262(gene reference)|uniprotkb:P62937(gene product)|uniprotkb:V9HWF5(gene product)|uniprotkb:P62937-1(gene product)	-	-	-	-	figure legend:Data S1|	taxid:9606(human-293lp-In T-REx)|taxid:9606(Homo sapiens HEK293flp-in T-REX embryonic kidney cell)	-	2024-04-15	2024-05-15	-	-	-	-	-	-	0	0	psi-mi:"MI:0078"(nucleotide sequence identification)	psi-mi:"MI:0078"(nucleotide sequence identification)
ensembl:ENST00000468812	rnacentral:URS00004636A3_9606	intact:EBI-54305474	intact:"INTACT:URS00004636A3_9606"|mirbase:MIMAT0000071|intact:EBI-21198126	psi-mi:mrna_ppia(display_short)|psi-mi:PPIA-204(display_long)|uniprotkb:PPIA(gene name)	psi-mi:hsa-mir-17-3p-1(display_short)|psi-mi:microRNA 17 3p(display_long)	psi-mi:"MI:2195"(clash)	Helwak A. et al.(2013)	intact:EBI-54261638|doi:10.1016/j.cell.2013.03.043|pubmed:23622248|imex:IM-30030	taxid:9606(human)|taxid:9606(Homo sapiens)	taxid:9606(human)|taxid:9606(Homo sapiens)	psi-mi:"MI:0915"(physical association)	psi-mi:"MI:0469"(European Bioinformatics Institute)	intact:EBI-54305496	intact-miscore:0.4	-	psi-mi:"MI:2275"(regulator target)	psi-mi:"MI:2274"(regulator)	psi-mi:"MI:0497"(neutral component)	psi-mi:"MI:0497"(neutral component)	psi-mi:"MI:0324"(messenger rna)	psi-mi:"MI:2204"(micro rna)	ensembl:ENSG00000196262(gene reference)|uniprotkb:P62937(gene product)|uniprotkb:V9HWF5(gene product)|uniprotkb:P62937-1(gene product)	-	-	-	-	figure legend:Data S1|	taxid:9606(human-293lp-In T-REx)|taxid:9606(Homo sapiens HEK293flp-in T-REX embryonic kidney cell)	-	2024-04-15	2024-05-15	-	-	-	-	-	-	0	0	psi-mi:"MI:0078"(nucleotide sequence identification)	psi-mi:"MI:0078"(nucleotide sequence identification)
ensembl:ENST00000468812	rnacentral:URS000035CC3E_9606	intact:EBI-54305474	intact:"INTACT:URS000035CC3E_9606"|mirbase:MIMAT0000072|intact:EBI-21283968	psi-mi:mrna_ppia(display_short)|psi-mi:PPIA-204(display_long)|uniprotkb:PPIA(gene name)	psi-mi:hsa-mir-18a-5p(display_short)|psi-mi:microRNA 18a-5p(display_long)	psi-mi:"MI:2195"(clash)	Helwak A. et al.(2013)	intact:EBI-54261638|doi:10.1016/j.cell.2013.03.043|pubmed:23622248|imex:IM-30030	taxid:9606(human)|taxid:9606(Homo sapiens)	taxid:9606(human)|taxid:9606(Homo sapiens)	psi-mi:"MI:0915"(physical association)	psi-mi:"MI:0469"(European Bioinformatics Institute)	intact:EBI-54305504	intact-miscore:0.4	-	psi-mi:"MI:2275"(regulator target)	psi-mi:"MI:2274"(regulator)	psi-mi:"MI:0497"(neutral component)	psi-mi:"MI:0497"(neutral component)	psi-mi:"MI:0324"(messenger rna)	psi-mi:"MI:2204"(micro rna)	ensembl:ENSG00000196262(gene reference)|uniprotkb:P62937(gene product)|uniprotkb:V9HWF5(gene product)|uniprotkb:P62937-1(gene product)	-	-	-	-	figure legend:Data S1|	taxid:9606(human-293lp-In T-REx)|taxid:9606(Homo sapiens HEK293flp-in T-REX embryonic kidney cell)	-	2024-04-15	2024-05-15	-	-	-	-	-	-	0	0	psi-mi:"MI:0078"(nucleotide sequence identification)	psi-mi:"MI:0078"(nucleotide sequence identification)
ensembl:ENST00000468812	rnacentral:URS000019B0F7_9606	intact:EBI-54305474	intact:"INTACT:URS000019B0F7_9606"|mirbase:MIMAT0000082|intact:EBI-42489486	psi-mi:mrna_ppia(display_short)|psi-mi:PPIA-204(display_long)|uniprotkb:PPIA(gene name)	psi-mi:hsa-mir-26a-5p(display_short)|psi-mi:"Homo sapiens (human) hsa-miR-26a-5p"(display_long)	psi-mi:"MI:2195"(clash)	Helwak A. et al.(2013)	intact:EBI-54261638|doi:10.1016/j.cell.2013.03.043|pubmed:23622248|imex:IM-30030	taxid:9606(human)|taxid:9606(Homo sapiens)	taxid:9606(human)|taxid:9606(Homo sapiens)	psi-mi:"MI:0915"(physical association)	psi-mi:"MI:0469"(European Bioinformatics Institute)	intact:EBI-54305516	intact-miscore:0.4	-	psi-mi:"MI:2275"(regulator target)	psi-mi:"MI:2274"(regulator)	psi-mi:"MI:0497"(neutral component)	psi-mi:"MI:0497"(neutral component)	psi-mi:"MI:0324"(messenger rna)	psi-mi:"MI:2204"(micro rna)	ensembl:ENSG00000196262(gene reference)|uniprotkb:P62937(gene product)|uniprotkb:V9HWF5(gene product)|uniprotkb:P62937-1(gene product)	-	-	-	-	figure legend:Data S1|	taxid:9606(human-293lp-In T-REx)|taxid:9606(Homo sapiens HEK293flp-in T-REX embryonic kidney cell)	-	2024-04-15	2024-05-15	-	-	-	-	-	-	0	0	psi-mi:"MI:0078"(nucleotide sequence identification)	psi-mi:"MI:0078"(nucleotide sequence identification)
ensembl:ENST00000468812	rnacentral:URS00002A291B_9606	intact:EBI-54305474	intact:"INTACT:URS00002A291B_9606"|mirbase:MIMAT0004504|intact:EBI-25371942	psi-mi:mrna_ppia(display_short)|psi-mi:PPIA-204(display_long)|uniprotkb:PPIA(gene name)	psi-mi:hsa-mir-31-3p(display_short)|psi-mi:"Homo sapiens (human) hsa-miR-31-3p"(display_long)	psi-mi:"MI:2195"(clash)	Helwak A. et al.(2013)	intact:EBI-54261638|doi:10.1016/j.cell.2013.03.043|pubmed:23622248|imex:IM-30030	taxid:9606(human)|taxid:9606(Homo sapiens)	taxid:9606(human)|taxid:9606(Homo sapiens)	psi-mi:"MI:0915"(physical association)	psi-mi:"MI:0469"(European Bioinformatics Institute)	intact:EBI-54305529	intact-miscore:0.4	-	psi-mi:"MI:2275"(regulator target)	psi-mi:"MI:2274"(regulator)	psi-mi:"MI:0497"(neutral component)	psi-mi:"MI:0497"(neutral component)	psi-mi:"MI:0324"(messenger rna)	psi-mi:"MI:2204"(micro rna)	ensembl:ENSG00000196262(gene reference)|uniprotkb:P62937(gene product)|uniprotkb:V9HWF5(gene product)|uniprotkb:P62937-1(gene product)	-	-	-	-	figure legend:Data S1|	taxid:9606(human-293lp-In T-REx)|taxid:9606(Homo sapiens HEK293flp-in T-REX embryonic kidney cell)	-	2024-04-15	2024-05-15	-	-	-	-	-	-	0	0	psi-mi:"MI:0078"(nucleotide sequence identification)	psi-mi:"MI:0078"(nucleotide sequence identification)
ensembl:ENST00000646664	rnacentral:URS000050DE77_9606	intact:EBI-54266009	mirbase:MIMAT0000064|intact:EBI-54261855	psi-mi:mrna_actb-1(display_short)|psi-mi:ACTB-217(display_long)|uniprotkb:ACTB(gene name)	psi-mi:hsa-let7c-5p(display_short)|psi-mi:"Homo sapiens (human) hsa-let-7c-5p"(display_long)	psi-mi:"MI:2195"(clash)	Helwak A. et al.(2013)	intact:EBI-54261638|doi:10.1016/j.cell.2013.03.043|pubmed:23622248|imex:IM-30030	taxid:9606(human)|taxid:9606(Homo sapiens)	taxid:9606(human)|taxid:9606(Homo sapiens)	psi-mi:"MI:0915"(physical association)	psi-mi:"MI:0469"(European Bioinformatics Institute)	intact:EBI-54266025	intact-miscore:0.4	-	psi-mi:"MI:2275"(regulator target)	psi-mi:"MI:2274"(regulator)	psi-mi:"MI:0497"(neutral component)	psi-mi:"MI:0497"(neutral component)	psi-mi:"MI:0324"(messenger rna)	psi-mi:"MI:2204"(micro rna)	ensembl:ENSG00000075624(gene reference)|uniprotkb:P60709(gene product)|uniprotkb:Q1KLZ0(gene product)	-	-	-	-	figure legend:Data S1|	taxid:9606(human-293lp-In T-REx)|taxid:9606(Homo sapiens HEK293flp-in T-REX embryonic kidney cell)	-	2024-04-12	2024-05-15	-	-	-	-	-	-	0	0	psi-mi:"MI:0078"(nucleotide sequence identification)	psi-mi:"MI:0078"(nucleotide sequence identification)
ensembl:ENST00000646664	rnacentral:URS00005CE113_9606	intact:EBI-54266009	intact:EBI-54266033|mirbase:MIMAT0005885	psi-mi:mrna_actb-1(display_short)|psi-mi:ACTB-217(display_long)|uniprotkb:ACTB(gene name)	psi-mi:"(human) hsamir1295a"(display_short)|psi-mi:"Homo sapiens (human) hsa-miR-1295a"(display_long)	psi-mi:"MI:2195"(clash)	Helwak A. et al.(2013)	intact:EBI-54261638|doi:10.1016/j.cell.2013.03.043|pubmed:23622248|imex:IM-30030	taxid:9606(human)|taxid:9606(Homo sapiens)	taxid:9606(human)|taxid:9606(Homo sapiens)	psi-mi:"MI:0915"(physical association)	psi-mi:"MI:0469"(European Bioinformatics Institute)	intact:EBI-54266038	intact-miscore:0.4	-	psi-mi:"MI:2275"(regulator target)	psi-mi:"MI:2274"(regulator)	psi-mi:"MI:0497"(neutral component)	psi-mi:"MI:0497"(neutral component)	psi-mi:"MI:0324"(messenger rna)	psi-mi:"MI:2204"(micro rna)	ensembl:ENSG00000075624(gene reference)|uniprotkb:P60709(gene product)|uniprotkb:Q1KLZ0(gene product)	-	-	-	-	figure legend:Data S1|	taxid:9606(human-293lp-In T-REx)|taxid:9606(Homo sapiens HEK293flp-in T-REX embryonic kidney cell)	-	2024-04-12	2024-05-15	-	-	-	-	-	-	0	0	psi-mi:"MI:0078"(nucleotide sequence identification)	psi-mi:"MI:0078"(nucleotide sequence identification)
ensembl:ENST00000646664	rnacentral:URS000032FC1A_9606	intact:EBI-54266009	mirbase:MIMAT0005891|intact:EBI-54263042	psi-mi:mrna_actb-1(display_short)|psi-mi:ACTB-217(display_long)|uniprotkb:ACTB(gene name)	psi-mi:"(human) hsamir1303"(display_short)|psi-mi:"Homo sapiens (human) hsa-miR-1303"(display_long)	psi-mi:"MI:2195"(clash)	Helwak A. et al.(2013)	intact:EBI-54261638|doi:10.1016/j.cell.2013.03.043|pubmed:23622248|imex:IM-30030	taxid:9606(human)|taxid:9606(Homo sapiens)	taxid:9606(human)|taxid:9606(Homo sapiens)	psi-mi:"MI:0915"(physical association)	psi-mi:"MI:0469"(European Bioinformatics Institute)	intact:EBI-54266042	intact-miscore:0.4	-	psi-mi:"MI:2275"(regulator target)	psi-mi:"MI:2274"(regulator)	psi-mi:"MI:0497"(neutral component)	psi-mi:"MI:0497"(neutral component)	psi-mi:"MI:0324"(messenger rna)	psi-mi:"MI:2204"(micro rna)	ensembl:ENSG00000075624(gene reference)|uniprotkb:P60709(gene product)|uniprotkb:Q1KLZ0(gene product)	-	-	-	-	figure legend:Data S1|	taxid:9606(human-293lp-In T-REx)|taxid:9606(Homo sapiens HEK293flp-in T-REX embryonic kidney cell)	-	2024-04-12	2024-05-15	-	-	-	-	-	-	0	0	psi-mi:"MI:0078"(nucleotide sequence identification)	psi-mi:"MI:0078"(nucleotide sequence identification)
ensembl:ENST00000646664	rnacentral:URS00004B1671_9606	intact:EBI-54266009	mirbase:MIMAT0005951|intact:EBI-54266046	psi-mi:mrna_actb-1(display_short)|psi-mi:ACTB-217(display_long)|uniprotkb:ACTB(gene name)	psi-mi:hsamir13073p(display_short)|psi-mi:"Homo sapiens (human) hsa-miR-1307-3p"(display_long)	psi-mi:"MI:2195"(clash)	Helwak A. et al.(2013)	intact:EBI-54261638|doi:10.1016/j.cell.2013.03.043|pubmed:23622248|imex:IM-30030	taxid:9606(human)|taxid:9606(Homo sapiens)	taxid:9606(human)|taxid:9606(Homo sapiens)	psi-mi:"MI:0915"(physical association)	psi-mi:"MI:0469"(European Bioinformatics Institute)	intact:EBI-54266051	intact-miscore:0.4	-	psi-mi:"MI:2275"(regulator target)	psi-mi:"MI:2274"(regulator)	psi-mi:"MI:0497"(neutral component)	psi-mi:"MI:0497"(neutral component)	psi-mi:"MI:0324"(messenger rna)	psi-mi:"MI:2204"(micro rna)	ensembl:ENSG00000075624(gene reference)|uniprotkb:P60709(gene product)|uniprotkb:Q1KLZ0(gene product)	-	-	-	-	figure legend:Data S1|	taxid:9606(human-293lp-In T-REx)|taxid:9606(Homo sapiens HEK293flp-in T-REX embryonic kidney cell)	-	2024-04-12	2024-05-15	-	-	-	-	-	-	0	0	psi-mi:"MI:0078"(nucleotide sequence identification)	psi-mi:"MI:0078"(nucleotide sequence identification)
ensembl:ENST00000646664	rnacentral:URS00000DA6A7_9606	intact:EBI-54266009	mirbase:MIMAT0000226|intact:EBI-54263492	psi-mi:mrna_actb-1(display_short)|psi-mi:ACTB-217(display_long)|uniprotkb:ACTB(gene name)	psi-mi:"(human) hsamir196a5p"(display_short)|psi-mi:"Homo sapiens (human) hsa-miR-196a-5p"(display_long)	psi-mi:"MI:2195"(clash)	Helwak A. et al.(2013)	intact:EBI-54261638|doi:10.1016/j.cell.2013.03.043|pubmed:23622248|imex:IM-30030	taxid:9606(human)|taxid:9606(Homo sapiens)	taxid:9606(human)|taxid:9606(Homo sapiens)	psi-mi:"MI:0915"(physical association)	psi-mi:"MI:0469"(European Bioinformatics Institute)	intact:EBI-54266059	intact-miscore:0.4	-	psi-mi:"MI:2275"(regulator target)	psi-mi:"MI:2274"(regulator)	psi-mi:"MI:0497"(neutral component)	psi-mi:"MI:0497"(neutral component)	psi-mi:"MI:0324"(messenger rna)	psi-mi:"MI:2204"(micro rna)	ensembl:ENSG00000075624(gene reference)|uniprotkb:P60709(gene product)|uniprotkb:Q1KLZ0(gene product)	-	-	-	-	figure legend:Data S1|	taxid:9606(human-293lp-In T-REx)|taxid:9606(Homo sapiens HEK293flp-in T-REX embryonic kidney cell)	-	2024-04-12	2024-05-15	-	-	-	-	-	-	0	0	psi-mi:"MI:0078"(nucleotide sequence identification)	psi-mi:"MI:0078"(nucleotide sequence identification)
ensembl:ENST00000646664	rnacentral:URS00004AAAFF_9606	intact:EBI-54266009	mirbase:MIMAT0015053|intact:EBI-54265678	psi-mi:mrna_actb-1(display_short)|psi-mi:ACTB-217(display_long)|uniprotkb:ACTB(gene name)	psi-mi:"(human) hsamir3176"(display_short)|psi-mi:"Homo sapiens (human) hsa-miR-3176"(display_long)	psi-mi:"MI:2195"(clash)	Helwak A. et al.(2013)	intact:EBI-54261638|doi:10.1016/j.cell.2013.03.043|pubmed:23622248|imex:IM-30030	taxid:9606(human)|taxid:9606(Homo sapiens)	taxid:9606(human)|taxid:9606(Homo sapiens)	psi-mi:"MI:0915"(physical association)	psi-mi:"MI:0469"(European Bioinformatics Institute)	intact:EBI-54266071	intact-miscore:0.4	-	psi-mi:"MI:2275"(regulator target)	psi-mi:"MI:2274"(regulator)	psi-mi:"MI:0497"(neutral component)	psi-mi:"MI:0497"(neutral component)	psi-mi:"MI:0324"(messenger rna)	psi-mi:"MI:2204"(micro rna)	ensembl:ENSG00000075624(gene reference)|uniprotkb:P60709(gene product)|uniprotkb:Q1KLZ0(gene product)	-	-	-	-	figure legend:Data S1|	taxid:9606(human-293lp-In T-REx)|taxid:9606(Homo sapiens HEK293flp-in T-REX embryonic kidney cell)	-	2024-04-12	2024-05-15	-	-	-	-	-	-	0	0	psi-mi:"MI:0078"(nucleotide sequence identification)	psi-mi:"MI:0078"(nucleotide sequence identification)
ensembl:ENST00000646664	rnacentral:URS00003CF1AD_9606	intact:EBI-54266009	mirbase:MIMAT0000510|intact:EBI-54262435	psi-mi:mrna_actb-1(display_short)|psi-mi:ACTB-217(display_long)|uniprotkb:ACTB(gene name)	psi-mi:"(human) hsamir320a3p"(display_short)|psi-mi:"Homo sapiens (human) hsa-miR-320a-3p"(display_long)	psi-mi:"MI:2195"(clash)	Helwak A. et al.(2013)	intact:EBI-54261638|doi:10.1016/j.cell.2013.03.043|pubmed:23622248|imex:IM-30030	taxid:9606(human)|taxid:9606(Homo sapiens)	taxid:9606(human)|taxid:9606(Homo sapiens)	psi-mi:"MI:0915"(physical association)	psi-mi:"MI:0469"(European Bioinformatics Institute)	intact:EBI-54266075	intact-miscore:0.4	-	psi-mi:"MI:2275"(regulator target)	psi-mi:"MI:2274"(regulator)	psi-mi:"MI:0497"(neutral component)	psi-mi:"MI:0497"(neutral component)	psi-mi:"MI:0324"(messenger rna)	psi-mi:"MI:2204"(micro rna)	ensembl:ENSG00000075624(gene reference)|uniprotkb:P60709(gene product)|uniprotkb:Q1KLZ0(gene product)	-	-	-	-	figure legend:Data S1|	taxid:9606(human-293lp-In T-REx)|taxid:9606(Homo sapiens HEK293flp-in T-REX embryonic kidney cell)	-	2024-04-12	2024-05-15	-	-	-	-	-	-	0	0	psi-mi:"MI:0078"(nucleotide sequence identification)	psi-mi:"MI:0078"(nucleotide sequence identification)
ensembl:ENST00000646664	rnacentral:URS000075BEBE_9606	intact:EBI-54266009	mirbase:MIMAT0000761|intact:EBI-54261765	psi-mi:mrna_actb-1(display_short)|psi-mi:ACTB-217(display_long)|uniprotkb:ACTB(gene name)	psi-mi:hsa-mir-324-5p(display_short)|psi-mi:"Homo sapiens (human) hsa-miR-324-5p"(display_long)	psi-mi:"MI:2195"(clash)	Helwak A. et al.(2013)	intact:EBI-54261638|doi:10.1016/j.cell.2013.03.043|pubmed:23622248|imex:IM-30030	taxid:9606(human)|taxid:9606(Homo sapiens)	taxid:9606(human)|taxid:9606(Homo sapiens)	psi-mi:"MI:0915"(physical association)	psi-mi:"MI:0469"(European Bioinformatics Institute)	intact:EBI-54266079	intact-miscore:0.4	-	psi-mi:"MI:2275"(regulator target)	psi-mi:"MI:2274"(regulator)	psi-mi:"MI:0497"(neutral component)	psi-mi:"MI:0497"(neutral component)	psi-mi:"MI:0324"(messenger rna)	psi-mi:"MI:2204"(micro rna)	ensembl:ENSG00000075624(gene reference)|uniprotkb:P60709(gene product)|uniprotkb:Q1KLZ0(gene product)	-	-	-	-	figure legend:Data S1|	taxid:9606(human-293lp-In T-REx)|taxid:9606(Homo sapiens HEK293flp-in T-REX embryonic kidney cell)	-	2024-04-12	2024-05-15	-	-	-	-	-	-	0	0	psi-mi:"MI:0078"(nucleotide sequence identification)	psi-mi:"MI:0078"(nucleotide sequence identification)
ensembl:ENST00000646664	rnacentral:URS00000A939F_9606	intact:EBI-54266009	mirbase:MIMAT0000756|intact:EBI-54266083	psi-mi:mrna_actb-1(display_short)|psi-mi:ACTB-217(display_long)|uniprotkb:ACTB(gene name)	psi-mi:hsamir326(display_short)|psi-mi:"Homo sapiens (human) hsa-miR-326"(display_long)	psi-mi:"MI:2195"(clash)	Helwak A. et al.(2013)	intact:EBI-54261638|doi:10.1016/j.cell.2013.03.043|pubmed:23622248|imex:IM-30030	taxid:9606(human)|taxid:9606(Homo sapiens)	taxid:9606(human)|taxid:9606(Homo sapiens)	psi-mi:"MI:0915"(physical association)	psi-mi:"MI:0469"(European Bioinformatics Institute)	intact:EBI-54266088	intact-miscore:0.4	-	psi-mi:"MI:2275"(regulator target)	psi-mi:"MI:2274"(regulator)	psi-mi:"MI:0497"(neutral component)	psi-mi:"MI:0497"(neutral component)	psi-mi:"MI:0324"(messenger rna)	psi-mi:"MI:2204"(micro rna)	ensembl:ENSG00000075624(gene reference)|uniprotkb:P60709(gene product)|uniprotkb:Q1KLZ0(gene product)	-	-	-	-	figure legend:Data S1|	taxid:9606(human-293lp-In T-REx)|taxid:9606(Homo sapiens HEK293flp-in T-REX embryonic kidney cell)	-	2024-04-12	2024-05-15	-	-	-	-	-	-	0	0	psi-mi:"MI:0078"(nucleotide sequence identification)	psi-mi:"MI:0078"(nucleotide sequence identification)
ensembl:ENST00000646664	rnacentral:URS000022A78C_9606	intact:EBI-54266009	mirbase:MIMAT0004784|intact:EBI-54261709	psi-mi:mrna_actb-1(display_short)|psi-mi:ACTB-217(display_long)|uniprotkb:ACTB(gene name)	psi-mi:hsamir4553p(display_short)|psi-mi:"Homo sapiens (human) hsa-miR-455-3p"(display_long)	psi-mi:"MI:2195"(clash)	Helwak A. et al.(2013)	intact:EBI-54261638|doi:10.1016/j.cell.2013.03.043|pubmed:23622248|imex:IM-30030	taxid:9606(human)|taxid:9606(Homo sapiens)	taxid:9606(human)|taxid:9606(Homo sapiens)	psi-mi:"MI:0915"(physical association)	psi-mi:"MI:0469"(European Bioinformatics Institute)	intact:EBI-54266096	intact-miscore:0.4	-	psi-mi:"MI:2275"(regulator target)	psi-mi:"MI:2274"(regulator)	psi-mi:"MI:0497"(neutral component)	psi-mi:"MI:0497"(neutral component)	psi-mi:"MI:0324"(messenger rna)	psi-mi:"MI:2204"(micro rna)	ensembl:ENSG00000075624(gene reference)|uniprotkb:P60709(gene product)|uniprotkb:Q1KLZ0(gene product)	-	-	-	-	figure legend:Data S1|	taxid:9606(human-293lp-In T-REx)|taxid:9606(Homo sapiens HEK293flp-in T-REX embryonic kidney cell)	-	2024-04-12	2024-05-15	-	-	-	-	-	-	0	0	psi-mi:"MI:0078"(nucleotide sequence identification)	psi-mi:"MI:0078"(nucleotide sequence identification)
ensembl:ENST00000646664	rnacentral:URS0000597BED_9606	intact:EBI-54266009	mirbase:MIMAT0002174|intact:EBI-54261929	psi-mi:mrna_actb-1(display_short)|psi-mi:ACTB-217(display_long)|uniprotkb:ACTB(gene name)	psi-mi:hsa-mir-484(display_short)|psi-mi:"Homo sapiens (human) hsa-miR-484"(display_long)	psi-mi:"MI:2195"(clash)	Helwak A. et al.(2013)	intact:EBI-54261638|doi:10.1016/j.cell.2013.03.043|pubmed:23622248|imex:IM-30030	taxid:9606(human)|taxid:9606(Homo sapiens)	taxid:9606(human)|taxid:9606(Homo sapiens)	psi-mi:"MI:0915"(physical association)	psi-mi:"MI:0469"(European Bioinformatics Institute)	intact:EBI-54266100	intact-miscore:0.4	-	psi-mi:"MI:2275"(regulator target)	psi-mi:"MI:2274"(regulator)	psi-mi:"MI:0497"(neutral component)	psi-mi:"MI:0497"(neutral component)	psi-mi:"MI:0324"(messenger rna)	psi-mi:"MI:2204"(micro rna)	ensembl:ENSG00000075624(gene reference)|uniprotkb:P60709(gene product)|uniprotkb:Q1KLZ0(gene product)	-	-	-	-	figure legend:Data S1|	taxid:9606(human-293lp-In T-REx)|taxid:9606(Homo sapiens HEK293flp-in T-REX embryonic kidney cell)	-	2024-04-12	2024-05-15	-	-	-	-	-	-	0	0	psi-mi:"MI:0078"(nucleotide sequence identification)	psi-mi:"MI:0078"(nucleotide sequence identification)
ensembl:ENST00000646664	rnacentral:URS00002ED61F_9606	intact:EBI-54266009	mirbase:MIMAT0004945|intact:EBI-54261793	psi-mi:mrna_actb-1(display_short)|psi-mi:ACTB-217(display_long)|uniprotkb:ACTB(gene name)	psi-mi:hsamir7445p(display_short)|psi-mi:"Homo sapiens (human) hsa-miR-744-5p"(display_long)	psi-mi:"MI:2195"(clash)	Helwak A. et al.(2013)	intact:EBI-54261638|doi:10.1016/j.cell.2013.03.043|pubmed:23622248|imex:IM-30030	taxid:9606(human)|taxid:9606(Homo sapiens)	taxid:9606(human)|taxid:9606(Homo sapiens)	psi-mi:"MI:0915"(physical association)	psi-mi:"MI:0469"(European Bioinformatics Institute)	intact:EBI-54266104	intact-miscore:0.4	-	psi-mi:"MI:2275"(regulator target)	psi-mi:"MI:2274"(regulator)	psi-mi:"MI:0497"(neutral component)	psi-mi:"MI:0497"(neutral component)	psi-mi:"MI:0324"(messenger rna)	psi-mi:"MI:2204"(micro rna)	ensembl:ENSG00000075624(gene reference)|uniprotkb:P60709(gene product)|uniprotkb:Q1KLZ0(gene product)	-	-	-	-	figure legend:Data S1|	taxid:9606(human-293lp-In T-REx)|taxid:9606(Homo sapiens HEK293flp-in T-REX embryonic kidney cell)	-	2024-04-12	2024-05-15	-	-	-	-	-	-	0	0	psi-mi:"MI:0078"(nucleotide sequence identification)	psi-mi:"MI:0078"(nucleotide sequence identification)
ensembl:ENST00000646664	rnacentral:URS00000FB1B1_9606	intact:EBI-54266009	mirbase:MIMAT0004509|intact:EBI-54262026	psi-mi:mrna_actb-1(display_short)|psi-mi:ACTB-217(display_long)|uniprotkb:ACTB(gene name)	psi-mi:hsamir933p(display_short)|psi-mi:"Homo sapiens (human) hsa-miR-93-3p"(display_long)	psi-mi:"MI:2195"(clash)	Helwak A. et al.(2013)	intact:EBI-54261638|doi:10.1016/j.cell.2013.03.043|pubmed:23622248|imex:IM-30030	taxid:9606(human)|taxid:9606(Homo sapiens)	taxid:9606(human)|taxid:9606(Homo sapiens)	psi-mi:"MI:0915"(physical association)	psi-mi:"MI:0469"(European Bioinformatics Institute)	intact:EBI-54266131	intact-miscore:0.4	-	psi-mi:"MI:2275"(regulator target)	psi-mi:"MI:2274"(regulator)	psi-mi:"MI:0497"(neutral component)	psi-mi:"MI:0497"(neutral component)	psi-mi:"MI:0324"(messenger rna)	psi-mi:"MI:2204"(micro rna)	ensembl:ENSG00000075624(gene reference)|uniprotkb:P60709(gene product)|uniprotkb:Q1KLZ0(gene product)	-	-	-	-	figure legend:Data S1|	taxid:9606(human-293lp-In T-REx)|taxid:9606(Homo sapiens HEK293flp-in T-REX embryonic kidney cell)	-	2024-04-12	2024-05-15	-	-	-	-	-	-	0	0	psi-mi:"MI:0078"(nucleotide sequence identification)	psi-mi:"MI:0078"(nucleotide sequence identification)
ensembl:ENST00000646664	rnacentral:URS0000416056_9606	intact:EBI-54266009	intact:"INTACT:URS0000416056_9606"|mirbase:MIMAT0000062|intact:EBI-25609177	psi-mi:mrna_actb-1(display_short)|psi-mi:ACTB-217(display_long)|uniprotkb:ACTB(gene name)	psi-mi:hsa-let-7a-5p(display_short)|psi-mi:"Homo sapiens (human) hsa-let-7a-5p"(display_long)	psi-mi:"MI:2195"(clash)	Helwak A. et al.(2013)	intact:EBI-54261638|doi:10.1016/j.cell.2013.03.043|pubmed:23622248|imex:IM-30030	taxid:9606(human)|taxid:9606(Homo sapiens)	taxid:9606(human)|taxid:9606(Homo sapiens)	psi-mi:"MI:0915"(physical association)	psi-mi:"MI:0469"(European Bioinformatics Institute)	intact:EBI-54266017	intact-miscore:0.4	-	psi-mi:"MI:2275"(regulator target)	psi-mi:"MI:2274"(regulator)	psi-mi:"MI:0497"(neutral component)	psi-mi:"MI:0497"(neutral component)	psi-mi:"MI:0324"(messenger rna)	psi-mi:"MI:2204"(micro rna)	ensembl:ENSG00000075624(gene reference)|uniprotkb:P60709(gene product)|uniprotkb:Q1KLZ0(gene product)	-	-	-	-	figure legend:Data S1|	taxid:9606(human-293lp-In T-REx)|taxid:9606(Homo sapiens HEK293flp-in T-REX embryonic kidney cell)	-	2024-04-12	2024-05-15	-	-	-	-	-	-	0	0	psi-mi:"MI:0078"(nucleotide sequence identification)	psi-mi:"MI:0078"(nucleotide sequence identification)
ensembl:ENST00000646664	rnacentral:URS0000324096_9606	intact:EBI-54266009	intact:"INTACT:URS0000324096_9606"|mirbase:MIMAT0000063|intact:EBI-25591227	psi-mi:mrna_actb-1(display_short)|psi-mi:ACTB-217(display_long)|uniprotkb:ACTB(gene name)	psi-mi:hsa-let-7b-5p(display_short)|psi-mi:"Homo sapiens (human) hsa-let-7b-5p"(display_long)	psi-mi:"MI:2195"(clash)	Helwak A. et al.(2013)	intact:EBI-54261638|doi:10.1016/j.cell.2013.03.043|pubmed:23622248|imex:IM-30030	taxid:9606(human)|taxid:9606(Homo sapiens)	taxid:9606(human)|taxid:9606(Homo sapiens)	psi-mi:"MI:0915"(physical association)	psi-mi:"MI:0469"(European Bioinformatics Institute)	intact:EBI-54266021	intact-miscore:0.4	-	psi-mi:"MI:2275"(regulator target)	psi-mi:"MI:2274"(regulator)	psi-mi:"MI:0497"(neutral component)	psi-mi:"MI:0497"(neutral component)	psi-mi:"MI:0324"(messenger rna)	psi-mi:"MI:2204"(micro rna)	ensembl:ENSG00000075624(gene reference)|uniprotkb:P60709(gene product)|uniprotkb:Q1KLZ0(gene product)	-	-	-	-	figure legend:Data S1|	taxid:9606(human-293lp-In T-REx)|taxid:9606(Homo sapiens HEK293flp-in T-REX embryonic kidney cell)	-	2024-04-12	2024-05-15	-	-	-	-	-	-	0	0	psi-mi:"MI:0078"(nucleotide sequence identification)	psi-mi:"MI:0078"(nucleotide sequence identification)
ensembl:ENST00000646664	rnacentral:URS000040D674_9606	intact:EBI-54266009	intact:"INTACT:URS000040D674_9606"|mirbase:MIMAT0000098|intact:EBI-26451304	psi-mi:mrna_actb-1(display_short)|psi-mi:ACTB-217(display_long)|uniprotkb:ACTB(gene name)	psi-mi:hsa-mir-100-5p(display_short)|psi-mi:"Homo sapiens (human) hsa-miR-100-5p"(display_long)	psi-mi:"MI:2195"(clash)	Helwak A. et al.(2013)	intact:EBI-54261638|doi:10.1016/j.cell.2013.03.043|pubmed:23622248|imex:IM-30030	taxid:9606(human)|taxid:9606(Homo sapiens)	taxid:9606(human)|taxid:9606(Homo sapiens)	psi-mi:"MI:0915"(physical association)	psi-mi:"MI:0469"(European Bioinformatics Institute)	intact:EBI-54266029	intact-miscore:0.4	-	psi-mi:"MI:2275"(regulator target)	psi-mi:"MI:2274"(regulator)	psi-mi:"MI:0497"(neutral component)	psi-mi:"MI:0497"(neutral component)	psi-mi:"MI:0324"(messenger rna)	psi-mi:"MI:2204"(micro rna)	ensembl:ENSG00000075624(gene reference)|uniprotkb:P60709(gene product)|uniprotkb:Q1KLZ0(gene product)	-	-	-	-	figure legend:Data S1|	taxid:9606(human-293lp-In T-REx)|taxid:9606(Homo sapiens HEK293flp-in T-REX embryonic kidney cell)	-	2024-04-12	2024-05-15	-	-	-	-	-	-	0	0	psi-mi:"MI:0078"(nucleotide sequence identification)	psi-mi:"MI:0078"(nucleotide sequence identification)
ensembl:ENST00000646664	rnacentral:URS00004BCD9C_9606	intact:EBI-54266009	intact:"INTACT:URS00004BCD9C_9606"|mirbase:MIMAT0000069|intact:EBI-20976612	psi-mi:mrna_actb-1(display_short)|psi-mi:ACTB-217(display_long)|uniprotkb:ACTB(gene name)	psi-mi:hsa-mir-16-5p(display_short)|psi-mi:human micro rna 16 5p(display_long)	psi-mi:"MI:2195"(clash)	Helwak A. et al.(2013)	intact:EBI-54261638|doi:10.1016/j.cell.2013.03.043|pubmed:23622248|imex:IM-30030	taxid:9606(human)|taxid:9606(Homo sapiens)	taxid:9606(human)|taxid:9606(Homo sapiens)	psi-mi:"MI:0915"(physical association)	psi-mi:"MI:0469"(European Bioinformatics Institute)	intact:EBI-54266055	intact-miscore:0.4	-	psi-mi:"MI:2275"(regulator target)	psi-mi:"MI:2274"(regulator)	psi-mi:"MI:0497"(neutral component)	psi-mi:"MI:0497"(neutral component)	psi-mi:"MI:0324"(messenger rna)	psi-mi:"MI:2204"(micro rna)	ensembl:ENSG00000075624(gene reference)|uniprotkb:P60709(gene product)|uniprotkb:Q1KLZ0(gene product)	-	-	-	-	figure legend:Data S1|	taxid:9606(human-293lp-In T-REx)|taxid:9606(Homo sapiens HEK293flp-in T-REX embryonic kidney cell)	-	2024-04-12	2024-05-15	-	-	-	-	-	-	0	0	psi-mi:"MI:0078"(nucleotide sequence identification)	psi-mi:"MI:0078"(nucleotide sequence identification)
[truncated: 4 more rows]
